# Supplementary material for: Post-transcriptional control drives Aurora kinase A expression in human cancers
Source: PLoS One. 2024 Nov 11;19(11):e0310625. doi: 10.1371/journal.pone.0310625 (PMC11554201; doi:10.1371/journal.pone.0310625)
Supplement: S2 Fig — Scatter plots displaying the correlation between expression of AURKA mRNA and hsa-let-7a (A) or AURKA protein and hsa-let-7a (B) in 18 TCGA cancers. Data points represent individual tumour samples. Values of the Spearman’s rank coefficient (r) shown for each cancer. Note that the ranges of the x and y axes are different in each panel. (A) p<0.001 for r coefficients of BRCA, LUAD, PRAD, THCA, UCEC; p<0.05 for r coefficient of LUSC; p>0.05 for all other r coefficients. (B) p<0.001 for r coefficients of BRCA and UCEC; p>0.05 for all other r coefficients. (ZIP) [file pone.0310625.s002.zip]

Archive with 6 entries (5 files):
- S2_Fig/
- __MACOSX/._S2_Fig
- S2_Fig/S2B_Fig.tif
- __MACOSX/S2_Fig/._S2B_Fig.tif
- S2_Fig/S2A_Fig.tif
- __MACOSX/S2_Fig/._S2A_Fig.tif
