# Supplementary material for: Post-transcriptional control drives Aurora kinase A expression in human cancers
Source: PLoS One. 2024 Nov 11;19(11):e0310625. doi: 10.1371/journal.pone.0310625 (PMC11554201; doi:10.1371/journal.pone.0310625)
Supplement: S3 Fig — Scatter plots displaying the correlation between AURKA SLR and expression of AURKA protein (A) or AURKA mRNA (B) in selected TCGA cancers. Data points represent individual tumour samples. Values of the Spearman’s rank coefficient (r) shown for each cancer. Note that the ranges of the x and y axes are different in each panel. (A) p<0.05 only for BRCA. (B) p>0.05 for all r coefficients. (ZIP) [file pone.0310625.s003.zip]

Archive with 6 entries (5 files):
- S3_Fig/
- __MACOSX/._S3_Fig
- S3_Fig/S3B_Fig.tif
- __MACOSX/S3_Fig/._S3B_Fig.tif
- S3_Fig/S3A_Fig.tif
- __MACOSX/S3_Fig/._S3A_Fig.tif
