# Supplementary material for: Post-transcriptional control drives Aurora kinase A expression in human cancers
Source: PLoS One. 2024 Nov 11;19(11):e0310625. doi: 10.1371/journal.pone.0310625 (PMC11554201; doi:10.1371/journal.pone.0310625)
Supplement: S1 Table — The lists are provided as TCGA Manifest files for the straightforward download of publicly available datasets directly from TCGA. (XLSX) [file pone.0310625.s005.xlsx]

## Sheet: transcriptome profiling
id	filename	md5	size	state
2ef41b23-2b5f-48b3-be81-228db72e36e6	75764a3e-29a0-4d07-a262-5524c58fa779.rna_seq.augmented_star_gene_counts.tsv	6b8a7104bb1d5aed2ab0be8921d61eef	4258933	validated
2f558b20-191a-4773-84f0-e8e61cef283b	3953b63a-1a63-4e97-b683-ae905b55e03e.rna_seq.augmented_star_gene_counts.tsv	3431db12b4ea6b6a2c6f0ea0d5b3b254	4272998	validated
e396d595-7b64-4b0b-8a78-7d2effa0c20f	1869f9e5-b9b7-4a59-86f8-6d327a180dbc.rna_seq.augmented_star_gene_counts.tsv	339535f038aebe8a7d0c6a45b1ba7c63	4218075	validated
e38111a3-54f9-4229-8803-fc74e0c12c55	d77c2ca5-196a-4426-84e4-0ffa4a3667ef.rna_seq.augmented_star_gene_counts.tsv	0de10d3ea43407f7502a0d1ba22e05a4	4245152	validated
e3a49d98-c7d6-45a1-a8cb-33bab31186c2	93f8d395-2512-41fc-992e-236b706dd281.rna_seq.augmented_star_gene_counts.tsv	502686ff76a8a589a9853beccce44b21	4253184	validated
2fa144d0-2776-46d9-a7d4-41f68a1d3727	89424841-6b5a-4f5f-b5c2-209630c6f597.rna_seq.augmented_star_gene_counts.tsv	ceb5280fa26e533912417a354cd6794b	4237107	validated
2fd4f1f9-57c6-4729-a541-6fa8a58950a6	f683eef6-225c-4a2d-83ce-aaf3f7ee28a1.rna_seq.augmented_star_gene_counts.tsv	68c7a89dd0323da38756f522d0b03ef4	4242415	validated
e46b1407-7768-4914-a937-9fad62f0207b	579f5b6e-7915-4801-8078-b583c4b1fc60.rna_seq.augmented_star_gene_counts.tsv	1f210b706360696f7db4a3417aeff9c2	4228414	validated
e4747f6d-4c5c-4d49-886f-2c69fe206879	5e545b8a-8a66-4e9a-912b-9cbcbf813a4c.rna_seq.augmented_star_gene_counts.tsv	7bbd454a5e0627225e6bddafd800fe1b	4237646	validated
e4ce56ed-b03d-4054-94f7-981a702d7557	34379142-2553-4d15-a430-e16da714d03e.rna_seq.augmented_star_gene_counts.tsv	e6f4bdad6dbf0b5dc4647c0b0f1d286a	4234475	validated
2ff8dda0-5c40-49a5-9a6d-0a9618d3a6e2	0fcb4724-0012-4d48-8730-fb57e0da22e3.rna_seq.augmented_star_gene_counts.tsv	b0fa177c92c604b4f46cbba155456d01	4276208	validated
e585878b-98af-4e3f-b03c-6b5a4e7a202c	45310b76-8ea1-4d13-9d9f-1f1d874e0285.rna_seq.augmented_star_gene_counts.tsv	09a0a192d9a96a3b004cb9d1c05aefb9	4261858	validated
3046b96b-43d4-441d-acdb-f7e951d43674	67902c46-e16a-427f-9d54-65fa6fccef44.rna_seq.augmented_star_gene_counts.tsv	74c453f6b50d6a843f2890e38de2287f	4256234	validated
30bec809-3ad4-4a01-a7e4-7846643d1a06	bc96f6df-c22f-459a-a712-be9df674b3f0.rna_seq.augmented_star_gene_counts.tsv	d631ba25f490c34eb1a7421e32c049e0	4214281	validated
320ccf7c-fc94-4743-b0da-fa7a55b3fc17	56100ec7-8a17-496d-8617-31b42f45c161.rna_seq.augmented_star_gene_counts.tsv	f8982c296ab6116ba8a5226f5ae0cdef	4211640	validated
3208ca18-f70a-415e-8d10-5e9cb8a24b52	0b59b278-d2f6-4aa6-bf6d-b8d743ae83af.rna_seq.augmented_star_gene_counts.tsv	540d3204cb43d419a04d777f6f6a376b	4247003	validated
e5f4fdb1-032a-41d2-a19e-477035dc05e3	351fc89c-5bc6-4ae3-bfb6-e6271a02b918.rna_seq.augmented_star_gene_counts.tsv	e590a57b31260ba09aa7280ba203f30d	4242641	validated
afe81650-e131-41ab-81e9-0ecb888b1420	bbae6694-4c62-4ac2-a024-248c12da7104.rna_seq.augmented_star_gene_counts.tsv	badcc0d5c64ae9f4b514847abc4d142c	4249550	validated
afeb604f-efd9-4bbf-9d8a-09e1329c2328	1d69cb75-6af4-4fa9-aa40-fe66e6258f9e.rna_seq.augmented_star_gene_counts.tsv	36df9a40989ffec7ef6f3de80440c78f	4230095	validated
32726d0d-29c3-4b7a-ae13-f47570a54bba	3fcf873b-0f63-451e-8bc8-199bd8a169c2.rna_seq.augmented_star_gene_counts.tsv	5ad3629ef0f91d75fc9c3a96494476e1	4236445	validated
334cc9fa-3e9b-4462-b84d-dc595e89d537	49acc5ad-6a61-41e1-9acb-4260e932a184.rna_seq.augmented_star_gene_counts.tsv	3f0751b58efdb8a96a158b5d8ae5b61a	4242279	validated
33a3678a-2f80-4d0d-bfb2-4e081b6a637a	4e413b14-89b4-4a78-8a0d-6c50f073fb40.rna_seq.augmented_star_gene_counts.tsv	01b36f1a3d4ba1b837a45570e82c08fc	4254129	validated
33a40e22-a6df-4406-aaab-c1a04f0dfc66	bf424b14-03e8-43a3-a978-ff5fb436886c.rna_seq.augmented_star_gene_counts.tsv	5a2391c20b4f2c3400bfa8a1b53fbe80	4198939	validated
b10d2838-f728-467e-8582-369ad21a98a2	2e1aaa41-3914-432f-b170-4a0904fca443.rna_seq.augmented_star_gene_counts.tsv	71738db668c38b8f349fca8acbe33d76	4241988	validated
3483feb0-267e-49c8-a186-d2a10d8b95d6	2406118f-a7ea-42f0-89b7-8a6344b826d8.rna_seq.augmented_star_gene_counts.tsv	4ce5a3edc7df395524283160996a2f51	4211728	validated
bd1ebebf-1e32-4c8e-a476-a429bfbc3d46	8d99f02d-c434-41ee-b974-633a23874bce.rna_seq.augmented_star_gene_counts.tsv	08a92db5dd3a2de948630effba6549c8	4245156	validated
b2465eaf-7eeb-4203-aefd-beebca8a1fea	7f594a3e-81f0-4181-a8cc-270e30a1cc11.rna_seq.augmented_star_gene_counts.tsv	77da38850f50dd38f8b06b6d0bafbcfd	4217912	validated
b242b4fc-5d69-42c7-9a07-bdd47f4668cf	72e8b0e1-ff24-4ecf-82d2-24b96b885521.rna_seq.augmented_star_gene_counts.tsv	966d940c7bfebe6e9e5559dc75219144	4227134	validated
3537c794-46e2-4756-b1d5-f32896e24536	a57f68a2-225b-4be1-97b6-cab305c36ef1.rna_seq.augmented_star_gene_counts.tsv	869573acdbd5ccbd70c53f936723053b	4254673	validated
3599d990-807a-446a-a52b-239eb8a27b59	4b66b775-0381-427c-bb5d-daa1eaa01f01.rna_seq.augmented_star_gene_counts.tsv	27e348d36dffa9ec029b248a8a685d33	4250846	validated
b2a87553-0fb8-4e1f-9e6e-cc0510b07c8a	1c86477f-ce4f-4848-824d-4c76c2bff39a.rna_seq.augmented_star_gene_counts.tsv	12b108f073e276240c49c98ddc2e6164	4221058	validated
44d502d5-9e0b-4548-8ac3-e4a46b4bbb3f	7f9dfe15-f3b9-45d3-ade7-817b35c2d994.rna_seq.augmented_star_gene_counts.tsv	54e84d1f710e2c579d37e5a7def82d20	4244283	validated
35f78d43-917b-4a7b-b992-d004056a370f	87c074cd-bcd8-4280-a12e-b205f50e139c.rna_seq.augmented_star_gene_counts.tsv	b53b579c9c7d22f4cb501e4220d82929	4243678	validated
35e93318-4351-4abe-ad01-b204ae9697ca	b66f4862-e381-4a16-8122-13a18d3f8aa1.rna_seq.augmented_star_gene_counts.tsv	a5cf3bfa003b6a7f424f44300bf86e6b	4238551	validated
35fd23d8-0dba-4a74-8c5a-cbebfc7e460e	61a3b6d0-02bc-4f1d-a68f-4471a7c3de28.rna_seq.augmented_star_gene_counts.tsv	41237d3d14f932ad78c1593af55366c9	4239142	validated
35f5a366-f3c5-42e4-a88e-fd489f71b2de	d2802c63-3ddd-48a8-a783-f65a9109541a.rna_seq.augmented_star_gene_counts.tsv	943aa14a0ebaca5b7dbf0f6cda187df6	4245217	validated
361e4878-4535-499d-9987-7295a078bbee	ab0a7727-00ee-40fa-b5f5-a69234473e4a.rna_seq.augmented_star_gene_counts.tsv	fd1f51878ed84fdfd1735a05eaab6169	4229669	validated
9914782d-af76-41ac-b00c-7b54b91b66b3	f17f0a52-19dd-4b1a-8335-33313cf960f5.rna_seq.augmented_star_gene_counts.tsv	2acbf99bb358e29593d54c609d029522	4224074	validated
3690d431-165d-40bb-af61-cfda445b3be8	0e8857f9-6f8b-46c5-a019-9c69bdc50525.rna_seq.augmented_star_gene_counts.tsv	416f2d872285efa99d76277d2785ee92	4256760	validated
9998fd9d-b7a9-4a9d-b572-19a30a6ff775	7fb4be82-1d4c-40c3-9d1b-d5ced8d3c9ca.rna_seq.augmented_star_gene_counts.tsv	2601936fb2e148fe32ecd02e34376970	4240175	validated
99ad8f7e-a32c-4fbc-af00-8765d524cd73	6a8e01b5-1f73-43b6-b26e-0ce39242b628.rna_seq.augmented_star_gene_counts.tsv	dbb4c984ff2fe59ce40fcece282e459f	4251551	validated
99e977f9-b988-4434-937a-fbb5f3b2eba2	f728660a-7291-4d92-b85a-a5077c6a4b86.rna_seq.augmented_star_gene_counts.tsv	6c264427311a92ebb65bf174b9a7b6f9	4250461	validated
bd6422fd-41e5-474e-a158-1ef3396ecb37	b855702a-7656-4311-a41d-4cf4ab06ab8c.rna_seq.augmented_star_gene_counts.tsv	5ce1e3af2fa903d4c50308090c602cb7	4235026	validated
46d1ac65-127b-4e7c-b7e0-ac720f06be1a	ea8c803e-dfc3-42dc-ad04-c5cce427b118.rna_seq.augmented_star_gene_counts.tsv	cd26faeffd204464798260b447232e68	4230342	validated
f2efb18b-590f-4ccd-9949-5fe32b935d4d	433318f9-74f1-4d4a-b94c-5825993747d4.rna_seq.augmented_star_gene_counts.tsv	2c69ba8dcf7877b7f18614c848e2392f	4203529	validated
f3cc686f-c4e3-4d83-839c-dcb2f71ab9f7	7db97dea-5d1e-4a8a-be9c-4e0ab324c4ae.rna_seq.augmented_star_gene_counts.tsv	eb90eb61809d0dbe189f56dc66251b1c	4227849	validated
9b2a1467-775c-48cf-9a3c-e259ccd344e4	08814ce5-fdf0-4f06-aabd-bf7b2738cf43.rna_seq.augmented_star_gene_counts.tsv	958fc19cd138007dbcbc02c2ad055454	4233742	validated
f44064f2-9839-4e4f-9510-8a5dd0ee1e56	81bb1bf7-c71e-42a8-932d-4461f26047a8.rna_seq.augmented_star_gene_counts.tsv	7f5ff1a2d7792b205445f411aaccd407	4229770	validated
37786779-bf57-47e5-943a-a11105b8f13d	9b0bdfb7-209c-472d-9ee4-9eb9ee473371.rna_seq.augmented_star_gene_counts.tsv	9760dc5c049a2bd5066d58288a8e718b	4238925	validated
37bf6454-a4e7-4e00-9562-57ba6fd58b6d	7fe106c5-4235-4930-83cd-84dc5250db89.rna_seq.augmented_star_gene_counts.tsv	f603c6bafd5830ee650bd449db192719	4252688	validated
b43e8a88-6ed9-4a7a-ade7-91f340ad5465	b25c28e1-8e51-4708-92e7-19f323ff7799.rna_seq.augmented_star_gene_counts.tsv	2562110edc6faf3ed2efebba482bd07c	4235289	validated
b437c402-fc0d-4268-811e-d9a5a8280aca	c3b95983-1a8d-48f2-8782-fb6f22886cec.rna_seq.augmented_star_gene_counts.tsv	ca2520707d95db6031af54e8acb29556	4243517	validated
380b15d3-3e0a-4e1c-b3cc-dbb5e999cc8a	aece5c5a-2cca-445a-82ed-90a01e343211.rna_seq.augmented_star_gene_counts.tsv	859cf6fd304c316c26f6d2e696b18a5d	4235351	validated
3827ece9-5c33-4dd8-8259-0ffad123547b	740e8cdf-fafd-4dd6-82a0-ec387b20a37e.rna_seq.augmented_star_gene_counts.tsv	cb246f583006f2bf0b8bcd6bd0ee4cab	4201425	validated
f5930cdc-dff6-4a0c-a9b4-c92159863efb	e25f52c4-7269-481c-8362-ff0d8547ffcb.rna_seq.augmented_star_gene_counts.tsv	dc4305b2169c3b144773d8ca7e5a9002	4239174	validated
3844ac53-a01f-41f1-a3f3-d9decf12d024	cff71f50-9056-40dd-b358-0de3e079cad0.rna_seq.augmented_star_gene_counts.tsv	6cf38e3198e159bca01742fa00aa8faa	4251737	validated
f6565f25-4317-4615-a437-af79da929ecd	8643d0bc-0acb-4d6e-b6bd-5a997d2fc39d.rna_seq.augmented_star_gene_counts.tsv	6579f7ee9cd7fda93b194549f9892151	4255898	validated
b4d49b83-cc71-4176-8dcd-3f7e74879e42	6080e600-bee0-48ad-bf20-e7ddd453f155.rna_seq.augmented_star_gene_counts.tsv	f8d5273208e805ac1bcf5a5f01f07c4e	4244278	validated
f7a5094f-fea0-4ddf-ac40-8265cddbabc2	bd21b41f-1084-43b9-8554-841e58ce6b95.rna_seq.augmented_star_gene_counts.tsv	6048cd4f475e2a0898af9f0e6219188d	4254084	validated
49b02ef4-9abe-4926-8b5a-c8ab09653aa8	ff571cd5-34cd-4722-bc55-7ac5e3b4d97b.rna_seq.augmented_star_gene_counts.tsv	c47418282e08325e4af7d92cf7b85e0f	4209769	validated
4a1c8620-73ce-4be9-ae64-589afb3007d9	4ce54c3c-0ede-4921-8a6f-97478e184c7c.rna_seq.augmented_star_gene_counts.tsv	bd5a1ab2d86c06b9db9d1a8a563cd87c	4224043	validated
9c3cc0a6-19cb-4f91-a24f-570a80328908	4e48ff97-581b-4e3b-868d-6e58969d6d9b.rna_seq.augmented_star_gene_counts.tsv	5a9943ed4cc805bccce296688e9eeb5e	4233416	validated
4a63eb90-d580-40d0-9136-a7baf34d3627	0d480f67-4325-465f-8f1d-d315ac63f663.rna_seq.augmented_star_gene_counts.tsv	779051accfcff5c7930d52c332f8a548	4251534	validated
4bdddb3c-3639-451e-ad97-664fc48b6bf8	ebf77831-623c-4a82-8fb5-76dd437c1331.rna_seq.augmented_star_gene_counts.tsv	45fd051c2787ebc21b7480dc78ef99b1	4211258	validated
4bd86df0-6768-4741-8d01-51fe34dd57fd	bd1e3dcd-31c4-4f7f-8e99-9ad0d1050294.rna_seq.augmented_star_gene_counts.tsv	1e91674789dcd6a6bcc97d8171893ad9	4253061	validated
4c0b56c7-e541-4ba2-a016-22892df9301f	d2b86a7a-435d-4a64-baef-b549a0c9b575.rna_seq.augmented_star_gene_counts.tsv	0acfa53170e9c5c69cab53bb1886150e	4238235	validated
4c4a2272-fd94-4243-8515-d407a06be7ad	248de51e-a601-4a4c-93b0-59a4ba1506e1.rna_seq.augmented_star_gene_counts.tsv	4de3ffbf8b41f72372edf9240b63f4f6	4235620	validated
4c9005c8-84a3-4cf3-925d-604e852f6283	e29edfc6-7439-4bea-acf1-a522b0cb8071.rna_seq.augmented_star_gene_counts.tsv	3072449a2d22ca5a65d38171a7549e70	4241569	validated
4cc991a9-55c3-45f6-9dff-9c81a34f4653	d454274d-bcc8-4022-8373-981ad85ee92a.rna_seq.augmented_star_gene_counts.tsv	b6ab5effb2da2390c9b879379fe1d0ec	4242637	validated
38854c85-fc09-4a51-93a7-257762517583	c058aa43-349b-4f45-8217-6b193bf7c610.rna_seq.augmented_star_gene_counts.tsv	cc99fe14ee5020192b1776c5b919b84d	4266598	validated
4d27c8ac-375b-414a-8f88-75092f03bdd8	3f94086c-9e16-403e-b191-e03e9b6e3ce2.rna_seq.augmented_star_gene_counts.tsv	62af53edf4895aedca71914776644f18	4254851	validated
4d8be2c5-34f6-44df-b88c-48482429e63e	f6ab9c8d-9cd1-4803-b44a-402165a64523.rna_seq.augmented_star_gene_counts.tsv	14c31e249d8358fa929b65f4009b7988	4202981	validated
4e7b0b50-fe61-46d5-94bd-e8544f5c85d3	22fc2b56-fe94-4b09-ae7d-37d463b3995d.rna_seq.augmented_star_gene_counts.tsv	f5e93b57ab42f8d975cdeb6295260aea	4205959	validated
4ea0bf83-1d7e-41da-a34d-221add8155b2	7afb81f7-f9b0-4d0b-a4bd-18c15043c73f.rna_seq.augmented_star_gene_counts.tsv	a1a95aa249c908c63610172e15757344	4253724	validated
3950ddd8-6154-4147-8165-5a8a0faa9214	61aa0f4b-7a2f-4261-beee-2a86e607ca98.rna_seq.augmented_star_gene_counts.tsv	0b2b967d2ece7793fe801d48e8876ce2	4235847	validated
4ef93d93-a6c6-4137-944c-6092e4ff7ae9	8c147a31-a1be-4464-9606-12b14fbdf8d3.rna_seq.augmented_star_gene_counts.tsv	dd51b4c1e9ea28be1d22e5c1e72cb7ca	4241055	validated
396123b0-8914-42db-a9f3-4fdf987c5faf	ee899e2d-7689-4327-9886-a73160ffc702.rna_seq.augmented_star_gene_counts.tsv	dc2bb9cdca6bae0163a035e0f536e504	4249184	validated
f881311a-b8fb-4a72-ac39-5fe6becbbf7b	826a690d-31e8-4c1c-8e19-f5f8340baeac.rna_seq.augmented_star_gene_counts.tsv	8e5c6ef84c27f46877867ac5dd2371c2	4231623	validated
3973bbdc-bc07-4deb-955b-3c40e88a68be	c6b74844-5140-4c2e-b13d-fc50c2f2e9f1.rna_seq.augmented_star_gene_counts.tsv	70533535287e42cfa51abf1138826d6e	4232275	validated
f930f74f-0f88-4289-8bda-7ebd1dc4ea67	b9a6d63c-70cc-46bd-becc-b595a2052194.rna_seq.augmented_star_gene_counts.tsv	a7f6f43da4ccf2413da33609967f6b47	4193893	validated
fa157012-d4c8-43c3-b4fe-a02f13fcec40	d6e59be8-1ead-4fc7-bf6f-f5f3e7e24162.rna_seq.augmented_star_gene_counts.tsv	e7ae68019a770bf973b63e4123e506ca	4247858	validated
fa819f19-2fef-4b8e-951e-2e27a3b652a6	14549c16-f9e4-4a27-baec-860fdb1c37e6.rna_seq.augmented_star_gene_counts.tsv	a06b66cfd099efac6c8662bab2d9d6c1	4257359	validated
4f59681b-3811-4569-aa50-ed031f7e370a	afccc865-1d58-475d-b85c-0d7eca330b0e.rna_seq.augmented_star_gene_counts.tsv	394fd5a624e37263b39a63413b9e5442	4214409	validated
fa5f8949-102b-4ea3-b957-8bd4831fdbd8	226ea4c8-457a-4db4-a48a-473d3323842f.rna_seq.augmented_star_gene_counts.tsv	21615b60f424e3262ec3ee7102187515	4238499	validated
4fe63042-da6d-4212-9fe5-3da1e4ed59e7	c05a9c64-9835-4d4b-9c49-0910f48ea2f0.rna_seq.augmented_star_gene_counts.tsv	ce52a8d669338393ab49559446280b6b	4245921	validated
39c1ce57-b01b-41bb-9dbf-c581aaedc78b	499e875c-d9a0-4ce9-be35-2b328088d3de.rna_seq.augmented_star_gene_counts.tsv	5340010e0167f1647ef31602aaffac36	4226785	validated
b5f2a171-35a3-4b7f-9221-199c589f3147	6d1979a2-956e-42d3-a192-01d872e36d22.rna_seq.augmented_star_gene_counts.tsv	d060bc8e03f83d0c3ef3bdab4e05e085	4242327	validated
3a00605d-16cc-4bbe-b0e7-645b9db7e9ca	77599d7a-d21b-40c9-94cf-7000b521db1a.rna_seq.augmented_star_gene_counts.tsv	aff69906a1f85f353f8b21e0b3d29ae5	4227039	validated
39cc6c45-0504-4e50-b63b-8a06f3d59d66	42371f73-e570-4ec7-ac5d-b4718183c1e8.rna_seq.augmented_star_gene_counts.tsv	6e00a2510e9aeeae1f11fe45f1703ae2	4208051	validated
3a872621-c164-4e4a-8271-a637a726d63b	4d017184-bc82-462e-8331-5f985205f201.rna_seq.augmented_star_gene_counts.tsv	bdfa544f1282a75fe7e8e9b34ed66ac5	4216796	validated
b6d676df-c302-4b33-bb9f-dbb84cd1ea71	ca55d5a0-2924-47d3-ad98-e0b6fe3aa95f.rna_seq.augmented_star_gene_counts.tsv	051e52f4cea7876ca5d08bd51a9a361f	4221473	validated
3ab8c820-937b-4376-ab01-39387780d252	77e18356-f666-40e5-8bdf-ac22d69647aa.rna_seq.augmented_star_gene_counts.tsv	3bf3fdbf6eed57eb611abf639d2df83b	4242592	validated
92d56b65-353b-4fd9-8648-5a0013987361	976d7fd7-4ddc-45c3-b92f-a4f0d2d9afdc.rna_seq.augmented_star_gene_counts.tsv	3726c16b9f31b82f28699065fee0ea6f	4201704	validated
26085902-2521-4343-96f0-139a065445f4	c57847cd-6946-41ee-9c54-4bb766b42f12.rna_seq.augmented_star_gene_counts.tsv	f8fcdf603ad968183e38624c263e8345	4230084	validated
931aa851-0ed4-4872-98b2-799a4f0d1631	1bc7cd63-5c9c-4570-b6fe-cb5258ee3d3c.rna_seq.augmented_star_gene_counts.tsv	84129cffb2cc9ca4896dcf4436667ef9	4260951	validated
3afad7ec-1243-43ef-925e-165302b4693e	caf6340c-8a9e-4814-b78e-c0b539e6b43e.rna_seq.augmented_star_gene_counts.tsv	f9c64201aa8466ebd002eb5e86be58f3	4257123	validated
93c4cd53-899b-421f-9bf4-360f8010aab4	f318f09f-c4fa-43b0-8060-20cac64e6a29.rna_seq.augmented_star_gene_counts.tsv	38036393e8f5a2058251a546025e3fcd	4221015	validated
cff79e8d-074b-45a0-ba1d-503e1edc96ce	1c1bb4b6-2831-4ceb-9218-988f95de0059.rna_seq.augmented_star_gene_counts.tsv	0546985ded45356a62651d14d21a75ca	4236006	validated
9553502a-98ec-45f8-a597-fc0d0217d2a8	f0944087-afaa-4817-9529-e6e5a8c50ca7.rna_seq.augmented_star_gene_counts.tsv	010392117bf3e58d64c67246823504f9	4212594	validated
d0856e8b-4552-4127-b410-4e3ef58d057c	e310ccc2-eacd-46b4-9411-863fa5f3a3da.rna_seq.augmented_star_gene_counts.tsv	884d96e2d5b458fcfecf5b36f472ebfd	4220573	validated
960daf2a-8884-43bd-ab4f-06dadf4f8f61	75291100-b4e2-4e40-a3dc-232e3bd88831.rna_seq.augmented_star_gene_counts.tsv	ed93ab68dc60e899fca7d2372e635f8f	4240113	validated
965dbfad-808c-4a5c-b851-d0404252c767	36815240-07e6-422f-b2b6-76fe1c31c684.rna_seq.augmented_star_gene_counts.tsv	f01bcaec0b019d12218a6d60582760ce	4251545	validated
968c4aa2-2bcd-4823-b7fa-fbedc41ddb25	d7339ba2-0cc2-40b7-9dbe-f8f3366b20d9.rna_seq.augmented_star_gene_counts.tsv	6e228114d239ac381ef7ca831144a869	4249826	validated
d144a154-2dcb-484f-b50d-1b65ab9eb19e	0fb8ee34-b7c8-4ea6-987a-b69c00baa53a.rna_seq.augmented_star_gene_counts.tsv	5fe67d1e04fce00734254b5cc1ee94f8	4229379	validated
d1633c45-ff9d-4fdb-bf27-28fedf653eb1	07ae4f59-8955-43ae-b8e4-04d40a4af8c3.rna_seq.augmented_star_gene_counts.tsv	901807d1c29a2ad4a3c852243112bd83	4228454	validated
9754a8ce-6f71-477f-abd8-4b4c33e5d1dc	ddb3d84c-9e68-40d2-bef8-22bcf0fd201c.rna_seq.augmented_star_gene_counts.tsv	9e570e460a9ce0a47c3b90b53142ab2f	4255058	validated
9d3f54d7-901f-4861-b015-21d011a40869	a4c0b47f-515a-4578-a6d3-fbf447c5f107.rna_seq.augmented_star_gene_counts.tsv	931bb3de0b231909b8a060995ce53621	4252620	validated
97549552-8532-4593-a0dc-44d64f417bbb	7c4769e7-7e2b-48b7-a68d-775d2b76b105.rna_seq.augmented_star_gene_counts.tsv	051bf5e980a79cf630411f12a2eb1bfa	4200223	validated
284c58ee-b128-4d55-911c-1207d003ce52	87b4e79a-2e86-4b8a-a002-d6df81905fde.rna_seq.augmented_star_gene_counts.tsv	cbdf5987069cf6302f2b383c8f02db36	4242569	validated
976e2956-36c4-4451-94bc-19a9e7bb861c	c1969e52-8262-4d02-9e30-59c59702b906.rna_seq.augmented_star_gene_counts.tsv	68a61795eee5255dab6b939447e4b855	4246736	validated
e300abc0-0429-4a74-a2ad-5c2f180fda51	5734ffbf-7b87-4a66-9e28-71e283e1c06d.rna_seq.augmented_star_gene_counts.tsv	73b350cb3e6ec3eadb424eabfabf08dd	4244645	validated
d2906747-39ab-45a1-bb1a-ed75563e070e	e1a6a334-b600-4524-88ff-44bba04d02c0.rna_seq.augmented_star_gene_counts.tsv	c5f5fda8be5209aaf5f041a2df4ca7c4	4233455	validated
d2f080ca-6e8b-4b9c-b64d-376ca8a8beed	77b65c25-f82c-4140-9eb1-8f5956cd2e17.rna_seq.augmented_star_gene_counts.tsv	469dc5bc32e73f15edad3724d1791805	4229511	validated
9784c055-2da9-4720-8df8-115b5f7c4928	e880e928-7728-4184-af70-d4790dbeb3e9.rna_seq.augmented_star_gene_counts.tsv	bfee351bde1b61a27895295a665ca078	4198179	validated
d29660d3-b3f7-4186-8c71-bebbabee600a	4a97b05e-92d4-49c2-92b7-e2959bc3baf2.rna_seq.augmented_star_gene_counts.tsv	dc55908980810f8b7ffbac298a47382c	4235079	validated
97a1f82c-7e86-441e-9f95-6a8e30161e51	57d2ec02-2e8f-4ea4-8571-1c5f6078d554.rna_seq.augmented_star_gene_counts.tsv	7acc6e6cedbe4bf3f613ca86974092f8	4225050	validated
d38093cf-9e44-4328-950a-37b81cf775ca	24809123-23ac-405c-b92f-0e9d21cc4dd8.rna_seq.augmented_star_gene_counts.tsv	ad42faaf80f75141dc02fc5e40f4b368	4217581	validated
97b85ce5-78f9-4533-a1c0-a24128f72d87	84c4e22f-04ad-416d-ab19-f751ce65aeb2.rna_seq.augmented_star_gene_counts.tsv	e576833dc5681b383e1124e59835c2da	4259747	validated
9826930c-b7bd-49ba-b824-1f940e207f4b	f8514d71-3592-4b54-b4ef-fd3373bea997.rna_seq.augmented_star_gene_counts.tsv	118d601e6de1262e3503cb5b8897b631	4234837	validated
97d3ce96-9be7-4460-8729-53b991892c11	5020b642-f093-4f66-8fe8-8732b03fb4a9.rna_seq.augmented_star_gene_counts.tsv	e20b2737bc4ef5c553610d94d893a2f5	4217859	validated
28e41191-6834-4284-b960-d898ad7b3a99	e5790b06-5f75-4d44-8e72-3304bf4285fd.rna_seq.augmented_star_gene_counts.tsv	772bfa1489462de262f7e10154e279e9	4254907	validated
d3ef39a7-6a70-4a2e-9138-80b60e6c0925	3c08c2ac-f0e3-457b-8e5f-85d55b30494a.rna_seq.augmented_star_gene_counts.tsv	91acb7f87d55ebc2a977216c64d7ecdb	4232392	validated
95767ca7-d51b-4210-9980-4daa889168fd	3f86cd81-0266-497d-aa61-4eb327789483.rna_seq.augmented_star_gene_counts.tsv	554e8c6a715b323dfffde506d798bc93	4216022	validated
99516a60-a265-479e-a779-81703a4c494f	6c1a0af0-9db0-410a-a1c0-0088f3a2eab1.rna_seq.augmented_star_gene_counts.tsv	61f9acb8147aca2fac1cc2a5f3839138	4233399	validated
292d4147-6b4e-46d5-b678-03f33b55e1b2	d055ec47-68aa-4da9-88b0-17a541a09782.rna_seq.augmented_star_gene_counts.tsv	c0b1e379838996ac7372aebe1d1840f6	4243064	validated
95b7f49a-ba2e-41a3-99aa-630c2520e5b9	6df331f7-c738-48d5-a8ea-22c3fff0ef69.rna_seq.augmented_star_gene_counts.tsv	092a6d6e60fb905a12e105186f3eec00	4241251	validated
2944bbd2-95c1-48b7-9d73-7ce7cc41148e	5c346e78-b718-45af-98ea-8355bcfb2fdf.rna_seq.augmented_star_gene_counts.tsv	91a90d08743d5612af83b74e8d2ae6ff	4264027	validated
9a82faa3-37c0-4951-ac43-2c04f2bbf437	d817d1df-e655-4741-9f29-066f02345dfa.rna_seq.augmented_star_gene_counts.tsv	bbf568f4dcd0cf29d9aac8c2418aa853	4218843	validated
d4de01f7-16a7-48e8-99b6-e3209d4ad09b	eb94366a-78b6-4d0b-bdd4-96b350f2965a.rna_seq.augmented_star_gene_counts.tsv	67e17fc391d7ee8a22eabfb6c148bb1f	4252942	validated
2a18db7b-b054-4210-b8cb-a647c26f90c1	5dfb4024-ca51-4296-9fc7-0037b7b1e27b.rna_seq.augmented_star_gene_counts.tsv	c5810a1c261bccd8a544d28f2df21cfe	4237375	validated
9b40abee-91d8-4f74-83c7-720f408b1f76	aa5bb7ab-a680-4d30-b58e-ed2c8a4cff50.rna_seq.augmented_star_gene_counts.tsv	9a6d973ba1320b81f10653dddf517766	4243028	validated
9afdc676-16ff-4c1e-bc64-b1beddb497ea	c651b72a-f4e7-4ba8-a87d-af73a74c89d5.rna_seq.augmented_star_gene_counts.tsv	4aa50fb654c10fe2baa647b50e758527	4236190	validated
dc2f10be-7866-4155-b070-7447204a4554	85e5cb36-151c-4b8f-8f65-e8362a10bfb5.rna_seq.augmented_star_gene_counts.tsv	c7e4cef776dcac6641956100eecbc7cc	4267744	validated
9b47a2b1-12d7-4586-8af9-05a4b66f4c3a	640af165-9574-4e29-a6ba-2d04cbf22c5d.rna_seq.augmented_star_gene_counts.tsv	c78ffea934d7ee2186d727d3739fe414	4212022	validated
9bd26335-dd71-4821-b7d1-a4e24430fbb3	841e54a1-9d65-4256-b70e-eb64659b40a4.rna_seq.augmented_star_gene_counts.tsv	7317608cc1ef3790db80ce5e07d4ca91	4229983	validated
9bc736fe-feb5-4bcd-a4f9-f0ab5a67c30e	193da121-43e7-40ab-8e0e-980c62586568.rna_seq.augmented_star_gene_counts.tsv	adee442816a5d2417d0996f212f37f57	4237965	validated
9c00c40c-a6bd-425a-aa71-d79514788e72	803259ab-a0d5-4b4f-b96c-711ecc609ba8.rna_seq.augmented_star_gene_counts.tsv	df93b0cd032727ebb3337dede13d0a43	4242619	validated
2a816d7c-2cec-4c58-81c0-6fd32d3c3886	d822f9c0-f1e2-4a2e-9636-f520806e6ce5.rna_seq.augmented_star_gene_counts.tsv	0544f5f21234ad17ebcb637de134197c	4196655	validated
d56cbe4c-2158-4f78-a545-d5c963a22978	1e473e62-d679-45be-890c-77c52a3e7d47.rna_seq.augmented_star_gene_counts.tsv	90588c71ec1aab63c1804d0b834352ab	4242866	validated
2a898b49-54b6-4cb6-8af4-fb69d0818562	69303772-638d-4171-84d2-cfa535256976.rna_seq.augmented_star_gene_counts.tsv	91af93fd97fce14f3beb5dd240dfd3bc	4229676	validated
d5f6a32f-e1b7-4e45-ad6b-c97ade3b1294	9ae701e2-e7c7-460b-9957-914230394a32.rna_seq.augmented_star_gene_counts.tsv	1d0e2ad1621477d443c10447b6635323	4240001	validated
9bf38c4a-75e2-413d-b46f-e6ccb417bd1e	d1024903-3005-4efa-bd19-556ac73d3f65.rna_seq.augmented_star_gene_counts.tsv	9f1a0b82c2605eb9a3cc99ab27c968ab	4264989	validated
e2d69625-1c8e-478b-afd8-e776a591ee15	20517c89-044b-48c0-996c-163dbac6aadc.rna_seq.augmented_star_gene_counts.tsv	7e5d5d7947f159b08486c523eb4f3afe	4234136	validated
d6af00a8-d733-4788-aaf4-8522479eba2d	d25af392-21ad-4aa6-8669-34656bf71af5.rna_seq.augmented_star_gene_counts.tsv	63e7cd56e71eda21f49ae12d74ddc312	4194374	validated
d6b37c06-d3fc-4892-b651-53e7401e8924	041fe89e-6fbc-4194-a39d-b518cdfb5628.rna_seq.augmented_star_gene_counts.tsv	d78ddbe7550dd6489e3beff72007fc8e	4233175	validated
9ce2bb36-5b1e-4a58-bc5e-dc072b217ba4	27871087-0449-4f04-bc72-a975681a198a.rna_seq.augmented_star_gene_counts.tsv	04f2ff79c678f543baba80c063136c3d	4211162	validated
d6cff9b4-6b57-4ad9-8325-92d1232c7f39	7c6f92ab-6cf8-4293-b676-2619c40f6ee6.rna_seq.augmented_star_gene_counts.tsv	2b207c800e3e09d7fdb85e59861b48b2	4222111	validated
3b4422da-eae0-42fa-99fa-de497698e76b	d685d173-dfaa-43af-90fd-fbc7758988ae.rna_seq.augmented_star_gene_counts.tsv	a21a4a17edbe1d0a82a1097f86e0801f	4226207	validated
2b393323-81e3-49e2-9acd-18eb8ab0c563	d96fc441-a213-4f24-b2b1-a23d63883532.rna_seq.augmented_star_gene_counts.tsv	1ad92ea205ed7df4163dfe60ad5e57df	4229140	validated
e8d97ce6-190e-4189-a148-5a8d9f4215c3	d244c9fe-f289-417a-af42-85591ef4fdc6.rna_seq.augmented_star_gene_counts.tsv	b0061c25b8e11531dad5283e963cd1ca	4254733	validated
e8871fd9-41a0-4c1f-b44c-ea7beea35ebe	ece6656a-f021-4b50-91ef-cc81f42978b7.rna_seq.augmented_star_gene_counts.tsv	1e8cbe700ccaafb38ea4af5e69c2b7e5	4233392	validated
3b6b049d-65c4-4020-9ec5-5c6172ea4c4b	eee7d179-f3bd-4752-a745-28bf812e572e.rna_seq.augmented_star_gene_counts.tsv	ae67e8701ea8bf66aa6cd768549b4ed3	4218704	validated
3bb93076-d3ae-457e-862d-9a84c03b2cd5	9b8eb9a5-d0b6-4bb8-8b74-a155b6162e97.rna_seq.augmented_star_gene_counts.tsv	364e2c05f3f5e3fdc7443390ef4e6357	4238172	validated
9d333f19-a52e-4218-8ae8-b5876d7839d2	becb1650-22ac-45d9-982f-57c391343933.rna_seq.augmented_star_gene_counts.tsv	6649a8ead331b8570336225da00d7a51	4205137	validated
e8e98559-b8c4-4f82-b4e2-00d3c6c5a4c7	6366a723-5f0c-4b18-b1c0-2096eb995756.rna_seq.augmented_star_gene_counts.tsv	a646aa3a790ad010b6574b1fd4ec06ac	4230731	validated
3bca5269-8bb3-4826-bc22-e7b068853f45	44dce722-f50f-4b75-bcf4-aac9afd39e41.rna_seq.augmented_star_gene_counts.tsv	21b898c27d7114774b3fe1bd3656b911	4261628	validated
2b519fff-dd2a-458e-ac2b-573167aeb7f2	a02fb212-a6cc-40b2-9d31-481fc1ce0911.rna_seq.augmented_star_gene_counts.tsv	37e33763b42e600b4e1cc818633ac5a4	4255868	validated
d7340acb-9a98-4153-9766-a6748933441d	c38be472-422b-4769-b86b-8010c30f1181.rna_seq.augmented_star_gene_counts.tsv	abe7e2203102d5363f233654f59e981f	4239822	validated
2ba243f8-3c22-4f42-9dff-4f4f568453bb	cf7f2ba0-bd76-4ccc-9e2c-e944adad3ca6.rna_seq.augmented_star_gene_counts.tsv	26746cf87eb9e1e952df1c7f526b60e0	4245739	validated
d7fdc7b0-1f20-4f1e-a005-d40b981597f8	8f5abd86-92dc-4d7c-853f-ebc9979dd63a.rna_seq.augmented_star_gene_counts.tsv	26d826eb6a4813c477e9d26e78df9a9e	4254621	validated
2b64d9ef-56fc-4362-99c7-d0cc6011c2a4	68bf0c2e-f2ad-48f3-b29d-b2a3c5d1c568.rna_seq.augmented_star_gene_counts.tsv	45c1e03a6ae265cec474f77510e1bff3	4230464	validated
d898d021-e82b-42e6-b82e-28c187136674	0b36289c-6835-414d-9f86-4cc4a812af87.rna_seq.augmented_star_gene_counts.tsv	6645a0e032d43445994eb157f584b6b6	4247718	validated
d86ca853-6241-4429-bd90-63b9517d38cf	05c2e90c-544c-425c-8bc2-961653ee1e7b.rna_seq.augmented_star_gene_counts.tsv	b53fb698a3886f5a18826246d9e5f45e	4248585	validated
d91f4d1a-4628-446c-a696-8839c8f62d90	7a0cc9fc-e0b0-4b97-b817-2f4b3f427eef.rna_seq.augmented_star_gene_counts.tsv	82ee85cc944f07d70788b68cc10b3a66	4211239	validated
d897497b-fbff-4ba1-9810-a630ab439410	687d2cbd-3c3d-458e-a060-8340b9008bac.rna_seq.augmented_star_gene_counts.tsv	3a542b7d5bc8077242bd771e7891b94b	4203295	validated
2bf36ab4-23ae-473d-bca3-af8b836e4fb8	6399dc78-5784-490f-a20d-998554980012.rna_seq.augmented_star_gene_counts.tsv	c79ae786a4d16209d5e39eec06104f23	4218975	validated
e37e5793-921d-4930-8f22-ddcd5f881fe6	82d0130a-9bea-443b-bf46-32fe0a2ce84c.rna_seq.augmented_star_gene_counts.tsv	7374495f71dae946d9506ba582749816	4242994	validated
d1d341bd-1a8e-4162-a63c-92ecc78e9c82	628efe45-6269-4c4b-8f50-15be89877383.rna_seq.augmented_star_gene_counts.tsv	41c0f040df3de3f26784f8a54c8b3673	4240810	validated
da172bd1-7124-4331-b8c6-b9cf9fcfb694	d618e3ec-e9d8-4dbc-ab5e-7071eaab9e9a.rna_seq.augmented_star_gene_counts.tsv	6ea07143e3d99b6dd8425806063f91ee	4245433	validated
2c6e578e-42ed-44bd-b3a6-5331af458c8d	9da2fda3-2abd-405d-b918-9808b580f849.rna_seq.augmented_star_gene_counts.tsv	c620d55bc50a393d5a902cea65817372	4220222	validated
2d8aabfb-62cf-4113-8baf-948d1cdc8712	f65f4ed5-9726-4eff-8638-63752686d2c9.rna_seq.augmented_star_gene_counts.tsv	6c6d4d346c62ccaff8400c22fb3a3ed2	4227867	validated
e67aefdf-0c86-4390-aee1-2774d24c6cd1	fb202ad6-ab00-453e-bc4e-bdc96965995e.rna_seq.augmented_star_gene_counts.tsv	aeb37391bf623839a6c2b4b785ec5f50	4242908	validated
e6acd0ab-16ba-468e-b356-5e9f0ba9be67	96d07b9b-c31c-40cc-8e12-0748cafbf5cd.rna_seq.augmented_star_gene_counts.tsv	a312fefe2729c424cf723bfcf3aa361b	4217689	validated
e8dd8ea6-bc2e-4c86-949d-d333ca869501	1b99113f-4d98-4ea5-acd2-7b71b99f2bd0.rna_seq.augmented_star_gene_counts.tsv	503b3c8e525b7869e666a2bb6c8edb68	4215315	validated
dbb92362-c980-4746-b109-755c49db7be2	d19b1a80-9df4-48ab-8325-6daa140a35ab.rna_seq.augmented_star_gene_counts.tsv	cd4c316164c9a5f8b1f1c16ee51242e4	4245318	validated
db462dc5-f976-4007-9944-ba2b0dd47f9c	0dac1928-1526-4817-a94d-570863552f20.rna_seq.augmented_star_gene_counts.tsv	75396171b567ae032a6ecb161931034e	4245397	validated
e94ef671-995d-452b-bcbe-993e5b437a68	b29eda98-8a40-4c9f-ab41-7d6eded84d50.rna_seq.augmented_star_gene_counts.tsv	0dd6ca0311af3841ac2d23f48ff7968f	4250093	validated
3caa8628-d3d6-40d0-bfd1-0de2b2e9ed61	a1e4d6cb-c195-4ed4-8f75-083c257333a4.rna_seq.augmented_star_gene_counts.tsv	c40a1e13d45b8904cd5d531a83b5cedf	4236132	validated
e9b86133-5e02-4a32-81c1-4b8d0caa4be2	6f2c5313-1c83-46c7-a15c-5b9526c1763b.rna_seq.augmented_star_gene_counts.tsv	f599156acef612cd0cf2a1196b926514	4207496	validated
e6d4a439-2636-4ecf-b611-d2085c258730	0139ef5f-7adc-4e84-90c1-42ebf59aaf98.rna_seq.augmented_star_gene_counts.tsv	8f883401f5328613f9b6064e4266ca1c	4249230	validated
eb9d8b0e-a024-43b2-943f-3aca44561e1d	1f6d7667-b1ed-4577-9005-a6ffb9a4f547.rna_seq.augmented_star_gene_counts.tsv	7f7048158be20f305e167ceaf1c17e54	4212533	validated
dc46b630-411e-4257-ad98-91b1982eaf39	20ca78ce-1972-4f55-81f2-22683da33c66.rna_seq.augmented_star_gene_counts.tsv	3d01acc62864739c8dc46dffc4dae91b	4226795	validated
3d00f82c-a193-4eec-8a1b-472b3c614abd	29696137-1855-4c07-9155-373a628462ae.rna_seq.augmented_star_gene_counts.tsv	5f07bf3a5f0c727c1beb6e153700fba8	4233877	validated
3c9482b7-95fe-40b3-b535-4b92af0a5303	b9184c47-1ce0-42d6-bd30-702c960d2fe0.rna_seq.augmented_star_gene_counts.tsv	51adf6258319ca6f0ecfe258e28afb3e	4244874	validated
dcff773b-20f4-4c90-9a3f-78ef2e0f484e	3041806b-5855-4930-aeb8-a30472658d54.rna_seq.augmented_star_gene_counts.tsv	26c47e66aad388095d9f79563830c366	4236778	validated
3d32f846-0f92-43f9-8ae7-e0e03000e2f2	f0146da2-6dbd-4f0d-8056-5a40d0fb7495.rna_seq.augmented_star_gene_counts.tsv	a8744eb397e5d8ce6120f7f2b1d8d511	4234984	validated
3d09baf5-be75-41c0-8d00-d4ed01b01ce0	c6d8d63a-7afa-4099-b513-d1b2b31ca7ed.rna_seq.augmented_star_gene_counts.tsv	8130e3bd5458945437819c52fc8c9544	4267210	validated
d369b6a8-25f7-4f08-921b-f62cfaa3aaad	2df38eb8-5350-4951-9159-a8add6474efe.rna_seq.augmented_star_gene_counts.tsv	f73832d7ab46d7d7d054d06f8ec8fc99	4244596	validated
3db95dd2-ebc8-470f-9356-ab4e83f2e49d	50674a44-61b7-4c77-8d42-25c932a5c409.rna_seq.augmented_star_gene_counts.tsv	4c9b813f48b1c636b9b092a5981b5fd3	4228201	validated
dd5a73b9-8ded-4106-bc0b-f8c467b61c53	84179f4f-5ad5-463a-8aa7-df64c5c51378.rna_seq.augmented_star_gene_counts.tsv	18b9edc931fd018839d113b8f11cfe9d	4252018	validated
d5bc81a0-0cf3-4afc-956a-307546311be4	b1fed475-6216-47f5-8134-588245e9b56c.rna_seq.augmented_star_gene_counts.tsv	858579fbe7ce8fb90fa2fb533a92c733	4218019	validated
3de16040-c61d-45f3-aa93-32ddfe2e9f8a	784b2763-b9be-4b7f-84b0-f5ec6f784717.rna_seq.augmented_star_gene_counts.tsv	c7051f12f0e10c33c559c51eeb53b623	4207711	validated
3dd6ff8a-0a2f-45e4-9790-ab0cc711e856	b0d86c72-de96-492a-8303-e536e925b94e.rna_seq.augmented_star_gene_counts.tsv	7ed2e03f7350c7efdd80c2a263c2a2e2	4237777	validated
de6f1503-33d7-4f86-b835-bdffba7ea4e3	195d8bd4-352c-4407-9319-797d915c72b8.rna_seq.augmented_star_gene_counts.tsv	2eefcb6236111244626b39ec34b8ed09	4248363	validated
dd9689d8-2668-4c4d-962b-34ccad3c0d8e	27ad1d7f-df4f-4b47-b8f8-ddf10d44076a.rna_seq.augmented_star_gene_counts.tsv	ba8f53cb7b698a51f0f3b9ec2ad927c6	4247231	validated
debe3ce9-e624-4b74-a06f-b4e0663a970c	d1a95416-db18-4289-9562-9b9e304bf4c8.rna_seq.augmented_star_gene_counts.tsv	4fe4fbd3c775de5d486465dfdabc474f	4234348	validated
f2ca8c10-3939-4792-abc4-e9547b33e1f7	2f9fc7f7-6290-41e5-b8c0-9776c5a81405.rna_seq.augmented_star_gene_counts.tsv	ea7ad950422e5fb09a3c4d7206d01a10	4240541	validated
a43e0f24-382c-431f-9bdb-94b3fa5c52a1	597af330-73d5-4905-803e-56d744ab723d.rna_seq.augmented_star_gene_counts.tsv	f098a29f5ad3a6da88dd05b9f1425632	4252227	validated
df5a3f1d-5206-4318-a62b-39f221a4cd08	c9b38300-fa2c-435e-a529-1fb457355e64.rna_seq.augmented_star_gene_counts.tsv	9c222adc88f0f32c29ef8d64fb40e0bd	4238995	validated
ded08db2-5868-4423-bf7f-2a988fc7a474	5772ed26-e300-459b-96ee-fd4aaf9dc7f1.rna_seq.augmented_star_gene_counts.tsv	e89cb3e48c130ce9f95e6f096570796e	4242849	validated
eb055b21-1ac9-4f6d-a0dd-d7fe9b848ea7	12ba2852-4fdb-419e-b3af-5588b0c544b6.rna_seq.augmented_star_gene_counts.tsv	8e9042d34c1e59dd4a6fbf1b9e9c07fe	4250028	validated
3e0cf0a5-3791-4baa-9adf-f5b752ea48a4	ed88c858-52d4-4895-a208-d4b4beeb2728.rna_seq.augmented_star_gene_counts.tsv	86c3337d1c69a46e67bbec7f6df6d10e	4209731	validated
3e79cd9e-ecd4-454c-b05e-b35d49cb962c	c495edb5-8924-4cb0-813a-dfa9599da7f1.rna_seq.augmented_star_gene_counts.tsv	31b0e8330f78b1243493dcd73cb6e601	4228481	validated
3e70206c-7845-45fe-b7f9-2e747372bb46	e12cd0a8-651a-4d9f-916f-fc5ebd3f3b24.rna_seq.augmented_star_gene_counts.tsv	3683a8eef47f7a8460484b3323219d85	4235983	validated
df736f4c-b9d6-4805-bd7d-7bc6d92174d7	e576f331-424e-43f0-af27-20e07d91c826.rna_seq.augmented_star_gene_counts.tsv	8e0c59d0d0efd855bdd59fdd4e84e2d0	4223797	validated
e374cf24-7c35-42ea-a205-afd1ebe74707	48971185-4abe-4951-8e9a-cbdec7caaeae.rna_seq.augmented_star_gene_counts.tsv	eaddef6d7e800aa54445bde0a42e69f3	4212783	validated
d657ed9a-fd92-493c-ae10-120c8b0c58d7	57730033-1db5-4e48-81ff-b6ee4f3c0ab4.rna_seq.augmented_star_gene_counts.tsv	11fda1ebc529d737ac2c40565ede2ef5	4243530	validated
eb921878-4c02-4b11-9c4d-84df7926ef70	fd00a68d-f7e8-43ca-90f9-999ec13dbbb6.rna_seq.augmented_star_gene_counts.tsv	5629a1f08adabff4f2d036689296206a	4229155	validated
3e8cff80-ed17-479c-8327-ca8e71ee7482	0c814cd9-5b2c-4764-9e6a-6ad0403fcd7d.rna_seq.augmented_star_gene_counts.tsv	2fbb6954c6dc133c3f618b3a1fae68ba	4249009	validated
eba83203-1de1-447a-88d0-2ffbccc24990	fa94f266-1ed4-440a-8d10-3c72ce4100ba.rna_seq.augmented_star_gene_counts.tsv	b861e79548498dbfc371208205e9d5a3	4240777	validated
db1aa3b6-bba2-43c3-9c0b-fa699cd746c2	58a834c9-81a6-415f-bfbf-331346c9ec5b.rna_seq.augmented_star_gene_counts.tsv	c6c8aedd584e39f5b68bb094556d73b9	4242292	validated
ec391e89-3ffa-4e8f-ba46-7ea7a95dcd7b	42d768b0-15c5-47c4-8001-23e7ecb87ce5.rna_seq.augmented_star_gene_counts.tsv	c2d7b22e19260d6d4e424c6d87ffc887	4237172	validated
ec1c8dbd-035e-4e68-a22f-1e0f9563f414	5337fd13-aa7e-46d4-a492-5826b5577eeb.rna_seq.augmented_star_gene_counts.tsv	b18a1e3feed3a15ae35ecdd5a7997047	4225987	validated
3f40030e-08ea-48ff-9352-6ee054b64a47	77984740-019e-482f-822a-25a74ec2cc32.rna_seq.augmented_star_gene_counts.tsv	3aedda08039d2a5f7d423b3c88070d91	4221709	validated
ed1497db-7c6f-4bd2-83ed-ee05fa286f8b	ca701a41-b397-48b7-bad4-09ef8b4eb462.rna_seq.augmented_star_gene_counts.tsv	0109c6791e06b2d9e6f19e416ebe4537	4245305	validated
ec4af4bb-2de5-4489-95bc-95dc8ae8df39	e01c2917-39de-4d7d-bcc2-710ee3f18555.rna_seq.augmented_star_gene_counts.tsv	212669a529c2a7bffe017abb645ee76a	4249701	validated
40368d75-247c-46fb-bdaf-c71964fd762c	c25bf73b-e757-4034-88b0-cc1f6d34ff1f.rna_seq.augmented_star_gene_counts.tsv	1c3474ee75b980dea7985e1dd0b4274a	4238699	validated
3f44f7ab-7299-4b8e-b2b9-16ed5291e727	5ea12b9b-56ac-4d0c-8761-bf172b2f23e0.rna_seq.augmented_star_gene_counts.tsv	24acd7a1228998ab1e6f3e9bbc0eaca4	4244189	validated
edc7b71d-a551-463e-a76a-dc135373cb43	1a3165db-b776-4c16-82a1-8a82f386ab7d.rna_seq.augmented_star_gene_counts.tsv	6e94557d3a8f016d9b58d1c748e6f3d3	4234785	validated
a7c04620-a7f0-4b19-b2ae-7b479fcd3fb0	991525f1-7bed-438d-8f95-797f06bbd553.rna_seq.augmented_star_gene_counts.tsv	91aec007661543e0afecc40faec96cbc	4231921	validated
e0999ea7-e0c9-487f-b8a7-3eda87ab8601	297e8576-6af1-4f8d-b709-a14355728c0c.rna_seq.augmented_star_gene_counts.tsv	311a19eb7034eb2dc3c4522bc04e52c7	4241575	validated
be6332eb-2abd-44a9-ae06-6f4a828ced22	d4990794-0297-4607-a99d-61a17af6d7c1.rna_seq.augmented_star_gene_counts.tsv	ea3001ed057c88676c13d3855f04b585	4247270	validated
e17426a8-cf69-4ed4-b54e-cc33cbadf095	ef304a3b-e32b-450e-8c40-4173aa0a0366.rna_seq.augmented_star_gene_counts.tsv	011ef4fcca6b7ad8d761a1777999dfe5	4215388	validated
bc49c2db-1b17-4742-8904-44238d0bd6a7	8a1e28f5-e154-4083-b093-a3411c0b2183.rna_seq.augmented_star_gene_counts.tsv	aec9a379d0343d9cd0ddc90c1d67bfed	4242277	validated
e0ba453e-0cbf-4cf5-9cab-d889f899bb7d	1ed7c1ec-c26f-4cb8-bdfb-924333ecac35.rna_seq.augmented_star_gene_counts.tsv	cbd06facc4a75ebdca5b399488a7ef90	4231925	validated
409aef9c-9085-4e66-a304-fc2aaabaf0d7	fad212ad-def1-4a4d-9e87-877b77d2f852.rna_seq.augmented_star_gene_counts.tsv	89b83bed681be7e3e122d6cb01ac307d	4244681	validated
e0fdf4fa-8e5d-4e06-a571-eee5e0f85d16	eaa3f280-86b9-46e9-9429-bc775ad93d1c.rna_seq.augmented_star_gene_counts.tsv	f9236d7b89a0d35dcb4605af8038bff1	4228286	validated
e0e3f5f9-7b6e-4a07-aa93-b074c4d01949	21d84ad5-bb58-4bb0-a959-827fc48322bb.rna_seq.augmented_star_gene_counts.tsv	5860603d2befe8fb39eb0964c3b3b091	4209769	validated
e0cb738d-854a-4033-b370-79fa28d7cef8	69118aea-1784-49a0-9932-082f87fdec62.rna_seq.augmented_star_gene_counts.tsv	781336ea320238ebcae83529c8a76593	4249156	validated
ee91dbfe-125f-48c3-95fc-58bc4f33f530	0dfd65f6-83cc-41fe-87f1-81d99c65896c.rna_seq.augmented_star_gene_counts.tsv	f75aa24051da77a92c8d3b8978d63bf4	4234083	validated
ee9a460d-1b5e-451e-8b4b-7608a21f093d	c1b43ace-3691-4c64-9fb1-4c1e94735b1e.rna_seq.augmented_star_gene_counts.tsv	484c67fb0444a8cff0b6b6ff1fcf36b2	4229253	validated
a877d371-4cb0-4974-b8e2-62bee7a34920	6c1af495-e7b6-43f4-a8f3-e0dbbceec1e0.rna_seq.augmented_star_gene_counts.tsv	a654936b49993514d08eaab2fdf2ca65	4241350	validated
eebbde83-748b-4ca1-99f6-a3243d73d338	7eedbf24-cebb-401f-999a-4ae1fdf51cc1.rna_seq.augmented_star_gene_counts.tsv	cac81b568380ebf1ab4de43201f31852	4241427	validated
eeb25b36-1272-4092-848e-9807eaed9d4e	eafedf8f-3ef0-4cde-9193-700200f5a930.rna_seq.augmented_star_gene_counts.tsv	19e0a4a1ced7641085465d76d6bb4966	4236946	validated
a89b3ab8-977d-4c4d-8323-ca8d6df792e4	f1171117-057d-4260-a664-d8d96511c5c6.rna_seq.augmented_star_gene_counts.tsv	025e640273e9a360905db65803448a0c	4251784	validated
e173308d-ac80-4c15-9b0e-e5cb09321a56	b99ff949-1922-4948-8d02-2ef2aa3dfb3b.rna_seq.augmented_star_gene_counts.tsv	125698e68f5d06c70df63593977e5607	4235077	validated
e1677731-3f36-462c-8dc1-75e98a4df270	4bc7214f-1bca-4656-a8de-34ea13dca500.rna_seq.augmented_star_gene_counts.tsv	a557a8aa79dc36735117f59ace299349	4230337	validated
dcffbcbe-e490-4bcf-95db-d454bf8df300	056653c5-a60b-424e-ab30-b16246283da3.rna_seq.augmented_star_gene_counts.tsv	d0eab16c09f0e40a33aa2681de309e7d	4226683	validated
bd5a47b9-99e4-442f-a2a2-e206526b2ed2	d19fb6cc-69c5-43fa-866f-28244a2864c2.rna_seq.augmented_star_gene_counts.tsv	4999626c6bc32110f6aabaaaec3426fc	4252904	validated
e1beebe9-dc24-4f9d-a89f-87001fcf25c7	b93e9aab-9d4c-4e1e-9a04-b2b858b32fa8.rna_seq.augmented_star_gene_counts.tsv	b41ae0abf159d5d5cccbf8a9fd7eebee	4252757	validated
e1a528ee-1bec-4aa5-bb9c-9d0af3ba4108	18cbd510-bce2-4370-a00f-939d562ba7de.rna_seq.augmented_star_gene_counts.tsv	80fecd727e65870e58ff48d6709b82fd	4244052	validated
e1a4e922-876b-45d1-8fb6-5d39dbf6ff60	3dbeacde-e4f1-443a-b34e-28c44acce88c.rna_seq.augmented_star_gene_counts.tsv	e069caf93d5dde80a1a6c3419e4c93fa	4221708	validated
e20633e3-526f-4ac5-9cb0-202a028462b0	d2c2fafe-048d-4584-8136-4e607465d72d.rna_seq.augmented_star_gene_counts.tsv	39dc851163fc18a1966ffc001a9eec8b	4241075	validated
e1f2dc8e-a550-404a-b2b1-b559f24270e6	b5e0f437-1b12-4d83-a0a1-b658bf36c5c1.rna_seq.augmented_star_gene_counts.tsv	4886babdafbf6ee61aa34ec3f98292ac	4230883	validated
bd9af814-1b9e-4a00-99a3-79c3dc2086f2	5d6a877b-18d0-42c8-9aed-f8d30bc0e850.rna_seq.augmented_star_gene_counts.tsv	5a3ae366117ae2dd2e97ef5fa6e514f0	4234204	validated
bdc3b4bb-dea2-4e41-b297-51540a68e68c	09f3976d-4e95-41b4-bc0b-27eea3e20bb3.rna_seq.augmented_star_gene_counts.tsv	8929598ec17454b0485feb4b45e368eb	4248591	validated
e21fc8e8-1f42-4c08-a54b-0bcc0f70d816	6338619f-470c-4ae1-8b45-959b5f9ad3da.rna_seq.augmented_star_gene_counts.tsv	14d91e8b8bd104b77a2a07bd8268f2c5	4224395	validated
be7803e0-0af4-43d1-8cc3-0c309c44a275	240642e8-0f62-406f-bc13-9b3e49e0c510.rna_seq.augmented_star_gene_counts.tsv	8ee3e1ead0286b1e1704783650b85227	4228957	validated
41e96482-bc24-4a1a-8ef2-8ef4d525ad40	52e52b5d-4112-4616-8ddd-2a4524a91778.rna_seq.augmented_star_gene_counts.tsv	51fa05e5b8db6567c1f54ed18878ffd2	4227608	validated
41c196cb-17da-440b-b868-027b5af10f58	2077c5b3-4b51-4cca-ab73-45a86e41275d.rna_seq.augmented_star_gene_counts.tsv	2eb9da232409677bc4f1174208be81fc	4236058	validated
bdacbe0a-1ba6-4db5-9dc6-912613da12da	1e899b2d-aaca-4c8d-afbd-14b453af8197.rna_seq.augmented_star_gene_counts.tsv	2e8d434bb58a838dbaefed40f8cc0fd9	4238135	validated
41954992-a111-4fbb-b6e2-d5ac8f564bf6	3e6f757e-efc5-414d-ae8d-5e4e0278ebe0.rna_seq.augmented_star_gene_counts.tsv	3a176d8b18770113a02b643d0ace68c4	4229691	validated
41e96cc6-43d5-4eea-bbd3-23fb389d5532	b9e82597-fdf2-4479-a764-29193ddbd58f.rna_seq.augmented_star_gene_counts.tsv	15cad6ce44bd46a89c0bb741805036c6	4248082	validated
e267a6fb-3d15-4658-b464-25438bd41330	48c63209-a387-4045-8a24-7b9792db7623.rna_seq.augmented_star_gene_counts.tsv	f0c8e117660c5a84e6a03f40938b270a	4255140	validated
42a0f086-c20b-41d8-a61d-cc71a4f1dec0	06dee8cd-d663-4fa0-950d-d128887a3af5.rna_seq.augmented_star_gene_counts.tsv	dc55d1e318fff912d72909a1d0377bf7	4266659	validated
efa77ab2-2257-442d-872b-15ec5535e113	5b069351-319f-4b20-ab3d-e74b56814f32.rna_seq.augmented_star_gene_counts.tsv	3a7b385a744756217456cb3f90f5d118	4247912	validated
43110580-9da2-481e-876a-ccd65cfa79df	f82c185d-1e28-4380-8c4c-529d45c4f1c2.rna_seq.augmented_star_gene_counts.tsv	186e5457d7ebb8f21fe543e2b2cab494	4279441	validated
efbf11c6-bf20-461c-bc71-6e9480eb475c	cc3ccb82-a9fd-4ad9-ba71-3857d6104871.rna_seq.augmented_star_gene_counts.tsv	5f6ef2ed575dadbcdc19c349e190e774	4240593	validated
ef8e0547-f709-4968-9bb3-89b93014bc40	b49a5b0c-c29b-46bf-900e-4cfa46391343.rna_seq.augmented_star_gene_counts.tsv	a693315f819019bff6e71dd82e1d137f	4245791	validated
f05758de-1cfc-446e-b133-1555800bea62	aa339103-355c-4cdd-b4b0-2475dc96c59e.rna_seq.augmented_star_gene_counts.tsv	23c7a8aff6bc5cf576c6bfc8bfdb3c4a	4231018	validated
f07e52e7-6369-4c20-be68-e1730df6ffd2	d28e65a1-7f1c-45b2-b74f-0f7a1ff11787.rna_seq.augmented_star_gene_counts.tsv	c7f21add76a672967a3e0b95bfc5487f	4219129	validated
f0b0e146-8ddb-43cc-9e42-8ddf8cfa3a11	b1c573a4-6b8b-4d5f-9c9d-fe87d723cbb3.rna_seq.augmented_star_gene_counts.tsv	1bf79efffcc00579507fb379d3be6c53	4211787	validated
f106e50c-e6f5-40dd-9c3c-8dc0dda3c0c9	e69ecc9f-9578-4a7d-a2b6-2a1bfb31f836.rna_seq.augmented_star_gene_counts.tsv	7f0917bbf7ad51992252484d9447a698	4235073	validated
2ea33916-c0e1-4f99-8b6b-ae36e3ae75a2	74d58c33-0c42-47bc-a55b-f56835480fbe.rna_seq.augmented_star_gene_counts.tsv	84ade5ecf7472101adbbd7598bd43b6e	4241397	validated
43cb9ea5-98f6-4e90-be7c-41929ebbffd1	2f86fef8-46d3-4fbc-b7f7-29e5c2d440c4.rna_seq.augmented_star_gene_counts.tsv	bac9e7fde9ecc285d4aecb9410ca239b	4226344	validated
f239c7a5-b587-4a6f-8c17-d30825ce88c5	b9dee2b7-8edb-40fd-807f-c502f20b7c75.rna_seq.augmented_star_gene_counts.tsv	67bfe5cb0aedce5ec02327da65637fdc	4244383	validated
53f894dc-239b-47f9-9211-055d867791c8	98f31bc2-2905-49bd-b2bb-c2fa5aa313b0.rna_seq.augmented_star_gene_counts.tsv	a77fb67f3f6703f703a51033a5c4b0d2	4217436	validated
5706bf95-e372-46d4-ae27-7f02ecfb43c7	32771801-2560-4ca5-969e-5156d880f770.rna_seq.augmented_star_gene_counts.tsv	33a225289dc4e1e8a7594b33f03459ea	4233627	validated
5707cde1-035e-4661-b85d-c459e98297c2	7a38eb16-f93c-4e96-b9bd-e7c83ddec387.rna_seq.augmented_star_gene_counts.tsv	d031c55d82ad4473e14ba40672abfd79	4234595	validated
540d3370-ee6b-41df-9670-650800b9596a	a7ce5d99-7b58-4c06-b322-424a81a4a5c2.rna_seq.augmented_star_gene_counts.tsv	dece9533c802ce9418f2e555949d2725	4235015	validated
55622a43-ca12-4c0e-902d-ccb694247571	c000c10f-6fb0-470d-9ece-281d7106be58.rna_seq.augmented_star_gene_counts.tsv	ea00d6d98d65ceca7e1420bec4379cfc	4207482	validated
541ae33d-b504-4c86-8758-20087845a579	ef46a73f-2576-4901-9781-701de30e2bdd.rna_seq.augmented_star_gene_counts.tsv	4aa7a325a002cc1a2854f7564a2d29b4	4240191	validated
56fc09eb-f0c4-4732-bcea-edda88d55d74	a292ffe4-4016-4bf0-bebb-3e11eceeab2a.rna_seq.augmented_star_gene_counts.tsv	3c5e7f212ab819bcaf6561b7185b7281	4261653	validated
fd08f2ae-5b8a-45cf-a635-6101abb1e287	47fc6e7f-fc2b-496d-b8d9-49a4b4cbc92d.rna_seq.augmented_star_gene_counts.tsv	ccf3833d216f55dfc82e843e9aae9b8e	4206663	validated
fc92fc4e-e5e0-4fc7-a5e4-544c52f8c2e9	a80ff9ec-2e05-4f19-9995-be1ded568b31.rna_seq.augmented_star_gene_counts.tsv	4c735958999d350a8da3562a3b76e91e	4216826	validated
fc9fab5b-52f0-4c79-bdf3-750c650a0fdc	ea43014e-5b51-4b3c-b16b-6d58df9f4a1d.rna_seq.augmented_star_gene_counts.tsv	c656732fd2ed7fd3b998f13ca7e34fc6	4260228	validated
fd229d04-f96d-4e4f-bef7-24bbb9e1fffc	14e1be2c-29eb-4d35-b813-c29d85b096c4.rna_seq.augmented_star_gene_counts.tsv	275c03da1b108c9579b3e87528639d2f	4208570	validated
fc2573cb-2485-4598-810c-38c93dd277e6	17a8247a-3961-4431-9ff6-f98b42897b7b.rna_seq.augmented_star_gene_counts.tsv	f5cb2c2258fad2c1bc0b80f6ac08ad86	4251295	validated
fcff3742-b3b9-4860-931f-819d85164bc7	d4db8178-db27-4b1c-8cf9-018420a91335.rna_seq.augmented_star_gene_counts.tsv	472ab867b5ec36db10f0b3e80c3c7e61	4209963	validated
e106f526-1eda-40aa-80e8-ac417b0a8fb5	974d3345-ad1d-49c6-a55d-bbe364b5a44e.rna_seq.augmented_star_gene_counts.tsv	58c494bf577ab3bedfd1c436c07db23f	4198973	validated
fe726b33-b8cb-4680-9871-4aab4f26988b	579f4358-87a2-450e-b5fa-028cb99be32d.rna_seq.augmented_star_gene_counts.tsv	50460887dcf8262329fb763f80af1fab	4240279	validated
febc3e29-383d-43a3-bdc9-68998d0d05e5	7133a006-a002-4748-b59f-b531878ab4b5.rna_seq.augmented_star_gene_counts.tsv	795a52405c7c8c780008d479a6b204c9	4235599	validated
db225ac9-c998-42ad-9181-a075ec0f7c47	85b2ba06-6bdb-478f-b0ec-f048d08e564d.rna_seq.augmented_star_gene_counts.tsv	a25feab17ac3d1b838ace6747d05073e	4251679	validated
fec6468a-7810-4381-a1ff-e79898f9d9a1	460a0ee4-9f91-46ce-9121-fdbb30efa9cc.rna_seq.augmented_star_gene_counts.tsv	db6c5a8d3aa249ea66e083126f8fb152	4216113	validated
fec8ed36-230c-470a-b89d-983d380a9bc6	aae97d39-d53c-4387-b1ca-415a8d7cea7c.rna_seq.augmented_star_gene_counts.tsv	7924dbd028daeb6e37f4a790cd19c023	4240442	validated
ff6cd0e8-98a0-4a96-9650-c348bcfe8901	bbdc627d-489d-4185-b32b-71207f241b62.rna_seq.augmented_star_gene_counts.tsv	37656b898c7e44f392851c5c364b3306	4228605	validated
ffe0d448-20d6-4952-9650-03531ef6fc79	62e28d02-73f5-406c-b3ac-1474d46c2b89.rna_seq.augmented_star_gene_counts.tsv	5b6531646150bc5632db8e39038c5a44	4255797	validated
fecd341d-a370-4092-be40-e07fc44500e5	fe00aecb-7b06-4e76-b999-99ee41ad20ea.rna_seq.augmented_star_gene_counts.tsv	2097e93dcd89252b32691a31397d39ce	4243672	validated
ffeede9a-d9a9-4836-8c56-39f12a5fde0e	74179e5e-2d3c-417e-8844-6740ea9fb2e5.rna_seq.augmented_star_gene_counts.tsv	a148bf14a0ea84c4d2b28a422c5769b7	4249460	validated
e59a58f3-d886-45a8-a296-263297839a63	164ed40d-5a15-43c4-9398-40dc4507d4a7.rna_seq.augmented_star_gene_counts.tsv	72430d2b3ab081ce955b8f7d42aa0866	4263833	validated
586d9c21-e58a-4171-9755-30c0e8b16293	3ffa2cdf-4a54-4362-a6cf-b0567ef69551.rna_seq.augmented_star_gene_counts.tsv	1b927939b68699db0a1431d1da33007c	4247939	validated
58aa1f80-3887-4a5d-86dd-2f4f66660b02	5063c559-65fb-42ed-8d91-eae8cd37a860.rna_seq.augmented_star_gene_counts.tsv	c60b54457fbe61255995789bac99bebd	4238743	validated
d6ad13eb-3ed8-4b4a-ac50-37061cf8236a	b2de4a7f-7e10-4b71-a681-baa48aeaf514.rna_seq.augmented_star_gene_counts.tsv	a83ca2f81d622039db55e15403fdf63e	4211445	validated
58b8f8e3-0723-4791-83ea-2a3ce176392a	741e51fd-4360-4e80-9a34-50a22df1f43d.rna_seq.augmented_star_gene_counts.tsv	5fe9a412bc8b0e7d434dea721ae4d191	4227617	validated
5916b276-8e9d-41e6-8c41-3030c48cbdce	84fa87db-9895-44aa-89b6-d0e8339d5d71.rna_seq.augmented_star_gene_counts.tsv	aa60a921c1e8097d0ebcf7e5c160145a	4244219	validated
5978f5bd-575c-4b95-9265-654af1127685	096761b0-f4ca-448d-b78f-58469a508798.rna_seq.augmented_star_gene_counts.tsv	8e8c0d43d7ce2232a5cd65e910948d25	4241726	validated
59edbecd-e113-43ce-8e7c-7bec6dd4e60c	e023b9ca-4b73-4ada-8100-326dbd02095c.rna_seq.augmented_star_gene_counts.tsv	2d7e7f8c9354e223d7d401328937ac1c	4240779	validated
e44dbaa1-6ef0-48ba-bf0f-3cfa502cbd14	61b5d1b4-7126-4b3d-b469-7a532f55f61c.rna_seq.augmented_star_gene_counts.tsv	614056dbb7506ac0ba03391e8f119346	4240702	validated
5b289b94-0092-4cb9-90fa-94240fe58f44	b21b2a05-7495-40e2-8f9d-b6378d4472db.rna_seq.augmented_star_gene_counts.tsv	3b1e6f996fe87976dcc97fe273e34840	4235789	validated
e57baab4-7363-4f92-bdc9-69f8aa3b6b68	cfb8e34b-3927-45ab-92aa-d698d9642cad.rna_seq.augmented_star_gene_counts.tsv	a69b6c70aa8bfbcdc583ac1c29b94b36	4186330	validated
59ad9fc4-6584-4d95-b4d0-2b2b99b85efa	eefb7c54-5aa1-4c03-a671-9871d5275bf1.rna_seq.augmented_star_gene_counts.tsv	7ef654d96badf4324a51f1f3076d73df	4228390	validated
5a25e822-906b-4d34-9f9d-a9f1506570b3	1ddc63d7-ac43-4476-b5c2-8b4da89bf752.rna_seq.augmented_star_gene_counts.tsv	92104f5cedf739dd0818a508d9125932	4246219	validated
5c57b96c-909e-468e-bef6-f0375a788fcb	0b0b23c2-dac8-45cf-ba91-913776b00a33.rna_seq.augmented_star_gene_counts.tsv	93e9fe7a0899a5d7305ea3cedb92d757	4245002	validated
f9d35c53-8187-4f20-914f-e273338118a3	d21ae98f-83e8-4ce8-9554-37998bdcc2ff.rna_seq.augmented_star_gene_counts.tsv	91f535e1a2710c2e80dc66e7884d3a73	4237132	validated
5d743ce9-b110-4ada-bfc5-6145ee7e5bf1	a0ffeb2a-fcb8-494b-8fc0-4c4de8e4e140.rna_seq.augmented_star_gene_counts.tsv	c22597733fc4d7b5acbb3b60e93255b8	4238815	validated
5cea4106-64fd-4d00-b978-d5ba676ded7b	41249f0b-c186-4917-8b6a-1eca9647fadc.rna_seq.augmented_star_gene_counts.tsv	37e4b6552dbedb8be1f1cc9961bb185d	4230906	validated
5c869053-ffba-482b-a34e-123157b7bbe6	77da9e82-dfdb-4ed2-99d2-cf93ada9148d.rna_seq.augmented_star_gene_counts.tsv	4661193e0ec956a6bc2e0126c7ce3e75	4250551	validated
d36a090d-0b64-459a-931b-b743095fb96c	6289f4a8-1b68-4ac2-991f-1560fd61a9e7.rna_seq.augmented_star_gene_counts.tsv	fea59e961f5c7edfa577dd5399c1cff6	4210188	validated
e4744b03-e390-43f2-a14b-86bddceaf9ae	c32e3393-3a51-4d72-aa60-e8e6e8c083f0.rna_seq.augmented_star_gene_counts.tsv	d21ed86545a8697a8df955268d937b42	4236952	validated
5d875fca-d1ff-4c08-9dfa-0f1e67dc586b	1467bc96-cad8-4011-962e-d43e6c725f63.rna_seq.augmented_star_gene_counts.tsv	4cd770ce375dd3ca31cb170f83659f0e	4249921	validated
5dad89d3-a15a-4dcd-9b91-77f824f343bf	d1c3a993-a9b3-4938-949a-a38793413139.rna_seq.augmented_star_gene_counts.tsv	ded256852530ab1330325816a2d6015f	4246443	validated
5ddf8f4a-edd8-4b97-8d4d-76655d9018c5	59a0b90e-8b8b-41b8-95f0-d51961a94be5.rna_seq.augmented_star_gene_counts.tsv	26904b98fc550132996ccef4342a5cb3	4221814	validated
5e18d872-4591-4310-a21d-df2d29b8a880	23da6dac-c230-411b-8a81-7c5295971c45.rna_seq.augmented_star_gene_counts.tsv	29ba68159a1d7d0d8fd272c00d44511e	4235625	validated
5fe0e470-4e73-499d-91ef-25dc2a8a86f0	13406270-01f0-40df-90f1-1410630a1942.rna_seq.augmented_star_gene_counts.tsv	3f34227f08817cf2af8ae5ad66ff1e7d	4242298	validated
5fb5f7ac-6241-4c3d-8350-b18f28c317c5	ce9fde25-d159-47df-9a48-d6ab0d392477.rna_seq.augmented_star_gene_counts.tsv	e07e2a36b88cbc01d7a980e908cb5f82	4218198	validated
6054b034-7dfc-4bb6-973f-ab26ff94c578	100dd369-2080-45a8-8d28-e4ab24eb34bf.rna_seq.augmented_star_gene_counts.tsv	925c08cef4aec5b0c775ede4ab0f7e0c	4239401	validated
9dc47384-64df-48c7-9d41-921d6021ef9c	8e6bbb91-f5de-4615-8a29-37c8f401dbe9.rna_seq.augmented_star_gene_counts.tsv	9c9b1f4d9b2932edff48f6c2bc886550	4232380	validated
626f256f-7057-47c3-8775-cda761910b1f	50ef3b8f-2e43-4d63-a17c-59804bf40aa4.rna_seq.augmented_star_gene_counts.tsv	a9d6a869728809c342ae976e9f59ccb3	4257551	validated
61e85059-9ba2-43ba-9246-4731ace197e4	51403924-9524-4de8-ac91-1aad525b8d0e.rna_seq.augmented_star_gene_counts.tsv	e59c5612229d3bc360762f3176c947fa	4247705	validated
61e0673f-1e54-4e53-bab3-80117d5f8841	0ecff25f-1ab5-446e-94de-c7ee10f1475a.rna_seq.augmented_star_gene_counts.tsv	549c4a184b92eaab7e9ae64203b1b379	4222763	validated
6333fb6b-5375-4fbd-81d1-8b1eda5f8cb8	b296c14e-b1a3-4cc2-8618-c44546f6fc2b.rna_seq.augmented_star_gene_counts.tsv	42f212b50783a51c4a7469130ee5ddf3	4262631	validated
63c28b0a-83c4-4db2-8d07-e58b58595c49	f71c74d4-6013-43a7-8b32-98b5372e479a.rna_seq.augmented_star_gene_counts.tsv	277f9af0a390df4ea574249f10092cd2	4253700	validated
633fef2c-c9ce-4b76-ae7b-0dfcc4123a6f	ba0e046d-ea06-4a64-9847-14b35eb72aee.rna_seq.augmented_star_gene_counts.tsv	bf4387c37a6fe6e05a8b3f19bb57edf2	4247048	validated
63c812a4-c084-4689-876a-a34db611aeef	e744a035-3ae3-4c6e-b8f8-a2cc6dba0871.rna_seq.augmented_star_gene_counts.tsv	e8e683071d51ad8ad5e87f4de1880476	4234497	validated
9e839f31-9cfb-42b7-a279-32ea4445903b	cb3be2e6-3f8a-4918-8c04-8b4af2e55616.rna_seq.augmented_star_gene_counts.tsv	c09c408709ca1d1a8011c8cd35ca6526	4236934	validated
fa2364e1-1d9c-43c3-8836-c4f6b204160d	8246417a-da0a-4330-af7e-cb382a28cc3f.rna_seq.augmented_star_gene_counts.tsv	a7402798d865159b7d24e0e696f5dc94	4232443	validated
63f5b69e-2307-4be6-98e4-b0f57b6394d0	c8bfb715-4c7a-4e3e-baa2-bc842d80654b.rna_seq.augmented_star_gene_counts.tsv	b313bb91df790ee85c2b40fa2b28fc1b	4238271	validated
e6436e88-ce68-4600-b4fe-b2deb94798ff	01225e44-c572-4637-936c-86801e7ed6a5.rna_seq.augmented_star_gene_counts.tsv	de9379e269d6e6cd651741d30476eaf5	4244393	validated
9e14e055-7229-49c5-b858-ce16b792d834	0cfde228-89bc-4454-a894-d6fc4b032892.rna_seq.augmented_star_gene_counts.tsv	e2232c1d220787a1430aaeef6ed9b19e	4252185	validated
6499e9dc-8755-47c0-845d-c570da6f908e	8acd0b6c-f45d-432c-a78c-51690c3bc5fd.rna_seq.augmented_star_gene_counts.tsv	1a65c45c138c98894672e01b2087994e	4220117	validated
54a6b5bc-f788-4bea-b92c-e4dc9c71d99e	b58811d7-8ee0-4b65-a892-17319cc9ecaf.rna_seq.augmented_star_gene_counts.tsv	9b183dfacccf4aeb11e3b9ad43e2ecb7	4239697	validated
650bbfae-8e03-479f-bff9-66b68305f4d7	22f9e8d8-056f-46bc-b981-747b9d5c0ecb.rna_seq.augmented_star_gene_counts.tsv	813a4419882fbaf4906a0f48c0451b14	4230392	validated
669ce970-42a3-4797-bf9c-0de40a021bbf	0832f2ee-ad00-42c7-8cc3-9c63a7b5cea9.rna_seq.augmented_star_gene_counts.tsv	1a4b67cde878f37fe78ecb8d498135c5	4238136	validated
650b8795-0f40-4a39-81b4-f147a337dd58	b93a19a4-159d-4334-a152-cc38bae48381.rna_seq.augmented_star_gene_counts.tsv	fa3162b72c927716c5dfe530c1b8c7a6	4244135	validated
5223fb98-dd63-4c20-a7c0-02e0b13ccb33	7b7c91b5-0358-4d09-af89-26a791d7a23a.rna_seq.augmented_star_gene_counts.tsv	7c36266ef6a32b6ffda94cb99755b029	4251941	validated
66c5fe5d-b3cf-4eee-a118-a6b532eeb0b0	e2812474-845f-4cad-9f71-b379916cee89.rna_seq.augmented_star_gene_counts.tsv	f6c08f21ef3a4b89e482f126db424023	4232491	validated
54d3e578-c36e-4a04-b3b8-d6e40de39c6a	65624a21-6b3a-46e1-bc5d-1fd0a071cb52.rna_seq.augmented_star_gene_counts.tsv	3d2262dce9a10868466a0d3e3605b40b	4242319	validated
676b25a9-1156-4b4e-84ed-94d4d3b2250b	70177a4f-8302-49f5-942f-53c2f431cdac.rna_seq.augmented_star_gene_counts.tsv	862a25e1c6f4ff6c019f41a33dba443d	4242552	validated
67637a21-655c-4bd0-a5f7-ce4fa16bfec6	2b21d80b-565f-4e2e-9f0b-4e7e7dcb8601.rna_seq.augmented_star_gene_counts.tsv	c50a41a197a881286739264f472f1c4f	4231232	validated
522d29e0-d11e-446c-a286-6d1876b0c5e6	049c8eeb-7701-4c2c-a510-2060b67eef2e.rna_seq.augmented_star_gene_counts.tsv	852ed30736662eb4ecbbd1d11ecd05b5	4230830	validated
67317cce-4a8c-4313-bb26-4ef7759071b9	3b509602-c9b3-4dba-86a4-13e2a3857bb4.rna_seq.augmented_star_gene_counts.tsv	505f06d7345d85995044e4630116ccb5	4249865	validated
51fadfb4-2449-47e8-8549-88daba140330	1b81b3be-48fd-4510-81a1-0795de43907b.rna_seq.augmented_star_gene_counts.tsv	f2b1c6677fdfce49e247b9722007d575	4214846	validated
52363b7b-f157-4fbe-8388-169b6152c9fe	655b5152-d150-4b2a-b7cc-ef70dc0b2256.rna_seq.augmented_star_gene_counts.tsv	9b7b008eedede6079972ef9bd66aacd9	4250387	validated
68814d4d-9db8-471f-b4b3-5c2fecb10773	baf9135d-d8dd-4e04-9115-4055b81fae05.rna_seq.augmented_star_gene_counts.tsv	613db1c6e073f367a16a264e56ecc66f	4238472	validated
526975f3-cec3-42d1-aa19-8df2d7f9fb5d	fcb06f2b-bc4d-406d-82c3-76802c77a75b.rna_seq.augmented_star_gene_counts.tsv	0e2606e4fda3ccfca10755f15b281c9c	4210601	validated
689034a5-8e16-4f82-8ec8-6c6452ae1542	328260a1-b6e8-4c30-8d7f-d62bc8fac555.rna_seq.augmented_star_gene_counts.tsv	89eabe60c652b4aa0f324a2a2de226b9	4231029	validated
53a868c3-12fe-429b-910a-04321ff14d9a	fa473b63-c498-42d0-bc91-0c70a6bf6896.rna_seq.augmented_star_gene_counts.tsv	0707f83a9fbf8bfc48c727f96b354dc9	4227521	validated
bf03f2c2-98e8-4843-9449-ac21b2998b01	a1b731f1-ca9c-4500-b8d2-3400e7be0bb3.rna_seq.augmented_star_gene_counts.tsv	2c254065aba4b456c31c5ea36898aea7	4214455	validated
becda208-bc9b-4f0d-af39-30fbe30ff473	6097a9e6-a272-4a58-b58b-9dfae47a68f5.rna_seq.augmented_star_gene_counts.tsv	1b310934b0fef9ff323aaec408a5f41d	4229671	validated
bed26808-c053-4ad1-ba5c-68819d4a6fd1	c59cc280-d219-4a96-8f48-f68ee7a1429f.rna_seq.augmented_star_gene_counts.tsv	c154195d2df7a70abc176d57280e3bf1	4246035	validated
bf7f888f-1eb2-4452-98fa-884499cc7ea7	2d9df75d-2a82-4612-9910-2f9252129f61.rna_seq.augmented_star_gene_counts.tsv	57445e8d9bc893cd5039c6f8ece7f75d	4205591	validated
55831884-c907-457d-bb2c-7c7b3f7c4cd1	c7fd0bf8-753e-45d6-b987-51ec7559f728.rna_seq.augmented_star_gene_counts.tsv	e198516b3361c40dec102e1e65bacffb	4237695	validated
555169a8-4152-4c96-a7c6-c40a9d0452f4	7c08daa7-ed9e-4463-bb19-ec12d6458002.rna_seq.augmented_star_gene_counts.tsv	a9cb15071bc821151912aebcd9af2c68	4259778	validated
5595d7c4-5d84-4e45-92d6-b51bcbc87204	ffcb88ea-de07-4d79-9676-f4438a50f39b.rna_seq.augmented_star_gene_counts.tsv	d0d652a9dcec8840f2b8c84d12ad6cf3	4222951	validated
559b57a6-900a-4fe5-a4f4-6da7d458f774	da6795f9-c2c4-449e-821b-cea5e4e20cb0.rna_seq.augmented_star_gene_counts.tsv	157392d759c5ed5d9abc90c512885046	4240414	validated
559f7bde-209c-4ca8-8bd7-dbac076e91d0	91bac874-6ad2-4946-9c3f-0ed733975fcf.rna_seq.augmented_star_gene_counts.tsv	2c3ecfbe4ad7bf65092ab3f6469e5138	4209099	validated
541260c2-5f9f-459d-9a49-df55b62fba90	ee667570-d3c6-4906-980d-5ff7a66f521d.rna_seq.augmented_star_gene_counts.tsv	c59bfe698757db5b3eaa4e710a2d5e34	4217029	validated
5422b305-6411-4a01-b371-dc74c9e351e4	be8e200c-dced-4b24-a70d-6b6baecb7300.rna_seq.augmented_star_gene_counts.tsv	384fee6460725356cd3b24187c0207e0	4260864	validated
52b3f43c-5b7f-46ea-adf6-a9534eaedf6c	5d42d6db-2471-4449-864f-a8d7705563e2.rna_seq.augmented_star_gene_counts.tsv	d12267a64d0b8485e80dc9ee4c3f47f5	4246365	validated
c04d9806-d86b-4afd-9481-89037aa621d1	f941959c-af60-4649-9212-1ce4b8f84b52.rna_seq.augmented_star_gene_counts.tsv	0bdf8fb4c600dcdee4cc765a25080689	4247870	validated
c04eb652-77ed-4acc-8303-38d623e3cd28	2cf1397e-7b03-48c7-8b37-68a8d59eaffb.rna_seq.augmented_star_gene_counts.tsv	702caaaae1505287ad28ce632783b35a	4220017	validated
51526f32-bbcd-438b-af02-1ee4572d3504	0b9e25c3-6522-411f-aa7d-362f1c77c3d6.rna_seq.augmented_star_gene_counts.tsv	989a7ffc6fccf0db5f90b17b670d18f1	4218969	validated
52e1de78-19b1-4a4a-a943-5be067df8419	936cc4c8-5a1c-40e8-8851-7232a4db3609.rna_seq.augmented_star_gene_counts.tsv	e83bf9338c111b4f00ae3eb296d78145	4249097	validated
55befc92-6a8d-4724-bf44-3a1663f61194	45cc5081-38e5-4808-b016-fa9ec9a8335e.rna_seq.augmented_star_gene_counts.tsv	6cf41c3535d5d44bd7f6ba46412bd1a7	4247721	validated
52cb1960-111a-4e28-8c1e-7c7a23045533	50d512bf-4577-4017-8bf8-dbd1fb413a82.rna_seq.augmented_star_gene_counts.tsv	2c697707ceba14d9e98e24763590fb48	4244494	validated
c0be8069-8e65-4441-930a-bb8178445e3b	36532c8b-643c-4271-bb66-06a42e47914d.rna_seq.augmented_star_gene_counts.tsv	dd9b6e9d00bf9c90ff3dfc52a629c66e	4253676	validated
52d91ece-345c-4c5d-800a-121955b93c66	91e79d93-01a8-4908-805a-12678d68a543.rna_seq.augmented_star_gene_counts.tsv	37abd7a06ebbf7e3fc3457af2eecbe5c	4235935	validated
5460eb0c-4844-4c74-95c7-519184822a5a	55bda25f-fb6d-461e-a4c7-4e834eafeca4.rna_seq.augmented_star_gene_counts.tsv	1ee4e35262cc2976106f2f34e1e537fe	4220456	validated
54600389-6de5-44ce-ada1-8a8508b50980	65ba302c-51a9-4493-8d28-e7bc076bca54.rna_seq.augmented_star_gene_counts.tsv	368b9e09d3826de28b4c7e26eb1bb152	4232307	validated
52e295a1-0e9a-475c-b841-bc340dd140df	f104edea-08ee-4add-b115-01b208d6c2c9.rna_seq.augmented_star_gene_counts.tsv	6a6f14c0698b00bc0b67a4e6b3401e9e	4262719	validated
543bccea-3c04-452f-aa0d-e978eb531c0e	023acc63-ca58-42f9-939c-3b22682dc7cc.rna_seq.augmented_star_gene_counts.tsv	c40da5791586887184ebea2395c1b14e	4218950	validated
543ada07-9298-4236-a478-4a4e3ae16248	c94ecc2b-103a-4604-be28-deecb6c64d60.rna_seq.augmented_star_gene_counts.tsv	38d0ee04f2b4032d93c06ba453801bcb	4200542	validated
5180b82d-ce78-4d0f-8624-f7678732344b	6f8d77aa-5852-4467-8ef9-b7881294b969.rna_seq.augmented_star_gene_counts.tsv	f1c1e2c36e53ecebf21b3c5fba19dfcd	4198304	validated
5302caac-c374-4f48-9f94-9613cc7f7a94	45a2676b-25ba-41b0-9e55-08c6eb3a8f2f.rna_seq.augmented_star_gene_counts.tsv	a4d64f35d6f9eb1d21188b6c3de1d842	4209007	validated
52ff3499-fd89-4efd-a1d5-aa6400af197a	0ffd0bed-35a4-4fec-9d56-1d4ae5dcb507.rna_seq.augmented_star_gene_counts.tsv	fdd21d813b2fc08b2640d1d42940fe1d	4209302	validated
55ccd178-6f91-496a-ad16-d82e45928366	47d2e5f4-209d-463b-b6a2-c8a94648b0ea.rna_seq.augmented_star_gene_counts.tsv	050bdcdddbaa972061155d33ed8fc738	4236991	validated
51847dea-489f-4df9-84f8-26a6f2579620	35a9d225-0988-4e31-9a39-d54f3a63bea8.rna_seq.augmented_star_gene_counts.tsv	53810a51254a1fa3ae413dc7f75c5e9a	4245328	validated
519039a7-141e-4367-a6eb-e9307136daf3	4b9da1a6-923c-4bc8-922a-620ac43e6f9b.rna_seq.augmented_star_gene_counts.tsv	729e7af0119b527eeeacfbce749d4b51	4231473	validated
530bff57-a892-435d-94df-ddc7dbd45fb9	ba6ae99d-73a8-48a5-b038-749434ae2f11.rna_seq.augmented_star_gene_counts.tsv	d6bb414eb7f4f3645e3608cbb29c60c0	4237522	validated
51917ce0-b833-4bc8-8cad-2cf4cfebaf08	51258abc-7e84-488f-bf90-0db3a84215f1.rna_seq.augmented_star_gene_counts.tsv	486223cef49ed083a224dbb7d6ef6b9e	4231773	validated
51886a03-7aee-4b58-806f-906a29bfad0c	273bc6c8-f5a9-44df-a707-5274fcba8362.rna_seq.augmented_star_gene_counts.tsv	9045d824d40fa620021fc84795cbd13e	4249683	validated
5190374f-ea8a-43a3-b443-79fac4506a48	79ce3814-2843-44c3-9abb-ec353ecc4f01.rna_seq.augmented_star_gene_counts.tsv	23f4e361a6c4c61f7837a0d8de3c221c	4251467	validated
51948358-b1bb-46d7-a25c-8d3fe81557f0	2cfbc50e-e38d-41ad-8809-a3ed9685ddf1.rna_seq.augmented_star_gene_counts.tsv	fa1ca16e617cee9f9ed1c8ebb324bc0f	4228641	validated
52f4db86-9951-464d-a9c2-520a3681a9a8	527340de-0762-4d46-a004-9881b73bacc8.rna_seq.augmented_star_gene_counts.tsv	bf4ff229aa8f2f1cc7cae5d7e36bc8c8	4245695	validated
530b5cef-85eb-4ee2-b21a-a5014ebc8c64	08159a41-8f71-42a3-94a7-c4f9579e5b34.rna_seq.augmented_star_gene_counts.tsv	1466d91388bb348be5d3b801288d9e5c	4242917	validated
5473263b-8dba-437c-8a82-408f6bd39160	d3dc8458-9b94-4f88-9207-c10ca2ec3924.rna_seq.augmented_star_gene_counts.tsv	b4da6212b8c50f86750ff85a74acc3fc	4252122	validated
51a2c5e1-ba04-4178-a5b0-0ac50c870c4e	4e762ebb-963c-4a44-b239-5d9e4d699fad.rna_seq.augmented_star_gene_counts.tsv	74ca764e4310a9ce437f4748cf21c618	4233491	validated
5474fa69-b83c-44b9-8e1b-1b16406a42ed	ffc8654f-1fef-49cf-ab0e-004b87fba769.rna_seq.augmented_star_gene_counts.tsv	0a87b4abc08913408e2a124a1af9674b	4242236	validated
f8d61305-90eb-4614-9bc5-22e2e5ca3eec	35626e68-92dc-4e46-b34f-fab0c56a29f7.rna_seq.augmented_star_gene_counts.tsv	c0be79bac070d79b727c7625c16c4e3f	4231620	validated
519b92e0-0dbc-471c-988f-48ce9dc95be3	ad44b37b-0bd2-4289-b03f-d52858da2d0f.rna_seq.augmented_star_gene_counts.tsv	4ac78d0e8842885f146a5301d5265372	4246840	validated
54bf0764-4092-404c-9ae1-44bec5bbcad1	e192da21-43a2-4a8b-b656-088bbcb4e472.rna_seq.augmented_star_gene_counts.tsv	50bea7a6d4bd1079cda1cfdaa03474e6	4234307	validated
51c0568a-3e54-42a0-b805-0a90905cc865	b8ae4b22-83b8-4cbf-9d3c-49092b7e0903.rna_seq.augmented_star_gene_counts.tsv	f09d3d552cccd909ac125dafe5b52032	4248243	validated
5346db5a-6468-45c0-bf01-e0cd60b31365	f24a1545-e403-48ad-a629-b3a620edacba.rna_seq.augmented_star_gene_counts.tsv	60d84665869b8493eec9b147ee938da3	4213768	validated
51a41e15-b4aa-414d-97df-5ea3b2311a8f	62189a0b-074f-444b-803c-ab89947dbc5e.rna_seq.augmented_star_gene_counts.tsv	571581fdd17f8fef4cd21499bc4e1286	4239731	validated
51c45ad0-3a73-4561-9a2c-7a4c00de52c5	d47d25be-4859-450a-a110-0e4bc7e2896b.rna_seq.augmented_star_gene_counts.tsv	efd62c3dd85e193dea58563e03c72c1b	4216048	validated
51a4018a-28ce-4c6b-b090-c063f5cfcaca	47de1431-6475-4db5-9a56-63c3650b2356.rna_seq.augmented_star_gene_counts.tsv	070eef118b7954ffb2e07dd5a0dd1175	4240565	validated
f1d244a9-f031-4286-b433-572de7ed8d42	bedbb480-0785-4bd2-86da-d029b57e1033.rna_seq.augmented_star_gene_counts.tsv	ea55855a43aea9e4d8733b13d2db89b6	4242473	validated
532690cb-760c-480d-902c-2aaf768d28c5	8f3eacc0-1fd4-4c63-ac67-159b18b4cb96.rna_seq.augmented_star_gene_counts.tsv	e8bb60143326f2bdf9028ca320a6820b	4230265	validated
533be652-57e3-4974-9f77-2a9b20d0cc31	06b62257-7bdf-4218-8d43-49d80f591364.rna_seq.augmented_star_gene_counts.tsv	94bba393658c68697ce7d4ceec1f9cae	4256185	validated
51ae74f0-eff5-4a01-b374-b9a9b08d1848	89986d81-6b30-4b55-8c99-56f09d1785e8.rna_seq.augmented_star_gene_counts.tsv	b21eebd9bba4c54f16c4f89f6d5b55b0	4263861	validated
51bc3805-928f-4330-902f-c47ec1633681	1d16e029-779b-4380-be73-398934423e99.rna_seq.augmented_star_gene_counts.tsv	43bad3597eb06c3b724defb458197ce4	4250042	validated
c1771f74-1ba8-4b88-9ce4-ba77178dc8e9	30113606-b145-40b3-b439-f71190939e19.rna_seq.augmented_star_gene_counts.tsv	263632bcb408ebb43a66ed7f6e7efa09	4220784	validated
c18ba9db-ac2f-4071-a39f-7751bd6bf688	ce51cae8-6dc8-42c4-adba-5751f878a12e.rna_seq.augmented_star_gene_counts.tsv	171053a353da8876d142ea2459c6ab20	4242089	validated
53494104-fea8-48d7-881e-03c760435509	f9c74189-6bdc-49b9-b984-917ffe2b097d.rna_seq.augmented_star_gene_counts.tsv	2e72ab219f3e06041061163e864e6e36	4211126	validated
51dc1c02-21ae-47aa-aed7-ccf695eb3015	7d2a148b-6dbe-4ba4-889b-907a8ddcefae.rna_seq.augmented_star_gene_counts.tsv	7c0d0aeef394c15b0947efb6f640d13f	4260624	validated
51d9078e-4e0f-4f3e-979a-4f08695757b4	596ac9ca-ef00-4244-aac4-88e36311a9e5.rna_seq.augmented_star_gene_counts.tsv	85cb571c09bb4cb853a1cad5cfaad304	4215934	validated
53451e67-0352-44b3-8687-27307f935144	fc9b1fc1-ef0f-487e-ad9c-44595c06ed5d.rna_seq.augmented_star_gene_counts.tsv	20213f240732f38f6c811b984b0965ac	4255929	validated
51d2bbc3-8240-458b-9feb-0d9808fa1646	42c01286-ab49-4d6e-ad9a-4579d2f94f2d.rna_seq.augmented_star_gene_counts.tsv	1c1fe74c5968971ae1ea2cf1a69a86e4	4234208	validated
51ec5a15-11e8-435a-a3e0-2a99690309b9	7276835e-ce0e-4fc6-a329-27d936c136ba.rna_seq.augmented_star_gene_counts.tsv	8b759407788b4ee751e262bda55b4ef3	4230705	validated
51dd6001-89ce-40ef-ac7e-a30b7ba7cd4f	c91ed804-c077-45de-9b11-96f7336366b5.rna_seq.augmented_star_gene_counts.tsv	70e54ed7ddf5c440545add3d5f1fd14b	4228079	validated
51e22ac3-2d1e-403d-84aa-fb1e731c7d22	8a602089-2afc-49de-9fb7-e2476af3a59a.rna_seq.augmented_star_gene_counts.tsv	32617ec9dfd2aa33ebe4cd659cb11393	4224005	validated
51c49fce-1043-489b-ba16-ad585a1548dd	bba48218-5554-4ffd-9b85-f7d1c761aabb.rna_seq.augmented_star_gene_counts.tsv	87ebc14c691e44217b3172ee000b3134	4245559	validated
51d8982b-ade8-4cd7-83c2-bb32eeff4c8a	be150892-6890-4414-9f4d-aeda4ee38708.rna_seq.augmented_star_gene_counts.tsv	2a508eb7ba01193b75fa493b2526b3ed	4218507	validated
51c56282-5a22-40dd-b9af-716ead40a6e4	70df5df0-50b6-4aae-a162-cc99ae687418.rna_seq.augmented_star_gene_counts.tsv	750d574c1cd927e3db70d8afe8c85380	4213870	validated
51fe8951-76c6-45f0-8846-189ba3b077d3	f79c230d-8599-4f7d-9911-dca3c620e442.rna_seq.augmented_star_gene_counts.tsv	7f082a7896c20c8fb66773cba125105c	4261699	validated
c1bbf114-1078-4925-8cb5-6772fe199cdb	44b89131-757f-4f93-9e83-b7011ee83266.rna_seq.augmented_star_gene_counts.tsv	17912db2aa2ec066bae4a67660ed48bb	4198563	validated
52055266-7b4e-4fc4-bae0-6e39d76cff59	23ba243d-81d5-44b7-a238-5c0e99118e97.rna_seq.augmented_star_gene_counts.tsv	a8b8bd910f9c407dab2b6b498f19e8b9	4248812	validated
51f545d2-3da2-46c1-9ed4-204133701dad	ebc79b86-12cb-4a5b-b0e4-4d1017ef22f4.rna_seq.augmented_star_gene_counts.tsv	4ec5b81c26d790a1025a3e2de08d3327	4210246	validated
54dcd665-8138-4cab-8622-224d7066d466	783adea2-f11b-46ca-9cdc-f06823db5afc.rna_seq.augmented_star_gene_counts.tsv	44e9c407116b94fcc14305dc0f00c2bf	4227947	validated
537ec810-35bc-47d8-8242-72ef91cd63e0	3ee530ee-274d-44de-9793-a75433ddf938.rna_seq.augmented_star_gene_counts.tsv	6d261f8386fd19ceb29f6c4f8a0b9b04	4242192	validated
5669db25-1d5f-49ea-98f2-80da6c6d1205	a4ac4fe0-886f-4bed-a2dd-a118a7303b9c.rna_seq.augmented_star_gene_counts.tsv	f04d189eb17ee77fd7b252a27ab9b46b	4247541	validated
520e80a8-33c2-4bbb-9134-67c767bd526f	f68253ac-bbdb-46f8-9cba-fdea46828fc4.rna_seq.augmented_star_gene_counts.tsv	e4ec2ed7ce8febd1738ee0561259da58	4215418	validated
52119c8c-29dc-434f-ace1-8f20cc88b2c2	9cbd8b91-f9a1-4eff-b94a-63ed9b39e80d.rna_seq.augmented_star_gene_counts.tsv	f888c4cb1112bf3ad6b8d0946bc58e0f	4242016	validated
56866732-466d-4893-9a20-f0f41b70902d	207cfcb7-fee6-4db5-810f-6060596af712.rna_seq.augmented_star_gene_counts.tsv	2c7e8c13419fc5f27461069936291394	4235203	validated
c2493c36-fc67-49b0-9dd2-f6d40b459ddd	bf775b9c-8789-4709-adbf-832a422fc033.rna_seq.augmented_star_gene_counts.tsv	a85dd90d539bdc4105304720f2887e34	4241490	validated
5508a93c-db81-484a-aa97-bedca99a8005	ce4851fc-3769-4608-b2b0-8a2f34731279.rna_seq.augmented_star_gene_counts.tsv	3e9afef73eba246ab7ece77308ea5085	4239594	validated
52258ebc-d3ba-4795-83c9-6457386fea2b	4ab7d102-f5eb-4922-be66-9b516bebaf0a.rna_seq.augmented_star_gene_counts.tsv	5edb1e6e13001e9a285fbac3c6e23860	4250513	validated
c2bc9dde-1d5e-4c04-907b-89175d700dab	f7e22c79-23ad-4fc6-b625-ec8d40131d3b.rna_seq.augmented_star_gene_counts.tsv	1122f7a2bdabe1c3f941860a4186d609	4237764	validated
53a028f2-d844-4150-b19c-7a8d91e1eaef	94056b86-1823-4e00-a170-42ca6069014a.rna_seq.augmented_star_gene_counts.tsv	96a07e12a6c7af279528dbb440604e45	4215423	validated
56b924c9-299d-41a1-b3fb-38586051a26e	63bab58e-1dfd-43df-8188-4b8d766913f3.rna_seq.augmented_star_gene_counts.tsv	0e90423ca12788a2cf789604bf9dc217	4242335	validated
c31853a0-1973-4f63-96d2-03d78070300b	65db7f55-3b15-43c0-b4ca-a9bd7e8c9c89.rna_seq.augmented_star_gene_counts.tsv	95c74b7bce6b9094313ee4178aed6ad0	4259847	validated
53abe70f-1bd1-46b3-8bdb-f0bb48a4d99c	1c2f4a05-4996-4eb4-8b84-a196e1e79e8e.rna_seq.augmented_star_gene_counts.tsv	bdfa68411563081ed1d2e58bf579dca8	4259529	validated
539f5a17-442a-4c07-9606-b8f88c731504	2558773d-bb91-4172-b560-0dcb6a9a41c1.rna_seq.augmented_star_gene_counts.tsv	baec13a41bcbb540f7a570976f996f59	4232670	validated
524b91bd-e61c-475a-9217-3ccd76688a0d	99855834-3888-4ec4-8762-e3c002358d0f.rna_seq.augmented_star_gene_counts.tsv	5e14c7b28bfac24440f245cac4c3ab73	4239580	validated
c3859e83-cce1-4fd0-9088-575850145632	cc5a9ec5-29fb-4560-a8c8-3ff865924adc.rna_seq.augmented_star_gene_counts.tsv	304a6bfd56bb7311c052b22940decab9	4227707	validated
c35af344-001b-434d-8756-e410748e8df1	6a3698b3-8d75-4dbc-a2ee-26911899fe89.rna_seq.augmented_star_gene_counts.tsv	e598d7fa40ed507be8a303d5b767b7e1	4249819	validated
c3c6519e-fae9-4c38-b4fe-4ffad6d1e30d	60f82eb6-9d8f-4466-b3fb-d62739d8ded8.rna_seq.augmented_star_gene_counts.tsv	a6b15ae560b0958aeaaa243bd8464863	4261075	validated
5693ee07-e666-4f90-b254-d5a3c6eeaa92	2f7698fb-8837-4ad2-ae5d-b1a224c2953f.rna_seq.augmented_star_gene_counts.tsv	fca9a2dd374f749180e957368a3b47a9	4259994	validated
53b14fb6-9f29-412a-921b-49e270fa2039	5511e816-3ce5-4d0c-80a7-71ee42ba8fc9.rna_seq.augmented_star_gene_counts.tsv	52c7e9c85942f473d73e9cc6c6f9d108	4246905	validated
5229dbbf-4505-4239-8285-8c6ab0c68e3e	0761bdc2-e1d4-4744-b1d7-c556902457bb.rna_seq.augmented_star_gene_counts.tsv	a898ad1032c960195c2c53c10653a069	4242875	validated
53ab9977-2dae-4338-abe2-a0fdde405fff	3e2f2be1-9d8d-4412-92eb-9f3d5c3ea3ef.rna_seq.augmented_star_gene_counts.tsv	89c78f7668ece5cf42307d4718ee5950	4214992	validated
53b142d5-e3b6-48ba-b8a0-44a385b2e153	c340b651-bd01-4194-a67b-e801d0feeb2b.rna_seq.augmented_star_gene_counts.tsv	aea7fdc0d290ea5b2ebaa3dac3544f77	4232800	validated
c4143095-ebf5-4ce2-91fe-6aea9cc62cc7	e4e6d880-0752-4ec8-bd07-e550f20f8f29.rna_seq.augmented_star_gene_counts.tsv	80214fc061b3a802aecbadec3ea3be58	4258375	validated
52433ea4-d6cc-4d21-a1af-d62c3e9c5d77	53b3c5df-2ab2-4a03-b0af-ef7e2bed6f76.rna_seq.augmented_star_gene_counts.tsv	d27ed8a8f55934e86d8affe9d5fe696a	4240529	validated
52615511-71e2-4ed9-a56f-d470662ef5ef	a3997257-a29f-4d0e-bbf7-8d6eb6605916.rna_seq.augmented_star_gene_counts.tsv	3fe6f9495dd4c716989d0a35c6cec65c	4248953	validated
553daef5-9cde-42f2-a921-f7f90d087886	ff2ba139-f4fb-43a7-8f9d-4a33c94e0381.rna_seq.augmented_star_gene_counts.tsv	73e061feb1aec6c0876633a0679e0c4e	4224425	validated
55214dd2-b3e8-444c-9d02-3db6008b1920	cfe1c805-2211-419c-bf9a-e0c8b5020dce.rna_seq.augmented_star_gene_counts.tsv	f76fab9540549e4bd3ce57ca78473b08	4234838	validated
53d89a3b-a21a-4dcb-a1e6-bd61900e5a31	0a547b9f-f67e-4fca-a29f-7f2ce079ea3a.rna_seq.augmented_star_gene_counts.tsv	2f236f05b3eb6e57125c14023846cde8	4246098	validated
525d556d-f746-4f28-9d89-bd5694f8205f	0f038b38-8146-4068-96af-b26e2fa97a2b.rna_seq.augmented_star_gene_counts.tsv	4102920033ba5b7ed3280868866a1e18	4215032	validated
552ee457-ecf8-4e74-87c1-64911e231c8f	800304d2-9548-4ec5-af83-8fe430d45887.rna_seq.augmented_star_gene_counts.tsv	6f22ea7599c986639620f4fe644ea788	4254144	validated
526d750f-3cab-4379-9b3e-1b7f9fa84528	8909b639-c15f-4935-a698-6de79c3d0433.rna_seq.augmented_star_gene_counts.tsv	e3521d1508f03efc94b800ad59d6dab3	4238328	validated
552abd48-bdf1-4f05-ab4e-ef334837029f	588ea4aa-b4fa-4f97-94ee-f6d566f7de88.rna_seq.augmented_star_gene_counts.tsv	0b01899cb822b5071f9fa45b7c6e0b78	4239703	validated
56d63fe7-b6b3-47aa-8a0f-583612fc11d3	1a42ddf6-1afb-4a06-8a87-19837c3236c4.rna_seq.augmented_star_gene_counts.tsv	8cc8fb0bbf6fdc16bb3934de5d68f422	4212103	validated
c462505f-3220-4c70-9bf8-2da1af314658	fb3ccb91-c718-467f-9e95-9867eff027fb.rna_seq.augmented_star_gene_counts.tsv	1e8af67117f04260777c9aeaf68026df	4251645	validated
56e9a740-ee72-4c10-a90d-921034141b42	2b4652fb-eef5-427e-b4f0-24164c042e52.rna_seq.augmented_star_gene_counts.tsv	db58b268328ffb3241c5c6926bf64b96	4243623	validated
6a1c052c-21bb-4688-96db-3d605b0fa93a	0d2c3895-1674-4653-822f-2ab67d02a3b9.rna_seq.augmented_star_gene_counts.tsv	92cc4b5b431e5ffb9900c251d0890259	4251515	validated
6a2f8d05-3cb1-4edb-a315-6fb184933b0f	b336cc83-83ac-40da-b22c-81963a87b0e5.rna_seq.augmented_star_gene_counts.tsv	cf5e27d1302a86b5eebb6be52db62d2d	4258627	validated
6a7615b4-460b-48ca-93de-345711844462	7b0ef66b-10f6-4e0f-bd72-0546fa26b6e1.rna_seq.augmented_star_gene_counts.tsv	f3f3c6e12713c34ddc7bc3e5fd32bd52	4217627	validated
757821dd-1fce-428d-985e-beb33d18842e	4b5ffc48-de6c-4f22-92c8-8c41c821a37f.rna_seq.augmented_star_gene_counts.tsv	a78b5c6551775fee80c31ab3192a9543	4217933	validated
6b30e9ad-f527-40e3-b169-422bd06cfb18	242a1034-4aae-46f8-a40d-91710af30d0a.rna_seq.augmented_star_gene_counts.tsv	bd16854365bd51a3cf8e235daf147c38	4225027	validated
6b2eea9b-8ac5-4201-8807-754f1f64f117	bfcc7d54-3213-4263-a8f0-0479eccb4da0.rna_seq.augmented_star_gene_counts.tsv	943c3153ebb3fd0711c035635d3ad88a	4220308	validated
6abf9ba6-8e10-4bbe-9808-75681890f9c0	bd7bbe8d-d5af-41c4-8328-59caced3a085.rna_seq.augmented_star_gene_counts.tsv	6291b6e7c1765e07e8cf71a70acc75ea	4236313	validated
f43cfd22-5e58-4369-9ea0-a0b6cc63a7db	0fbbba07-b97b-4e50-b768-d3f4ec578a96.rna_seq.augmented_star_gene_counts.tsv	d77fe96bd08d9fba38bc23ded62cb343	4243075	validated
f0599560-eb57-4d05-b9be-09d70aa1baa5	2ffed52e-068e-461e-acc1-a0db838af1e7.rna_seq.augmented_star_gene_counts.tsv	3c41881038fc9cb3a83caea6e74ab0e8	4234758	validated
6baa07e2-aef4-48c1-b3e3-20a2ae0d9a21	a85fda66-bfb2-4798-a3aa-fd3a71202fd9.rna_seq.augmented_star_gene_counts.tsv	58c0c21022cbb3df595c1646eacc02aa	4231897	validated
6b9f9688-4bd2-4e54-9744-ac31665650b2	c2f8f5ae-8aa2-4101-9da6-6ab3d605f892.rna_seq.augmented_star_gene_counts.tsv	bef36bf4555ef70e768a8706924f25f6	4235801	validated
6bc7d986-8c38-4001-a38f-4be2410ce57c	82e78cdd-b179-4e24-b6fc-4ee42dcdb87f.rna_seq.augmented_star_gene_counts.tsv	acbe7832836c8bad9a58085506efded3	4223800	validated
6bc46915-4f60-4553-8db9-e136df580a54	0c669bd1-bc55-4914-b178-787886a607c6.rna_seq.augmented_star_gene_counts.tsv	963f0c7884e9e09ea03b08c1df0b4910	4245237	validated
9f0c2de9-4d62-4f1c-ab26-efdbacbb212f	06f16d2f-e722-4d5b-a35f-b63f01e1f0a4.rna_seq.augmented_star_gene_counts.tsv	8f462db6b0924e28b6b39a753f3cb302	4250968	validated
6bda9845-af73-46b2-88fc-c02aadc99ee9	f98d97db-fc5e-47e5-adce-3890392eea75.rna_seq.augmented_star_gene_counts.tsv	fd003bb85c4ca60fd43d9f31bf14d3e1	4248893	validated
6bd03014-d3b8-4cac-929b-af970321ae1f	8923da54-2f7c-4315-9fc2-a1d6502df55b.rna_seq.augmented_star_gene_counts.tsv	77da35089b0637b99d0c6e65add16e6d	4254304	validated
9f112190-6fc5-456b-a1f6-d7440529a66b	a9ab4029-44d9-4c69-bcb9-7f7c870d4269.rna_seq.augmented_star_gene_counts.tsv	808f30f4650147c53dadb9e0db782c7f	4249563	validated
9f1cf4a9-a47f-41d7-9516-647b2e808916	ba0ff642-1f54-4bc7-9656-9d7486aef01d.rna_seq.augmented_star_gene_counts.tsv	9cfa6cad634a6405b8d358c3b9748be2	4254182	validated
6dcbce7a-8c93-475d-853d-ad55c7b420a8	0477c7a6-ef2e-43e4-8506-9d8e4f7493f4.rna_seq.augmented_star_gene_counts.tsv	a2be1c170fbe73397a9cdfe5793bca14	4228618	validated
6ccb56f6-5ba4-4b2b-9c7f-d9f49ba8322e	ba7636e2-5c68-4aca-b482-0b925c0e77a9.rna_seq.augmented_star_gene_counts.tsv	bcf79a6a8b45952ca2dc0149a8a32f02	4248800	validated
9f3e5801-6094-4439-b993-10bba8921da8	1aebba5f-9fb7-4c40-ade6-7dc6c2960d63.rna_seq.augmented_star_gene_counts.tsv	649fccc6eb9800f05d2b4b5b77d73552	4222440	validated
6df72103-ccfb-4a53-b839-2e8c47ec2145	b4e60c29-6c4d-49b4-878e-b91e20e17dad.rna_seq.augmented_star_gene_counts.tsv	9716aad1296de30b453de82c415c5319	4241282	validated
c551e586-8040-47d7-928b-fe6b242ed81f	f91876eb-9bff-4ccc-b75c-85b4d237d2b8.rna_seq.augmented_star_gene_counts.tsv	854a0d9e0ca2e545cf28e9777309d9a2	4252325	validated
76cc364e-8214-4a17-8083-9ea80e74c400	918be5f7-a963-406f-8ce4-0a3e528998e5.rna_seq.augmented_star_gene_counts.tsv	532a71a067f0e4104b824a67c52d0839	4243235	validated
74b16304-eb3f-4311-9b2e-dbf5eac89b44	96cd848e-50fc-4244-beec-8d18b1703fff.rna_seq.augmented_star_gene_counts.tsv	cbc918e5f4d4a1de1a82f240a9135abb	4251347	validated
7150cbfd-4320-4d8f-a149-278a9e3591ba	5228b46f-5557-4e65-81fd-60eb8f985cd5.rna_seq.augmented_star_gene_counts.tsv	79c9285f0686866394c0fc49ef047fd1	4232283	validated
70b65122-39f3-495f-8a25-a838cf4f5022	cd43d38f-230f-4a29-b193-683d1b97fe71.rna_seq.augmented_star_gene_counts.tsv	b2ce1e185aa56adb77251b48a0e32797	4206318	validated
71ac888b-0acc-4cfd-a21a-4c9ff8d06bf9	bd84bab3-4614-4806-bfd1-dab3fca9d6fa.rna_seq.augmented_star_gene_counts.tsv	df571b77146fc739adb1b5b1878a9bdb	4228970	validated
72a5ade4-9ae4-4f1e-ba44-d4e7b695aaed	ac39a545-b8b9-4f0a-bf04-b503a112034a.rna_seq.augmented_star_gene_counts.tsv	df1d3b2a70cb8946374ae7f88322ef2c	4254468	validated
c55f52f7-b07b-45ce-b70c-517d4a35b69d	4f42f303-6fc3-4aeb-b982-094e80525953.rna_seq.augmented_star_gene_counts.tsv	9aee6244bbfa369362f49d7544d51772	4245953	validated
c55ad7ab-27f1-49b5-844c-00daa90a9e55	14e80841-cfb9-42fb-9cae-db9f282ba4fd.rna_seq.augmented_star_gene_counts.tsv	e321d1d702ae0e4a443a2038886a8f01	4233061	validated
73aeda8d-ef07-4d3d-a0fc-643943dd046a	e97a2bf2-c5bd-4dbf-9940-450a8a99e9df.rna_seq.augmented_star_gene_counts.tsv	ca1a4d3862621d92c68488cce0894cad	4237805	validated
752b0067-d61f-4c6f-bd71-46e0338f15de	52a41293-9031-4b0c-ac1e-7b01a645248d.rna_seq.augmented_star_gene_counts.tsv	6ccd764ec1b0e9fc022a64c9f8dc2e30	4223591	validated
73bfdfdf-ee76-4068-864c-f4dca77dd97d	f713691a-df6d-4c44-a9bf-81d45ea69d61.rna_seq.augmented_star_gene_counts.tsv	ab4c5188f8ba2f9ac589b4baacb1241b	4241862	validated
696de53b-a924-4fd7-b9f2-7dfa2aab0fd9	90e537bb-01c6-4600-91cd-5b55770e5308.rna_seq.augmented_star_gene_counts.tsv	ee67e690c224ad656a3e04bfc070ebc1	4236753	validated
9fe6f032-030b-4259-9e61-6a3dccf30626	681dc45c-bbd8-482e-8ac9-a02ae0e79409.rna_seq.augmented_star_gene_counts.tsv	1b1c00f8d32cf748552aae826c95c26b	4237892	validated
c531be40-eb5d-41c0-a804-15db47091bb8	8393cac6-6d45-4d76-b222-c24dd0be48fe.rna_seq.augmented_star_gene_counts.tsv	54217a3cffb870eacd3d709f91d7100f	4232037	validated
a566d8ee-aed0-44c2-8409-38e03bd8e545	5a723bc2-5ae6-412e-8da4-ca35d8f36830.rna_seq.augmented_star_gene_counts.tsv	d936c00e0089a6a983cc607b5380bfc4	4232480	validated
e11ca045-0b8e-4631-ab61-afbe9738cde0	7a5f90d5-d9b3-4ddd-b182-24c4574b40ce.rna_seq.augmented_star_gene_counts.tsv	da2f8498bf5a761d7bf5cf208a2fd80e	4220698	validated
a61cad78-3716-484f-ba93-0707821cbc79	4d2bb141-a0b7-4ced-8ee2-07823d2874a7.rna_seq.augmented_star_gene_counts.tsv	0346d61b567d93f8b1832c74ae27809b	4201585	validated
a5aeeec8-6763-47e8-af4d-24bde0c41b9f	765f93ff-94a2-423d-949d-c6fba247f056.rna_seq.augmented_star_gene_counts.tsv	a37dd98452007d996debda038fad6249	4212612	validated
a57d26d5-0255-4bd1-bcd6-ebfb9d35055d	6a376f41-b8f4-4a0e-aca6-89dd33f4baff.rna_seq.augmented_star_gene_counts.tsv	c4de191f62ecbc69cff45bffc60c6ccf	4216125	validated
fdcad604-c1b4-40ff-a652-3c1e5fe5f9a1	2301103f-5cbe-4cb6-b5da-0b83b39e4616.rna_seq.augmented_star_gene_counts.tsv	b1e1c46c723cd8d97d6448d933348b53	4221999	validated
a633b21d-43a5-4c59-a7f1-d40e6a0c5b3d	f085f2ef-b1a2-44e6-92eb-dc0c97ce3e7c.rna_seq.augmented_star_gene_counts.tsv	e3333a5356e69843c6953a836515d80a	4235898	validated
a64fb136-5967-4826-9b32-e1f580e08ea3	c4150499-8f97-40ee-b1ed-96aa509ea67c.rna_seq.augmented_star_gene_counts.tsv	216b841a42420c2ea5e6516d0f0540bc	4270187	validated
de34e402-4e33-4beb-8c84-34f6b0288d9e	a8c9315b-9084-489f-8ef6-0e061a343845.rna_seq.augmented_star_gene_counts.tsv	648934dfb22715f58bf2423011d57e71	4235365	validated
e18bc3e3-1cfe-4d3e-a503-60272c802bdb	041cd2ad-3b5a-45c9-a901-3eb2a3998a0f.rna_seq.augmented_star_gene_counts.tsv	4492ea903475e706ac8b344c4f800a73	4237621	validated
ac6da4db-868b-4b98-9c12-4c1930d08a5e	7bc968a4-4469-4318-882b-420eeb02b5d1.rna_seq.augmented_star_gene_counts.tsv	216734d3d8fe91d5535d67e19b2e52f1	4229550	validated
a6ab131c-8c30-40b4-b114-19914cfba35b	f2408467-1945-4632-8397-4dc927673b6d.rna_seq.augmented_star_gene_counts.tsv	83cdaad5aac5e4e721b13a88a05608b6	4239238	validated
7cdda61c-1571-4327-a6e4-3d7b347c631f	5968eb40-7ad8-46a5-a74a-6f1e007c268e.rna_seq.augmented_star_gene_counts.tsv	de56410d63f4d80efeec926fc98000bc	4245836	validated
771fb64d-317e-4eeb-8945-b3446848294a	cb7f1dab-ee8b-4f22-b704-0e868b3a14b5.rna_seq.augmented_star_gene_counts.tsv	875e696dc2405c39034ce29a29bd28d1	4245925	validated
a7087b0e-0488-4ffc-ab81-77ec5c7826b3	05b944b7-1530-45ca-9207-b93ac3db096f.rna_seq.augmented_star_gene_counts.tsv	9fe1a6768398737a4e6b752028680765	4256462	validated
a6f861af-5db9-4254-8311-f2cf46dd29d7	e98c0785-67eb-4af8-99db-c9ff4f3ade80.rna_seq.augmented_star_gene_counts.tsv	06b6b76e51485e1749fe79631b27991e	4240696	validated
dcc70515-99c2-4867-b39a-e4c3e3a66430	86f3f0b9-56f4-4239-8162-6d24c108d880.rna_seq.augmented_star_gene_counts.tsv	a77dc465f579f16d8df2a3b547c8e4c7	4249733	validated
a6f96d96-c761-4e98-9120-25138aa43e67	d0dc0f54-e23f-40fb-a0ac-56fbd55108f0.rna_seq.augmented_star_gene_counts.tsv	4c6b7951e611a48e3b37f303d5c2f5f3	4254685	validated
fa688f22-0772-4994-b019-0f3e23b3bf12	079b5158-da4f-4da0-a9fd-dc54e52ba307.rna_seq.augmented_star_gene_counts.tsv	7f7568abfe39e30947698f9930a692b2	4202259	validated
a8064ab6-1b4b-42bb-8505-ec2310066c82	b4c30d0a-a87c-4562-8302-6117a24458e2.rna_seq.augmented_star_gene_counts.tsv	eea93b1735865a5c56ba639e9e689f31	4226730	validated
a7d40bee-3494-464f-b68f-1a07fb40d861	4a710308-1f81-4eda-a379-a0a43e9a6959.rna_seq.augmented_star_gene_counts.tsv	11e36706034337e898b2e3dc110ba67d	4239050	validated
a78e44f3-6e93-47f4-9653-2ce1b1d7d25d	59fd41dc-60c7-4975-8c63-194c4e613af4.rna_seq.augmented_star_gene_counts.tsv	5ecb0b0090026128ba681931f1763c82	4238856	validated
a8be11a5-313c-4813-89a2-0d43ee6c0491	ea2f3ea8-e62f-4de4-a70d-807fba91874f.rna_seq.augmented_star_gene_counts.tsv	f422e5e3eade79c8e713d0e2f76435b4	4216160	validated
a8355223-868d-4341-be88-0af16acc19d3	c7c1bdcf-667e-497c-8167-6f84fa5a99e3.rna_seq.augmented_star_gene_counts.tsv	1f6ade99f7fdce1491cb0531bc77534d	4216383	validated
a836a46a-1d54-476b-be66-8fb9e13059f5	1d80a3b3-9edc-4a2c-bd06-c8707896259e.rna_seq.augmented_star_gene_counts.tsv	46e13224f0ffcfd311866422f5be4398	4234200	validated
a09990aa-76c9-4041-a2f5-317be4c5ab09	6e9dbe91-43a5-4536-8188-7fd35f6281d6.rna_seq.augmented_star_gene_counts.tsv	ae9b605479203c5fd9d960887ba7df13	4249030	validated
a8d2c087-ab97-42e3-bcb4-9135c23765f0	3c00a8d9-3b61-4176-9794-1d8979b7d935.rna_seq.augmented_star_gene_counts.tsv	6d11dcaee3a8c194e62a6aa4b007ba60	4205357	validated
db9d1bc8-9c20-4fbd-bfac-cf1faf1cad11	f701ac18-597c-47e3-ba03-1901724b02e5.rna_seq.augmented_star_gene_counts.tsv	40d25bab0f0868caa6e1fe0718a6e768	4232813	validated
a9244207-0090-465b-ac79-20f4c66066b5	55dd3b6b-2148-4b42-9685-d6f1c6e776a8.rna_seq.augmented_star_gene_counts.tsv	2c3fb1f8e50ae81bbe213f9cc8b6ada4	4243172	validated
c64293ef-e723-4fe6-8cfa-fe36d07bad81	126834f1-1053-4cc8-ac8c-27255fc4166e.rna_seq.augmented_star_gene_counts.tsv	9fac49d6c36a912fd0e5c3de6d253768	4236443	validated
aa43daad-64f6-4543-b458-a60d4ba7dcf5	fd17af6d-f9d4-4d4f-8487-bf8b97cfe3ab.rna_seq.augmented_star_gene_counts.tsv	51e532d88f171077e1e73a3933f7086d	4203724	validated
79050e6d-970b-450d-8cb6-617f83072689	9cdf31d0-57bd-4aa0-bb3a-76d8818469ba.rna_seq.augmented_star_gene_counts.tsv	266e904841e109ad247176ae33206a5f	4248012	validated
aaa72a07-5214-4145-9fb5-99c22b7c248a	f99ac82f-4fe6-4a9a-9d49-67c42cf66208.rna_seq.augmented_star_gene_counts.tsv	0b040ed97893575b9e567491d82824f5	4233406	validated
7a47ff36-fa81-4b90-b88c-93f67128570e	117bc3d7-7aa7-496a-a462-36023e2430e6.rna_seq.augmented_star_gene_counts.tsv	7d018db2060bf4daa1d920e6cbd1d6b4	4240117	validated
c5cec55e-35d1-4203-9392-60aa8794534a	24887d91-0d37-4019-87a5-b1b1559fb6f9.rna_seq.augmented_star_gene_counts.tsv	0b5c0cc1f63a9e68c9a032e91c8af466	4235218	validated
ac55bde0-199a-410d-8127-e2ac2a320e2b	b3318acf-3b21-4d6c-beb9-0c18a18a484d.rna_seq.augmented_star_gene_counts.tsv	ffbf96e50847d45c76a702159aece835	4241718	validated
7acd7331-19ee-4160-9bed-f23663032491	d409a68f-39e6-4b1d-af0b-69a9cf8a6532.rna_seq.augmented_star_gene_counts.tsv	4236a2344c67693b7c3dee1520fc129f	4235324	validated
7a542299-ad43-4ea6-91a8-2597139e3250	ec8e1c21-8498-427c-93c8-fccb54bf173d.rna_seq.augmented_star_gene_counts.tsv	86264e0483d0a4dc6d9d94e4c03b0286	4220077	validated
7aab022a-8eeb-4e17-9387-2c9f5d4840b1	b5378acd-5d09-4655-af4d-a175271beca0.rna_seq.augmented_star_gene_counts.tsv	423d77453a6940ce1dc32a2a2f471cb4	4230013	validated
7cd19d38-2243-4cb0-9245-a5979bc7beec	14a39525-5c76-4d76-8dda-5b42312aa08f.rna_seq.augmented_star_gene_counts.tsv	3b9fcd704ce76aa20e9217371c15f486	4222011	validated
ac9d6b6d-37e9-44ca-9f70-0e6351c39341	2f00871b-1c4a-4fe9-94f6-42493fd95841.rna_seq.augmented_star_gene_counts.tsv	0c72a81086b0947e78e52aa3804c42d8	4221147	validated
a0dcc98a-2a34-4012-8591-9fc899059f1c	7b357410-b2eb-46ac-8046-09c95f2d2d39.rna_seq.augmented_star_gene_counts.tsv	a0a808ddd9e7b046e1b33a4b944e5fbc	4250792	validated
ab50fe45-fbc6-4888-827c-120fad2ce051	e07a08ba-ccd6-401c-84bc-178b91dfe499.rna_seq.augmented_star_gene_counts.tsv	118d2b716c8686dec921db73e0268a3e	4238005	validated
ab55b80d-abac-431c-bd6e-e5e1ed46210f	d1d3a640-c81d-4636-ae22-cc0e6c1d289d.rna_seq.augmented_star_gene_counts.tsv	a61ab37309c0fd95f59f5cdc7894359a	4257711	validated
ab53ebb6-2f7e-42ed-a46a-b2a541472fe7	2b714678-3d78-4a5e-aa1f-4c55594c875e.rna_seq.augmented_star_gene_counts.tsv	0f571ee51d71ea2ef4db422bc779fe33	4257368	validated
ab780309-bf71-433c-a9e5-d8823aadf3be	f1270243-3813-4e20-a0a8-d5ca020ae5d0.rna_seq.augmented_star_gene_counts.tsv	b22f8304ca568435e4d0cb06a0c5a9f7	4206970	validated
abb04117-9caf-4882-a8fc-80450bdc9446	3904bb4b-ef66-45fc-8030-c7e3a4daf22b.rna_seq.augmented_star_gene_counts.tsv	c7c38cd589811ba3c9c9ebec67193ebd	4260020	validated
c62d541d-71d6-461c-b316-6e4a4238d050	17692fc8-9ad4-4751-b389-707f12d1b357.rna_seq.augmented_star_gene_counts.tsv	f18fd36e5c027af5ac01b6fb27e6ac0b	4225655	validated
a1157282-ef7c-48bf-8bbf-79f51799b7d4	5be13bf9-4fa6-417c-b070-42fbd60c30e8.rna_seq.augmented_star_gene_counts.tsv	402643f3b81dcfe976e3617064d6b88b	4243908	validated
a136ae8b-1e0d-4843-a461-ce554ad77458	5936a5df-ef92-4293-a01e-840b3a620561.rna_seq.augmented_star_gene_counts.tsv	7fb397066077fee02883a0d983f85909	4249140	validated
a1516cec-76ec-4a05-97a0-a56ef8490e60	3a814d3d-749f-4066-b33b-3faf503d84bb.rna_seq.augmented_star_gene_counts.tsv	22cd36ad7abd85b105975b889ddd6dd2	4248489	validated
a14a2fc7-3f99-4ba8-a6e2-41a72a0f59d4	75f5f579-aba4-4d39-8519-5de8997d8d77.rna_seq.augmented_star_gene_counts.tsv	363ae72d3ee5c3e23b3d8624d1853265	4214710	validated
a162c257-2c4e-479a-bdff-1361ffc1a7fd	08b55ab1-42b1-4fe1-8d97-5e3fd1b5b055.rna_seq.augmented_star_gene_counts.tsv	02c4873253c2bc0d74e4adb85bfa7d79	4228671	validated
a231db46-6db3-43ef-8209-22f5c3c013d6	27e73591-5670-489a-bafa-e4d8b34d74b7.rna_seq.augmented_star_gene_counts.tsv	03795a9ba659e751165de6f6492358e7	4226574	validated
a207bee7-dbb4-4ba5-a41f-c62b062e5821	331256b5-fe98-4d36-a48c-9a7e05ffd86c.rna_seq.augmented_star_gene_counts.tsv	7a0132d0dd021c8970c7846ef29179e2	4234012	validated
a1efa511-8c27-4eae-b3f0-aebacbf7df85	f3781318-56be-4a43-b72d-a6bb65ef9a88.rna_seq.augmented_star_gene_counts.tsv	c0653e6e580b00476117d1795a542c79	4248918	validated
a236c850-5a1a-43af-aaf6-fe0c8246a5c0	e8849876-e3f4-4527-adbb-054c7d615d61.rna_seq.augmented_star_gene_counts.tsv	e5cc118fb0f89cceb4f895603e58349c	4223781	validated
a2f902f5-2413-4698-b53b-446df6409d61	79f139fe-fecb-4b0e-b668-3407c13748d8.rna_seq.augmented_star_gene_counts.tsv	b674a9bd7fc13649c7314090440d2750	4239314	validated
a2ffc179-49e6-4fc0-8139-2c330359f083	a7e85d13-c2db-45c2-910a-2da00ec374ee.rna_seq.augmented_star_gene_counts.tsv	38efbaa9b8d00088ed2319bf399e2f77	4246585	validated
a29de7d1-6d29-417a-8fad-2cb57a8f7db8	849e3957-d894-4805-b53f-c1aec619f6dd.rna_seq.augmented_star_gene_counts.tsv	cad04129b28017f7a6d7f105932d539e	4218333	validated
a33333fb-31f7-4874-aefd-a004be0d943e	d19de25c-e12f-428d-afb7-994e6180ef36.rna_seq.augmented_star_gene_counts.tsv	9b52ffab1327002e115b89b9ea234c98	4251859	validated
a37587aa-2e1f-42f5-a691-c4a41ae79ea9	922ac2aa-8619-47ef-99d8-160e19861f57.rna_seq.augmented_star_gene_counts.tsv	51d812a1d48d974dbb274cb91f53442a	4245002	validated
a34b462b-acee-42e1-846f-cdf94360e19d	3a1fb884-c461-455e-b01e-2bf92780b2a5.rna_seq.augmented_star_gene_counts.tsv	4b93f659660ef7df87326634b2afa4b6	4225712	validated
a4377fa6-f7e2-4289-ac2d-3cc87b6cc289	6d614e24-5a82-409e-bb6e-c52c5f53efd5.rna_seq.augmented_star_gene_counts.tsv	fffb0a4695113dc538e9d0b825c4f5e3	4235819	validated
a4048829-815e-486b-abf1-89bd5a4ade4c	f069599f-19ca-44eb-b0cb-52eeefc35b82.rna_seq.augmented_star_gene_counts.tsv	eb1ca2647c466fc452e0f60af4373af6	4219181	validated
a4b43628-a71b-4380-8fcb-ca12563b6c6f	56de2fb9-865f-4cab-adda-9d4d824cce34.rna_seq.augmented_star_gene_counts.tsv	008796edef2638508c16ca4a3e8f8553	4247651	validated
a4ac446e-4c70-4360-9e88-879641cff075	dca406a5-9351-41b4-8cc6-40ed702103f6.rna_seq.augmented_star_gene_counts.tsv	730bb2ed06bd06e26f3f8bf5305a8f7a	4212146	validated
ad1df854-dab3-4b73-91c3-46479a86fa8b	1949b9a0-cad7-4b4a-8fb5-09d801e614f5.rna_seq.augmented_star_gene_counts.tsv	7a69a8c20e490f3917cc11d1d806d0b5	4242595	validated
adc843d6-31ae-4803-ace4-48d1c198a8bb	af2ab584-0e7a-4eb0-95a9-232e628f3bcd.rna_seq.augmented_star_gene_counts.tsv	156e6f5e998b466780d0c9afcabb2fc9	4229584	validated
ad91b502-e65b-406d-a04d-ca2fbaa09fd8	33911047-6267-4f37-ad71-268b89354e99.rna_seq.augmented_star_gene_counts.tsv	43901bdbe4004ceb29a323b85212e810	4216716	validated
ad30a245-b70d-44de-b3bf-b4dc4cbc2d18	bf31551a-22a7-4840-b734-748efb6301c4.rna_seq.augmented_star_gene_counts.tsv	2ebbb1eb720fef51e7a7bf40fd02f011	4186467	validated
e5cd7b52-d3c7-4681-87e5-5fab51e51715	8146225c-592c-4cca-b3ef-ebcca309a154.rna_seq.augmented_star_gene_counts.tsv	b4bbbf83c3f0eb38935c18b6608e5c66	4251570	validated
aeab8782-8817-494f-8566-3fde7d8ed88d	19dc74d9-a307-4991-8723-a570de15858d.rna_seq.augmented_star_gene_counts.tsv	e9c6f3a3341b63f6267eee9dad29b0ce	4250056	validated
ae2e0936-a225-491b-8361-3c20663768d9	a0707dab-b8bd-4a57-a890-69a3f4daacf6.rna_seq.augmented_star_gene_counts.tsv	ddf434fd48abb854f0ec908b03f42bf5	4232338	validated
b668d085-9a13-4d78-a973-eba35b289c64	506c4b04-b41f-49e5-84d0-b86ddd8a445e.rna_seq.augmented_star_gene_counts.tsv	97d4c821790d86dd73e0e5e11b3206e4	4242970	validated
b01c07c1-bb94-41fe-8bab-f00b40105709	ec3aac56-028a-4869-8d68-019a58774640.rna_seq.augmented_star_gene_counts.tsv	f816ed2f101a247e2c19fdfc6481181a	4216394	validated
7ce7da9f-2d5d-407a-ad2d-a3fb503fe9db	9bf119b0-2095-46be-83a9-cab025cf0d49.rna_seq.augmented_star_gene_counts.tsv	63af44bfa5a0f4d9522887ba250526d8	4246777	validated
b1fb16d8-9677-4b35-88ca-425ce5db8aff	c7dfe787-2beb-4725-9651-109278502938.rna_seq.augmented_star_gene_counts.tsv	3a99b58eb39a4f92c5f8a2c77fd090ab	4244393	validated
b6a38e2a-0044-4d7c-a223-1bf169d4e088	298480f0-283e-4f33-8d94-349e14c398c0.rna_seq.augmented_star_gene_counts.tsv	68bdfa5c16ddcd94f719a58cefd93c19	4218540	validated
b18c2e62-fe1f-4255-91a1-9887b14a3297	b88e27b6-8275-48a6-9288-575da556599a.rna_seq.augmented_star_gene_counts.tsv	ae896e23801285b7c76917b2ae083dfb	4234216	validated
fae4edd8-db77-4937-94c4-3b16d39fb8c9	aa3cbc51-b74d-44b1-9043-cb2b9855a72b.rna_seq.augmented_star_gene_counts.tsv	9c73b45ade85c09e2b0a5896c60d7374	4224511	validated
b6f1ca49-344f-4408-be54-a0c35aed9ff2	bebd58e3-e083-46c5-8f5c-75eea307cff3.rna_seq.augmented_star_gene_counts.tsv	10e3abe8f8580b3b5cba6ce8e5d2e9f7	4216987	validated
d014104d-47ca-441c-9756-66672008cb14	511fe1c3-6bc0-4610-8a3a-00ca018a04df.rna_seq.augmented_star_gene_counts.tsv	6e3a3bf7a84daaac0b95dd92fee5a7c8	4258406	validated
b2c562a3-93f7-4120-94d9-8d2393dd97b2	38714112-af05-4ed4-a433-431ba74f222c.rna_seq.augmented_star_gene_counts.tsv	5c6a694d877bb97b9dd7de41bc2e05de	4230846	validated
7d8935d4-33df-4a11-a352-e4e1acc563a4	8f51e90d-f617-4ed2-bbc7-7bcd92d1963d.rna_seq.augmented_star_gene_counts.tsv	4841c35510bd1870737098e6da266d61	4251590	validated
b2b395be-bc12-416a-9ade-aa8194a84d28	f81dab30-a34a-4187-a196-fc972774cd75.rna_seq.augmented_star_gene_counts.tsv	14ab6e74f8cc22ff7b86f1e106dec8ee	4239252	validated
ecffbb22-a57d-4250-937c-d8a73a93d97e	cac96e0f-a090-4384-9c98-f2b429f48311.rna_seq.augmented_star_gene_counts.tsv	dba535d35c087604697247c6e37132ea	4232587	validated
b3631beb-6a25-46c9-a2f0-88e35eb6bc00	b923c212-85c5-4a3b-a7ce-5561582ca55f.rna_seq.augmented_star_gene_counts.tsv	d10e5e1e0f94f01e47ebba7a8395bfae	4231789	validated
b30735ec-ab08-4413-9af4-0f70d4b6f7c3	73d434a7-9c39-471f-a5f5-2aebfc1a85ef.rna_seq.augmented_star_gene_counts.tsv	21a9e4c4637a4027a826633b8799598e	4217475	validated
b7139eaf-eac0-4794-aee2-3695a2043bfe	1c7b965f-31ea-4a7b-9843-7568be1e2cc5.rna_seq.augmented_star_gene_counts.tsv	94d876f2d550d771ce877ddab702787c	4238038	validated
fd3d7a82-a316-4df0-9d84-409cb12eb9b1	2566c5d1-9143-495a-944a-c62939c75cfa.rna_seq.augmented_star_gene_counts.tsv	3a9312380d05759a3c9a23bc63f2e202	4246744	validated
ddb1a596-2fce-466b-8b84-a92684527855	c4e2a7e8-80ad-4a24-ba93-e27a6aa895b0.rna_seq.augmented_star_gene_counts.tsv	fd218b07a50bfd796522bfb3cdd2c110	4205068	validated
ffccf6fa-b5c8-4fd8-a215-42e34fa97e2a	55593f28-69c1-43fe-bdd1-b846b321ccb0.rna_seq.augmented_star_gene_counts.tsv	7bfe0b2f360569c3a030efa02e0d7c13	4234624	validated
b36498b1-cabf-45fb-965d-ef191b77a5a2	029ff0f1-7042-4b71-995f-0700ce9134c6.rna_seq.augmented_star_gene_counts.tsv	bcd97f5857ed647063fc4722b58b52ec	4222885	validated
e22bc31b-332f-45a1-b17c-c747179abe61	b1366128-6ab0-4205-ae2b-a854e8ad45bf.rna_seq.augmented_star_gene_counts.tsv	081c3d0b41876fe11f2f0560e692970f	4241940	validated
b366c5fd-2353-441a-93d6-2971bee0cb9a	d961ebab-5912-49ca-bdd6-2f78258e0da9.rna_seq.augmented_star_gene_counts.tsv	f349e20a99ab63347c48dce1e7ad19cd	4244804	validated
b3ec1f99-73cb-4414-b6b2-c075dc3b5589	3a500794-25b1-423f-b3a3-a3830e82b1ca.rna_seq.augmented_star_gene_counts.tsv	dbcf04028134910d1ffccca19c974caa	4234925	validated
b36fd0bf-7b02-462a-8390-9ea43976231c	76ef4dfd-7412-4b37-b0d7-b4f7b30c59aa.rna_seq.augmented_star_gene_counts.tsv	83d135df49e69afbef37a12bc7168782	4232819	validated
b4499ca2-b2fa-430b-95f5-8d1e2ca14dc0	5132a9e4-cf46-40af-ad41-64e936920827.rna_seq.augmented_star_gene_counts.tsv	1d5492fd5e67748ad4918ed2dd634320	4245237	validated
d5814f42-5304-4cc6-946c-a92ce5412349	ba94f26c-27a0-4f47-80ba-3f00ee16ec38.rna_seq.augmented_star_gene_counts.tsv	555a66c6e5aa25e32f8a1b6d26fad503	4245269	validated
e3fd8f04-ba59-498c-9b58-dd8f5f96b0fd	bce2e178-7808-4d6d-84ce-6d91a22c196d.rna_seq.augmented_star_gene_counts.tsv	5c5d5ff259f6a943312db9570eec62f9	4234945	validated
b4a190d2-c07b-4ede-8f97-126aa2d3f4da	1699b2ec-8b31-4b3c-b43f-6da29cfe1051.rna_seq.augmented_star_gene_counts.tsv	836fa2b1a3dd5469742dc93c08daacd1	4229147	validated
b503684b-9de0-48c7-bceb-cfc45dc7d86e	b09a2986-6c1c-4494-b00c-c8e8edcc5287.rna_seq.augmented_star_gene_counts.tsv	d456a882f30a02bc19cd176f95d01d06	4227125	validated
b4d363ad-4baa-467b-a263-95607909bc8d	b24a1a07-9867-48b2-bdf0-d0a41171f867.rna_seq.augmented_star_gene_counts.tsv	94ec5a374905d645ff590c0c8152bd92	4243554	validated
efb66622-cf03-4f74-98e5-8c38d87a90f7	df656853-7a02-4bd9-b700-dfb374b767de.rna_seq.augmented_star_gene_counts.tsv	747c022e0f4ab5d596c9cbe03a8f9580	4244529	validated
b54d3be4-7539-44a9-ae5c-4537447a3234	1dde9fe7-5c0f-449f-9144-508e2a34f9d4.rna_seq.augmented_star_gene_counts.tsv	7da688d09bcf47ab7dc966e75edb197c	4251417	validated
b4d80398-c339-407b-94d3-57afa590e16d	18ed5122-3bb8-43b6-94c2-acec0129fc78.rna_seq.augmented_star_gene_counts.tsv	1fbb6a9be29520e574141ea18b4ed2e5	4227210	validated
b553a433-8cad-4eef-9110-574433755319	6946201b-e3f8-48e8-8614-28f2c2db5b65.rna_seq.augmented_star_gene_counts.tsv	6c3984706e2e3d2ce3e0aa4859c8a7c2	4209630	validated
b59e21e2-af42-41ff-9423-0b3b0af05ccd	6f249b59-5a06-4397-8528-fe207be7a2f2.rna_seq.augmented_star_gene_counts.tsv	f175814884ab591925ff32907b853fe3	4255774	validated
b5a579fb-51e6-47d2-b681-a4f5c75dadba	05777c89-4fc0-47b3-a87d-57f0df77ac22.rna_seq.augmented_star_gene_counts.tsv	d445b5850718eec9af958b0df92c8338	4235928	validated
b7112904-19f5-4ad0-b3d9-2224ded17276	2fa8c89c-893e-465a-aeb5-e3fb81a200c7.rna_seq.augmented_star_gene_counts.tsv	4ba2a69f936d767a3842525045ffbd3a	4245496	validated
ef227e3c-7a6d-4c43-945f-c1c7b410d50b	dbb2f12c-e200-412a-9023-0126d6d69a52.rna_seq.augmented_star_gene_counts.tsv	fe6aaaa0d49b064965f9e661f497758d	4229929	validated
d7c686c9-9a8c-45b9-9904-8813ed8c3754	57f9b760-ccd1-48bf-a031-f0d1e232f64d.rna_seq.augmented_star_gene_counts.tsv	bab18ee36ab830fb08fdea4e2f5655bc	4238897	validated
7f9500fc-9d6a-4873-a2e4-665fab159568	5e760bd4-6f5a-4626-9839-330415e54080.rna_seq.augmented_star_gene_counts.tsv	f2a4d22daa622e456e4e88c878d10a37	4237491	validated
7f2773df-bece-43e0-94ff-46ba7dcf713e	948f1e9e-702b-4f42-a766-fb6b4976b14d.rna_seq.augmented_star_gene_counts.tsv	42023e4ce58c9b6f01cdaf9aeafc3e1f	4248415	validated
7efbc470-c240-44fe-94da-a7e07b5a35f5	fb83cea4-b08e-4354-abd5-42f10c752ef2.rna_seq.augmented_star_gene_counts.tsv	590abbe5f1c56ae69e0a256245679cb5	4213601	validated
80757185-4699-4dc0-a39d-5da6b97005f7	85620245-0baf-4cd1-94df-a0a913acaeb9.rna_seq.augmented_star_gene_counts.tsv	8591c43a00a35ad2519209f4ae81de58	4226702	validated
80156b04-f280-4915-8bc0-1667c178aa37	0d1cbb9d-5c1d-4395-b932-46e5a0789e55.rna_seq.augmented_star_gene_counts.tsv	94e311d39a2e46ea7f5ec508a23db53c	4243514	validated
8d2f631f-32b6-4a5f-a584-82559f4df382	b4c02356-a863-4dd4-a4d4-3a4a857c75a5.rna_seq.augmented_star_gene_counts.tsv	418cf6906a3b9aa06c32c1df3bfb32d5	4258761	validated
8292b3ba-bc75-459b-9031-8bd7312e9a1d	19abecb9-ff64-403d-8f55-d218ed3c5bac.rna_seq.augmented_star_gene_counts.tsv	f307b566385fd8bce13c347e8a3278c3	4257854	validated
81fa6827-510c-430e-be99-7c5a0e5f8ff5	c5fc0289-712a-4cf3-96d1-09d1dc2f619a.rna_seq.augmented_star_gene_counts.tsv	540b98b59d53f47a330d8ca2100a91de	4258235	validated
81d92351-c619-4585-9281-de33eaaabba4	98d020b1-0467-4131-a3cc-64d288d0e9e7.rna_seq.augmented_star_gene_counts.tsv	6517fb7e1116fc25434382dddce15503	4219786	validated
ddeb287b-8d2f-40f2-89dc-def570237300	23a791d2-b0fd-4c72-b3e8-ab3ecfb3c4b8.rna_seq.augmented_star_gene_counts.tsv	8d0908903668c610c53c0145cc31da63	4197959	validated
f285cf9d-48ba-464c-97c6-5f151871badd	dae2b261-53e4-4944-bef7-4a36fb77fa07.rna_seq.augmented_star_gene_counts.tsv	e317b0dc4206484573ed40ed92d6fb2a	4212340	validated
e80cb0fa-312c-4fd7-8b21-b6e0dabd3643	43591554-0d03-456b-8f0e-b553e7fcc570.rna_seq.augmented_star_gene_counts.tsv	38e85a53fbac21e2d529b8db46848009	4245992	validated
b8802db6-a0c5-4d4e-842e-22a91f36974b	778a26f2-ace7-4ce0-b0f1-ab23cacb2f84.rna_seq.augmented_star_gene_counts.tsv	6a6693e3fe224b7fcb17b2fbcc97c6ce	4239293	validated
b8659e29-e394-4423-866e-7772179901a8	413a3887-de75-4c38-a60a-3a02eae2f61a.rna_seq.augmented_star_gene_counts.tsv	884ea307d3eb7ff2e7ddcf49b6fa7614	4233131	validated
b8f8504c-1d5e-48b3-a54f-88250da4264f	dbaa5305-a8c3-42e9-9ffa-812d01bac6ad.rna_seq.augmented_star_gene_counts.tsv	2dd534fae22205ff072b11a8353d0251	4241699	validated
d87dbfc3-c9ed-4a4c-82a8-2d40972ffc02	7b6a2bc3-8eef-40a5-b3e7-9a223e64cd15.rna_seq.augmented_star_gene_counts.tsv	1561f019258f33409d435d10618e1c1f	4234750	validated
b9ac77d6-9a1b-443d-8ef5-e8ef2e3008dd	6f6bf240-1ca4-47d0-9a77-17b0ce9b8ae7.rna_seq.augmented_star_gene_counts.tsv	11bcef36ba61bd2bf27d9c24b968c510	4264851	validated
d8ce29f1-3d83-4639-b02b-849510bc17d8	7ec906a3-e491-40e4-a68f-c0b745050538.rna_seq.augmented_star_gene_counts.tsv	c6d571808424439d6ea360289b17498f	4227089	validated
86f25e09-9bdb-478d-b929-6f570418af6c	7972dca5-b8db-4ed7-a4d7-056df9d0d37c.rna_seq.augmented_star_gene_counts.tsv	de62a8ece550f68ab7d149197cf4e2f1	4238118	validated
f322c423-9fdd-4a4d-b45c-aa261cb49c58	84f66477-4bd2-46f3-a2b1-2d4acb406293.rna_seq.augmented_star_gene_counts.tsv	62382a9bbf1e1b951bdc0360f4f22f75	4235138	validated
ba365878-b516-452b-ac90-954dae44e95e	d81e80a3-8a10-4d42-81fd-3cebaa3a2c33.rna_seq.augmented_star_gene_counts.tsv	0c9a7326733165dea8b83a194695eed0	4198803	validated
fc958a6c-f283-4047-9450-269e2c99c8ad	e9b6c7e0-9aae-435d-9c1c-b890df3498e3.rna_seq.augmented_star_gene_counts.tsv	8e80bfcfbf0e6f665f0206ad4c428147	4256319	validated
ba46c317-226e-42a6-8836-8d8b6158933b	90acb91b-4a18-4d6a-9f7c-927263da2fb5.rna_seq.augmented_star_gene_counts.tsv	2c58bf60f42c6d2e5099c37bab5f72d1	4237167	validated
e86f9f1b-4e5c-4743-8158-14ec2e83b6f1	91d22570-2889-46c5-9efe-5c40a4f84e5b.rna_seq.augmented_star_gene_counts.tsv	0686a57fe6e8be400b3b5702ebf0880d	4228519	validated
ba97a1ce-36b3-4212-960b-b64a7cc2ea82	fc8c105f-9904-4f9b-8af8-61c49c1a3261.rna_seq.augmented_star_gene_counts.tsv	bfaf447464565b3849da4b94a753dd0d	4249507	validated
886fbdb4-b0a8-481b-9721-5e63956caebd	2070f2a7-db7f-4070-8997-5c56140c41ae.rna_seq.augmented_star_gene_counts.tsv	b283e18242719a1610fa188bff498d27	4208003	validated
bab2f26d-e9ef-4faa-b834-b3025764ab2d	926708f5-a918-431c-abd8-b020b513ac66.rna_seq.augmented_star_gene_counts.tsv	83f200a1407201df96bcb14fffdfb5e2	4246922	validated
bac6a749-6cee-453f-8b4a-da6838108540	7c698459-3673-4c56-862a-7ff7f99914b9.rna_seq.augmented_star_gene_counts.tsv	a682b2c720a3f0f0e596bc732025b06a	4248337	validated
eb914a22-6e3f-4296-89d4-a960902fba2b	cd23ba96-cc18-428d-ae3d-67a7a2dd3c91.rna_seq.augmented_star_gene_counts.tsv	7432b4b1d8355d6d726f517eeff6c17f	4256635	validated
dde33e41-86a5-494c-b6ea-17ef3a48a8d3	7445a779-17cd-4095-84f9-547464a9ba5d.rna_seq.augmented_star_gene_counts.tsv	8011de12112287a63e8777c47e76734b	4230990	validated
8aa1a61b-3846-4949-a06f-afc8885de8e4	a14f29c0-7867-4db5-910b-bf894b1aef34.rna_seq.augmented_star_gene_counts.tsv	f457d12b6db7d3699e033145fd0b6bad	4237613	validated
bb761704-bced-4fd6-9a90-187595b1d005	05ebe1e0-bf0d-4622-bc45-b0eacffdebcc.rna_seq.augmented_star_gene_counts.tsv	91816c864a31cf822d8035c3b754ae4c	4247132	validated
e5d09324-3744-41d8-9339-ede59d27086d	ac057bd8-d7b3-49db-822d-6f07768f842c.rna_seq.augmented_star_gene_counts.tsv	65e76cd0bab368c6f3e59385f7d0cfbd	4217087	validated
baec6a46-7c48-41ed-a8a9-eef52d32cba3	eb17c782-c3a1-458d-8e2d-cadb58c7655a.rna_seq.augmented_star_gene_counts.tsv	52c51a3e04f6955a715a02ba33e94131	4230216	validated
915bec49-700e-44fc-af01-e96ab507aab3	3e8b587b-10c9-4e13-b4b9-c10dc8239ff8.rna_seq.augmented_star_gene_counts.tsv	1681a32ab92dfc3ee17f107ee59e2b8c	4235856	validated
8af84f63-5974-4e14-b818-73eb8678eaab	2f966351-8cdc-4e14-a646-f5a0262fdbf3.rna_seq.augmented_star_gene_counts.tsv	605527cb105627d536136bf913c3c002	4236149	validated
bb46375f-b293-426a-bab9-02972e469b71	871c8a6d-f3be-4adb-a7f8-56a66f89248b.rna_seq.augmented_star_gene_counts.tsv	c087a1a5be587d4a2fbf2d1f8cec1052	4256133	validated
90dddb30-1084-4127-b1fe-42ccbece28d5	05df1e60-428c-4bd7-97a6-081ddeb42b64.rna_seq.augmented_star_gene_counts.tsv	245861fb0da338a98a5e1ac61b116009	4230778	validated
bb463965-3262-4e94-82e8-84fb6f2b6417	d5a2c23d-3761-477c-96e3-6e7cf41b7402.rna_seq.augmented_star_gene_counts.tsv	98ba8538be5e5e411e6ff24099d32e57	4241992	validated
bb4ec992-dd81-4758-b4f2-7560fbc4cf2b	c8e4e659-7477-44ce-9f69-52d916efd8ef.rna_seq.augmented_star_gene_counts.tsv	09a215ad24012641d8f5702b26712077	4246009	validated
d8384652-223f-406d-ac4d-4bb0d668032c	c20e57e2-ea5f-4414-a5fd-7e54c65acb6d.rna_seq.augmented_star_gene_counts.tsv	bfd7b16f5f5790858b0bac6a3857d24c	4219444	validated
dafb2454-1ea7-4cb6-8b3b-2b5b6f19aa89	75525261-bd54-4e19-9f86-ab7b9cea3388.rna_seq.augmented_star_gene_counts.tsv	25648d244dceaed8fdc146392b161616	4236652	validated
bb9e4d64-ffbc-40b6-a3e5-d05aa7a51717	0d608ac8-82bc-4501-afe7-be9db97be1d6.rna_seq.augmented_star_gene_counts.tsv	f805ece7056d32fe3136266d83ec9eb0	4252855	validated
bb8d30a2-825e-47eb-8832-0d1496f7e870	db97de7b-911b-4d2b-8ba1-28f2608fddb2.rna_seq.augmented_star_gene_counts.tsv	101a388cd8afcdf82f9e6e4ee96e6d53	4238458	validated
f47f1b37-e4a3-4f87-97c5-251ec084cdd9	187da62b-d4a8-4c9e-a97e-ae5cb3a2c658.rna_seq.augmented_star_gene_counts.tsv	ceae3de33cf87c35922f8a9c2d73e6ec	4227892	validated
bb9b442e-d08b-4b0d-8136-f095dee5991c	4cd8718b-24a3-4d3f-87e5-966941fbe26e.rna_seq.augmented_star_gene_counts.tsv	8c2bcca17f0253f98169a15ab8c23f61	4237297	validated
d2e361de-6670-428b-ae73-7b2ea49e743a	73dfe663-7d60-4317-843b-d4933353abb6.rna_seq.augmented_star_gene_counts.tsv	ec254befc39c7e9196cf8408cd300c38	4239919	validated
d7b647d8-f2bd-46b5-aa35-8b16b9eda800	01673f41-93fc-49bc-99bd-db22c68b5727.rna_seq.augmented_star_gene_counts.tsv	889d7f924afa530075b8d890268d37b8	4225542	validated
c67f194f-0c71-4835-801c-5b6da7a583ef	4c84a3bd-3b6f-4627-a4d9-acd3b9669608.rna_seq.augmented_star_gene_counts.tsv	f35f0601970e9fc35da5880d6c7078bd	4252327	validated
ddf190fa-393b-46f9-8793-c6eb4f08313b	ce29461e-97c1-47cc-bef8-65f2637927e8.rna_seq.augmented_star_gene_counts.tsv	fc48df974435ebe9d4c7bbec86aac0f5	4243294	validated
92b4ef29-b45a-4ec4-9251-8d6fb32cde90	fddbde25-7d5c-496f-8f62-985dbda7e0fe.rna_seq.augmented_star_gene_counts.tsv	0a3deb502b834cbbf47befc5c9771035	4232546	validated
c76da465-d5aa-4593-bd2e-ab983638ce7f	98062285-0c29-46a3-b955-2df64d7692ee.rna_seq.augmented_star_gene_counts.tsv	59ec3b5841f2780deec5dfd129117f73	4202643	validated
c7574a06-b8b5-4f6b-a207-c8070d3e442e	8d94fc29-4c7f-4c6c-b28c-916893567907.rna_seq.augmented_star_gene_counts.tsv	56a87007c0c3da99c1758ff53587e857	4243977	validated
c68fded5-978b-4d7a-9077-89c2c6b35f47	569b828a-c2a7-4131-94f7-585f07b06e97.rna_seq.augmented_star_gene_counts.tsv	c85942e1b6f07ae3806fd7ca7c5c6462	4245371	validated
c82aed75-4433-42db-adee-d1f72afb4511	570385a8-f125-4b93-9c3c-d54c2ce8cd5c.rna_seq.augmented_star_gene_counts.tsv	7d1e34078626e9aab4bdfba1ac619114	4252116	validated
c7806e11-290c-49e1-90ef-75941b441fce	c1d52374-fc57-4ffe-85df-8352ed9c736e.rna_seq.augmented_star_gene_counts.tsv	9c865c86c72320d9ed222f8f2bdbfcb3	4248600	validated
c79162f6-be6e-46b1-aca7-438423fed6c3	98f9eaa2-866f-4223-ad25-f93020214b4e.rna_seq.augmented_star_gene_counts.tsv	b9122a3fac42973365eb6bef6b19a98f	4250133	validated
c848939a-c85f-4e54-aa87-cddbe65caf5f	0bec06ba-8bc9-45de-bab8-0cae5452aad7.rna_seq.augmented_star_gene_counts.tsv	898cbcb000f96baf654f04c1f06c5614	4223435	validated
c8a17ec0-e9fb-4edc-9904-de8b6871a066	df0a6cb8-24c8-4e68-9458-2b76d9f13ee0.rna_seq.augmented_star_gene_counts.tsv	66eb7c6c83026e0df51fb99a83060129	4208637	validated
c9bc7edd-c545-4d76-9246-1bfa043a966c	a95ecb1b-9dd9-4916-9b73-b967278f3d85.rna_seq.augmented_star_gene_counts.tsv	dd13d5bcddb592d9497611bcf155634e	4240976	validated
c9625998-e679-4f0e-a5c9-705a6cf7b75f	b37b6802-6e4f-4980-8fef-2f8171298648.rna_seq.augmented_star_gene_counts.tsv	161c90c67bdfcd44e4cf8aa041cf5431	4254686	validated
ca7103ce-8d6d-4b6f-8982-c12914fc896e	94c6aa8d-f524-4c0f-ac62-5343f5814db3.rna_seq.augmented_star_gene_counts.tsv	45f09a212eb24af2df8893de6ade619d	4242804	validated
cc01ff43-77ea-43a2-9180-d7b40ac6b26e	2b2c2ebc-e83c-442e-88ae-1a2569ac892f.rna_seq.augmented_star_gene_counts.tsv	604b8074fc8add00598b46a6e8eef6cb	4234878	validated
cbe040e0-9ed9-4af4-a177-392a0b63a40b	b7638728-f287-4ec3-a3c7-a78b1f8825e0.rna_seq.augmented_star_gene_counts.tsv	25a2bb74f5b49555ab17a0e6b346fb36	4237168	validated
cc1b9d9f-e507-4067-8bfe-3162af3376ef	78c56f4c-27f9-4bd4-895a-889b90cc2d96.rna_seq.augmented_star_gene_counts.tsv	005bb20c9e8e875b9fb0c738f1f55db3	4236453	validated
cdfe79d9-a0bd-4700-937f-07bd0ee51d73	61348250-68d8-4cef-b6f9-68a68d35508f.rna_seq.augmented_star_gene_counts.tsv	68e80b03eff7e434901a1f473ac4e160	4228240	validated
ccb7dd4f-4951-4dc0-96cc-662fd5dd7ada	3b6047a2-cdf8-43f2-aefd-e759872ebbed.rna_seq.augmented_star_gene_counts.tsv	8e05d7828f07ad33f56d5e656eff5530	4234975	validated
cdca623f-7431-4d68-b54d-f2fd13ecfbf9	e2288704-0fb1-41cc-82f8-b73e41ebb576.rna_seq.augmented_star_gene_counts.tsv	0d8d36d1e4e5722474bb20a6fe5f11b7	4219591	validated
ceaf66d6-7fcf-47d6-ae3f-99323057c910	33dfa933-8daa-44a1-8c7c-cf3335dc8275.rna_seq.augmented_star_gene_counts.tsv	1ec78a7c0e4909c112f0e04f4820beb5	4256277	validated
ce7345b1-bbb9-4137-bfca-a05e2b71f9b8	44352853-702a-4693-85e9-0160c40089aa.rna_seq.augmented_star_gene_counts.tsv	08df8f3c7ecc4b8385564e7fe7da1b63	4247559	validated
ce6dbffc-c526-4f4a-90de-ba402b2b63ef	4fbdd1f0-c83a-4634-bf6a-2dd37560f9f2.rna_seq.augmented_star_gene_counts.tsv	a747215d68c16943a775c9f4e5b3a934	4242327	validated
cee1efda-644b-4cee-aad2-d7f5ca93cdec	1924888b-3b46-4079-a403-d758975a37bd.rna_seq.augmented_star_gene_counts.tsv	abe3689537e815e994dd8e7d608de55a	4239476	validated
cee11d01-1b79-46df-a882-3c8add30101d	75c1f581-2d4e-409e-8880-aa38926d0088.rna_seq.augmented_star_gene_counts.tsv	0479b064624ee8b31c3195990a17d1f7	4235648	validated
cec32dbb-d343-44b8-a816-9c616d23c16a	4d0dcf46-3239-4079-a378-36805f0b4407.rna_seq.augmented_star_gene_counts.tsv	a1e9b2559cc314cc8828e5aab743aa4d	4219142	validated
ff570f9a-a252-496d-a452-344063851a7b	574d0a5f-8cb7-4783-8d5e-b07c1b3460dc.rna_seq.augmented_star_gene_counts.tsv	de8d5604b3b775eab939bd3b33d89fdd	4257250	validated
aedc21ec-5cc4-4483-b476-6af9a02c48c0	020a52ec-b5d3-4417-896d-343bbded97dc.rna_seq.augmented_star_gene_counts.tsv	424fa93ca68f01855b0f16856df7fd7f	4246973	validated
162921d4-e858-4fad-8549-24d5266e2dda	2f07a1a8-5eec-4284-b0d2-d586498be1e1.rna_seq.augmented_star_gene_counts.tsv	1083c19c7792fdfa8b6864959ac88851	4263313	validated
7e915086-4926-4670-9f43-e35e2d04d6c5	a091a049-ebb1-465c-bf2e-b2abd72e4901.rna_seq.augmented_star_gene_counts.tsv	0b069131bacfafbc6dfe82e2946068f2	4263010	validated
00918729-729c-4547-a378-211643a37ad0	20ca0445-216e-49cd-8ef8-769d3142c410.rna_seq.augmented_star_gene_counts.tsv	f9ae4ea98130ea4c8ddbea29892657fc	4272458	validated
74936791-a440-4f25-add9-e1a24b91a4a1	538c1496-af47-4bb2-9471-67567417b961.rna_seq.augmented_star_gene_counts.tsv	190c08c81c0ac30c24ffb52fc9b27265	4267019	validated
3c70b5af-2238-4fbe-991b-dc68975cc7f1	7050a8f4-f7f5-41ba-9bda-942d369cf317.rna_seq.augmented_star_gene_counts.tsv	eca4731c0819624b7364b68eb4975f5d	4261876	validated
3e5dce7b-3f1e-4b43-b83e-8c0fc654e9c4	1b392450-2b27-4dce-9205-7de33a64ba42.rna_seq.augmented_star_gene_counts.tsv	8b9fd2c868940ce2c001e9b5483528a6	4272362	validated
7c411158-349a-4b28-91d3-203ef5f9c211	05097100-ae80-4675-b675-eb1478c6fcc8.rna_seq.augmented_star_gene_counts.tsv	aa5d365b6199aee79208788de6cfa53a	4260158	validated
2831af62-6269-4f8c-b142-f8ff2c6f897d	4613d81b-e9ba-4c36-96a5-d7c9667b83ec.rna_seq.augmented_star_gene_counts.tsv	56817e6c3e751ad6fad24bf1b0b99ad6	4202714	validated
92684429-d7e8-4b28-8718-7c88cb232c6a	c7c50151-8c6d-463d-a16e-30a5f7272fcc.rna_seq.augmented_star_gene_counts.tsv	20e39c7a79b52c15f0f647c1e7bdfde4	4280754	validated
78e565d9-4c8c-44b1-8d58-473381e92c52	e7f9aa2a-9c1b-4c63-953b-4922fafd9150.rna_seq.augmented_star_gene_counts.tsv	c232226a0baf5fd457f1e8939d4f31ff	4219189	validated
288bf7f5-ed01-40bb-8f12-de8d9af27485	3f099faf-f791-44cf-b5bb-c0cc9ec9a172.rna_seq.augmented_star_gene_counts.tsv	98adcb390e5f5418281ded15efffa7d5	4270243	validated
aba205da-5d75-4fe2-a5b7-929ef4ab0b55	bfd72dc7-80e8-416b-8876-bc9e4dc5ac11.rna_seq.augmented_star_gene_counts.tsv	ea69a74472738a4d7730244d249e83eb	4257659	validated
d4943f66-388e-4c86-b61a-5ef9fef34eff	240a1e61-5188-4249-b6dd-d6e0d7935d8d.rna_seq.augmented_star_gene_counts.tsv	8bb0ee9ef90cf4ab299aecc3dcf6d3e2	4256665	validated
a2b98c4c-6624-4771-9af8-3fe14069fb1a	c949214d-4c21-4049-99dd-96f768028d16.rna_seq.augmented_star_gene_counts.tsv	7f981714de9abf8c9b7f0d2739ef682b	4263651	validated
c5e01acd-e391-4fb7-9fad-a0f043ce4da8	05388e1f-5b29-4c2c-91e7-e6d26c94b363.rna_seq.augmented_star_gene_counts.tsv	43956aa7a5baf3df87c87246fd741030	4233045	validated
261bd231-99cd-4209-8c39-6bd2b14c47f2	451debf2-f295-42ce-b1ad-8c714f4848d0.rna_seq.augmented_star_gene_counts.tsv	25023846e36e7bc85961e0fa4218f93c	4261817	validated
28244532-a002-49da-8ce0-8a87cb7ea96d	7501cce2-e260-46b0-91b9-49ec15bb25b9.rna_seq.augmented_star_gene_counts.tsv	72f7a335caf0502cc3a0c38ccd7e0600	4241603	validated
6f059998-71e2-40ff-a0c0-8af31012fe7f	5d0f5302-506d-4498-b769-d733a3652ef0.rna_seq.augmented_star_gene_counts.tsv	4ca27b7d42c116899e88db3a0293b34d	4206450	validated
1daf9114-e83d-44e3-9455-02550b75202d	9b8a5aa8-6e50-43be-9e78-1babdf6b2d1d.rna_seq.augmented_star_gene_counts.tsv	83e09f560967ab2dadb33645a296d744	4235030	validated
653d54b0-3a4b-4d64-acb0-219b18b44b7d	d18c7f8e-069f-4c6f-95b8-0a8ec9d00337.rna_seq.augmented_star_gene_counts.tsv	253efb0b07e84acba4d38f69ed346d90	4265927	validated
db7c3ee7-60dc-4730-b426-b733c6a41ada	ec718692-aabb-496c-8b3b-70bf0fe7c46e.rna_seq.augmented_star_gene_counts.tsv	4e3cbe872ffb194e8eda35f3883da18c	4223682	validated
c11bcad4-7e9a-4647-a966-23382a33b394	9281ba2f-453e-4503-94e5-2140a819b9c7.rna_seq.augmented_star_gene_counts.tsv	570856c2d7a80c8776f355d8f112cd89	4273009	validated
4eed5b2a-0023-415d-9944-64b32ce9f07c	b1fcc58c-db5f-4bd2-987f-58c3b91623f1.rna_seq.augmented_star_gene_counts.tsv	e84960ed048799dbc049f4085344009d	4264358	validated
c1252262-3d25-4a72-935e-f356c3934e14	284b2aab-f424-43d3-b160-78f2c28ecf94.rna_seq.augmented_star_gene_counts.tsv	6fcee340a35f76d1eb7ea5c4b03014b7	4225497	validated
a6be8790-4ad8-427f-bd24-1089bc7163b2	eae91070-e936-467a-9812-42c91d0f4f39.rna_seq.augmented_star_gene_counts.tsv	d01b56194108930fbe28f5cf52995c01	4254136	validated
7c5f2b75-abf9-45ef-9bb9-faadd02743a2	d62f7376-c86d-4b38-9bdd-67f3c704fa44.rna_seq.augmented_star_gene_counts.tsv	769b3996faa2b4213edc50133b4d289f	4279543	validated
23457939-bb98-4ffe-aa3d-c96099bab2db	d55e5e2a-1668-4bec-8cbe-253ad383ea3b.rna_seq.augmented_star_gene_counts.tsv	736061f3f669db796363986b9a7a7859	4239004	validated
08a4847e-ebe4-4032-8467-0417dbfc5288	bdb3ba48-401d-4b25-a15d-9a1558ebb3b1.rna_seq.augmented_star_gene_counts.tsv	08d81bb6ecb15e73ed6c696aec15f83f	4270371	validated
5ed98c17-8df8-48b3-a6f9-3d5c33119e26	9153c561-deb3-4465-b6c3-b20199689228.rna_seq.augmented_star_gene_counts.tsv	4d9cbe02291e747042da05ec0ba46441	4248542	validated
6cca90ab-9137-4289-b315-7084ed2e0a4d	a3bac59b-fd8e-4b65-97fa-9a2a297a131d.rna_seq.augmented_star_gene_counts.tsv	b41d90bd87a6bec709e5f9ffc7dde576	4251181	validated
46ebf756-539b-41e4-9636-e8a7ba8d9bb8	2ab00a6e-52b6-431b-ad8c-6ad20405043d.rna_seq.augmented_star_gene_counts.tsv	a4795f47780a87533a59245d9672ad3b	4232934	validated
40e8ba90-628d-4090-8ca6-f264670c7985	2ca5a1ab-9d4d-4d4d-b4c3-c52a38f7fb7c.rna_seq.augmented_star_gene_counts.tsv	b5b36587929ef096dd8ad1357ec03763	4281015	validated
37a80e3a-e133-45dd-8bd3-28669074c625	9eaa82ff-181f-4670-8afb-f52c1a016f4c.rna_seq.augmented_star_gene_counts.tsv	6a48921ef6833216426abd7f9681d139	4278997	validated
5683ea23-c526-4228-8d49-9ead750dc075	1ae96df8-a767-4ffb-bb3e-e06298de648f.rna_seq.augmented_star_gene_counts.tsv	0c1c06716aa6735d0024fff5ccb07fdb	4263188	validated
1ba64243-b3c1-4b6b-9899-64944a3da9ab	0c097ee8-b601-4262-b2b6-d30cfd4c858f.rna_seq.augmented_star_gene_counts.tsv	b6b8a2faeb3469a002bbeb7e901632e7	4232015	validated
5d321eee-f8c4-4460-b4ee-4a3f016206e4	93d85034-6192-4ee1-a0ec-8126e8c049a4.rna_seq.augmented_star_gene_counts.tsv	a28bfca53062024d6cc6f4688cc54c9c	4249649	validated
b5789ad7-05ca-46ff-935b-c44591130e47	a6046186-898e-4112-b526-876c560f5587.rna_seq.augmented_star_gene_counts.tsv	cb36c65342040fb07b3069c30c2fa2aa	4273710	validated
cfde3042-a7a5-4931-88ae-d4f23dcee41c	4053fcab-bf63-45a2-b4ef-7525e41eb5d3.rna_seq.augmented_star_gene_counts.tsv	94e90f15806cbd6ae133aa877c36db0a	4246407	validated
cc9dd8d7-5dab-4325-8d8e-616ccd72f944	14218190-4c0c-4060-879c-8c1b706af9ea.rna_seq.augmented_star_gene_counts.tsv	9b334d376cf1e0127338d3a99656dc87	4281645	validated
d10f39f7-70e3-442d-bac2-0d8900f03dee	710723eb-e59d-4f3b-b6c9-fd6c98f8c9c4.rna_seq.augmented_star_gene_counts.tsv	c0bb6a7fb9334543380c43cc50bc5495	4235806	validated
d1c983f3-6af5-4757-83d2-646597816af6	039a08ac-3493-45b3-80a6-82be78c018cf.rna_seq.augmented_star_gene_counts.tsv	1cc02838d2aaeff666a061df58f8b346	4211345	validated
f599be9a-0cac-4441-905c-5a6c87e7bc8c	741fb6d6-364f-47a0-a262-f18235c48fc4.rna_seq.augmented_star_gene_counts.tsv	12fb1d049bfd6de69583e29e50ff1686	4252896	validated
d5354f12-ad2e-4001-aec0-d79dd14023cf	93e4a0a2-5bd8-4e50-a90d-e2ae88669aba.rna_seq.augmented_star_gene_counts.tsv	20e4eacf7de1a47c2f972c58b759b1b7	4218513	validated
cf801232-8aa2-4ede-80b0-8c5b9876941b	c861f2ac-61fd-45cc-9e14-f775f9eed494.rna_seq.augmented_star_gene_counts.tsv	975c22c1d9c68873a2466ffa213369e8	4236823	validated
e89ee5b9-da98-4c5b-bfc2-6ea4d7af3499	11e50f83-6857-4dc8-8fd3-2f4c9a165b1a.rna_seq.augmented_star_gene_counts.tsv	fac99b13d9cfffae2deccd42cb8ac11c	4198831	validated
cf090b6d-e560-4fc6-ae94-8c8d48167215	0166b2df-b4a1-4498-a85c-7092a0ccb25d.rna_seq.augmented_star_gene_counts.tsv	ff5c4fe33fcf08255d15f9dbeb07abf2	4264291	validated
e3e56a3c-5a8b-419e-8904-194a2fdfa550	839aaefe-1755-4131-9b89-2610481a13c4.rna_seq.augmented_star_gene_counts.tsv	13494bddc415b476cc6dea3540bd8a83	4239261	validated
df0c36cd-5eae-480f-871e-1aef2a418350	3b4e1fdc-dcc1-4616-93b5-0f44bee5c64d.rna_seq.augmented_star_gene_counts.tsv	875d5ea0423bac11f8d825c57ee2a89d	4204168	validated
ed4e33b6-e610-40f6-a9cb-68d27b24b7ea	1b42fc61-0ec5-4da2-907e-39388ec70382.rna_seq.augmented_star_gene_counts.tsv	5962f682d6d354ca5c428ad1b778c259	4253346	validated
de0f7996-1854-4b32-a2f9-1c99484b9e54	023160e4-1d9a-499c-9bfa-1b3aacf284f2.rna_seq.augmented_star_gene_counts.tsv	b1ff88752fbd864a4738d05bff628b14	4236890	validated
d9072a28-3a87-4560-87f4-ac960c9f4a09	92e4a543-e283-4a47-8987-e49d78aaf940.rna_seq.augmented_star_gene_counts.tsv	a09f71f14c16ec1b5566d98ce06b1973	4238875	validated
efcf7073-faf4-4965-9e86-49b44788620e	b179ba6e-42d8-4133-90a2-291ae8f19569.rna_seq.augmented_star_gene_counts.tsv	a0e38f76d00b6aada3575096c0fb1473	4241032	validated
ed76d903-de08-4060-ab15-b4add3c551f0	05ea028e-6b8a-4352-88aa-057494cf5e80.rna_seq.augmented_star_gene_counts.tsv	d18988612c2dadf8c24a138d8e829b4d	4240597	validated
f41b182b-f528-49bf-9d7e-912614796b77	b1f681a4-fef8-4359-afbd-ccf43e262bb1.rna_seq.augmented_star_gene_counts.tsv	43709f3a70677f4fb62d717b243eba16	4244349	validated
eeefab43-73ac-4506-9d38-587f9e6d1394	8004a475-fe8a-45bf-adb6-62bbddb6bddf.rna_seq.augmented_star_gene_counts.tsv	335c3e7e13c31753dec47e1303ac4689	4240625	validated
ee6d69a8-5bb0-4271-b349-3bcad539b275	0ec95e8a-4cdc-48a0-925d-0ef00136e359.rna_seq.augmented_star_gene_counts.tsv	2c5483c6d255ab969bda1d8d04062b2c	4225875	validated
e20b808b-81cd-41ce-98eb-e2dc3db7fece	33e24624-f59a-4d50-b12b-28136db9f57d.rna_seq.augmented_star_gene_counts.tsv	93fc3f786b302ac32e4bbc973adca7ef	4212621	validated
da5a6e23-37a0-474b-8f6a-539b56f6ac74	dc7a905c-1ee0-40c4-94aa-5d5d6e604c51.rna_seq.augmented_star_gene_counts.tsv	c13e8ab1c1b7f0db92c2f1b008e7b210	4214508	validated
dfb4b787-e291-4970-895d-bf42368cb4d7	d8ddfafb-4033-4d90-9958-46c4c0cb3d67.rna_seq.augmented_star_gene_counts.tsv	e0ee3c0842a82ce4343c1d26a8fcae52	4236545	validated
e379202e-e176-4fc9-a0f5-d5be78a2f39e	0b84a9f6-7136-492f-9e9a-367353bb760a.rna_seq.augmented_star_gene_counts.tsv	a16ec69b9d1774ce93f20393ad962919	4227976	validated
d53192c4-2356-4b6c-b98f-19eded7b7e29	6733afa1-b0b8-440e-b54c-98e5fdec854c.rna_seq.augmented_star_gene_counts.tsv	c05cf098bb377a879d242dff23c8ce2d	4235466	validated
7a06370c-779f-406b-824b-2b380fba0feb	293f70da-e676-4781-beb6-6c6c31ee170d.rna_seq.augmented_star_gene_counts.tsv	a1c3b19c3787ff98acd30a45b1410e98	4256731	validated
d5ae7f6a-d1ec-4354-aff3-537aabe4de35	ebab691f-e77d-4ded-9302-0d29998be570.rna_seq.augmented_star_gene_counts.tsv	543b9299d569e7ce4afcfbb4d9dbb77b	4275622	validated
6aa22684-2c4c-4cdf-8293-a542585a37fc	c4bd1347-a5fe-4a06-aee9-2f76a50b437b.rna_seq.augmented_star_gene_counts.tsv	3ab0f50e8402cc636da97be4c0a5997d	4257117	validated
660b97df-4006-4e6c-b1dc-cd25915b5706	60914bc8-62f9-4d58-8ada-e18077dbf07f.rna_seq.augmented_star_gene_counts.tsv	90759ffeefb596d01dc00a78f5f318e5	4273149	validated
04a05bd5-b8ff-4af1-8dc2-d4e116841d4c	90fb23a5-aed8-40a7-9a5f-4c891ffff47a.rna_seq.augmented_star_gene_counts.tsv	665ea76839609445ddfdabd370bd99bf	4268053	validated
4a09efec-e734-4269-ba17-8a297598774d	43e603ff-ae23-4641-9e44-5c21b1b764a9.rna_seq.augmented_star_gene_counts.tsv	6060d22989d06a8b22dd12f827dd0c44	4297590	validated
f6cd2626-c571-4845-9258-791272228216	7c8709e7-2a0d-4c70-b8b5-86672a2204a0.rna_seq.augmented_star_gene_counts.tsv	133b1c3f62fbb8be5deb98898ed50e1b	4268737	validated
70d767a9-c20a-4dfa-ae6b-2dd6d509c96c	c7bdb3a4-705d-4cfa-aa23-33eae33cf1aa.rna_seq.augmented_star_gene_counts.tsv	16408fedc235975299ad3ebce10068ef	4267155	validated
0518caa3-387c-4dd0-8040-2ac604ce0cb0	acc2d494-2543-4bb5-9d4a-f656a913e6b0.rna_seq.augmented_star_gene_counts.tsv	08fe88740ae9239317d43bcba0e0c54c	4287055	validated
7c0bd907-317a-4b44-8f21-4aaf1da64290	d49dc3a0-343d-4e0c-8c02-a909f87ad2b3.rna_seq.augmented_star_gene_counts.tsv	cca1f987f8833862a3c6477fdb72f1bf	4270756	validated
8486af33-c5e0-4875-87a1-2527e662bd39	c36e77d2-e756-4486-af59-3637dcf3dadb.rna_seq.augmented_star_gene_counts.tsv	3001ffe16ed2b1a554e412c3a43fd446	4268797	validated
e3961310-002a-45bf-8ffd-088c400545cf	89c3db94-37b9-4e78-8e49-572ffb7632b5.rna_seq.augmented_star_gene_counts.tsv	1ec54cafd4609711d7803abc169e656e	4240111	validated
81809b94-bacf-4c86-b2e4-152224b36ce3	94c32362-8660-4ed5-b29f-79be2de43c65.rna_seq.augmented_star_gene_counts.tsv	3f0bfe5b75bc0182ec385134587e18f4	4269616	validated
14456850-fe81-41f4-bcbb-eff9e48d04d7	07120540-2f4e-48d3-9354-a82b658ad6f5.rna_seq.augmented_star_gene_counts.tsv	2e294fc977bee9b079afa2e729325e55	4249271	validated
d1ba03b4-c63c-4be6-a723-6d87749e4b61	bdbe42b1-9e8a-408e-ad13-940f186618ef.rna_seq.augmented_star_gene_counts.tsv	ce87ee285d697e1bf950f6773b23f144	4241131	validated
a5d4f069-8642-4137-a4d0-a43d470221f2	7042864c-f372-475d-8f44-733087a0e6c7.rna_seq.augmented_star_gene_counts.tsv	2b4bb933b2fc62f1f94f7e59a570827b	4246033	validated
f3832f7d-8fcf-407b-9b6a-8239fcfd9cce	fe1c21a3-bac4-4810-bc47-75563c64410a.rna_seq.augmented_star_gene_counts.tsv	e1626028d12cb87d4a97d28b990f753b	4270428	validated
3a2fdca3-c3b9-4f71-8f9c-f00970d318fd	ea380b21-3385-4169-8872-2223c82c4d21.rna_seq.augmented_star_gene_counts.tsv	232c1fa73f2e4fd323182417dded4b97	4241899	validated
24bd3bd0-24c5-4db8-9e04-429c3c08015c	6e4be81a-7e2f-428a-aaf4-7a028494df2d.rna_seq.augmented_star_gene_counts.tsv	e53d755d0c202eacb8c58d5d2321afb4	4230387	validated
6f2c8788-2e21-4dc9-b969-eb71027dff62	4c4bd838-9e0d-415e-94fa-2a51a21792ca.rna_seq.augmented_star_gene_counts.tsv	3ba5cdd81e65557949e7bae00bd2e9a8	4223542	validated
bc3174f1-53fa-4e76-92af-4093924daa83	e56aa61e-f074-4668-a05b-f290a9e1e7e9.rna_seq.augmented_star_gene_counts.tsv	aa9b096eeab9e6afafbd35b385b83b4b	4241746	validated
9af8b2eb-3dbb-4688-a5fd-15abc0460f57	9aba4243-1817-4f5f-8e9d-66da98229246.rna_seq.augmented_star_gene_counts.tsv	f6fc77b947e6e066e3e5203ffcd134a1	4208224	validated
6931c961-ab7c-49a7-ba4f-d1a91de1d106	68314319-c717-4d9d-8c11-041f07153aab.rna_seq.augmented_star_gene_counts.tsv	4cafc81945f878304124a65b396c32f7	4251717	validated
df5d5bb6-d9cc-43bd-b03c-9721060f1ad7	ff66de71-61ea-41de-88bc-0bafa817056a.rna_seq.augmented_star_gene_counts.tsv	a4137bf5dd7d02bc05e74e6eced7dffe	4249316	validated
4c994cf9-52d0-4c05-97c0-fd2d3ffb9100	2ca30f8b-ed4e-478d-87cc-59a4e8249d94.rna_seq.augmented_star_gene_counts.tsv	85d2fd84861077a13f20ddd830eccc6f	4274610	validated
e8da0b02-8b75-4a85-b91a-6f8d1582a95c	af649713-fb41-496a-a94b-3691d202c1c8.rna_seq.augmented_star_gene_counts.tsv	8c8ac3b98a35074a79bf21232c5d57b4	4218734	validated
63853c66-8004-4205-8c0c-9b92d02f7ea1	524c80cb-45a4-4217-b9ca-921fbbe45510.rna_seq.augmented_star_gene_counts.tsv	097f69ec7c1ae1a2b510d9ef6467a062	4275042	validated
02010693-bae6-4370-b10d-a16c480d1dd6	60554973-7fe4-465a-b92f-c2983de085cf.rna_seq.augmented_star_gene_counts.tsv	9301e698847b44832c9f1eb2f0558356	4274773	validated
b769baa1-1cca-40c2-9279-c0aa312f4bad	903b4bb1-bd9c-47df-80ae-d47b74d87f15.rna_seq.augmented_star_gene_counts.tsv	d5a537106f643438037698383036815a	4269539	validated
d717961e-389d-485e-8e9a-9715436adb02	db67ae7c-75ab-4e06-993e-425d78cc366b.rna_seq.augmented_star_gene_counts.tsv	8ff5a29d8941fbfb2ed11f6884180a64	4262076	validated
2b0106c5-7e32-423b-957f-06c9f2e7751b	f8e2a017-323b-44ef-9199-1f368231bd63.rna_seq.augmented_star_gene_counts.tsv	0ed8c45c3a9669bdc97ff6f90f446205	4265635	validated
ab383695-d754-45fd-8309-dd861ce0a817	9e47ed6e-d798-4b9d-a3af-26c7a1633268.rna_seq.augmented_star_gene_counts.tsv	4e4e72bea26b27601ce3911fc5310c48	4245873	validated
a995ae79-2857-4605-b05b-0a3a4fa54cad	3aa7ad2e-221d-47ef-b62d-259860b57ca4.rna_seq.augmented_star_gene_counts.tsv	ac1922d9ed633cccc88bf4b758066fa8	4244810	validated
a8a4f1bc-cc75-4f21-93e4-375d1834d0ae	80bab117-8108-44eb-8345-ea9b8157f91e.rna_seq.augmented_star_gene_counts.tsv	08abfd471b0ea78026238475cf2f5ca8	4256460	validated
c0cc16db-d3e5-416d-85b7-606c83f1a6ae	374e6310-c632-482f-9d6d-6dc143aec379.rna_seq.augmented_star_gene_counts.tsv	14778046697f688c9bafde532b1563b1	4271698	validated
ef797205-6ed4-47b8-9c88-85648a85c17c	38a03742-53ea-4e0a-9d22-c6c200e61562.rna_seq.augmented_star_gene_counts.tsv	ed237211b5443fdb7865c92da3202666	4258615	validated
e209bfba-7705-4d7f-9a9a-b7f581e44ba7	59d3996d-ef2f-4894-bfb2-b7337a7e059d.rna_seq.augmented_star_gene_counts.tsv	fd11d14cb3fe413fa85b7a41933c15fa	4243018	validated
1097e8a1-d317-48cf-80b6-bc214e3db22a	58d09974-fb28-4959-b0f3-bb7d23dc7f4e.rna_seq.augmented_star_gene_counts.tsv	95cf91c0dad303b92c93ce134f1d0c6c	4272833	validated
61ae677e-ed47-4fff-bcad-2d327d0c027d	09ce38b7-37e1-402d-9b9b-5a5855e69040.rna_seq.augmented_star_gene_counts.tsv	05492baa6880dfe515d62da6c02a12a2	4274347	validated
f9d15c6f-0e46-4722-a9cb-c7603a2b48e9	e88e4eb3-f9db-4fae-bad1-cde436e9c56c.rna_seq.augmented_star_gene_counts.tsv	79d87c051b78ab6b8894105ec20e78af	4262862	validated
41f92da1-2078-4f48-b78c-20b5e9666ddd	62b363d2-8c6f-4c6a-9cdc-1ae54b92b789.rna_seq.augmented_star_gene_counts.tsv	841dc67f1d01392a97d26051f3483a7d	4275399	validated
ba820127-1b41-4b2e-9d6f-61625b815b0e	8474ed4b-1171-42c0-a523-61c643e6ebf2.rna_seq.augmented_star_gene_counts.tsv	5a4d6375bd5965e5318518113781d36e	4266278	validated
41e0b5e7-c91f-41b8-ac0e-a3b062e292ac	8e7cd5be-6c1b-4a1a-a5c0-8c63bd126ed4.rna_seq.augmented_star_gene_counts.tsv	a031abc79f534922f06f19d65ca1695a	4273786	validated
352b540b-c5c1-4e48-a166-7e49745b4caf	f2b3288c-5d49-4fbd-83d1-22d01871fd0a.rna_seq.augmented_star_gene_counts.tsv	fa26f4bff99c5ec2f12127a4394d1491	4257934	validated
c534597f-be49-45ca-a1cd-7cf40f1a5d1c	2e0fee8e-a78a-49a9-a26d-2a2f17ef4fdd.rna_seq.augmented_star_gene_counts.tsv	86e553530fb96fd32dfd26f1fc52bbe1	4247530	validated
faab0257-cdba-4f3d-8672-ae4f80d89ad3	d33573e5-7836-4121-81d8-f9a452794bd7.rna_seq.augmented_star_gene_counts.tsv	df21f3657219edfc3fb4b0bb3c6ce4bc	4261110	validated
3d201eaa-d95f-40e8-9aa6-8827ea01c198	07aed03f-e361-44a5-9be3-15376d31cbd1.rna_seq.augmented_star_gene_counts.tsv	51d5b24d1a6c84c0db424c5f7629b102	4261604	validated
f42564f4-f1cc-4956-9278-1336f4eb4314	df84cc50-d06b-452f-8cf2-09ce995adba8.rna_seq.augmented_star_gene_counts.tsv	a74007123d947874b816cadcfcba1514	4280425	validated
af3cde46-7c75-4e30-939a-b4b10e466e23	97d15d36-d18f-4af5-8aba-12aa35dcc4a5.rna_seq.augmented_star_gene_counts.tsv	64c74df7c756ac6736167ba8e6be1a10	4223242	validated
199a0032-6135-4cfe-8705-81f61d04d061	58cd5fa2-0779-4cbf-8095-d287f21e2d53.rna_seq.augmented_star_gene_counts.tsv	b93b7501f586896b327876ce9061d4e3	4283785	validated
eeca913c-26ed-4938-b706-8b90c90a6fca	a14fb1d6-2c15-4b0e-925d-b8635039257c.rna_seq.augmented_star_gene_counts.tsv	4352fe70109f5d67446182bbc11296fa	4226313	validated
88e26bc4-41db-4243-add7-af3805807a6a	87e0f186-66f2-4456-8ef1-394995a6f787.rna_seq.augmented_star_gene_counts.tsv	109b64ab16480465e56ef45cd467dac2	4248382	validated
13050873-ddb0-42af-b423-c94c2ac422b8	b3714cab-3507-4697-a2a4-db6afd5bc484.rna_seq.augmented_star_gene_counts.tsv	091609c36a7c6edf849f9183fa19fac5	4268058	validated
36206a4c-bd10-43c1-b8f5-8f2d30261208	064c4bf0-c88b-44aa-9d7c-32afbeb39be9.rna_seq.augmented_star_gene_counts.tsv	8a2401e8cf1dbd6865d2c278baac4f92	4266875	validated
431c801b-3264-4aed-9a96-62aa1b95e86d	c60877d5-446d-4c0d-9f8e-0b5ec79f2eb1.rna_seq.augmented_star_gene_counts.tsv	b21f1884cc2f7f00cbc60c4706748495	4275117	validated
3ee5a9b4-1ad7-4759-a721-c511dcd79d20	35c0c918-4595-4ef3-aa4e-5cfa57954c1a.rna_seq.augmented_star_gene_counts.tsv	24d75c8e7de2dbe1b6b683dc70856b7c	4258760	validated
56a6f6cf-4ba8-4920-8a54-5b86134bb09e	66b1a8d6-e222-4e21-bfe8-3f8425167a18.rna_seq.augmented_star_gene_counts.tsv	827842072b90e8b5556aed556380bba3	4255931	validated
fe31e331-4409-431e-b3e1-a8d080afc21d	393ce0d1-32c4-40cd-b73c-910300e77279.rna_seq.augmented_star_gene_counts.tsv	3385ee488b01c0051ca1cc47d052ce37	4262365	validated
c7c414a4-03d6-496d-ac96-765f24541e20	68715aea-08dc-4f8a-b36a-202af2e73597.rna_seq.augmented_star_gene_counts.tsv	46e78879b8ab395750d9f8fd1e2e860b	4254031	validated
488924c4-faea-48c6-a4b8-f47cc4f42aaf	646862c0-0edc-4e29-ac86-7744588d9c88.rna_seq.augmented_star_gene_counts.tsv	d6e31d3332305ce67a8939d449ed121b	4266623	validated
ebed08ea-5b6b-4948-a494-7fcfec943ae6	8056f73e-bdee-4c57-9cd7-4a810d89c470.rna_seq.augmented_star_gene_counts.tsv	cf0435becd373f56a9652a62f9529a6d	4210799	validated
9b5f70e5-936f-4e73-9f47-2e45dda4c1f8	375b4ed5-8e57-4e62-8568-adcb0668cf20.rna_seq.augmented_star_gene_counts.tsv	6a5a54b9c2a9d64056781d8c1af13bfb	4257023	validated
e9d4152e-50a9-4811-a932-90dd83e8f7ea	748b3ad0-48dd-4b82-856d-e9fd72e09c9e.rna_seq.augmented_star_gene_counts.tsv	81192180d57e852557dcf4535511446c	4215799	validated
6a598923-a466-455f-a6b6-3f468a1e76cb	87eca9a7-8eb9-43e0-b814-4743ed4f3526.rna_seq.augmented_star_gene_counts.tsv	60473acb9396e87dc6d4812e5b2f7ff1	4210353	validated
e72ffb47-2cbf-4cde-9431-fffbf50f5013	1d4b52d3-19d8-4af9-bc8f-c27cb8531854.rna_seq.augmented_star_gene_counts.tsv	b7f859a9f56a45ae08818ab618a65d75	4227347	validated
428a206a-0c72-49f3-9a63-9ad4b6e4210b	52a4e9af-aafc-45ef-909a-7fe7b24c1840.rna_seq.augmented_star_gene_counts.tsv	a9bca6be3a45b46a28576124ae76cc78	4245109	validated
9eda745e-b182-4611-a4a6-242db8a07337	0269349e-aab4-459d-8a8b-99534c01c90e.rna_seq.augmented_star_gene_counts.tsv	dbf043b66e2a15f97bd53e8bcfa5c4b4	4232010	validated
e4e6b6d0-e0d8-4477-bdcc-57daf4468e92	08954bf4-09d7-4702-8d53-8e4c86d31fe2.rna_seq.augmented_star_gene_counts.tsv	bb15ce4bb8304bb422332bdb31a1e6aa	4214885	validated
a76565ca-2a44-4ce0-8139-40c00ecdf84a	734ed05f-459e-4cd4-8d1e-e9b2d89df3ea.rna_seq.augmented_star_gene_counts.tsv	7a57f20c7c9b79d860a2d81aa98a4e3a	4203212	validated
34738236-8107-4968-a889-5a3628d82ebc	be0e8bb7-c5ef-4f5a-9112-095350caab7e.rna_seq.augmented_star_gene_counts.tsv	5b01937476870a98b21a460cf810807e	4238385	validated
9e969cab-9be7-4aa5-957f-5868071cd1c7	3aab23a2-8dab-434e-8a9c-65ead8d76cbc.rna_seq.augmented_star_gene_counts.tsv	f05772b050a1e4d8595cf8090473fb10	4241060	validated
63cf0b7d-bfdb-4576-8c68-6b815da9835c	099b49a9-c975-4cab-abca-e7eff0a7761d.rna_seq.augmented_star_gene_counts.tsv	9758740eef446aaecdbc0d4ffe7ec180	4245358	validated
44dade70-3ecc-4be0-88a8-772cb763d5bb	e4497835-a45f-488e-905c-b06d578efef8.rna_seq.augmented_star_gene_counts.tsv	d199c5212d05d4700b3e453962b787da	4231641	validated
2d667907-3666-4cb4-8629-6c20b4ef77b3	0363c6fe-a60c-4cb9-9454-311bbf7c82f0.rna_seq.augmented_star_gene_counts.tsv	b0a6791a082c5aa5935fc5aaaa6704fa	4237462	validated
d76c021e-8c55-43cd-84ee-9785a323c29a	725136f6-c497-4c22-951d-c01a36d9bd7e.rna_seq.augmented_star_gene_counts.tsv	12dd1effade4e1c8898cf31ca728435d	4242432	validated
fe7ba23d-4829-4d00-a20f-2390c2bb22f6	60d8aac8-728d-4dea-8449-1bb1789fe9e0.rna_seq.augmented_star_gene_counts.tsv	7300251c5b18e268e5b6f6f03290c95a	4237324	validated
fa927427-fa20-44d0-b574-81d99277be8a	eb13f276-cfa2-4129-8a8f-ea9d2eb40e8b.rna_seq.augmented_star_gene_counts.tsv	4b887ddcbf1f1b7ebaea2c9108030621	4246155	validated
650cd049-8ee7-4191-be99-e8c6740cbf80	9f6c5557-6172-4862-94bd-012d27d214b5.rna_seq.augmented_star_gene_counts.tsv	f571ae99deefd66183436a5c1f2e144b	4213292	validated
bb40fdc5-b4bc-4314-b8f0-9c98954fc5ef	838366c0-4d5a-4937-b207-48830be359c1.rna_seq.augmented_star_gene_counts.tsv	a62e1bccc934f2c82d056416fd46046b	4243293	validated
0498e4e5-f3cc-4fa5-9686-099ab9e435f4	59fe9111-5941-4230-9795-7df8064015a5.rna_seq.augmented_star_gene_counts.tsv	0bdb772bf36e1eecca7213f21e09a472	4250426	validated
ef3eab99-6232-4f1c-83aa-cc8dcd425c9a	d077ac9a-e7f8-485c-a32b-824d59177f08.rna_seq.augmented_star_gene_counts.tsv	3638decb61a9c285004389fdde4fc3fa	4240193	validated
07b09d0e-fac2-42a7-9cac-ac1e38a92298	e7da171a-02e6-4369-a961-885bc2f7e0ba.rna_seq.augmented_star_gene_counts.tsv	b42e322a2ee3afc2f59467f9acf2519e	4238090	validated
ee7ba1b6-49e2-4b07-84b4-dfaa95e05074	ff89b167-8690-4103-b9ca-a9408ad07fde.rna_seq.augmented_star_gene_counts.tsv	f1c89236bfb467d412a40d9e5215ea5d	4249751	validated
bacd130e-c30f-40aa-8e9e-ef8076f7a6db	758795ed-2f5a-429a-ac99-c2696d64caca.rna_seq.augmented_star_gene_counts.tsv	cc04e13fc16fe4f74766286b248ebb70	4243406	validated
9fc9bcd9-af84-44b8-bf83-f130d247e9a1	087d6f00-a74c-4d15-a84e-f0154760ba9e.rna_seq.augmented_star_gene_counts.tsv	bc56790a967acd532120d03c699f7155	4251590	validated
2b5b6593-4fe2-4c8a-92c6-5bd5a6c26320	0416ba1c-a9d5-4e25-a95b-7cb73bfeeb65.rna_seq.augmented_star_gene_counts.tsv	ce4e2504eb6c38ede5747e6defb75908	4253460	validated
94861d8a-3b40-4334-9fb5-c9df71a1e1da	8c55ee80-c8c3-4196-9b67-81732fffe9f4.rna_seq.augmented_star_gene_counts.tsv	1adb811f44e89845340404914895f12c	4228528	validated
44964e02-9283-4a48-a9e4-006a75d4120e	b0747254-d7fd-4ec9-96b1-d132540c4b46.rna_seq.augmented_star_gene_counts.tsv	0eead65bb92ab1e66f317179542270a8	4226821	validated
5eae461a-399f-4f2b-ab9a-e92aba32ce14	57d50969-8fb1-4e32-9564-55f328de3eb5.rna_seq.augmented_star_gene_counts.tsv	782deed03290b13b2a476f28c6f14bc1	4231334	validated
db12b38b-058c-4db9-8cf8-9f0c542d83ec	1d986e93-94bf-41b6-8cae-14d38d1f484e.rna_seq.augmented_star_gene_counts.tsv	e501cf9f3d665146fd19cc44ce282415	4228930	validated
36cce5e5-9547-4663-98cb-252f944ad430	7e3073c9-e3d4-4a08-89b4-24528e04804e.rna_seq.augmented_star_gene_counts.tsv	6b4f02140a787306398e70122a773f75	4234389	validated
e8cb163d-4b97-467b-b4ce-49fb97bd7ad7	bc0b8c97-4f8e-4916-bebe-267f4b55460f.rna_seq.augmented_star_gene_counts.tsv	3aecb772c4b5691636e80f3b9948dc6c	4219434	validated
ee5fdd58-35f5-46df-8de2-a677755b701a	1f986941-841d-44d4-95f9-c3d4fcb71c04.rna_seq.augmented_star_gene_counts.tsv	71573903b8548a831ab4bc425950e85e	4192837	validated
f59de1b4-208e-46e3-9361-a8377c9581e5	3fa7a7eb-706a-48f0-a14c-e2328845a82c.rna_seq.augmented_star_gene_counts.tsv	e61a7e89f6f5272abd8a89527860cf66	4247497	validated
e6f927ef-840f-438a-9559-863cc64f71e0	98447eef-e5af-4bfa-a215-7a1edd601c46.rna_seq.augmented_star_gene_counts.tsv	9efa2d1eab60fbbb19aae481bc97ddb8	4257426	validated
f69ca0e5-201f-4066-81a5-c5b9c8a5012c	23b39087-8003-4e5b-a1f8-b50b0919bcca.rna_seq.augmented_star_gene_counts.tsv	e984b12705a2619fe0cb1db8dc701e84	4240425	validated
f759de52-a9ad-494a-b618-74b6da07a769	c2e20b72-02d9-40f6-8ed3-c91c0aa933a9.rna_seq.augmented_star_gene_counts.tsv	284acda008ed199ef93027d7ec4aa415	4235914	validated
b031e6f2-4643-400c-97b5-7c6d0a9d1064	5f537d3b-4d1f-4e68-9bd2-807042bda531.rna_seq.augmented_star_gene_counts.tsv	86777c1de9d2fa1e6e8e9c919f06d1b8	4209695	validated
e37ffff5-f795-4ca9-b46b-f59344db48af	4a967e6f-d39a-4fe5-864b-a43e8184a852.rna_seq.augmented_star_gene_counts.tsv	23df6c2e935e17fc100e4aee7fcccb4b	4234038	validated
3492bb67-a7c8-4246-9689-4b36ce0efb1a	e9cc5454-3b9a-4e4e-a912-311973e15ed1.rna_seq.augmented_star_gene_counts.tsv	975cdd11573d819bd89956129462c826	4227024	validated
6ae8b56b-3575-489a-af8c-7edb38b1f341	4db3046e-1628-4cd7-a362-d169176d9fd8.rna_seq.augmented_star_gene_counts.tsv	372fefdfd223acce45f202b766e70f05	4219535	validated
7666bfbe-6803-4b5d-b3b4-e9069fc4bea5	c18d9cb5-17ca-4c49-bd72-4b4c6184fba3.rna_seq.augmented_star_gene_counts.tsv	599701dbdeae7d240828cacbe37318a4	4220158	validated
555bdfe8-80bb-46db-80f1-421038f5c2b4	25ef25f6-9982-41ad-9823-62763c6c29eb.rna_seq.augmented_star_gene_counts.tsv	4c5be09c86f910c1e3ea08a5f24621e1	4246061	validated
98bbf790-88fd-4fc0-a17a-5ffd51fbf05b	6d64d560-bb58-4868-bf12-d6833b626721.rna_seq.augmented_star_gene_counts.tsv	579c2e1cea5dfaba1d8c93c250b7d9cb	4211168	validated
3940e4e9-98f4-4390-8363-eb941e7f9b5c	652298ba-554a-4fad-9d8b-aceaee37f9f2.rna_seq.augmented_star_gene_counts.tsv	06626d5a13880a453e1270e01f303fa4	4206660	validated
a69dcef1-a951-4b7d-a468-1b46227216cf	5fb97b4d-9c0a-4e1a-9549-032c6d879c8f.rna_seq.augmented_star_gene_counts.tsv	3cf199b2cb6d65b2d3dbdc234377f7cb	4203988	validated
01b95a3d-3865-4c7f-885b-6b1ae9adaf46	1314d451-6333-4c2a-a414-23aada3bbb2a.rna_seq.augmented_star_gene_counts.tsv	73d46ea4ded7d80efe4426432188e0f1	4215500	validated
07d40ee7-aa1c-4735-80fa-dfee14dca45e	16e0f753-b395-402a-bb91-0da26b565a81.rna_seq.augmented_star_gene_counts.tsv	1d8f3056f196e67ee9a7e7b365cbda3e	4218448	validated
77819b24-ea90-427b-8a99-c9a90417c903	b307f8c5-d21f-42ae-9771-07126d58999e.rna_seq.augmented_star_gene_counts.tsv	17ef1ace139348ed26e624c75141db31	4256327	validated
ad7d91a9-bc00-4e48-b15b-257636415dae	ec51dd1b-5733-485c-a09a-8d50d1d9fda1.rna_seq.augmented_star_gene_counts.tsv	ada30278e49b537c91feaf10ee4728b7	4236806	validated
c02fdb09-ef01-4162-90dc-e42c0880bc34	4bd18000-5bd4-467c-8517-c6b0122c027f.rna_seq.augmented_star_gene_counts.tsv	a66aab2a1063dbec7ec67eb59bb70463	4252110	validated
69e97c5b-4c8a-4710-a0f6-48ebfd917f5a	af276b15-2dc4-4724-bbf5-1be8224b7f73.rna_seq.augmented_star_gene_counts.tsv	a52ccf5219e9acd92ddebf65affe68e2	4214387	validated
3c08ac0b-4b60-4cc2-b16f-5655462aacfa	2d1a79f0-f00a-46a3-922d-cb77251d4467.rna_seq.augmented_star_gene_counts.tsv	30bd06bf9ee01d8241be1a8cf4dc6db2	4220651	validated
67a4e5b1-80d2-4258-974e-57c1dde303cb	eb249bdc-0ba7-4fcd-a1b2-75390102668a.rna_seq.augmented_star_gene_counts.tsv	b66ffbc37494ba8d85ab29282982ef45	4231634	validated
4053afaa-596a-4a22-bf80-d413794d80e1	0d73996f-867b-4200-9a02-9dc5f55a5177.rna_seq.augmented_star_gene_counts.tsv	08861b6019e5cac4e438c5d9a26319c8	4241190	validated
61e08327-b344-426c-83f6-4669fa77c3d6	5cfb768f-7b49-4a72-92c9-d7502f5ba5b8.rna_seq.augmented_star_gene_counts.tsv	b4e562f99d317090f1fab08bbd772068	4236104	validated
3e6105ba-3a23-4ac6-bf0d-1193fb2e679e	812033b2-3784-44bf-8913-56307b267ea9.rna_seq.augmented_star_gene_counts.tsv	10f9cdf7af7652974510dcd1a9457854	4231014	validated
405ee967-a2fb-401b-82d5-f029bc0b2e68	ae420dd3-e666-4c4e-aaa7-fc7ff62f3121.rna_seq.augmented_star_gene_counts.tsv	0e6acf95d004f1fb8d3e86da97c7eed3	4225100	validated
f514f386-f7e8-4771-8d22-48430740328e	947d262c-5ccf-413a-868f-16ed7005a46b.rna_seq.augmented_star_gene_counts.tsv	9038ab5d116323307fb49b9993b5f04c	4235954	validated
5f2d965a-25df-4736-a675-efeb59341a04	9a54be5e-6201-4beb-9689-289b9849756e.rna_seq.augmented_star_gene_counts.tsv	9d598f42a96080927d9e4ccc40ac79a8	4199867	validated
48d5fe32-37ca-4717-af64-1343a3561849	04ce9fac-b5f3-4830-935e-9d6ea74ee915.rna_seq.augmented_star_gene_counts.tsv	f414598e7397e797f9126497ee198b53	4257770	validated
6ec7b719-0f95-4108-8e26-a7049e29d495	ae21852f-75e2-4333-a624-0875028252d3.rna_seq.augmented_star_gene_counts.tsv	625bb69e3f5175e27f3ad941b3a42f39	4232420	validated
ab718baf-6521-4738-a8cc-44b7fabf4be1	34b926af-5184-4ded-885a-5455aa85d212.rna_seq.augmented_star_gene_counts.tsv	c7fce12edbc2e1063e2c30e7db4208cb	4248072	validated
6b95e135-1a51-4d0c-bd2c-ab55273a3eb7	7a6b27cb-f41f-4d57-9116-179c76283d6f.rna_seq.augmented_star_gene_counts.tsv	1cf9c4531fad35e5feaf60c462122a87	4260534	validated
3629b10d-fb7e-47a0-b2d2-4320de98fa17	6cabddd1-7dc6-45d2-9141-8133784c9605.rna_seq.augmented_star_gene_counts.tsv	9ed99a3c60bd0bbf5f1993ec0394bce5	4240097	validated
f1925d79-5dae-40b3-8699-6ea713cae738	7bb2bfee-eb7e-46c3-8aaa-1682d47dab06.rna_seq.augmented_star_gene_counts.tsv	bfefec9190565e8305d326172fb90de4	4248045	validated
be995b73-a465-40c5-82fd-4ef0f8dcce28	8fc6eee8-3ec1-4f6c-a07b-f539ef9cad39.rna_seq.augmented_star_gene_counts.tsv	a86b7abfec690268ef8a228228362537	4251851	validated
653caa4d-23dd-4de9-96b7-5954e3138375	a1e4a924-b898-4ebd-9913-57134628fc08.rna_seq.augmented_star_gene_counts.tsv	3aebcd27843200e27d01a7f44349f8b8	4242123	validated
6963bebd-6efa-457d-b2b1-949576cb32e4	56e2c9b1-8630-4efa-b230-806cdb99466e.rna_seq.augmented_star_gene_counts.tsv	f163f47cfd094445acd19b570368c1b3	4236403	validated
c85688fc-f98a-4672-b66d-8a28ea94d40b	02a502f9-4db3-41ea-a163-48cb43b1eaad.rna_seq.augmented_star_gene_counts.tsv	669fc566161634c664770a0e84556a5e	4245759	validated
688a1e70-9164-4ec3-abd6-6cb366d87f72	893cdf5a-1670-44b2-b6b9-420f9d8f8baa.rna_seq.augmented_star_gene_counts.tsv	7eb5ca6a2fdb3f2efecde8310353e608	4230091	validated
f46bcec5-9dfe-4c91-a789-5e3c6bf878db	ce8c79f1-aebf-4824-aa7a-5eb528c7015a.rna_seq.augmented_star_gene_counts.tsv	b47105106b48e6870c347a2f4eb29e26	4249198	validated
a5f24f1a-a847-41da-a4ad-9f55b12ce08e	96c9038d-b3ba-409c-b389-91904457d242.rna_seq.augmented_star_gene_counts.tsv	f65ccdcffa65f5b06ff41d64ebfd1019	4239195	validated
ef502468-0656-4c82-ad4c-bbbba43986be	10b614d3-7608-48fb-a20a-aad19292598a.rna_seq.augmented_star_gene_counts.tsv	6740089e93b69e189c56bc7086c0ca77	4228367	validated
5df6cdee-9f9e-4dfe-9f40-72727a9e0b15	58c8c207-21f4-489a-87e8-d1493970482d.rna_seq.augmented_star_gene_counts.tsv	2d7871a6db363ac120609d7a8b3a97bd	4240910	validated
e1177e7d-4621-475a-a48f-33e833a4dfbb	01f19270-5df9-42c5-a29b-9623486d2441.rna_seq.augmented_star_gene_counts.tsv	511fd0ca3066a8b79972ab3dcf7a4422	4238254	validated
eb9da5b9-3fec-473d-9cc3-01f8b897dfae	602423c5-313b-45ea-9c4b-40a5b20b170b.rna_seq.augmented_star_gene_counts.tsv	34c557d1cb9d28261adaa76984145c18	4221470	validated
044d098e-c65f-4152-8939-3c315aed0073	80ca4c12-21e8-45d1-8820-537b99bce32d.rna_seq.augmented_star_gene_counts.tsv	6fbbdda6d163bd0a889c965a8ff2b41c	4244762	validated
3b473c49-9140-4d1d-b9f9-0c9056e93d8a	0f9a5433-ed93-4d87-b9b5-4f7ec4d8992c.rna_seq.augmented_star_gene_counts.tsv	d592b9ec18939c157e45a5ff8bba9890	4227510	validated
94e1cadc-999a-4bd2-bb21-a86397e38267	14add416-7ddd-4e46-8b21-87fdcba1b22e.rna_seq.augmented_star_gene_counts.tsv	f739189003a35964704f19317731e122	4243205	validated
7097d905-c693-4de3-bed7-0d3fdbbe3b37	54dfc3dc-4b60-4e85-ae78-0e1c2b14abeb.rna_seq.augmented_star_gene_counts.tsv	bc780ab7aa0da416964d7888bf9d13b3	4227809	validated
a41454c8-c8c2-4d33-9ff8-402fd89d2163	16bee60c-36ed-491a-8a93-fe2cbdaad11e.rna_seq.augmented_star_gene_counts.tsv	765b8727558b775dd762b6248277643a	4261170	validated
31f07873-2605-4964-92ee-d93616655ef8	a77e253d-d9c6-4803-87aa-af6169b5546c.rna_seq.augmented_star_gene_counts.tsv	9d1b17706cb7f050142ca1da38d85de2	4235718	validated
9b962201-6959-487b-a125-730322128939	54c89a1f-7b78-4569-8850-c25260fe8555.rna_seq.augmented_star_gene_counts.tsv	854ca377341af9794c83cb3a89df04c4	4243030	validated
9bd7d902-9828-49a7-93c8-7223340ba3b6	e0821d5c-eb82-4bae-acb1-cd2a114cce17.rna_seq.augmented_star_gene_counts.tsv	fe054d89d7034d60ed69ba628648a9d4	4240491	validated
024ade99-be76-426d-b392-bdd488eed535	57399a31-429d-47de-9bc6-bab6e816aa91.rna_seq.augmented_star_gene_counts.tsv	e1893892819682f6cf71d8528519e238	4239959	validated
e8a0217b-86ba-47ef-83f6-1673cd259aec	2a1a5931-9e05-45f4-bbb9-22659ede3bbb.rna_seq.augmented_star_gene_counts.tsv	49daf550e914f0f710c3780d58fca13c	4242571	validated
02cea26c-3987-41a8-b040-d6a72fc7a220	1ca4850a-5354-47ac-8f9b-a7b774c96217.rna_seq.augmented_star_gene_counts.tsv	1471bfe690fbdb4f0a702801a4ed2416	4260661	validated
d1b72b3b-df9d-49b5-a2f2-b59f283b8735	e10d1f94-3583-4f6a-bc39-0c96bd0f6d8c.rna_seq.augmented_star_gene_counts.tsv	bd32c5fb4de4ca02262d65e4e806fef3	4241317	validated
9f1568f9-53ec-41bb-a966-e4e5e9c33d9a	116de408-2eb8-4cfa-aebe-266ea3b960d8.rna_seq.augmented_star_gene_counts.tsv	c0b6d42ff402fb1af939ebf252e1d097	4238847	validated
02f13d48-a03a-42e8-917d-e5d9025e2898	c56a5910-5ae3-434a-9093-a4b264a644fd.rna_seq.augmented_star_gene_counts.tsv	13f0fc182ec59658b3dc2f039067767f	4246134	validated
3c03e4c3-c684-40c4-9d0f-9f6e36493ae1	e10c5b73-6716-4222-acba-de1116432daa.rna_seq.augmented_star_gene_counts.tsv	53f0457f0a4312dc317dfb5b58ee1125	4251223	validated
fbd81952-f83a-4a24-86f8-5a415a722499	87e3b726-ab2a-44c3-91b0-bebf65ef9404.rna_seq.augmented_star_gene_counts.tsv	60440c0514ee7eddcc487dbd00783fc2	4248682	validated
588a43e3-60a0-416b-9b79-48d863d054bf	c5f86371-23c9-4e7f-ba64-b5f4ec240a18.rna_seq.augmented_star_gene_counts.tsv	87d8dfdfabc1069b29f9cc84394dbfff	4251522	validated
a4ff09d2-4f62-403d-bed7-c8121af0e828	7b6a97e1-261b-4e71-a1bd-eeb86b917a94.rna_seq.augmented_star_gene_counts.tsv	313cd07f7dff2548887c4e222cac4f03	4234249	validated
a71c722c-3483-4910-926d-c79b6c9a4e7d	87bac569-d647-4a76-8e33-6ce085888138.rna_seq.augmented_star_gene_counts.tsv	ba3de50b89fa23720481bf19cbc29630	4230739	validated
5be877e7-15a7-48e6-b05a-cb1dfa39aa25	f74ee32a-ef90-471a-a440-4bd444e8113e.rna_seq.augmented_star_gene_counts.tsv	75a43cd8d9858269bd1de24b70c44c37	4256050	validated
acc53772-3f05-4d89-9cb2-3784007f96f6	37bf79cb-af34-44e3-990f-b7a712c30339.rna_seq.augmented_star_gene_counts.tsv	b24ddea632c98c80f83043c6c8477362	4234090	validated
01851b83-f8c4-4108-99c9-248fe29e39e9	6dd12311-581d-46fd-9b98-6523b67ec2e4.rna_seq.augmented_star_gene_counts.tsv	d2832e32406b7302c3cec58a1c49060a	4245998	validated
a94f5c52-4d28-40d4-abd7-23c9126848d6	efc9da62-60fe-417d-b8a4-c799292361d8.rna_seq.augmented_star_gene_counts.tsv	15215f2a0b1ecf8ea40003e8e08482db	4225265	validated
acf622b2-9d9f-45c4-992d-28165321a955	caa1cdb5-44e2-4dec-a1e2-923173895ed5.rna_seq.augmented_star_gene_counts.tsv	19a4d7c71d9a00f15513754fe82d3b15	4228313	validated
9f5a8a33-5ac2-4b29-b33b-8ed0c2750d24	d5fc4ed3-40f0-4a31-bfe6-aac89545b4e5.rna_seq.augmented_star_gene_counts.tsv	0ea111919c6e302de62f9a40b0ce0f63	4246430	validated
acbf1568-66b7-4648-8445-6f38a85abe29	187766dc-0ffa-4245-9976-644ca1d93b65.rna_seq.augmented_star_gene_counts.tsv	183d49168bb6801ae26cdd62fc1b3915	4251303	validated
ae941efc-1bb6-441b-aea2-694b1aa4081a	078d1b78-5086-4536-afb0-9843a9059f05.rna_seq.augmented_star_gene_counts.tsv	e1af1c97a31448ec1173dfd498bc5061	4229524	validated
af6d57a0-bab4-4fe4-b89a-14f2100eec02	38146863-2add-439d-a710-b4023be87f2c.rna_seq.augmented_star_gene_counts.tsv	f32543d4e52b9a2c873c2a2711da5460	4230926	validated
b1d5a388-ec54-4ffb-9f5a-105faeff104f	ae8b889d-e87c-4d8b-bb7f-edeb24ea9da1.rna_seq.augmented_star_gene_counts.tsv	5b4bfeee782d9073030251645e74ec28	4216185	validated
b06a3383-3a16-4f91-91c4-71cad60dae4b	897e33bc-3862-47bc-8277-a9b1b5371802.rna_seq.augmented_star_gene_counts.tsv	0ca130d5ecf485bfd517f70aa3326719	4245425	validated
b2646119-db5e-4591-827d-ad38195b822e	3664c072-bf3f-42ac-9927-89b15993c72e.rna_seq.augmented_star_gene_counts.tsv	ac3427db98ed2da0f52f8dada881b1d1	4193354	validated
b5c6258a-8591-4f96-81d5-8ecc931b57a8	e5ff9d44-3193-4baa-bf04-c86563d3c9a9.rna_seq.augmented_star_gene_counts.tsv	81c9992f5c63a9f8ce3fd3143e3c6939	4234192	validated
b5b25f89-cd67-44e5-89bd-be2bc1def4d8	4ad05e6b-e3d8-4048-8f61-1e79e421de0b.rna_seq.augmented_star_gene_counts.tsv	412b3360f6579bd180f830e50bd0e4f2	4246173	validated
4d5b1ac7-1ed8-4ea7-bbaf-a83d1c5cddf3	4271b388-e311-4cb1-8e89-f031f1a7e032.rna_seq.augmented_star_gene_counts.tsv	e186df583d97592d7648c0d19ec20f35	4214240	validated
ba3ab6f6-109b-485c-b600-d6cf3edb4b28	5f783279-0c7a-4039-8ecd-f0f545d99894.rna_seq.augmented_star_gene_counts.tsv	7dfaa24691b10bd5d01589a658dd0a81	4247843	validated
be6dc660-6d65-443e-9865-432eea2ad1aa	137b6651-a874-4806-9700-d303642c6ea8.rna_seq.augmented_star_gene_counts.tsv	f0d262024bd0a76d439ab96fc25adb8c	4225824	validated
ba490cae-14f5-4aa6-8def-f74583398c39	56497d96-1be9-4fed-871e-e85ded3ccb34.rna_seq.augmented_star_gene_counts.tsv	4963e6e8b10970d8505b2edcaa12c6d9	4230796	validated
c01bfd3f-c2ee-4a2e-abe1-c08def164e56	1b133688-b446-4eea-bc3a-c9bff4aca50f.rna_seq.augmented_star_gene_counts.tsv	04ffdf04693e1153f63299d7e5d67978	4244795	validated
5fb9c871-c521-4253-ab5e-135d23b8230a	6bd8c4ec-61c9-426a-8ad1-8becd5d8cdc9.rna_seq.augmented_star_gene_counts.tsv	6e52f0391d939ff255eecfcf6f474289	4231384	validated
4b2c1bf1-9a07-4b71-8a9a-c60c9564b686	617ca133-bc23-4e60-92dc-f6b9d320ec66.rna_seq.augmented_star_gene_counts.tsv	fffaeae8d2dd7ca4d7a52f0c7774f2ad	4223295	validated
c04adf74-2502-451b-ad91-13ebbceb2383	eade4cc1-86ca-4a1c-a87b-cfdd76d9a060.rna_seq.augmented_star_gene_counts.tsv	0b6e7af88d367aa826f9afa446c7aa85	4216826	validated
2d6dd901-d11e-459e-ba2e-8a587e72633e	edfaa504-ee18-4988-ba3c-23d820c1cead.rna_seq.augmented_star_gene_counts.tsv	9ac570a358ed58d1a97bde2e824dd6dd	4237969	validated
cde8569f-d0a0-4f05-a86e-0f9d84361faf	8929ea12-e12a-4660-ac19-72b4e7bd2e9a.rna_seq.augmented_star_gene_counts.tsv	9a94b685f7a9b0d1cb1e9a32861b51bc	4215648	validated
c876a9c8-43b4-47ed-ba9d-727439ab8ef5	6749ec3d-aae3-4d53-b0d3-5732e48e720a.rna_seq.augmented_star_gene_counts.tsv	ff5073095eb0b395995bd935a5ea8e0e	4240513	validated
ce1ec969-4bdb-40a0-b9cb-0fe04498f29a	735e4794-9f2f-4d3d-ad01-05bb198063d0.rna_seq.augmented_star_gene_counts.tsv	b452745e38296347bb682bc6d4a31d2a	4236921	validated
ce413e48-13a3-4223-9cfe-734dc0ee8074	a25c7942-0822-4f67-8b74-3d7ad4610add.rna_seq.augmented_star_gene_counts.tsv	9160327c86d785ad164143abc2e7be34	4228135	validated
d00354a6-0cdd-42c0-8d0c-1f87f4fdc843	ca927d21-e459-469e-9655-c214b34447f7.rna_seq.augmented_star_gene_counts.tsv	887b5dd39ebee8808caad2ea192d3516	4232331	validated
bab3845a-ad5f-4a7b-b68c-d766945415f7	69e90cae-b660-4d51-b6e0-5418441748e8.rna_seq.augmented_star_gene_counts.tsv	2cda7ae975117f20f6311cc1f33b9361	4232673	validated
cfac28bf-001d-4db8-942a-d244f93139a7	1aa0401e-b389-4852-87ef-e1ae357b76dc.rna_seq.augmented_star_gene_counts.tsv	e17d1cfcf70f857f065627ce9e07a143	4235244	validated
d139256a-c9e8-417b-90af-c466a58d459d	c0b92413-c9f7-4a67-9ca7-cb065ac9c407.rna_seq.augmented_star_gene_counts.tsv	8e93ddc7538d8b7aaa829d040c7e4d25	4209435	validated
d21e7461-c76d-4ae7-be02-313c3c34118d	72fe0e80-b3e6-4249-8345-fb9ff8d2ca9b.rna_seq.augmented_star_gene_counts.tsv	69cae17d13ab5d42ff7c3c9c4e7383ac	4227754	validated
d1a18468-9c02-4d61-8e3e-43a6d23d402e	9bfd464b-419a-43c0-929a-c1d219713a6f.rna_seq.augmented_star_gene_counts.tsv	7b2ce17ae141f13d17fde3d0f594cd70	4260792	validated
d43cedec-541c-431d-9bb7-90fcc7a133a1	f1812435-ef4f-408d-a285-22df1dcaecf2.rna_seq.augmented_star_gene_counts.tsv	2287c188df593bd73ffcf1abf6f73c55	4208474	validated
dcb89df3-3699-45fb-a636-9bff204ff377	e47989a4-a2f7-46b7-9244-c91e0ae0ee0f.rna_seq.augmented_star_gene_counts.tsv	874b4d68e0dc77d143a4908f9313667a	4249463	validated
da5d8d97-8144-480d-808e-6a8108738229	5a51e3af-4eb9-474c-8c47-08dd8c178c06.rna_seq.augmented_star_gene_counts.tsv	e795362956b4a681f1f090045a98a217	4243710	validated
d8726d9f-c830-4041-97b2-b1647a835e6e	10857da4-5e41-46f0-93d7-9b12d5f2396d.rna_seq.augmented_star_gene_counts.tsv	06cfb8a83aad04c3b33e3d6762e5c557	4235297	validated
d66293fd-36de-4518-a594-0a56d7299719	f422a5a4-0b88-4625-81a8-5ff5d6210474.rna_seq.augmented_star_gene_counts.tsv	b9773590bb7fcfbc288f032e260889e1	4227062	validated
dc8e99bb-f021-44e4-8c60-213405ee156a	325c7d6b-292d-46e5-85d1-785ae8a48c33.rna_seq.augmented_star_gene_counts.tsv	357e533a6bec9fcad430e9553c28a732	4252913	validated
dc58bc27-1c0f-407e-a72a-562ee714dbc2	8ba3458f-f76d-45b1-ae3f-8ccf0ddc3b10.rna_seq.augmented_star_gene_counts.tsv	ab20fba0c4565f09b13f4eeff82c199b	4222757	validated
da428df4-37ee-43d6-9090-7b94d67968e9	56d2e7e0-7686-417f-a698-393a1385d87e.rna_seq.augmented_star_gene_counts.tsv	68c40a06e83169f9661b8bc73d607490	4232938	validated
dede1728-3402-41de-bdb5-f27c8ae6d8a1	32bcbc9f-1e48-4257-b262-8707efbdc464.rna_seq.augmented_star_gene_counts.tsv	1403edfa267fb81f5e8640ce0f75dd96	4250679	validated
dc782ae2-13ec-4fcd-bae7-cafa8280d5ee	bfab8eeb-df99-4e79-a6f3-50915c18fc6c.rna_seq.augmented_star_gene_counts.tsv	b0af089b894c5cd41b08d4f7a71527e4	4226738	validated
e0498eed-a84c-40d3-9015-c7a8b65d37dc	1d36ab5e-839d-47ac-914f-2c7f8499a498.rna_seq.augmented_star_gene_counts.tsv	4332277f74d045ce01e26584f65ba119	4226126	validated
e0368b19-1254-4058-a216-9108a0f4d7c9	487cfd48-53f7-4fc1-bb7b-23b5df06fcbe.rna_seq.augmented_star_gene_counts.tsv	e7654d169d24ceaa6143bbe6abe576bc	4228301	validated
09efc6ef-8c66-4dcd-840b-040bb1508aba	04831d75-1f63-4eb3-9540-0646cbcf4444.rna_seq.augmented_star_gene_counts.tsv	8433072454b3a56222766455f3d2a434	4256131	validated
9c1bb02c-d426-4f22-bb6a-135d338d3f6d	9007bcff-ae42-4df1-ae6c-3f78085cd7f1.rna_seq.augmented_star_gene_counts.tsv	38b0f31da45ce4a0ef684de5a5622636	4223175	validated
e0865862-8829-494f-9a15-237519513ed5	e08e8293-e5eb-40df-b327-8559079126a3.rna_seq.augmented_star_gene_counts.tsv	1d95b2c24c503ed75eb14e4ad69e5a57	4218990	validated
e3761aef-b338-449c-8171-c6b9ba61afad	5d2d4263-d17d-424f-9c82-bf665306d71f.rna_seq.augmented_star_gene_counts.tsv	c6832fd853daa6e555c6552489941e3c	4198935	validated
e4e89cbb-0528-42dd-bcfc-bb03897535c0	905ff6d5-bdbd-40a7-8c6f-85f9cd3add5f.rna_seq.augmented_star_gene_counts.tsv	1a29acc0260b59ece3db031cf90bc655	4223170	validated
ec47bf8b-d7b3-49e3-af9f-64757da2a3c0	c6b97d40-cccd-4dad-b712-a21873031aaa.rna_seq.augmented_star_gene_counts.tsv	5cf5793c3617f41986030f2dd7699f9c	4246198	validated
e3b0ae1b-b833-4fe6-824e-3dccd3f33f02	a545f8c1-39e3-48cc-8c22-897c5d3a21ea.rna_seq.augmented_star_gene_counts.tsv	9a818814deabe2d07b8d716afd882b49	4244265	validated
e8a098f6-ed3e-46a8-ae16-2f130a5fb715	e153d3a3-b0d6-4658-bb1b-33cd3315d7a8.rna_seq.augmented_star_gene_counts.tsv	64eae6e988107bff5b885c44a786d3df	4241418	validated
db0b7ece-8388-4544-9b03-40737d453bff	d3177862-732f-4f47-9350-7a8fecea4645.rna_seq.augmented_star_gene_counts.tsv	659af341d4f0924deae6ed09c2255970	4235340	validated
e67fccdf-1110-46fa-898e-6626f65508da	927291ce-9a1d-464e-a15a-cc0656cc7055.rna_seq.augmented_star_gene_counts.tsv	a0629beb58eb0db872b3dfe504073eab	4230913	validated
e6543906-a4e3-447c-8040-310979304204	2aef96ea-5379-4066-8df1-66218ab77425.rna_seq.augmented_star_gene_counts.tsv	c5a6fc54454e07b4b6cf4cc57fdd19c2	4251753	validated
ea9ca02d-9797-4e90-bb01-8b87c4764df9	2017d394-2812-4dd5-99c6-73066c2d73f5.rna_seq.augmented_star_gene_counts.tsv	315fbc58347040b47055e01c898c7762	4235567	validated
3941b835-c5e6-4000-b5b9-ad420d012062	93ee4243-f9c0-4946-be6c-5e0372109b23.rna_seq.augmented_star_gene_counts.tsv	c6bbb138d167e9c0493ce4abf8c9c944	4235527	validated
eac5ebd0-d788-4908-8eb7-976d6b611667	b8e8f06f-a5a9-4d16-b39f-585dcee31087.rna_seq.augmented_star_gene_counts.tsv	fe8bdb396de968ed406222a96e5f4e03	4258148	validated
f007e19e-984c-4c94-b1d0-e4c298d9faa9	de7040ae-3995-4cb1-8f87-a3e4bfb4792f.rna_seq.augmented_star_gene_counts.tsv	670e2ac1877e222380708f97b1ad6734	4231462	validated
ef041670-f4a9-4463-9a23-fb5a409d53dd	c820cbc9-cc38-41b4-abe0-b227323125f0.rna_seq.augmented_star_gene_counts.tsv	9c0aba6c1a07000ccbed8fc7de026b5f	4235152	validated
eac45bfd-6795-47a4-8d6b-5a7c8bc76cd1	a3069465-cb5b-43ef-aad9-73af4534b795.rna_seq.augmented_star_gene_counts.tsv	21ae68bb070b35994feb3a04b3b58747	4223174	validated
f0710431-74a4-4b7e-a715-885b09db10f2	a3e73737-78a8-4e9c-84bf-067c50927efb.rna_seq.augmented_star_gene_counts.tsv	ab57c7c5d4ac072cb1c3f75dff080e15	4245339	validated
505aa6f3-3344-4355-ba6a-e210878771c9	bc68e63d-8c3d-4f55-bac7-f7fdf9e7faaf.rna_seq.augmented_star_gene_counts.tsv	58a4dd552961f5ebc41e950394049615	4227715	validated
f154e063-d06b-43a9-9447-0aa933b420ba	39546419-4ab2-4d0f-b620-eb18c4583853.rna_seq.augmented_star_gene_counts.tsv	b2b5e0937523c7ecdb4079d4cc888257	4221930	validated
f13427f3-3d78-4fc1-9523-64b4ae583494	5f685c09-1f01-4ae6-a8e9-5ecfdf1877d9.rna_seq.augmented_star_gene_counts.tsv	0bcbeef3e4c60c7798c083a2dab55619	4228953	validated
f251a0a3-2d9d-4b3e-9277-9a7bdec380cb	a4908584-21e0-45f8-a1aa-3d39d65fe606.rna_seq.augmented_star_gene_counts.tsv	84c1199440cf60449fb489a805009112	4236697	validated
f5f6cba5-feca-4a5f-93a6-78f95fcb7ff8	f9c435bb-4452-4c18-bc71-a9b8c583cb11.rna_seq.augmented_star_gene_counts.tsv	e1254ce935579eedfeaae5e67a6867e8	4236722	validated
f4950d9e-72a1-4a49-b672-8a218a25a4ba	edd84627-c7a3-4622-abd9-0a34962d995c.rna_seq.augmented_star_gene_counts.tsv	1c3749018d1dbea893cabc9a210e0c09	4233182	validated
5584b3a4-d04f-41b5-83bf-8e3282bdd350	7a5f5a7f-21de-4e90-844a-849e34eeb5fc.rna_seq.augmented_star_gene_counts.tsv	4aa5410e136304b110d79eb243edb4a9	4248264	validated
f7c8bdd7-48f6-4ecd-a4ae-78ffcb2fb28d	3e08ac76-9fba-40cf-8743-e2e1fb14f067.rna_seq.augmented_star_gene_counts.tsv	4cd0279e8685095a42f2428c471de77f	4221778	validated
f73807f5-edf8-4a4d-8550-048d9c5413e5	1890feb6-9f7f-4437-9828-198ff43e16b0.rna_seq.augmented_star_gene_counts.tsv	4f063c01a122b4e335a57a03f8a93c05	4247285	validated
f44723b4-d13c-43b1-b95d-3f8a5a0cde05	4b4a3828-d808-4d25-a06c-b738fd8daacb.rna_seq.augmented_star_gene_counts.tsv	b5e8a7f70411e655a650b45ee32ad5e7	4239592	validated
f93cc1fb-b3d9-4b1e-94bf-54e40b505b34	bcb20e91-2931-4694-8268-686aee414fe7.rna_seq.augmented_star_gene_counts.tsv	6fc380e66aa8f4c63c400d4c8438214e	4233688	validated
f8b3eb55-0a76-4f8c-bf8c-f99767c352fd	84c189b8-d7ea-408c-83c0-2eab33fd22c3.rna_seq.augmented_star_gene_counts.tsv	61460a3bb1fdc40a20a840edc8152052	4228592	validated
668aa8c5-9d33-4efb-a664-9facc4631d91	8bad636e-76fd-497d-88b2-da3b17e39db8.rna_seq.augmented_star_gene_counts.tsv	370266287eefb97cd492e7ecc939388e	4246745	validated
f97ae484-c4fd-4253-896e-3e3f96471f05	b92a6b85-da4b-4ce0-bc1e-fd8908f1edba.rna_seq.augmented_star_gene_counts.tsv	8a662dee73cb31a32549155831f983be	4214359	validated
fa5e8d87-03b2-4890-b326-b6231e00d3b4	1f6d184f-9dfa-4f54-87a1-489bbd7d8f6b.rna_seq.augmented_star_gene_counts.tsv	892de4e69919b8e6822a3476bc5e90aa	4235004	validated
f9c280f7-4975-4970-806d-2cf4b94ccf74	7733c278-8e2b-4d6f-9e28-82256ea05035.rna_seq.augmented_star_gene_counts.tsv	19285a7294a41a1a4ba469e0122aafbb	4266117	validated
dc31c049-e03f-45d9-b60a-342035d8194c	81507dfb-defd-4e93-a844-ac4488792aea.rna_seq.augmented_star_gene_counts.tsv	c3efe0cc98625a50a1256daca3bed0ae	4248710	validated
fc7c869c-a5ac-45af-a397-4c6709cbc271	44a2bce5-2b2f-42cb-8c85-da3991a406e6.rna_seq.augmented_star_gene_counts.tsv	86199b64fafa9a1514e036eb78497e2a	4226396	validated
9d3e63b3-f08f-4c74-9677-82f67fd03cd8	25f3676b-ce2d-4e03-b266-7997bf65f428.rna_seq.augmented_star_gene_counts.tsv	c04f961eaf91fc8bc82f422f75a409cf	4242825	validated
fc63bae4-fdfb-4990-9902-3e0fb51ec092	e95ef864-eeee-4883-943c-e2e1eecd259c.rna_seq.augmented_star_gene_counts.tsv	86038fbe25da92aadb11c62bd2ae30fb	4224305	validated
3c77130a-f708-4f9d-b27e-581f080a08f5	82a06ec4-c14e-423b-aa32-1b8cae079e62.rna_seq.augmented_star_gene_counts.tsv	0487e5979b1690c89ddc0eb0cbaa5a20	4229039	validated
dce3aee4-656b-4f1f-b636-9a1bdb9ccd29	d9a0dac4-b234-4e1b-8dd7-773459780d2e.rna_seq.augmented_star_gene_counts.tsv	75456c9efea09023cedbc854dc7ab01e	4234197	validated
f34f37ca-d626-4582-9321-17f5aeec843d	fee4d990-769a-42b1-9184-57c66cac8bb1.rna_seq.augmented_star_gene_counts.tsv	74e456b42bad9f01183c5bcebe05b603	4236863	validated
af9ba5a7-2ff2-406d-b63a-e1ad5550401e	8c85e5c3-2921-43a7-a360-65cee80d9936.rna_seq.augmented_star_gene_counts.tsv	c3c13eb89b23be70355132a44b25b1cd	4237876	validated
975ed1ca-4f35-4e24-a7da-f89040abe874	97e0294b-ea61-4833-b121-10426c6fb0f9.rna_seq.augmented_star_gene_counts.tsv	6ddf890f2e27ea28159c02af374ad715	4249751	validated
df84be80-ef6b-4417-a58c-fdfd2e031850	60b7b532-ebdd-403f-9f60-e54c7fc9669f.rna_seq.augmented_star_gene_counts.tsv	3c3f0834bf9641660bb501419f4b5c92	4212563	validated
77ba1bb5-9f5b-4db1-a911-19f07adaa0e5	06a864f2-4300-4675-ad8b-511907a93d41.rna_seq.augmented_star_gene_counts.tsv	e4e5ee1170d4dd769ad4043b61039e9f	4245809	validated
00810078-a4fc-4e1d-bbdc-e5e0d3080025	7fe52cc9-d15b-49da-b1fe-e5aacf530c36.rna_seq.augmented_star_gene_counts.tsv	91079ea800a70ba816381da847a58d42	4239022	validated
0110e743-ac32-4b78-8eed-6e6cb8b75849	79924ccb-c0e0-4b16-8b06-c1037cd55d61.rna_seq.augmented_star_gene_counts.tsv	131042a076a6435d16fbe29da04deffd	4252547	validated
2f9b9698-edc6-4049-809c-9733f05f5c2b	ed920009-6bce-4300-b928-14d0ec474ac6.rna_seq.augmented_star_gene_counts.tsv	ad090898aaad08b7d31c1724dcd7a81b	4240094	validated
28ab7cb4-b27e-407f-b999-b411ecd263c2	c0699d26-3da6-4ade-99b3-d84611d62191.rna_seq.augmented_star_gene_counts.tsv	d5d945e7c9d4a460bece17e976bd0475	4235197	validated
041ade4f-0a88-4b1d-8454-08a2bc3cb3c2	e9cd1886-24d4-4589-82b1-f87830f1d1c5.rna_seq.augmented_star_gene_counts.tsv	7f4d1f31d7b9a3850ad7db2ac9f5f6ec	4210175	validated
307fc027-0530-452b-8fa9-d46f7fc73d0e	9cc9f5b7-bbbb-4d3b-8d98-9bf4425a214b.rna_seq.augmented_star_gene_counts.tsv	25c62ef245b078dc980f9cc9c4844bdf	4239266	validated
304948c1-e699-44b0-814d-defc3a1119f3	02ea1ad2-181d-4357-a895-2754436c31d7.rna_seq.augmented_star_gene_counts.tsv	d775c4c42df21d51a73bea019ec4923d	4225009	validated
306febc7-f9b2-493a-9520-b9700d0f3e47	04c4affd-ca5d-4ea4-95d1-a6502e80d1af.rna_seq.augmented_star_gene_counts.tsv	2f1039985e94678936c051c4119da1cd	4247685	validated
3ef6cd3b-a8e1-494e-a2d9-de5621c98696	1d0437fc-c8ad-47be-822d-b95ad10f0e4a.rna_seq.augmented_star_gene_counts.tsv	940aae8cde554a76971b5257b802cb87	4234666	validated
3a9cb52e-6bc0-475c-9eee-230527a3e305	21273777-9444-4ea4-9e68-9ff6303e9997.rna_seq.augmented_star_gene_counts.tsv	d18b76c160ea916eb3f166f85c1b4499	4246920	validated
00f55a16-0ee5-4939-8efb-de34e68d4ccd	ff11a9e3-d32b-431b-9ebb-c5a3d9eb0e4f.rna_seq.augmented_star_gene_counts.tsv	164572054f5eb2acdee027781ec57cd8	4243741	validated
466888ef-7b80-471e-822c-bf355ef474b8	c61e31b4-5c74-4d86-97cb-16be49b8a5b1.rna_seq.augmented_star_gene_counts.tsv	fe1c708b1490ac68b7d04ededbeebb16	4256508	validated
489b2714-26c8-4889-9ca9-378957da1a6c	2729fb2c-5d3d-42c7-b60e-8fc166e35f73.rna_seq.augmented_star_gene_counts.tsv	5cf267af0d66215bbd588040dac39ca6	4200392	validated
3f69c795-598c-491f-b4ae-3812a974daa3	153621f4-18e1-42fd-bcaf-4f256975eda6.rna_seq.augmented_star_gene_counts.tsv	2e87cbf27924cb47e760a5fb2baa56df	4244048	validated
6efd37a6-1669-4cdd-95b6-60c688e1e236	304b7293-0a76-4028-9a18-58c87c751ceb.rna_seq.augmented_star_gene_counts.tsv	c9eecbd1aa38a8078ff41e125d49fc53	4212734	validated
e8149278-3269-4dbe-9500-7045fd56cd2f	2f05f114-9769-48e4-978c-6bfe1f2f372f.rna_seq.augmented_star_gene_counts.tsv	500360106c1dad9255291b442ebae452	4221669	validated
4bc67f13-2c7c-4be8-8bfe-1c2fffecf694	4b62c9b2-a3f4-4db4-8a79-434a1e28ed20.rna_seq.augmented_star_gene_counts.tsv	83144a61a306d89555effc85c8f5fd9f	4239039	validated
9c99e8d0-a96d-4252-8ea8-e15bfae278c3	3bbc2702-3fa1-455a-9c68-bf082850d9be.rna_seq.augmented_star_gene_counts.tsv	b583fa60b0b7f6060041327c70fceabe	4239589	validated
4fa865be-49fe-48f8-9e87-e09168572af4	2830f392-1aeb-4556-9171-8eada8761cc8.rna_seq.augmented_star_gene_counts.tsv	3ce25c891dbcb22f7ff47f0a145ad547	4235570	validated
507952aa-23c0-4239-ae19-04d8f862acc2	55d29bdf-c959-4eda-ab2b-e09d7abb58fa.rna_seq.augmented_star_gene_counts.tsv	be0a14cf9d711fef977c6f1433337e30	4249910	validated
f63a40ad-26af-48d6-bb36-91fd91d32e6b	90a1bbd2-6b26-4d1c-b255-df5499d1da6c.rna_seq.augmented_star_gene_counts.tsv	2819e5ef9e526856834e276e3b72ee25	4234478	validated
508e7f55-26a6-4281-88c9-5e35d59f56c2	47b10cc3-496d-46c7-a9ef-392acb2f58d4.rna_seq.augmented_star_gene_counts.tsv	9e04f3c3d60e9fdbb0ec44c8eb88d23d	4235259	validated
c6ec90b5-d323-4a55-b48a-c3acf38557ba	92e64d91-88d8-4b1f-ab56-b593748b9f19.rna_seq.augmented_star_gene_counts.tsv	0a4467b5482c0efa4c43c324840fcaa5	4245766	validated
9c55de9c-a13e-4772-9a5d-4cde38f75cf3	9899646e-d5be-4429-a7f2-0251bed9721d.rna_seq.augmented_star_gene_counts.tsv	4f8e84bf768c4c22ebeee863ad212dc2	4240594	validated
5030e484-7981-462f-b78d-9fdf1a8531c5	95305dba-073f-40d7-aa20-66553b41bdf7.rna_seq.augmented_star_gene_counts.tsv	2bf28e822dabac469a9136a6b58d1f89	4250231	validated
d5120825-ab1f-446c-af1e-3be57846a15b	ed178c34-0b29-4f65-bdf5-a39969111ca8.rna_seq.augmented_star_gene_counts.tsv	9a84ad0bd52c155c8f212eb28de3841a	4232469	validated
4ad2cbb3-5bca-462b-af1f-8a292c317722	e8909d26-a289-4dc7-a819-5883c621efac.rna_seq.augmented_star_gene_counts.tsv	72467f75385aa52acfaa414be2282a96	4262880	validated
eff9c23b-fc85-403c-8e88-86b4def8ced1	e7c2b898-cd11-42a1-b309-b4de1ab01965.rna_seq.augmented_star_gene_counts.tsv	56d9ffbc1ed4db20827e893593f2c68b	4250007	validated
c26da8f6-7d49-4212-af23-311e8459018e	235b04f8-cfb4-49ab-93c0-e9dd4cbe4e46.rna_seq.augmented_star_gene_counts.tsv	5282bd18b3f93324360db919492bf921	4205194	validated
ec9437c2-dad0-471a-bd2c-faa61846af57	fb120cb4-2cee-4848-a60e-6c1fba723dc9.rna_seq.augmented_star_gene_counts.tsv	4d151583ad711eb77ee79a83c7660543	4218779	validated
467cc312-373e-4655-a07e-533ccb133b22	f4d60a0f-dc11-4005-8d59-7511ba4de8b1.rna_seq.augmented_star_gene_counts.tsv	0f5661872af27897e62c16e52f6518e5	4256900	validated
008d6fe7-2139-4fe2-b508-eb4217d77ba5	2f12a765-c3c4-400c-9765-56bf1cc4a10e.rna_seq.augmented_star_gene_counts.tsv	8d6de8546ee64e770fa36cd344f2e092	4218441	validated
d088d4f4-27e2-4877-ac73-64ace2c09b8c	31f02a50-fe5b-4193-b945-96b9fa26ded2.rna_seq.augmented_star_gene_counts.tsv	e87bfcf68cf029b1547fac9c27be625c	4216783	validated
04def380-8826-462f-beb8-7462364f8d47	14862167-5eae-4c97-9537-b5435e63a7d1.rna_seq.augmented_star_gene_counts.tsv	656c6b595c65760756f543cce0171507	4222582	validated
2d283779-38a4-4bf8-84b0-feb39cbf20b1	efee25a9-e506-4c9e-92ba-ff263fb0a7e6.rna_seq.augmented_star_gene_counts.tsv	ffcc89ba8d39d28d617d9ddf99f62e63	4235192	validated
ee8622b3-9a5d-4c88-a85c-1d6b2793808e	93e213e6-fb7d-4a3a-906b-f297bef94e8b.rna_seq.augmented_star_gene_counts.tsv	f0054771ad4bbea7ff95eb50371f376e	4244184	validated
7476fbef-f6b9-439c-9589-a123a0ed9db2	2109e5d5-43e6-4ca8-bd8c-8f34489437e8.rna_seq.augmented_star_gene_counts.tsv	83b3e225c874afee9926fcc0ba54fff1	4208038	validated
b17237d9-5411-41d9-b99a-c16ba750bb87	86a0a3ab-d3bc-4897-b6ed-97246cccc122.rna_seq.augmented_star_gene_counts.tsv	3ccd7859e378f7dd304fa069cba552cb	4238046	validated
c22ff76d-6e7b-4b87-b027-a187009ed573	9ae6e738-0411-4974-925a-8eee9eebdb47.rna_seq.augmented_star_gene_counts.tsv	62ca03bbf5254629cb28a6a3b7925a45	4217451	validated
ffc3ffb6-a61c-41bc-9cbe-bf05f8ae23eb	93c623c5-5ca3-44d8-8871-955a94778cc2.rna_seq.augmented_star_gene_counts.tsv	bd8e2c1564568f1268b715c5ae4d790d	4248266	validated
99bd0dbe-2b02-4a98-8a6d-318099485006	acd579de-3565-4165-a580-39b669295867.rna_seq.augmented_star_gene_counts.tsv	39cf75af06b78f447784c84386987c32	4220671	validated
4fee57c6-418d-41d5-8e64-65fb7db99ee3	917ab8a9-c11a-484f-8490-42b31f28f785.rna_seq.augmented_star_gene_counts.tsv	6da241f803b45926d84aca89bb19def8	4212649	validated
d95765e2-ee4f-4c55-8d50-b5d47f7993f2	9ab8e15f-8382-4e56-af5a-f34c966f8153.rna_seq.augmented_star_gene_counts.tsv	804394ec5af3b454b739bc7ae07ac2be	4221134	validated
9f8dcc80-6387-4284-b036-8a5d185adfd6	9460e172-628a-4cc0-bd66-ae2635b858bc.rna_seq.augmented_star_gene_counts.tsv	95806f4510a62eec3ecf4e7b0525e4f1	4225320	validated
6f118db2-eef0-428c-9f31-b42929931918	8d858683-bfc5-4e08-8a99-69dee5db8fbd.rna_seq.augmented_star_gene_counts.tsv	f8887ce920f093d0a297aebfb97a1cba	4210952	validated
e59541ad-47dd-4bb3-b909-7425f9bb6b50	e53e9d32-8714-47b7-b345-c946ad2ccfcc.rna_seq.augmented_star_gene_counts.tsv	69eeff6bcfd93d1456f418e0dad75fb3	4243693	validated
b9b8535e-c49d-4c98-b1b1-a324fd6d1c29	a7ce6542-1cb5-456d-b071-0db4090869c7.rna_seq.augmented_star_gene_counts.tsv	ca64b342a6e997c74ea8f77676bc6e43	4222610	validated
5fc2465c-ea55-4197-87d2-a3822c8164ef	e2a7e12b-a940-4031-ad7f-a02cbb2a338f.rna_seq.augmented_star_gene_counts.tsv	02bbc1643b0264ab8a65dd602d383a55	4231868	validated
6e837fc7-1583-4fde-af30-fe955e7651bf	25dbc6db-791d-409d-8739-f0b50aaf572f.rna_seq.augmented_star_gene_counts.tsv	8c6635bd96da75cfc19222f7f5c04e53	4253463	validated
6671afe0-b094-4d02-8bdf-02e6660cea94	1c6e7117-0a83-4b40-bbce-9cb537343333.rna_seq.augmented_star_gene_counts.tsv	49dcd2fd5cd6956ff51a8555caf57344	4235845	validated
686ce8e4-7a1a-42ec-b622-eddbbbb96d89	3c16e466-9734-4c78-845b-773aa7ab3651.rna_seq.augmented_star_gene_counts.tsv	1531e6e56c1050294274c5d05a4fbdd5	4208969	validated
6f96d13b-69de-400a-9187-203e7d397613	e3a62efe-9618-4e8c-9f67-f050b4fc99fa.rna_seq.augmented_star_gene_counts.tsv	2d94ebec04445b775ed6d8cf4bee0a4c	4229303	validated
74f8a777-aab6-4e45-b8b7-0bc69b28f809	efd6d79b-58d6-456a-b9c5-da8ee3e32ac7.rna_seq.augmented_star_gene_counts.tsv	3e97b1955993703777485ec902fa1431	4225649	validated
78ef6ada-3aa8-40fa-9bd6-c491dd31f96d	c7bce089-2c8a-4715-9e68-7935acea387d.rna_seq.augmented_star_gene_counts.tsv	252cea3a1d51f849f0a297d08aa779d5	4244231	validated
499d7906-265e-4836-b2b5-55203bf08e2d	230c0566-f0a7-43e2-b247-cee9fd1cb6a2.rna_seq.augmented_star_gene_counts.tsv	6961d67c70bd6b6aa2559f3f70b0bc3f	4252040	validated
76f58c5f-b8fa-4386-99e6-002b0f1c885d	2853dc01-4c51-404a-9639-f3138fb65051.rna_seq.augmented_star_gene_counts.tsv	8b60d52cf2c2bce2df95868eeb9904a0	4243846	validated
fb994047-cd50-4a23-bdd1-7a20a8ed8afe	857d7f2e-14b5-4a4d-b1b6-e6cb12ed857f.rna_seq.augmented_star_gene_counts.tsv	917e8227087e9a54377ef20dce579c36	4244813	validated
d2fa6d84-36ae-46fa-83fb-1e38cb3d02c8	42f77df3-dddc-44df-a2d8-e4ed6af26aa5.rna_seq.augmented_star_gene_counts.tsv	9e448013f84fb494f7dbe2c4e49c4ace	4229746	validated
793eed71-baca-44c6-9f3f-319c7a3cc80e	6798725d-5c9a-4e0b-84ce-fa7c327fd3c7.rna_seq.augmented_star_gene_counts.tsv	53d66862b014148343273b9bd7e0f8bb	4233387	validated
b536d7bd-ac15-4be6-9a01-5df563464879	f87a03c9-e231-4a90-87b3-f234bceff50d.rna_seq.augmented_star_gene_counts.tsv	1209e9d16848dbf277bb6d5931175b0a	4241023	validated
9f363df3-1b40-4bfb-96e9-1d5f22123fb5	d8c3a19b-5633-496f-9d29-da388b060040.rna_seq.augmented_star_gene_counts.tsv	b8e93f408e5cd2d55b3d78e3eb15a624	4226942	validated
48d59c1b-0086-4db3-bde1-c0d773a79039	a63e0a4b-8737-4a19-8592-8a180c37adcc.rna_seq.augmented_star_gene_counts.tsv	1a901d2c843c817d42a5b1faba9e4991	4241449	validated
f1dc7a14-29f1-4fe1-bc67-01e0776d6b40	00a26384-1b1c-4db4-9664-75fb9b3febdb.rna_seq.augmented_star_gene_counts.tsv	c37c8d05e1c8764e281094f3b7124c63	4249777	validated
41e79241-b5a4-4541-848b-e20e693e8ee3	22c2b380-799e-4fad-ae38-46a916c592d5.rna_seq.augmented_star_gene_counts.tsv	5667e8edecdc6efc588e8ef4fc97e41f	4239996	validated
f0a63361-78bb-4a7f-9d78-31f7b2980ba2	1008e8d8-a93c-4779-80b6-1272322e7c52.rna_seq.augmented_star_gene_counts.tsv	7c75b69a65b6f1da8641783c6505586c	4224263	validated
afb1e9c1-aa37-40d4-a2b0-5996c023d30b	0f6509d2-4bda-4eee-89f6-848d6b94c881.rna_seq.augmented_star_gene_counts.tsv	9a48d2fde879cb6915af295530933449	4238429	validated
ae792ff5-43f6-4cc7-aee5-6e52775ce439	52ef4b67-ae00-4a20-8da1-4f5e1a8f692f.rna_seq.augmented_star_gene_counts.tsv	ab5fda446f0446800eae2d1284348ed4	4232429	validated
05becc45-68e1-4706-a225-3a805bd7ba56	ff7cdc45-a66a-4b2c-b96c-70756f32f74b.rna_seq.augmented_star_gene_counts.tsv	dc463c1edc686dbf7edaa24a5fc3b1fc	4233011	validated
056c67e7-03b3-40cc-8c19-d6938ad634aa	343ac8e1-8afa-4e36-a373-ca28c3e7a713.rna_seq.augmented_star_gene_counts.tsv	ec6467578450ff189def10b0fad52215	4240709	validated
afe6bf7f-c463-4077-9c5c-3d00ce6ee8a8	7184f4fd-1df1-4ac9-942e-32c0468ee6f2.rna_seq.augmented_star_gene_counts.tsv	9c2401f7fb78a82c678608661c811b63	4220221	validated
d1280122-4cf1-4e12-9783-4a7038a28ac0	0fffe51a-2bac-4552-b731-3f496c41dad7.rna_seq.augmented_star_gene_counts.tsv	b42937b869ba473005606edf15cb3c51	4244919	validated
063830a5-bb8f-4d58-98d6-c49ea4f1f66d	8ab025fe-d2bc-4ea0-9b76-c70c80c96a31.rna_seq.augmented_star_gene_counts.tsv	796e9852127cba025a80c48eb4055c8a	4241456	validated
c05549cc-05cc-48dd-987b-6dd9604e5aa7	3da3efd3-63fd-475d-b9ac-7506eba20758.rna_seq.augmented_star_gene_counts.tsv	c696a53ea6648c9f01e4cacaaf0341bc	4255127	validated
d1950ff9-7e70-49d1-a73d-9bab077eb522	7306343d-28f1-45a2-b81a-5ac2db97e0ec.rna_seq.augmented_star_gene_counts.tsv	8c263e17529d5aa7ec786ee0628265de	4240557	validated
e6a09aba-4d6e-4079-9b34-0e9caf705885	05468136-c936-455f-b5dd-75062f8df0fd.rna_seq.augmented_star_gene_counts.tsv	54ac4c10cbb1171e029ac99d0ea17901	4260474	validated
e79e25d8-4578-4e37-a740-91fba48ef40a	4fc6b327-7b6c-4c17-b15e-7db7bba1565a.rna_seq.augmented_star_gene_counts.tsv	34b920060e21039562836c8e56943e9a	4240915	validated
d2e585d1-2b92-44f3-b2f4-1351e7c529ac	bd74a2f2-2986-4c15-a327-048ddbf7860f.rna_seq.augmented_star_gene_counts.tsv	11c3ace82c234c609c76346176baf9ee	4247589	validated
ea7e9f5a-844c-4cf4-8f0a-7deab41b5233	6808a3b5-b9cd-45e7-a888-47ebeb735010.rna_seq.augmented_star_gene_counts.tsv	62cb0722c962ef77a51d9cc1c5385d52	4242226	validated
f462d8a7-549d-4823-be4b-1b5c81678665	40690efd-de5b-47bd-b48e-8498d58fdfa7.rna_seq.augmented_star_gene_counts.tsv	28022a465a42ea3cca612fbb7cea7f87	4254929	validated
f34985d8-172b-4fae-8d06-989e7dc4dc06	a5a4db2a-7906-4519-9223-0f47cd377fb5.rna_seq.augmented_star_gene_counts.tsv	540de27401eb91530c54efd45246a003	4240107	validated
f2a390e9-08e1-4a72-a875-19b0146d48e8	86bc8443-802d-4a5d-8116-a011f6566e5e.rna_seq.augmented_star_gene_counts.tsv	ca7f631465295f09a7f9b63dffaa4af5	4219104	validated
f7cb60c9-cede-46db-9266-b1437cd06a48	1f52d834-9256-4c54-b23c-d026af9d25e2.rna_seq.augmented_star_gene_counts.tsv	cd2a61ab2819eddadd11efbd8527f864	4250256	validated
f624a728-7487-4621-8453-ee758398b506	6dfb777e-74f0-419c-9af3-ec7bbb9047c5.rna_seq.augmented_star_gene_counts.tsv	b5f36dab42b097ea897b42a5893fcbae	4245052	validated
f478aca9-1fb9-4ef3-9c03-1bd592b2b1f7	6740a692-f136-4f79-9a7f-d1f5114a247e.rna_seq.augmented_star_gene_counts.tsv	a9c26c11ea77a45c7c95279d4b7be13f	4227339	validated
fa6b09ba-8342-4a27-b7b2-030325cc851c	716861cc-8ea1-4670-804c-f9fb1964d44b.rna_seq.augmented_star_gene_counts.tsv	c73189259174ba9c2b1706d92f74d76f	4249208	validated
fba70eac-57d4-468f-bbfc-859628c54dec	5f468fd6-dbd0-487f-8602-168878155474.rna_seq.augmented_star_gene_counts.tsv	695a6c5476b46b81e289d778fd3f161c	4246588	validated
fb506e86-b1b1-4118-b07a-2e9f67597144	c1b56c49-0daa-4d12-a2ef-db2c6f6e12c6.rna_seq.augmented_star_gene_counts.tsv	5aea66dea32ca9ff4e70c3f558c8388a	4237771	validated
fb5fc040-9f48-4eb6-89b3-9c0407222201	ca2b737e-2db0-4e74-baee-c0d40ff76382.rna_seq.augmented_star_gene_counts.tsv	fba6eaf44ea395b5fd68f1bb47f242b8	4220722	validated
fa7f749b-6c8e-4052-8196-fd91d52e67f1	65e00fee-35a4-487d-98ca-2ba5bee5d74e.rna_seq.augmented_star_gene_counts.tsv	426e82f5225c6fd302088d67d749f182	4234764	validated
fb399a7d-2be6-4f54-88de-9b0b4165a8d3	2074d1ae-266e-4fc3-af06-dd3272fc4dee.rna_seq.augmented_star_gene_counts.tsv	21aec4e7fbd389e0206be5c72ceed272	4260979	validated
fd493a63-08fb-4076-8b3c-f443dc4bcb0b	66ff9376-212d-4048-868f-964036ba3903.rna_seq.augmented_star_gene_counts.tsv	7f905874f72b9ccf5ea6318667f4c569	4248731	validated
5db6d381-4369-4178-abee-2dea4a94f7aa	68111827-d5af-4d9c-beb2-e34678e73a62.rna_seq.augmented_star_gene_counts.tsv	b36e77e48c116370d49655ed1dd54d3a	4245991	validated
fe54a115-5e04-47cd-ab9f-8da9e6ded1fe	026cfcf0-5489-4ba5-9575-afdebb2e0d2a.rna_seq.augmented_star_gene_counts.tsv	b656879aadd25db794713bef7c5813ea	4212026	validated
fff384b3-f8cc-4754-9860-74863ff3cc23	f431375a-981d-42ab-a65d-26dc2f276a11.rna_seq.augmented_star_gene_counts.tsv	690abe3ab772e6677c9e61e7748ab2d8	4258729	validated
39e5a93f-7474-44f8-974a-7ce44f909002	e88a6a51-24b3-4b52-bd5a-f306f1c9e0d9.rna_seq.augmented_star_gene_counts.tsv	6aab2c4346bb9a2e0478002f332c1165	4248157	validated
313f5ae9-bbea-41d6-82d5-9242b2610d91	39af4940-aeba-4d26-96fc-68da8663bc81.rna_seq.augmented_star_gene_counts.tsv	44d2499fce7ad138505df55418394a0c	4238643	validated
2e79072c-4d9a-442f-94a3-e9b917285def	f2f8e7bc-0133-4a21-bf58-10cb27b39755.rna_seq.augmented_star_gene_counts.tsv	34862bce5ecea61925b00a2aceda41cc	4210410	validated
4b745cfc-ebdf-4f85-a586-3a61b409eed1	36353c9e-5550-4efa-9be7-38a29f20e942.rna_seq.augmented_star_gene_counts.tsv	a6e8476af8feff163115611172f7a9a6	4244103	validated
012adb3a-6b22-4476-96fd-b5470d062e4e	eaebe02d-406c-4499-8ff4-20b98702792c.rna_seq.augmented_star_gene_counts.tsv	68c4934d500a063ca47fc75fd9107881	4210436	validated
55b83650-9704-4393-88f9-e3ab8bbb56ad	e35f81c3-1ddc-425b-a9b0-7ccc4a54501b.rna_seq.augmented_star_gene_counts.tsv	dccf5f9ff53a3b3ca51ddba48d577096	4257599	validated
0149679a-8220-47ba-9060-eda9329bee70	2e7d0821-ecd1-4e3f-ace3-b160b2e6f690.rna_seq.augmented_star_gene_counts.tsv	fe9b2e20d206a78e0a48760a10f3011e	4247080	validated
9415696a-44d9-477f-aba3-0a30ded48778	3c3c4741-8eda-46fe-8d36-2cd683f4a987.rna_seq.augmented_star_gene_counts.tsv	499716ba48c06fbb26cfac299f5d70c9	4252245	validated
01657d27-7cec-4e29-899e-6b5dc478bd87	08b1942b-5abc-4e06-8ca7-ef62cf7209e3.rna_seq.augmented_star_gene_counts.tsv	64bc68ad6734e476a62068bf6ba93332	4225890	validated
99502a82-c77e-482b-8589-82d9ef82d5d1	79beb4e0-5066-481f-b432-94d69219bfe8.rna_seq.augmented_star_gene_counts.tsv	188818c927caae1913b01f1b522d7ef4	4241886	validated
b3e68247-9491-4ed9-bea8-65083ba03014	4092345f-2795-4070-a761-79e45419e6e2.rna_seq.augmented_star_gene_counts.tsv	9fda00fe0178748b11661acf261c5d06	4252554	validated
bc0e646c-8a1f-4ec1-b862-a4938ae028fe	c04d4ab8-8c79-4f44-9ad4-b71b0aca3194.rna_seq.augmented_star_gene_counts.tsv	e3c306c6d89f8efe7e2b4015564368e1	4217746	validated
acfa0ea5-3345-4734-9917-d3acc10d1a15	9d515fd5-009a-4c32-95e7-042909d70b9f.rna_seq.augmented_star_gene_counts.tsv	b58e84564ba4fb9cc94b556b75652ade	4245085	validated
c1139272-e27b-4308-b3f5-09e7a5fd3589	246f3ad7-cc2b-4f27-bb9b-f30dd8a5fc96.rna_seq.augmented_star_gene_counts.tsv	1bc7771e6892c9c8346727e87e604456	4245931	validated
bf6e2b60-d65b-4963-8e8e-49ab3f93c3e1	c9f641bc-d9fe-4cd6-8e73-bbf6935aee52.rna_seq.augmented_star_gene_counts.tsv	5815b5ad5ccd1a921c59f7feb719d239	4255631	validated
02e08315-4d34-421c-acc0-129b1e1de38b	4a88d54f-c88c-4ffd-84c9-069b53f2cb28.rna_seq.augmented_star_gene_counts.tsv	1fdcecd478e911b9a62234c1de04a7e8	4252919	validated
c93d2241-ec80-424a-871a-0e2a8b6f4043	77d92416-bd2e-4224-bcb7-40ac1258218e.rna_seq.augmented_star_gene_counts.tsv	0c5840a2dee84c94f5a9a43169546b50	4242289	validated
e7cd26ea-eb55-410c-a6f6-26124ce867bb	e9f8c14b-7d86-4a68-aa19-10588c2c6b1e.rna_seq.augmented_star_gene_counts.tsv	06294576c06468c7ed3b973d887e5050	4241105	validated
e20d0db7-984a-4bcf-9f1e-54ec63d55a2f	9e563a6c-1c6f-4901-a1af-f1ef2d8da025.rna_seq.augmented_star_gene_counts.tsv	d0c7c952df35e5ceae405226060056e3	4224223	validated
cf9da75a-2cd7-4ac3-971c-48000803d0e7	d847d087-8da7-438a-9073-fa247cda1981.rna_seq.augmented_star_gene_counts.tsv	58cc0f71da9b490a02246952abf089a0	4233966	validated
4a29721a-1de3-4e14-b905-f39aacb1bd53	1fced4a1-6992-4189-84d9-fddce3e3b937.rna_seq.augmented_star_gene_counts.tsv	9eaa62903907b3001326a9237901176b	4260833	validated
fcb1b40a-85c0-498c-881e-7161edcf39e6	fd98106a-a2c6-4f23-86f5-66436c2501e5.rna_seq.augmented_star_gene_counts.tsv	6e4e99a683d5e4a8cacb99f886093b31	4243662	validated
fad07753-c9c6-4eba-8f43-09740bff6d69	4e3fbf45-1a73-437b-8d85-29aa0c8ac6b0.rna_seq.augmented_star_gene_counts.tsv	5e5fe7699c7ffcd79fbbdf2dc129ca63	4237457	validated
fde3b574-b9be-4dc2-a5ae-aaab8a0bbd26	ca9d1ab5-ea78-46f4-9225-8147639d013c.rna_seq.augmented_star_gene_counts.tsv	57a2b56de75548702b03a3a2fbeb90b4	4252414	validated
fecc959f-be01-42d0-8df6-6e3c37a0f1da	6becdda4-cd0f-45ff-b993-f577338ed0c7.rna_seq.augmented_star_gene_counts.tsv	32fef1073b2911fb50e0171ba60a2cdb	4241766	validated
fed0a382-2eee-4acc-af00-53a9fdcd2a61	2c1b1cbb-6e9f-4416-8faa-abb31d6b4e0e.rna_seq.augmented_star_gene_counts.tsv	733e3e9a8286d978ad0086d037b3ea8e	4245343	validated
3c5c707d-2046-4dcd-a566-bea1eaf24f74	69003cd5-2aeb-4d84-a490-76667572ca0f.rna_seq.augmented_star_gene_counts.tsv	8d0ce3a27e891768675600cb4df19936	4250626	validated
287a036d-5b2d-4faf-93a0-cf0be006fa6b	52ff2501-c6d1-4469-a2b7-c458d98cfc8e.rna_seq.augmented_star_gene_counts.tsv	2911da0d8dafaf463082325d72f14e0b	4248162	validated
33450be4-919f-4142-9650-813eb72f1870	a44e1a59-b04a-4581-8657-3476ae4019c3.rna_seq.augmented_star_gene_counts.tsv	c34e4a57761cb9d547598fe1adf555f3	4240355	validated
43582afe-4c03-4569-bad5-822588d069a4	cdda6aee-e393-4aac-a1a5-93fa7984ad66.rna_seq.augmented_star_gene_counts.tsv	6804bdfbfd049cb50bbf6339868d2fa3	4208551	validated
42afded2-aa23-4f7f-b86f-ac47b324db1d	fbf226a9-b07a-4aa2-bcb6-ceaac4b373c0.rna_seq.augmented_star_gene_counts.tsv	a4da8e5f43def256c7bad034aa6ffa84	4247755	validated
424274bb-999a-4791-b416-8b43152fdba2	4ca098a0-e27c-458d-8276-d65372fea8be.rna_seq.augmented_star_gene_counts.tsv	5770911d5362a289da59405cda8c1f56	4239655	validated
46a5c6c0-f460-4036-b3e6-eea9ec82ea14	3a284d39-2913-4d8c-b46a-9b1e991cfd0b.rna_seq.augmented_star_gene_counts.tsv	622335c3672071db92e2df622e1a80f9	4224811	validated
4718e60a-dc0a-4f8c-8af1-7067dba3aac3	7b901b84-6702-408f-95bc-d5b79ba58ffa.rna_seq.augmented_star_gene_counts.tsv	dadf8a98d6798b28d2d4bcbade2086ff	4197257	validated
454cc158-5444-4201-9672-ef1d1f0516ed	ee2afa06-246e-4e43-9a2f-22cd500ea8f7.rna_seq.augmented_star_gene_counts.tsv	44db0764621b78fb96dd8248d426b4c9	4248444	validated
4790a0ea-2f9c-4e2a-a9fd-c40756598fb4	8aad915c-58aa-4708-95e7-68383a593bdc.rna_seq.augmented_star_gene_counts.tsv	c609745be7e940315a8f51ea27ff6b3d	4231551	validated
4dc4c39e-b7aa-4575-90b7-e82d0d722761	6aec4fc0-1ef4-4fe6-84d6-87da7ba0858e.rna_seq.augmented_star_gene_counts.tsv	0f5ea8bd2ee2c26d1f14e313d168fad4	4226308	validated
ec62a5f6-0d8f-4689-89f6-9fadba8e0bbf	301dae0c-cd64-4ede-976c-f2c581a944e7.rna_seq.augmented_star_gene_counts.tsv	ce222de357749f456fcf075bf2c60689	4250734	validated
642eb9b8-d39c-4023-b12a-db4583e00fcb	2ed3130c-8d5c-4e02-b82f-c9902759e10e.rna_seq.augmented_star_gene_counts.tsv	928eee8b6b93461c42c27ca9c7f73954	4254420	validated
79ce65af-7af4-45bd-93ea-ce87652a1f8d	25961c5e-75a1-4f22-b3b8-6f373dad4d98.rna_seq.augmented_star_gene_counts.tsv	97d06e82cf42668ee58dd0eb488c3db7	4257334	validated
07355e77-912a-458c-abb0-01533f5d4a9e	2277cc13-148b-4956-87b4-047d39159600.rna_seq.augmented_star_gene_counts.tsv	22e4919191bd00f4412337484023e9e6	4223770	validated
c3c34a48-b925-45a4-961f-0cc7bd65e4ef	55eec846-70c3-43f3-8d7c-6cf53837ea1f.rna_seq.augmented_star_gene_counts.tsv	668f0e565cdc309928f129a3764d0cd8	4256648	validated
dee51224-652b-4656-902c-f1b18bed8aa1	52c2c5f4-4395-4764-bf22-9fa84bf2f5c2.rna_seq.augmented_star_gene_counts.tsv	0fa3cfb6320f562f80f156104b8488ce	4268276	validated
b90c65f0-a8e2-4e44-96a6-fcaa6d71ebed	7b260caf-8c8a-4d18-a3f6-eb22d3931339.rna_seq.augmented_star_gene_counts.tsv	209f22c48d45c76fb4c52a41b088a7ea	4240135	validated
6a06c38c-e1a8-4fcd-a42c-0cec39d75e93	36331356-495b-4b6f-a500-bcaebbfcdf8d.rna_seq.augmented_star_gene_counts.tsv	69f25a458d3556e1f9da8a695e6dd5c9	4235422	validated
6ab63a54-2be7-40f9-b92f-e06d6d442409	1869b5e4-ce54-408a-b586-756081cf17b1.rna_seq.augmented_star_gene_counts.tsv	d9d57a51a10df9378dd833acd5276e92	4263416	validated
bc89c589-8a4f-4df9-963b-9d7a2cdedbdd	530b8475-cdc8-47b0-9b04-14d421c1a8fb.rna_seq.augmented_star_gene_counts.tsv	d6ffd9fe23ffb53089d17e245e428876	4244087	validated
bb263179-e0fc-4982-99b5-fe36cbbc5d97	a2e50c39-6c38-4d5b-af51-d98e38f44789.rna_seq.augmented_star_gene_counts.tsv	4cf3766932344a0a45854ecd3762f354	4233418	validated
f152c7d0-14ce-403b-b3e3-163bf3e08507	f702c57f-ecc5-41a1-8931-6c89b3e4a34a.rna_seq.augmented_star_gene_counts.tsv	eba9f1e6f3b5071ec0729f4819c68748	4232296	validated
fc157386-3d8e-432b-b2e4-643daaa05e58	c65e6e25-f29a-4246-ac15-6032168c63e8.rna_seq.augmented_star_gene_counts.tsv	6eb8336cd6d9415185d50c0c6bb1db64	4229336	validated
fd5c6054-a277-425a-9f78-bb1135fde6d3	720076ac-fe14-4252-99a1-974f90d81cdb.rna_seq.augmented_star_gene_counts.tsv	f7452dea93df699b2dca779170e7769a	4235188	validated
5005b7e7-0e85-472d-ab7b-2bc2690b340b	235ec92b-93de-4187-9430-7439bc1f1b1a.rna_seq.augmented_star_gene_counts.tsv	8f95eb0f6d32a8994ab88f21b04d794f	4244209	validated
5efffedb-3feb-4a77-986f-9ff71401feea	5f00a2f1-6d15-49d1-94ea-16c7988ab1eb.rna_seq.augmented_star_gene_counts.tsv	3c5d61c6ca54f31a1cecb143223455e1	4266166	validated
e626f51e-f09a-488d-a6f3-228bf368b752	fb77f748-44e8-4065-97c1-f3dd1485f3eb.rna_seq.augmented_star_gene_counts.tsv	b005444b860c9a520022f7f9dd28d0b7	4265939	validated
6a299d04-3ed3-432e-b6e5-4e4f4d3dfb6d	090c4a3a-a761-4cde-9354-57348d0b6b68.rna_seq.augmented_star_gene_counts.tsv	d848704a927c7eae534a982231e2515a	4223579	validated
b594be41-26d7-4416-b694-ea33bf89b9ed	be6549b0-a0ed-4623-9af9-e678639021cf.rna_seq.augmented_star_gene_counts.tsv	5531a05375302b7c8c2b44933d3c198d	4221279	validated
adf33b59-40ef-48fb-9dd2-1f1759582383	c1d21cb4-9765-46ee-97fc-29f334da1d98.rna_seq.augmented_star_gene_counts.tsv	36ffe4df155835f25d1b0020df0a28c4	4233485	validated
dfe94936-7310-488f-87bf-22e6a7b3078f	35c312a3-b0b7-4f73-82c6-0e110c1e8f44.rna_seq.augmented_star_gene_counts.tsv	0d54c8651d15a7392b04771bcf7ffc78	4245341	validated
b7670594-879a-44eb-b877-2439ec0f4511	7e00b980-b4d8-4f61-860d-0ee62d96e1de.rna_seq.augmented_star_gene_counts.tsv	1612b8e6c16174be406821fd81352c7e	4253995	validated
a7f46029-9c1a-49bd-88ab-61664e345f97	de53dd9c-416a-492f-89bf-a79866fd3f2d.rna_seq.augmented_star_gene_counts.tsv	894687bbf6a074febad562fb4a39c930	4232705	validated
abbfd050-61b3-4138-94d2-19a11fe55407	ac2a06b5-e7e1-448b-9d57-50c9bc44ce27.rna_seq.augmented_star_gene_counts.tsv	1ab3172568aa0123eabb5d358ef6b29a	4223358	validated
9936b58b-3328-4ef9-8085-cd611b2294f2	eb7240f4-d116-41cb-8f9c-86ee82ecccfb.rna_seq.augmented_star_gene_counts.tsv	3d2f5512415867b6c23c67de45d035f5	4239080	validated
f3e35797-d314-450d-b3cf-5b000dd1691d	0e8cd261-75bd-478c-9755-610097431d6b.rna_seq.augmented_star_gene_counts.tsv	2f541dc4fdadae6c1af3fddd298003a7	4232447	validated
c9243cb6-96c1-4f80-bd43-cd62004ccd7f	c44dcded-8cb8-4c22-842a-0af00a5973e1.rna_seq.augmented_star_gene_counts.tsv	e452cdeff62974e0c3e83e282478638d	4220550	validated
2d16a5f3-bcc1-4809-9137-9170ddfd8026	3ce69b87-c522-4d5c-9a2c-96dad83d50ea.rna_seq.augmented_star_gene_counts.tsv	0860d209bfc31eaf863f71cd91c16776	4240104	validated
0621ca2f-3e91-4b15-8989-1bd6ec48131f	e410b0de-1afd-4c69-a6f9-ed11e9c5f96c.rna_seq.augmented_star_gene_counts.tsv	c32f50603806835489c04ab6e2218ac7	4252923	validated
c261903e-b302-4e33-80f5-44ba910eaa47	6f62db0c-eaa9-4305-80da-a19adf338621.rna_seq.augmented_star_gene_counts.tsv	7c371b24b66096e00622f7214f49d245	4239688	validated
e2d5d260-955e-464a-b712-56d166dd9842	bc179850-6a76-4cff-a167-304fd21a6bb7.rna_seq.augmented_star_gene_counts.tsv	44fb411db486eed2ff5236927e322bdd	4232744	validated
a8c8404c-f376-4d3d-bf50-2e1aac8d3afc	2ee16d44-339f-48a1-bd11-f80b3e58d4d2.rna_seq.augmented_star_gene_counts.tsv	cd0392055c699f604755cd2caf7e4ba8	4232005	validated
3c8f7624-a786-44df-b638-e439d696ea92	0a19d030-f02e-43e3-9559-c5f4f55423e7.rna_seq.augmented_star_gene_counts.tsv	3ebfae3fe32c315c914aad2a7fd70d19	4245161	validated
086fd61c-17cb-4837-9489-90fb7887ea62	b54f33a6-65c1-456a-bc86-018a6ac926a7.rna_seq.augmented_star_gene_counts.tsv	be4b33a6fa20c23e6b8bbfb98247cf1a	4248135	validated
50966d1a-3934-4fb5-9fc4-71f399cf5105	db3c11b8-53c7-48f8-a16c-b86c1c7534b0.rna_seq.augmented_star_gene_counts.tsv	6aba7359e0888e296d8ec44b34741142	4229862	validated
b9c530a5-d993-4329-9d58-755bdba0e0a9	96eb62bc-c370-4987-b698-12082657e712.rna_seq.augmented_star_gene_counts.tsv	c37127a0cfcb966bbc746dfab28f4a52	4245802	validated
c1dd56a8-dff0-494d-aa91-7c88beb38238	728b71d0-98bf-4c3e-8899-20c44df52994.rna_seq.augmented_star_gene_counts.tsv	1bfd819218432f00c9c8242656d492e8	4250972	validated
b9d44ab2-f8d0-4e55-b18f-9cc584a8947d	1fe8a7ea-9734-4ba0-8f2f-d51a9da88baa.rna_seq.augmented_star_gene_counts.tsv	ff6e4a87bdee4486895edb0e3af9a050	4238081	validated
509ac1c1-9c94-4b12-a1a2-599bc2769435	1eb2880a-311d-4ec7-a70e-be28c67898e7.rna_seq.augmented_star_gene_counts.tsv	d4d198174c9c8be3a06ae39069f9d404	4234851	validated
bf92d4d5-43b3-4e38-af4c-c723957513b9	d7955d34-c169-48a4-b71d-24ad445337e0.rna_seq.augmented_star_gene_counts.tsv	dac0b9e6d5c2cb479aa69537c3672815	4255625	validated
efd62090-9973-40ad-9d99-5bc7e07c5f5d	ff101b50-3317-4296-a0bf-2316cb4b039a.rna_seq.augmented_star_gene_counts.tsv	1f750ec46b306830a538d980c3ae3cbf	4233213	validated
3460db4c-115c-4c40-945c-e0e70540bbec	c5d45b7a-b989-4223-9091-c9608dd01a26.rna_seq.augmented_star_gene_counts.tsv	f9fb7f157f8972da5138dcd88a7a99f8	4235072	validated
e2fb428a-24ea-4b67-97bc-5064949d68f1	918d786b-1b84-4b04-9e02-f313962ab754.rna_seq.augmented_star_gene_counts.tsv	7d87f8bff489d8f5222a4c58953ceaaa	4227648	validated
5d30dfc8-d1d4-4b90-98e3-ceae2e5cc9a7	04bbfd91-0b04-4659-a32b-ee3afbc1f30e.rna_seq.augmented_star_gene_counts.tsv	b7a4d4a289bf0ebd02084b0f7b6b5111	4245553	validated
e5dcfc66-61dd-4fa0-8bca-bf418c9db48e	af6bc501-ab5d-4635-8ef2-b9fdbe1e6585.rna_seq.augmented_star_gene_counts.tsv	236014c78521630c0a060b137acc3bcc	4247535	validated
4372cd1e-0e8f-44c5-8ab2-70a9b0144d82	0e17a845-e23e-4eab-8775-9411a1c6f1ee.rna_seq.augmented_star_gene_counts.tsv	2ea3de7254bc806653c01e2795a9f5a7	4248293	validated
e5b0b217-5d61-4347-a0c4-c05c37de6f19	25ad2589-26ca-44eb-9fc3-ec2a21d45bae.rna_seq.augmented_star_gene_counts.tsv	793fb3522df3bdeb397e0a55170a8fb7	4252229	validated
bf19c040-3c78-434a-a3f3-4674202e0ca5	54354de0-588d-4859-a894-125eeb211d17.rna_seq.augmented_star_gene_counts.tsv	bce7a0999f11b3e1c6cca877810496ff	4243945	validated
be91316c-4613-4503-b4b6-243b9c958bf7	2f8d8fae-944a-4027-a4f7-33357001d63d.rna_seq.augmented_star_gene_counts.tsv	b809ab39dd891bcb6bd2cb0fef7fc482	4237476	validated
2fc66654-0855-4f61-bbb8-fa94bdad85fe	036f7712-a636-4198-b568-6c85d9db4a3b.rna_seq.augmented_star_gene_counts.tsv	89c5adeacd092cdffabd926a9b917517	4248552	validated
b834969c-a092-419c-a64e-c5d2e0c76f8a	017f7806-7804-43b9-8123-e1b48d2d6496.rna_seq.augmented_star_gene_counts.tsv	fb5b1153a5577182c79d985fdacb4375	4241833	validated
002cf74b-098b-4de6-9a76-0d889c894ab6	49a0c23d-e0e7-4b67-b9f0-527c14105345.rna_seq.augmented_star_gene_counts.tsv	215aaa75b2d48c55b142ff3666245672	4257234	validated
e0747f63-79e8-4eb6-8210-f956b8ef4a21	905cf7ab-887e-46c0-a7c0-84ce3a09ea57.rna_seq.augmented_star_gene_counts.tsv	3618f4282cba86519d3888fda29db963	4247717	validated
7036b862-2fd1-4849-99a6-43fda2865ff3	8cc7b404-5ac0-49b5-9348-8661d19a2ef2.rna_seq.augmented_star_gene_counts.tsv	949b761e25002a0a7eaa311a2c91f346	4245842	validated
e8eb2bf0-8e06-4559-8fb0-e42c3f80909d	6563c49d-bc91-44b1-9f62-af3fb364fe96.rna_seq.augmented_star_gene_counts.tsv	67cfdce9c2e09402b63dafeab3dad71f	4252731	validated
f89d69c3-59de-46d3-9a63-1b1d6a291a97	13b6384e-8738-4bbe-a45e-803e2678ae02.rna_seq.augmented_star_gene_counts.tsv	0e0c03aa12fb83c145b529e1b64937e5	4251769	validated
01aeccaf-0178-43d7-8273-b0bf9eeacddb	0fd97692-8c0f-42c4-820e-bf4313a40bc3.rna_seq.augmented_star_gene_counts.tsv	ceb1a0b948c771616cf8eee103fa47dd	4233182	validated
482bf588-122a-4c3e-89be-96e406867977	768500da-53bb-478c-9bf4-80746710b37e.rna_seq.augmented_star_gene_counts.tsv	0eeab8a4a20b192b3771f07f82674910	4280459	validated
05089c58-fbb2-4556-9fea-6957aa26edc0	531ac954-cd59-4457-9966-b2b37f9e9235.rna_seq.augmented_star_gene_counts.tsv	fb0f7f9e7cc66a5149f2dd116a605184	4258330	validated
6f9dfc53-835c-437d-9dac-28be49c1cb7a	f05796e8-66e1-410d-a5e7-c545e1716f4d.rna_seq.augmented_star_gene_counts.tsv	1706c04bfaf0d5cb55d43f3d72ac5c19	4262577	validated
dedb44b0-1b68-4471-8003-8a6ee554166a	9e76b324-1c85-476e-af4a-e77fec39fb4d.rna_seq.augmented_star_gene_counts.tsv	99d45e37edf4a42d1da66b7942fd6ca4	4240931	validated
fc9c9c65-6c7b-4fa7-87c2-dcc7d6906350	ebbe416a-c579-4822-96df-66f90af4ecab.rna_seq.augmented_star_gene_counts.tsv	da0f9cf1e15a07941f2d2dfaee41ec57	4248388	validated
9ece0f6e-7b10-478f-8644-0f4198f2c09c	63e01cb1-aae8-466c-8c89-cc26f3ed3492.rna_seq.augmented_star_gene_counts.tsv	d0bfe1885c756b8981abad888e6b6623	4216314	validated
61318cee-0f35-486f-89a9-b3d4489d04fb	a33e3c85-eb04-45be-b1c7-1d339fae8313.rna_seq.augmented_star_gene_counts.tsv	0da6c9aad328f83a4500db4db228c1e7	4243825	validated
64b69a94-60cb-4888-b5a8-1076aaad827f	aa678196-590c-4fdd-beab-0a1a1942c5b0.rna_seq.augmented_star_gene_counts.tsv	e722655c2bd95aba88c1b0f38b6e0749	4215274	validated
50e29729-0b0b-44e3-ae95-4de7372c087c	3ab0d539-2ab2-430a-8551-e345c2b480da.rna_seq.augmented_star_gene_counts.tsv	07a16524506e8dff3263b95a284c469e	4230873	validated
672c7c64-05a9-4f38-80af-70f88608f1a7	2c26f7a3-717d-4c25-8120-e1a4674fc1b5.rna_seq.augmented_star_gene_counts.tsv	5d9cf392a58abe9757d01513319d3145	4254239	validated
d1a4787d-ee61-4667-95fb-5450536fa03c	863ee447-1262-4d09-b98b-4f3a3976eaa5.rna_seq.augmented_star_gene_counts.tsv	dfc0c70f35e0eca5e1505504bd1b16bd	4211010	validated
06d9fa42-27ef-43c7-9269-fbc6cea88235	fa3fbd00-6682-4e3b-a5cd-7933efd7d93d.rna_seq.augmented_star_gene_counts.tsv	9ddd382804d731b87ae46858b5b9f2bc	4277869	validated
f609a9c2-1c53-4bbb-9b40-ce736514e7de	4a47d2f4-1b4e-4c95-a58b-81e5bc954160.rna_seq.augmented_star_gene_counts.tsv	93ee950e1a1a16d9176f92b686b792fe	4230651	validated
37af3733-6068-4867-a545-39eef514dc12	65bd5f28-4822-454d-9f6d-ce9b06ca9261.rna_seq.augmented_star_gene_counts.tsv	04836c62766eaf5c232fb5e6524f54d4	4206940	validated
95b4b176-edc6-4c7a-90a3-f3a957e7d77a	7519dae8-dfee-413d-995d-d005fdddb4b1.rna_seq.augmented_star_gene_counts.tsv	890d69402f5bc13f4678a74c22858755	4224934	validated
5a46660d-4eb2-42de-92e7-8b55f9d07a44	f7b0a537-4bfc-4cb1-9c5c-f3dd917405d5.rna_seq.augmented_star_gene_counts.tsv	653502d9797566d70eaa37fb1b8856a7	4194214	validated
a4bd5d94-5d97-4e9a-9974-dcfe86295de1	06249d27-c874-4e12-a973-6c4de7f30eb8.rna_seq.augmented_star_gene_counts.tsv	793068e96d58e829188ba833228c6a9d	4264747	validated
c4348aa3-6cac-4403-a53c-5ff39ba2954a	7b4deda0-72f1-422a-93b9-36bc0cc8079a.rna_seq.augmented_star_gene_counts.tsv	8230dcdf50fdc7c869989b2a42a678a9	4250279	validated
3c077b2a-3a89-4f08-93fa-ecf50f1f7e73	a2cbad43-f7a6-4018-995f-82b22aa6fc8b.rna_seq.augmented_star_gene_counts.tsv	cb523c998297075e85e682038a5ba067	4204570	validated
c1ea600a-ac08-467b-b540-01b681ad8d9b	2d46de42-03df-475d-9255-d9fc26cfa234.rna_seq.augmented_star_gene_counts.tsv	065eac6f3027abc3952bfdee4644782b	4203416	validated
c20afb93-99da-4d68-96f5-3b8c6b472d07	8cdb0e16-b58c-43c7-b7ad-13443763068d.rna_seq.augmented_star_gene_counts.tsv	7ab1eddb062a0a397905677174b78ed4	4246177	validated
dfe7aa23-7ee2-4b3a-afe4-b6e1e8a4c0d4	d17adfee-d618-4946-bc9e-385ee881c413.rna_seq.augmented_star_gene_counts.tsv	d3566daa0f4e8b4f3befc35dec052903	4251674	validated
d7e635d5-7330-491c-986c-f2737ec5d7bd	9953447a-4d33-4a53-8395-4ac0fa67ed42.rna_seq.augmented_star_gene_counts.tsv	8bb79e974bf135135ec932767dddc33a	4216473	validated
cec6997e-ff7b-4840-9940-cf2be5a59d89	17de0382-9545-4c6e-b348-3f53e3d58ddb.rna_seq.augmented_star_gene_counts.tsv	f0c81873eacac73c4e0cb3a4e0839467	4266862	validated
fa515a26-a43e-4b6e-8120-07a9c3b6352e	dfc8986d-1ec3-4c77-926e-d71cc217ffcd.rna_seq.augmented_star_gene_counts.tsv	d8803a3ebcc33181877e1583bbb25829	4224408	validated
ef979a07-6db9-407a-bc9f-b6bb8b44ee29	7df1933f-5c06-4649-98f6-cfe22ab226de.rna_seq.augmented_star_gene_counts.tsv	8bf025aaba0fd6124590f679c595524b	4253988	validated
f3ad08a9-3fa8-43a1-b7a1-82d548ad1475	af719f6c-4e97-4679-ab86-84aa810c7052.rna_seq.augmented_star_gene_counts.tsv	b5a5dd8a6c268a8a3380717188c0bbc2	4213274	validated
fe9e4c81-7149-4cfd-b1a2-60884268988b	8f7fc4d6-30f6-4361-94f3-48ef923cc9ec.rna_seq.augmented_star_gene_counts.tsv	4e58e0d392f63de6cc556025b8c68d76	4205529	validated
fa95f8cd-d608-430e-a8b3-68a05a5051e2	4344c7ea-ef72-4e2a-b65c-99aa64f4a0b1.rna_seq.augmented_star_gene_counts.tsv	271901a98283b79619e3cfb967d6d8b5	4230679	validated
f9903ebc-4434-40d9-ad03-20ca825a666e	c54c553f-7024-4425-b489-dd959bee3e62.rna_seq.augmented_star_gene_counts.tsv	76c76215ae0cc04bdbc17e322eb4d956	4194557	validated
fcf07cf2-437a-4178-a405-c34d800cf75f	0ac55bd1-ee36-4795-b9d9-4a07495e5a46.rna_seq.augmented_star_gene_counts.tsv	e12727a5ec338f2f462fc15da2deaacb	4218794	validated
01095104-f0a7-402f-b10f-c7bbee6171f5	9d96d6d4-36d4-482c-adc0-81c2fa1f2b90.rna_seq.augmented_star_gene_counts.tsv	8a470e0af70feab7a21d3d3228aca777	4240327	validated
fd50b935-b9e1-4e0d-bedb-a357adc2b57e	c7228ad9-de8e-45c5-8e6d-e9151b848106.rna_seq.augmented_star_gene_counts.tsv	883a2ba840519846e950bb8e09e867d6	4221358	validated
ff5fe97a-865b-4304-818a-3e51876e492a	09bc0cd2-616b-4059-838e-6ee4ee42ccd3.rna_seq.augmented_star_gene_counts.tsv	7249ca1c71e65c153e7f0ed52af1798f	4276340	validated
0a297d32-8938-47c5-bba6-80c75bf3e895	845e5692-3081-45a9-bc81-6eaa5e77f656.rna_seq.augmented_star_gene_counts.tsv	7324256d6619c28e6abd4fbd1379c619	4234888	validated
048103cc-f5d1-4ad4-8b82-ea76715bfa53	dffd181a-c6f1-49e0-b23d-d91065a0171a.rna_seq.augmented_star_gene_counts.tsv	a65c66dde68ff4e08595cb525c831d74	4226582	validated
0717fb51-e93e-4a5d-8abb-fc44197d68dd	d40e2be0-df81-4707-b920-6cca5080bb0d.rna_seq.augmented_star_gene_counts.tsv	0559d016d078f6765dbf3302fba28bcf	4263422	validated
2d0b6f6b-78bb-4a29-9be0-2e4986e74ab6	4190b32b-76fa-456d-b85e-6c95761a2042.rna_seq.augmented_star_gene_counts.tsv	b8d6fbc2a97af19ce40de7cecfae6dbe	4250318	validated
574e18d7-010d-48e6-ba40-db3aa3540e34	2bce0622-0b73-468c-98b2-79483fe9688d.rna_seq.augmented_star_gene_counts.tsv	13e7adf44d35283af7588a388f582d6d	4232631	validated
4bee6505-d935-4299-bd2e-c75c54ec02aa	f6fe1ec5-2747-4339-a707-bccd6bda4713.rna_seq.augmented_star_gene_counts.tsv	a0ac0a28a9d03a361dfa7c105416da35	4217833	validated
574b9b6d-2ad6-407f-82f1-d5c651a8ceb9	3108a6ba-c776-437e-8a83-8c551abd3513.rna_seq.augmented_star_gene_counts.tsv	2e4c7585085094c123684db9ebc51bcc	4236844	validated
2d71c713-b01d-497c-b834-41c6464463f6	34686d7a-9491-43a0-b9e5-73431c1b6705.rna_seq.augmented_star_gene_counts.tsv	ba2e649193fb35e2a44ce32d18bc30a1	4255614	validated
58941211-74cc-4067-9a6e-ae55a0c83619	57ac89a6-7584-42cb-8b92-f23cc2e0d81d.rna_seq.augmented_star_gene_counts.tsv	0b3dc4e1b2f3da2bcfffe1003f9eeadf	4233063	validated
35b78cdb-5f63-42dd-afa4-871692129b22	38f83a4f-c17e-4b31-8da8-38500f9a06ff.rna_seq.augmented_star_gene_counts.tsv	981aac9ea0cee614eb6499891096e4d9	4255283	validated
58b3d72d-6cff-4c5c-9317-13d88cd17b79	49ab8f1a-6252-47b0-9f16-63e065f33efd.rna_seq.augmented_star_gene_counts.tsv	d577430cc1b82504a921cbd36a0baa39	4236793	validated
5b4d459d-ee3d-46a0-be38-cafa1a5fad66	b8dc06dd-4d60-4c28-94df-e62b6044201c.rna_seq.augmented_star_gene_counts.tsv	af12572957808e06f21716950e4c1d6e	4215488	validated
5a628458-a14e-4f7a-9cba-645dce0136bd	cd84fdd6-f207-46d5-b9b2-9a0dae7c77d2.rna_seq.augmented_star_gene_counts.tsv	803efb07d23b2eaa6df30926a5fbb9a9	4218907	validated
35faab1a-8082-490f-8f48-ea3580d3fc62	9c1b5898-2206-4ac5-ab94-fc7caa67f587.rna_seq.augmented_star_gene_counts.tsv	9bfb1faa807945b832914ce73062985d	4255696	validated
3cd0cf7e-61d9-4c04-b0c7-92e525d82f29	bd062c93-24e0-4b84-8d04-2f0dbd2ccb37.rna_seq.augmented_star_gene_counts.tsv	3379c28ac993fb5faaf90f586a1f3c5d	4265024	validated
3e3c43f4-b1ec-4034-9b65-040a0ee97bb4	e0db2fea-b597-4569-951f-a0563c9a5521.rna_seq.augmented_star_gene_counts.tsv	5f6eba9a8f1b453e8507e263318cac5c	4249516	validated
5b59e5ea-3419-4a2e-97e7-9b2938290aa9	966a5b1e-7050-4fa6-9a22-0a7b9eb06dee.rna_seq.augmented_star_gene_counts.tsv	d5aae4d7404fb7e64b8e310b2bd917c4	4220267	validated
5cbfa01a-86a9-467e-9efa-7ae47bce3587	a1d86150-a5a5-4396-93d1-b1096e2bd53d.rna_seq.augmented_star_gene_counts.tsv	a76fe82e69b7eec5b7c955c14df0260d	4243766	validated
3f65e44e-921f-4eac-a8e1-97ae3df4e758	b5022139-cc8a-40ca-b249-19d4431ceee6.rna_seq.augmented_star_gene_counts.tsv	93b125a9d375b1367cdbaa42c109a0e7	4236767	validated
3fe7d97d-7cb1-463a-ae50-778e1d60bc2d	4ecac2ee-44d0-4a76-b15b-a4e512502585.rna_seq.augmented_star_gene_counts.tsv	65a2b88610356b341c5ec98a5d19e5bb	4238477	validated
5cd2f5f2-1325-454e-94a3-253d475205ef	9849d0e7-d13b-4f3b-b73d-d67e635a96ed.rna_seq.augmented_star_gene_counts.tsv	98bb2f1488dd12dd03a977996930be43	4233018	validated
5d0e6235-fe18-4081-a8f3-51e21c282303	08f92b8f-7cb8-41fd-955c-6482e9641ef8.rna_seq.augmented_star_gene_counts.tsv	df584c70cdc4eb96f2661172e4959612	4239643	validated
442329c0-8559-4a67-a465-c4ebd9a46685	a21ab106-7abc-4380-83c5-8346175d64c8.rna_seq.augmented_star_gene_counts.tsv	5168519e091c61e679cf6dec66cff442	4230700	validated
400fe474-757b-4748-9388-63c0c068f409	1b1b7fe1-ed85-402d-b309-4dc53f790ade.rna_seq.augmented_star_gene_counts.tsv	903a1e75e6e126033f6665f731a541cf	4259960	validated
4094ea17-3110-4485-9259-33c796e11bb0	26b3bea7-d4a1-4172-a31d-1f8e93ee87b1.rna_seq.augmented_star_gene_counts.tsv	380443c70fa04befe190038c8650a610	4252896	validated
6234795a-a63a-4234-bc8b-a989a646a065	ec414cda-cfd3-4d40-924f-5a992046b273.rna_seq.augmented_star_gene_counts.tsv	6417fb2f83b7f725c6acae2691867d23	4250044	validated
5faa2c8d-32d4-47c3-9689-8841e48e4eff	a5aab9e0-f114-4f42-b36e-5f1bdc49f128.rna_seq.augmented_star_gene_counts.tsv	139dc84f4f1c91c440903dc4158c480e	4203069	validated
465b74a3-2a01-425e-8c1f-45c8ee19f51c	ca79ea33-d282-49e9-8d21-cbb8c9ecd6ee.rna_seq.augmented_star_gene_counts.tsv	4388c9f24ef8dc31b0b2324b82993f0d	4211993	validated
637c8c48-42f9-43d7-8281-c014f4170109	68dea349-39d0-4140-a458-9ce5b5835105.rna_seq.augmented_star_gene_counts.tsv	9262a17aae69e23b932b326a8ac8a8f1	4227409	validated
69f5df3f-273f-4e02-934b-af9c9ec52067	92e1baff-0f43-4841-aab9-fdda0078673a.rna_seq.augmented_star_gene_counts.tsv	b690d85fad7f9487927b89b7fa9329e9	4252642	validated
681642c3-82db-4187-a57b-ad0290dd786d	dc4f102f-581c-499f-9f06-d502eef3b6be.rna_seq.augmented_star_gene_counts.tsv	c779f5b57dab025d8ed4bdd8cb395398	4245275	validated
65e9e688-cc41-4500-a55d-33cf5840ccb8	3e1c7650-c9e6-413a-b32c-432346aea5c6.rna_seq.augmented_star_gene_counts.tsv	1ae9e8ca41b36eec37b4accdd96e2270	4249444	validated
6bbb0bd0-944b-40bb-bae6-a1b9b0bf63bb	ab3552b7-c181-483d-9fb9-7ffaadbed469.rna_seq.augmented_star_gene_counts.tsv	58761036239a47c500953ff83a3c5ea1	4251594	validated
6afb15ba-92a3-4dc0-a091-dba5758362cb	5535ecc3-d385-4c20-b4f5-f71c5782ec60.rna_seq.augmented_star_gene_counts.tsv	c03619ed8ad85a9158c0413f2b5f89ff	4244936	validated
6babd1cf-b5e2-4a88-bcfa-b1a2da49f768	edcec9e8-6543-45e3-a084-0ad60883f24b.rna_seq.augmented_star_gene_counts.tsv	f34faa59a55650af21f4d89cb1e3c966	4246039	validated
5b7b17dd-74a9-467a-bcc8-4403327da45f	2539187f-6898-4e7c-ab83-4ea32d55e036.rna_seq.augmented_star_gene_counts.tsv	2a09fdbbb9ca60ef51cf1fbebf707f7e	4243609	validated
6ccd481f-ca18-45e3-99f3-c341ac358eb8	c44fe389-8b3d-40c5-bfbe-e940a0567e5c.rna_seq.augmented_star_gene_counts.tsv	bae1a66402d08da579938c21e301563c	4215573	validated
6f008329-5e55-45e5-ba3a-fe327f1c79d3	73d0e265-be65-49bb-b95e-38e5834d0bb5.rna_seq.augmented_star_gene_counts.tsv	8d63c8326af9fbcbadf421dfceaac79a	4239248	validated
6f001954-be85-4590-a3cb-51dd7f8ec664	f897b817-b897-4259-a41c-053cd6c2fc60.rna_seq.augmented_star_gene_counts.tsv	c2715517fb5df6c6fec619738e032dcc	4217747	validated
5ae78ad8-d48c-4a08-8e54-4fcadd511096	8c3dc8c5-0039-4921-8a31-693611141e53.rna_seq.augmented_star_gene_counts.tsv	6b42458527d5b410619bad9ebe6a4d9d	4233962	validated
70ea9273-29f3-425a-ba66-5b75db62c9b7	8f6c4058-6bdd-4f85-94ed-874966ffec55.rna_seq.augmented_star_gene_counts.tsv	bfd0d9a6d3be189dc7dc7a044ff5b7f4	4244086	validated
5bf0adf9-35ef-494f-99c6-ad1e75ed0f57	05e7d06f-4091-44d8-9ecb-35d4ec547493.rna_seq.augmented_star_gene_counts.tsv	dee0c1ff56f43537c7d78390900a3d47	4231521	validated
59c24597-31a8-4634-b38d-d759f06809bd	67c64cb6-88dc-41f9-a675-ce83dcf8204e.rna_seq.augmented_star_gene_counts.tsv	9abb9aae9190f840a79f0a0537f3b429	4229985	validated
71d47836-afbd-48b4-b8aa-04e6e5f7e64b	035e7dc1-08d6-40da-a550-1d3fc1bfa2e7.rna_seq.augmented_star_gene_counts.tsv	1ac11f8cbb75001aa695df634079ae5d	4219999	validated
7181e057-0ec7-410b-b0fe-ff8de3d14d98	d1b10396-1656-4963-8fd0-7d7368c24dd2.rna_seq.augmented_star_gene_counts.tsv	cbdf59033666adb0a79bee58b2bd3809	4259835	validated
714864bb-2d5b-46f5-ac93-abb2f0a917a6	d1880019-5bce-47c7-8f0a-954f5fa9ccc9.rna_seq.augmented_star_gene_counts.tsv	f0378a47b02170833c013e25bc4c5f69	4250564	validated
72787e00-e550-45ea-b092-8ffcb3a1bb09	4fa0416d-79d1-4b68-a146-1956bcaf49b7.rna_seq.augmented_star_gene_counts.tsv	1598743d1580e429f0445cdb2400ff41	4252844	validated
72fd70e4-4c48-42a4-b77d-39a524fe517d	80bc6ed2-f817-49e0-9301-8aaf0b0bbc62.rna_seq.augmented_star_gene_counts.tsv	15c2ab56d47dbeb306765672b2299001	4217301	validated
5ffda6da-15d6-471b-8529-809a8b3fceb7	18491da8-9cc9-4983-8afd-123105d81e03.rna_seq.augmented_star_gene_counts.tsv	c9ba4e378ed7f2f035ad41cff1536948	4226859	validated
73edea85-f978-4c99-b9c3-fda3ffc6a065	f8efdeb0-a8f8-4e2d-a52e-43d033e4ce6f.rna_seq.augmented_star_gene_counts.tsv	d0b44db8b3ceea8f9f5b9634a670fba4	4249680	validated
743a0026-5df2-4a13-8abf-aa45798ec131	a6ada133-ba5e-4d1d-ad3c-e315b44d3e79.rna_seq.augmented_star_gene_counts.tsv	35c1952ceb3953bae8a86664cf55cc51	4232517	validated
74ad1b3f-bc69-49bd-9b7f-b4819ba155f9	19838839-8987-449b-9f11-5c65d4435c18.rna_seq.augmented_star_gene_counts.tsv	4284fcefbd2891dcf3c62bab4b2743e6	4235779	validated
7437d3a0-976d-4151-8f89-b30a4a092a60	b649c743-c5bd-4c00-a6dc-422021ac538e.rna_seq.augmented_star_gene_counts.tsv	d995ea875e7ad4cf2ffd3b89f5234db3	4235072	validated
748d09fe-78d1-41d9-9ce5-4008eafe071f	547667b4-173c-4ead-b64d-b0d374dbd0e7.rna_seq.augmented_star_gene_counts.tsv	dacb4bc12711049c5a69e731689bfdd7	4185426	validated
78532bd9-8801-4e9d-a697-f6ece27fd5cc	44c392a8-c239-4b94-a03a-1aa5581f5e4a.rna_seq.augmented_star_gene_counts.tsv	91bcc66aa6a8924e78737137ec19d268	4242350	validated
75182885-7501-49b1-bb0d-8a88da1080a3	0965a7ff-1a9f-4cc6-a822-970390b2de58.rna_seq.augmented_star_gene_counts.tsv	59df9be9f00b5d6de76aa042f856684a	4245349	validated
773071d4-438a-4da7-b833-d2d172c4c4e2	358a0311-c6aa-456d-a52b-6b6b08b0a863.rna_seq.augmented_star_gene_counts.tsv	8fd28d178841468e8ff7473d1521e1af	4246902	validated
f0ce4573-74a0-4848-ad36-aa8bf2d17e69	8e6cbcf9-f6bb-4b03-af5e-f7b8aaabc5de.rna_seq.augmented_star_gene_counts.tsv	f60f05ca2e42bd145060d48f754b57a0	4249292	validated
ebf609f8-c184-466c-a1ab-4d4c2c5f0f8e	87b943fe-0981-401f-81bd-9fdf7524aea2.rna_seq.augmented_star_gene_counts.tsv	6c3c37c770758c82cef766fc970fb7d2	4249709	validated
eb80b3eb-68fb-4046-ab90-be5fc0dff96d	4aa6dcf2-5812-48bb-9060-041dd2461315.rna_seq.augmented_star_gene_counts.tsv	5e96e9d0f4bd5e99abc05e8196899d1b	4240018	validated
f8c0f161-c4cb-4058-b2ec-5036339f8280	97141ff2-cce4-4df8-8944-819e6831ba80.rna_seq.augmented_star_gene_counts.tsv	93cb6186bec4b39a3e0e66c1cc17c818	4242776	validated
7882ff91-e415-48ae-9151-26b55f1cfc57	2b5864c9-7577-4e93-8d22-1f45a98267f1.rna_seq.augmented_star_gene_counts.tsv	3337bb07f0afd8b6d06911ba132616c0	4221522	validated
7915bbbc-7e5b-4439-bea4-12fc7f639d6d	e1edc70f-0307-4283-9efc-77feb465c9df.rna_seq.augmented_star_gene_counts.tsv	595e5d383e4876c749c355dfa9e64eab	4249038	validated
78d70b30-8812-4802-bca7-f1b8135b9cbd	db66be89-fb7c-41c3-9a0b-9beae75b7850.rna_seq.augmented_star_gene_counts.tsv	c23ae4717a1c8bfadf469112a0e6d2cc	4254576	validated
0b9c14bc-841a-46c2-ac7b-1a7f4dfad8fe	6185bcf5-2a16-4b2a-b520-72eb7c723483.rna_seq.augmented_star_gene_counts.tsv	8815e8f82dea4f7c35e960ce80690db2	4233067	validated
0a7421d4-5722-427a-9643-da1074e5c25c	83f93d3f-d038-4773-a671-0f218f53821c.rna_seq.augmented_star_gene_counts.tsv	ded910118e9a4b6fdbcbb4c044b91df9	4242686	validated
0a8e9ed2-46f3-4927-a7e6-f27b89ddce02	392b1414-ea30-4f14-9797-8e7798dc1341.rna_seq.augmented_star_gene_counts.tsv	c41cd2005b59f5c439459ac0f8becdf6	4188986	validated
7a2d8497-1056-4a46-8e1e-e314b7c462a0	9d086aed-1b53-4120-8116-8234d6bd26e1.rna_seq.augmented_star_gene_counts.tsv	53f15ef302cf51efb7d20e18d21bfbcc	4245687	validated
2e1f60b8-b3de-478f-a6c2-543907c8e18b	48852575-9f44-420b-9ce2-919d97905a0b.rna_seq.augmented_star_gene_counts.tsv	0e8df478fae4d585fcdbab766b5e1e06	4241480	validated
33bcfac2-da3b-4345-9184-097dcc5b115c	8406dd78-4357-4837-be0d-a4982b5ef157.rna_seq.augmented_star_gene_counts.tsv	d0470779d3dcafdb2bc45c0d72a3c534	4223529	validated
3e9eff1f-5fa8-45fc-ba81-7201a78aa477	24bda804-df8e-415b-81a6-fdf0e6c53ac8.rna_seq.augmented_star_gene_counts.tsv	7c5b10844d9fa806a2aca6acdee4726e	4245130	validated
356da03a-5cac-4fce-babf-4a5c2add7b3e	4da5219c-0ba3-4f2a-beaf-83608a3c6df5.rna_seq.augmented_star_gene_counts.tsv	8adfe6f298ad3d6c841971026b55df1f	4237343	validated
92fc6274-1d0f-4e1c-a124-9e5135753d99	52df14ea-5feb-481a-855e-0a6176744a73.rna_seq.augmented_star_gene_counts.tsv	f4dc209c27aa33b1fbd1682a5ff51a20	4242149	validated
92dd3ded-2b51-4d1d-8c8a-09ed1f0b16ed	68bb844b-1bd7-4828-97d0-e284a7998cbf.rna_seq.augmented_star_gene_counts.tsv	4a2eec136254c40da6d8e3e3ff46458e	4252225	validated
3eda8e7b-c987-4d34-8c00-5580562f7605	7faf4015-7f89-4d75-b35d-63e40cf1b927.rna_seq.augmented_star_gene_counts.tsv	f6eec51a2c7868e77ed3390dc6c6c85f	4254731	validated
95775d9a-4f7f-47c9-806b-acea8e01d40e	29789e2c-1555-46e0-8e17-8a252933d84d.rna_seq.augmented_star_gene_counts.tsv	60082fcead3ccc45be96022eb7dbbffa	4248671	validated
932c9ad0-252c-4433-bd33-a79f942f1afb	942305f2-461a-4179-8a4f-d36f1873dc0b.rna_seq.augmented_star_gene_counts.tsv	6d0b807648b443f97f9ed308b19c4b70	4241594	validated
934935ae-037b-451d-a696-0679b07bd401	90388468-c622-4114-971e-ab178e487493.rna_seq.augmented_star_gene_counts.tsv	f2cd03ac00df1dea59a90556e3a0aa59	4253559	validated
47254c42-77f0-4e52-b93a-60d421349b3c	1a72ff71-1c79-4ced-8e8d-f4e311c58efe.rna_seq.augmented_star_gene_counts.tsv	98cc9bb3defef5dd85967de8aac555fb	4219785	validated
958813f4-8036-42f7-856d-7a69c4175adc	269c35f0-a4f7-4e30-a69f-f1f3b7b5dace.rna_seq.augmented_star_gene_counts.tsv	0035fb5b56a204c5c0606b98b277344b	4237719	validated
9678c5cb-97be-4f76-a161-fece8b5982cd	5982e29e-b818-42b1-87bc-bf55f9d943c1.rna_seq.augmented_star_gene_counts.tsv	5af2bffad466dc555548b6a11340092b	4213317	validated
958e63e3-9fe5-46a8-8844-e1e8f5b1eb79	1536fa04-c91a-489b-9688-3e4e8074e856.rna_seq.augmented_star_gene_counts.tsv	97d18557406a6043c8f2538dab2880f2	4232195	validated
47bade9d-cbd2-43a7-a5f1-641a4fc6aad5	e9f77b10-361f-4a66-a33b-7953db98f838.rna_seq.augmented_star_gene_counts.tsv	417e6fac4c823395758cf0ffcd2d8c6c	4226863	validated
975121d2-ba5d-4b2c-bd50-278311c7144a	143cbdd4-689e-4ba9-b0ad-069629dc7dfa.rna_seq.augmented_star_gene_counts.tsv	183d0ae0ff94b26d27b2579096f3a782	4245159	validated
970ec9cb-0e84-44b7-adf0-006f5957793a	2f38ebf5-ca42-498c-ae0a-b775db4d7bfa.rna_seq.augmented_star_gene_counts.tsv	1873f1c872ce747ee526287fa7b2e05c	4194614	validated
96ee4783-cdc5-4195-a03b-587bad43de7d	6085b6d7-336f-4408-85ff-b0b4e7c1dd3d.rna_seq.augmented_star_gene_counts.tsv	d2ea45a82faaf93bf0cd90db17b6762b	4241852	validated
9ab3bfe1-463e-40b8-9380-da7cc3bf6d16	61419601-eb40-48c4-b221-f244a321287b.rna_seq.augmented_star_gene_counts.tsv	491b60cdd0226de8a20de9db2a59074a	4255788	validated
986a8890-65eb-4fc6-bd57-c137d63567b4	0a47c453-b617-4cc1-9ce6-5c403e430d9b.rna_seq.augmented_star_gene_counts.tsv	1b236b2c7c9e88feb1b7af33ae074452	4223068	validated
9a48159b-edd0-40ee-ad8c-d216c75c8514	0a4a7c26-a258-4874-ab27-86dcdd0d91ee.rna_seq.augmented_star_gene_counts.tsv	9de7c6578082537552ce6adcb530a7e6	4245725	validated
9b0915f6-ae06-42e6-ae4b-1d5265eb7c99	10a345de-527e-41e6-becf-4999ca1cd700.rna_seq.augmented_star_gene_counts.tsv	7c600449b2a53a98cc05eb141da4eb86	4241089	validated
9b3ab37a-3df2-46cd-b2ad-432e382427ed	8eafa83c-c008-4618-a7c2-b5f9394a16aa.rna_seq.augmented_star_gene_counts.tsv	da7aa9e57cfa7ee28497c862de301136	4248400	validated
9b2eda58-2d5e-45b5-adb4-d351fa802d71	3c603370-b004-4265-802d-c71574eda3fa.rna_seq.augmented_star_gene_counts.tsv	f4b488786686edff967d962e5101074e	4209000	validated
9b3d2763-ce8b-4387-8e81-4790a4c27307	80918b8e-808e-45ab-a160-f22b364a1721.rna_seq.augmented_star_gene_counts.tsv	b9d429c1ec15b38b220438554fb77de4	4240950	validated
9b55f6d0-87d1-4afe-b27a-491c5e4784b1	7938c256-104d-4d46-b833-6758275ee33d.rna_seq.augmented_star_gene_counts.tsv	5680a8768fb0bfa0b382e97b2bd70c98	4213816	validated
9da9a119-9f9a-4ddb-947e-97724b9fe45f	7733c059-09bd-40b4-9812-4bedd68d9d01.rna_seq.augmented_star_gene_counts.tsv	767e0ec3e9114e20a332f8d2fc60954c	4249713	validated
9dc09c86-c728-4bd9-b2b6-2d9962dad662	d1f1743c-5fd9-4ae8-90c2-8c3e2d475d1b.rna_seq.augmented_star_gene_counts.tsv	24d42f590b663170a1f908a75917da90	4251380	validated
9cac5296-0f61-46a2-bcbf-9bd3212fb7dd	1ec0a33c-5b2e-4078-8226-48026f7d5c82.rna_seq.augmented_star_gene_counts.tsv	e48fdb17c5c7d9405180cbd2db64344f	4243209	validated
9f01664c-19be-4841-afb4-297483d22ec8	e3955555-9663-49da-bb98-f6593eb74d7f.rna_seq.augmented_star_gene_counts.tsv	7184dc00dcd6180814d97f3c61b75ed5	4223044	validated
9ebb875a-484b-4b77-aa66-2f727cb3eb7a	26be3fb3-4d31-4707-8af2-e21220262bb3.rna_seq.augmented_star_gene_counts.tsv	5363c5ba29fed4428afb2cadc920befd	4215581	validated
9e459810-a982-4f7d-a6b3-ab1ac35bea62	af54f762-0442-45c9-ba86-840437323ba6.rna_seq.augmented_star_gene_counts.tsv	6afb4e0c2647212e97aed10496234098	4262687	validated
9fa7d342-2062-4a94-8cdf-928b86b98c5b	c5ac862b-ef1c-4299-9afb-99d5f0e52fdc.rna_seq.augmented_star_gene_counts.tsv	1636e36e8d2eb69e573c62c5f0e55714	4225694	validated
546aacd6-00c6-4a7c-a02f-84ebd25ba776	0901705e-e9ed-4476-a99d-cfec76669d95.rna_seq.augmented_star_gene_counts.tsv	a2c9d0ae06ef28c1548c5d56af006de9	4238466	validated
9f65c99a-47f1-4f33-8a66-bd1fb638d953	fe6f1ec7-deee-49ab-838d-e9b4d73377ca.rna_seq.augmented_star_gene_counts.tsv	5a58f1646b2868007b45a64010cb54c5	4220232	validated
a136399c-5bfe-4689-aac9-a47be0d9881c	e4eaa69c-cd49-4024-86ed-3549ba9405a3.rna_seq.augmented_star_gene_counts.tsv	d216c109263070d6ce658ccae02033b7	4238491	validated
9fa8395c-e54f-4aa6-8358-dea4356d8f62	9f6a2480-748d-414b-be0b-36be34c24037.rna_seq.augmented_star_gene_counts.tsv	3c7a0b0d0bbc807719b5a1c59d862170	4223365	validated
a1e1c530-3f94-4c47-9a17-16f9cdd8098f	39ae95ac-ff00-4e07-87fa-1b1cd3cfae71.rna_seq.augmented_star_gene_counts.tsv	dc50d4f633a9edf629163301936bace9	4253430	validated
a31228d3-769d-4f2a-b006-b275bd9ccf19	e0b68956-0f93-4f25-87b4-b8538ff3e5a5.rna_seq.augmented_star_gene_counts.tsv	388c8b05c1f27ba9bafa9808a51e40bf	4248773	validated
a2b8d498-f21a-4718-8661-1cd9535ac2e5	bee0d45a-add1-4765-990f-4d58934ab094.rna_seq.augmented_star_gene_counts.tsv	30a8306362d57f0df7fb33ee521eab99	4228021	validated
a2a7a6ef-485e-4162-bb85-2d228634d01d	415b79c0-10e4-403a-9d45-dba9a7b7dae6.rna_seq.augmented_star_gene_counts.tsv	98f07d199bed4bd91902be0d956056e5	4221491	validated
0c0ddcd7-8b4c-4489-b642-e48c4ab4602a	d1ad6c3b-4e2a-40cd-b3e6-098b845d59cb.rna_seq.augmented_star_gene_counts.tsv	62d19a6352cd8df21b7e383299c2f1b4	4259629	validated
0c53bdc0-692e-4367-976d-4bb41fd7b96d	2a22df33-4eef-43ac-9fa3-bd0f58e6e7ba.rna_seq.augmented_star_gene_counts.tsv	f1fc1d5237d7f57066ba44bd4ba51846	4245468	validated
0c5ce27e-46a9-4868-880d-c7e87391cdf9	e1cfed22-6157-4030-971a-8a9fa033aa8d.rna_seq.augmented_star_gene_counts.tsv	4fc82eb0b7ae3ac59ffa4b6efa414f3b	4238911	validated
a4de05ab-6988-496c-863c-50c5acc0fe55	60cdd97c-5c95-404a-835b-b0e096d0ea26.rna_seq.augmented_star_gene_counts.tsv	0512fe7ae4f2583bffc2d6dfee2168a1	4239237	validated
a56c9911-e164-4572-aef8-37754ee056e3	2bc0030c-7f9d-47ee-9b0a-82c6bf99192a.rna_seq.augmented_star_gene_counts.tsv	c660b31122cae4ec6359c4dc5ed6e64e	4248868	validated
0c53b773-af42-4285-b0bb-19787a2712a7	7107da6d-83c9-47af-bbf5-c677e50dcfad.rna_seq.augmented_star_gene_counts.tsv	e550790bafbe61ce1af382597c37e8c5	4241757	validated
a572e59c-096f-4054-bbb4-90f2e2461d99	b87ce383-9333-420c-9184-62d9d1eadabc.rna_seq.augmented_star_gene_counts.tsv	da3738eddb82eb38a8df763f803b84a3	4230981	validated
a9de158f-7ccf-40ec-90c1-3605669a4d09	8b416c74-f913-4e37-9b2a-cb0bf92b1819.rna_seq.augmented_star_gene_counts.tsv	834cd7675d4bfefd75bed5338ea0cfc4	4246085	validated
a8eb15ad-97a1-4a24-9442-cb0f00511da4	178684cd-3853-428f-9dc7-f14c04bec277.rna_seq.augmented_star_gene_counts.tsv	beee95a35994807dd4e5e218f534ed1a	4230485	validated
0c212a58-9a27-4850-bb22-540502e893dc	57d89d75-a9bb-4bd3-af76-d29def9a9625.rna_seq.augmented_star_gene_counts.tsv	87a42acee64207ba01415d1af99e9b4b	4237046	validated
aa7712ce-63fe-4a3c-ad0f-88467d0c55df	e4563c32-14e3-4574-b11b-f6aa4039ced9.rna_seq.augmented_star_gene_counts.tsv	b238f413640ea341d0abdc6136849721	4237504	validated
ab24be1b-969c-48f2-bc98-8b89bc719b4c	2a48ffd2-9212-48f4-a836-7572eb2feffe.rna_seq.augmented_star_gene_counts.tsv	e3867dbc0c259e4a45e585822b6ee6ba	4236126	validated
ace1e7fa-7e2f-4bcc-a2cb-afb7f321ec1d	3ea7f9db-1aa9-4092-9761-b17df393ecf9.rna_seq.augmented_star_gene_counts.tsv	51d61f0f695548b6b5b3a752649fdaf1	4244760	validated
ab3c7d7c-7ad0-4f26-9991-ddd288598936	5d843590-36a7-4568-88a4-2bc09e14927f.rna_seq.augmented_star_gene_counts.tsv	e2a5a342800957b223e29d242646d961	4222576	validated
ac8e946f-0774-4798-876d-50300410a9c4	6aa28bec-36c5-4a17-b0c4-c3fc24c4f050.rna_seq.augmented_star_gene_counts.tsv	d5336a19c6d3397c25d7ae18909d9b0a	4223107	validated
aeab3a28-be15-4c71-8146-fc5cd6c1ebce	55849b80-741b-46e0-a69c-6d50a72eb97b.rna_seq.augmented_star_gene_counts.tsv	2d507dd3f4d15af01f596b22d67ea964	4228586	validated
ad22b08f-0bc2-4bf3-96c2-9cb3d65c0718	f20c6e92-e31a-4081-8818-7c2c473fc5eb.rna_seq.augmented_star_gene_counts.tsv	01af24cfb57e639a42c1af6e1c97a2a7	4251869	validated
ace52699-f049-4a11-ab3d-ce3719c62e41	0e3e11b9-9f43-4a0d-8665-023fae9f8b00.rna_seq.augmented_star_gene_counts.tsv	7edb44b06da1d77cd7dde2a9eece24a8	4223025	validated
af5325e4-9837-44f7-a02e-d7fdb1f7420f	463a5f30-179d-4df1-9f48-f760d954574e.rna_seq.augmented_star_gene_counts.tsv	e515e3f3c52a56be0b7f77a61cc3c804	4232730	validated
afcab3fd-65b3-463a-86c7-ca84d580db00	0aa2c4f2-1b47-4ecb-9923-7e79471db6bb.rna_seq.augmented_star_gene_counts.tsv	cc23ca246b7def99e9dac9b87be46c1d	4239970	validated
b0a41da1-d309-4d5a-bd1e-59a7ecdcf64a	fccbe338-8ab3-4811-8ca2-79c1294261fd.rna_seq.augmented_star_gene_counts.tsv	e0a84632f7815c570e8f6a26641ef257	4229240	validated
b03b7b9b-00ef-4e0d-bac2-0b1059d57a87	99898625-cd73-44bf-8a52-dbd47eeb12af.rna_seq.augmented_star_gene_counts.tsv	2b9165e23783e1c4f4131b6aaad48fde	4216672	validated
b0b5583a-d348-4a65-bea4-d4046eac0f76	9fc87bb1-4c55-455d-8959-aa2c8b8cf66b.rna_seq.augmented_star_gene_counts.tsv	cb230842855405b80e4159b2091944f4	4212258	validated
b1c42fbb-018d-4267-bb1e-4b34470f84d5	b7d0b30b-5faa-4ca0-aa58-28715449175a.rna_seq.augmented_star_gene_counts.tsv	e26156a4e4a481d6522233d7059cd2a7	4236558	validated
b0b5b05d-f782-449d-94cf-8fd74a4bd30c	146a69db-f304-4dd3-97e2-4d11b6512069.rna_seq.augmented_star_gene_counts.tsv	f325cd9d860c3a44c00a9224028439db	4206923	validated
b0bcbd25-bbca-403e-a75b-ab617a8b9d6d	81a96975-e12c-4582-9a66-fe84c2eb02f5.rna_seq.augmented_star_gene_counts.tsv	9c77a41f1697f120bc51194c2cede486	4272697	validated
b1c724c0-0537-4f3d-b570-bf79c5b8adb2	d807986d-eb01-4213-bb61-578b1d85d3ad.rna_seq.augmented_star_gene_counts.tsv	305fcffc720d322c4ddce68b306276c6	4249343	validated
b6a87adc-699d-41a4-b774-6b6062de6077	32801224-d7c8-411b-9e19-febffb268bd2.rna_seq.augmented_star_gene_counts.tsv	304353d86e83db2946a4033d96720259	4231409	validated
b45de871-d65f-4f5e-bd80-aecd17b50296	3194f4b9-f9d9-495f-9cb0-5a64727ff5d2.rna_seq.augmented_star_gene_counts.tsv	5ef0a8c9ce3ecf6566318d21601632d6	4213682	validated
b45e937f-da60-4259-8fa2-e64ee4fdbe95	534541e5-89a2-46bc-98d3-1fed57d6e4c1.rna_seq.augmented_star_gene_counts.tsv	96572e6dc92f8c130db10e361a8012b0	4242321	validated
b6014ec0-7b5f-4b40-9986-ee60d0247bbd	a307b24f-4caa-403a-8313-2a4604f2079a.rna_seq.augmented_star_gene_counts.tsv	6b12ee34164f184330060c66b892335c	4238400	validated
b7ee9c20-cf93-4c93-be18-623a05620ebb	8ed5e0e6-cfc7-4369-b81c-a15ce9e62294.rna_seq.augmented_star_gene_counts.tsv	57268a7970a9b0da3a69408717d44d78	4222938	validated
b6bbcd01-c1a3-42b8-afe7-c17b987903b0	a3624554-07c8-41d7-9b6b-f4cbf9de9301.rna_seq.augmented_star_gene_counts.tsv	d3e8847507aec0f14c89d2224015b3ea	4248934	validated
b6c1dec1-e51f-48e9-90b3-3b47ae8de832	c15bee9b-18e0-433d-8216-32193639733c.rna_seq.augmented_star_gene_counts.tsv	3394be7181a07e159e0d4cb270d85aa6	4239736	validated
b9549737-232d-446f-812f-e7e015bfb462	ca05380c-ec64-451e-9834-9a5996017749.rna_seq.augmented_star_gene_counts.tsv	0c35879bb6a48762928d9742e2151419	4251180	validated
b9015212-73c0-4247-9848-95ac288ffb3c	33aef257-2e86-4ee3-8d3f-e48ff0e714f3.rna_seq.augmented_star_gene_counts.tsv	268d7e59070bdf3fb7f3b242fbd8adab	4241858	validated
b8275137-3052-4f60-b11d-f15499863648	5cf193ab-5d52-47cb-a515-7855ed1099c7.rna_seq.augmented_star_gene_counts.tsv	e0702f79177534945536cb4c8f59f8ca	4246822	validated
0c89b976-918d-4eea-a859-5a4d53c86a0d	82c6d698-4f92-4737-a434-09534f0e5fdb.rna_seq.augmented_star_gene_counts.tsv	b1c189c8d4ca47aea62ccf1ca3901886	4257350	validated
b9610938-1f47-4556-ae92-794df8ae6401	a0ead79b-f99c-46d1-a092-4cb98291bdcc.rna_seq.augmented_star_gene_counts.tsv	868d9748d56a2ca220f558405a3f5bf3	4226468	validated
b95e65b2-fe4c-4b29-80c0-2b9ff73f561d	920c2cf9-7811-4330-a17a-fcd12da4b654.rna_seq.augmented_star_gene_counts.tsv	9f9950d84786a4182e0c7126e56d1ccf	4217837	validated
b98aead4-8501-47ea-9bab-121a8ca05a36	d912a341-4b7d-415c-bb65-d64c6544e48c.rna_seq.augmented_star_gene_counts.tsv	f5895f174f2ec6e8b6acf7d5f5beedef	4232601	validated
ba27831d-d20b-41e4-8dde-d69ea443450a	52924618-4df5-449e-ad2c-691919683815.rna_seq.augmented_star_gene_counts.tsv	1ee4c62a1f4b9b0e8262865f06559d32	4229239	validated
becb2adb-be99-45f3-8b5d-a53f1c4520c5	28ea2e3f-fecf-481f-a3bc-ac4ae9ae40b4.rna_seq.augmented_star_gene_counts.tsv	8417646d8f1d9b7434a363798c720a35	4253720	validated
0c9322c1-82bf-40b8-9234-e4dbe04895d1	e4eaa3f8-d194-47a0-a7db-4bd04669bacd.rna_seq.augmented_star_gene_counts.tsv	22951aa4e4f01ca8908261c69544f557	4239952	validated
ba8ec4db-0853-4295-9a73-951fd3970d2e	ad0dd003-f7e3-4441-b49e-97af79d6750b.rna_seq.augmented_star_gene_counts.tsv	d62221a5e27b86bfd601a276b38c5446	4242496	validated
071e901a-f9b7-429c-a82a-7b291cd90347	efcae857-7fd5-40af-9702-a95f14f038d3.rna_seq.augmented_star_gene_counts.tsv	d7fbc8819807fd7c660f75d4df8352fb	4236274	validated
bbea4239-0ce8-4540-8818-d73d076b3aa6	3369898e-21d8-4ded-8bbc-a746b1a743ad.rna_seq.augmented_star_gene_counts.tsv	de5312b418ee15ee4d2be3ef8a80236d	4215833	validated
e0bbcf72-33a3-481c-8daf-4ca22c5375ca	ebfe35f9-cfc5-4539-8a86-c56f3db2c569.rna_seq.augmented_star_gene_counts.tsv	191a61c038e0cd62ee0f616d595dac60	4244367	validated
bbc54476-1e0b-4a0f-9786-1b4401852e1d	58145b8d-61c4-4c72-9e52-9cc0787fba90.rna_seq.augmented_star_gene_counts.tsv	0d7bd29a1d809048d1b204e721b41505	4223699	validated
e340467a-6871-49e9-8d53-9fdce69ca4f1	be86c4bd-ac41-405f-b3ca-7a4a4d72af08.rna_seq.augmented_star_gene_counts.tsv	5954b68629f55f511b29410b3d96862c	4241847	validated
bc8cef4d-5c5c-4d5b-bbbc-553e8940ced1	7bcfdaa5-0d48-45a4-86e1-28d8fb2f26d3.rna_seq.augmented_star_gene_counts.tsv	1bd65b12496ce1fe0c77be0c850cd2ff	4264420	validated
0cd79b1c-d9c2-4aee-8976-7174cdececae	1eb9bd2a-9d0d-4dd6-8e91-8eca788861d1.rna_seq.augmented_star_gene_counts.tsv	2f2d6d7083a9e9fb447e53cb19b02d5a	4247475	validated
b42b7e5b-6566-4d6b-82c2-cddd3075e4e7	ac5e69d2-35cc-4cf1-82fb-bea2dcf703b4.rna_seq.augmented_star_gene_counts.tsv	809000d7ca5bab7f4e9440c09ebafb45	4246150	validated
fb02c7c7-b66b-4e69-a818-c8348e25ac44	65da067d-ad76-4cf8-a921-576ff6b5a94f.rna_seq.augmented_star_gene_counts.tsv	73e0325279870bd133ac3546e4586ce1	4255062	validated
040f858c-85e3-433c-aace-e2a026fe6afc	9eeac5f1-bf93-4ae8-af05-de53e5615bfe.rna_seq.augmented_star_gene_counts.tsv	e408387e789a6755f471326c7e4ba2a2	4254664	validated
fb87474d-caa9-4ec2-96ba-4ea9d44d115f	ba8d0266-8e93-4ce3-9a24-0188ec829ce3.rna_seq.augmented_star_gene_counts.tsv	31482af50263c979e5df73de8bfa7267	4238191	validated
bb50e1b7-0de5-46ae-8b3a-5617afb11eb6	fb9d4d11-eb58-4429-be87-6582a19481b9.rna_seq.augmented_star_gene_counts.tsv	2f605585b73af7b39c74fc9361a1383d	4227632	validated
db5e142f-f5d9-47b7-bffd-b74173fcf4da	f23b6b5d-8e06-46fe-a557-af991c165ca1.rna_seq.augmented_star_gene_counts.tsv	0573f6bafd6c89daa880cfe99b4ad7b6	4232550	validated
ccc6f0cc-58b0-415a-a0d9-cb4483020a70	f99e8da1-3d16-4949-9817-48c94b707016.rna_seq.augmented_star_gene_counts.tsv	fb6fdefb301888f4d976bfe617be76ab	4253234	validated
c36b4e92-fd9e-4a36-a56c-fc0b292f9210	bb0fc611-813e-4b9f-a014-2107117302d6.rna_seq.augmented_star_gene_counts.tsv	83b497caaf42448dd9f475ca8e738785	4239329	validated
6869f997-6119-4a64-9dd8-4fe7266171e9	1a7a23fc-67d0-47d7-a4bf-0acd6ff15836.rna_seq.augmented_star_gene_counts.tsv	011d138b6bc2cb9157e582444c184fb4	4237467	validated
bce6feaf-ee45-428c-b680-16760f02683f	129e4c47-a271-486e-82ec-2e4449609b75.rna_seq.augmented_star_gene_counts.tsv	ec46b6d5edadc38b26ce9948e4af52c8	4257189	validated
05a80b4d-cfbd-4bab-83d2-bb3261832cd3	d22fd61e-356e-4e3e-a507-dcb7ee09b1f2.rna_seq.augmented_star_gene_counts.tsv	50beb1b38692165e7165e559d3fef9a4	4244276	validated
6a8837ae-657f-4892-bbfd-758161967afc	1ab4a652-7fde-4128-ade4-0a1c56eede64.rna_seq.augmented_star_gene_counts.tsv	ccb197510481051c3b2e58505dc0578a	4202001	validated
0cb1ff53-394b-4638-a754-8e9fed5ee614	fe1628d5-92d9-4e5c-a441-531b699014f1.rna_seq.augmented_star_gene_counts.tsv	12f1d3f1f8bd00091f0cfa2237fac9d3	4207673	validated
ee9928b8-17fa-450c-8897-42fc700c1c98	12183b9e-ecf0-4eaa-9422-157dfa09a66b.rna_seq.augmented_star_gene_counts.tsv	b11ff37f0eb3e652c24085827f16b1e2	4158192	validated
055ffec2-1932-4a20-84b8-b841fc0054eb	6e52f36f-b65a-4b1a-ac9b-89f91a5eb92b.rna_seq.augmented_star_gene_counts.tsv	86a407744d6bc48007d5b5ef2bafe7d1	4216653	validated
9afe56f7-2570-4358-8734-5c94e10e83d1	43c9d567-691b-4f12-b083-c6eeeff8e453.rna_seq.augmented_star_gene_counts.tsv	c7a29f2347513f478da93e527e4f3564	4213996	validated
019bfec7-ec6c-4cd6-808b-3e6e058e55f9	05167d53-0b47-4131-bfa4-450b236b9fd5.rna_seq.augmented_star_gene_counts.tsv	b5c0418ce0a5fb62703befae3189c6bb	4195857	validated
a2a4b9b5-7d9e-41fa-8d59-6447d62134ea	5a575c2e-b083-4897-87e5-4d2e823bf73f.rna_seq.augmented_star_gene_counts.tsv	6bf8aedd94b83318bdfc94fe03785ef1	4244744	validated
27404c59-9a94-4c61-ac2e-12bc30e12b4a	054d5602-4089-4f34-a667-14c8edbb4167.rna_seq.augmented_star_gene_counts.tsv	d935087c2e1872d29de9a3781ac1eaed	4205541	validated
a6307b70-2831-447d-ae24-b0454ef867e9	5af57d46-5acb-424a-9675-ee3dd20db062.rna_seq.augmented_star_gene_counts.tsv	b5547db03a70ce3c0f661bc6ce2773cb	4240521	validated
0d8c63b2-65b0-4dc0-9397-40075b188611	43aa36aa-b88a-4f92-90d7-902c246bb859.rna_seq.augmented_star_gene_counts.tsv	155479878d50c9bb6de02a71c0a8e10a	4249522	validated
01e52273-4552-46a4-9e03-b99d4d1a40c2	f3491776-22a7-4fac-baf0-2d2995b42572.rna_seq.augmented_star_gene_counts.tsv	c007cd4ba4a2e5f28aed3f25d7310468	4242187	validated
e8890508-2f98-460e-91f6-b03e3e213823	39857506-1b61-498b-aee6-b8d80f66db1b.rna_seq.augmented_star_gene_counts.tsv	0e893bcd2bdeeb342bbb825bf4c5d495	4233136	validated
3b8b7b48-4dd6-48c0-b36f-a554b5a2e0a9	bf33f73b-a3b5-4585-a759-7bea4384e703.rna_seq.augmented_star_gene_counts.tsv	8a426196dd75aee5e60870db61b490ae	4234000	validated
bdfd291c-ce84-49e2-a670-5158682842e2	296189e3-b7ee-4c0c-9ffe-2205c05bef0c.rna_seq.augmented_star_gene_counts.tsv	db4bc3b3838c74f5b2381f1380141a24	4238774	validated
03fc84ec-ac67-4fdd-a7ce-f677cf8b82e6	5b4ff52b-e660-4640-98e2-b7ab76ca4474.rna_seq.augmented_star_gene_counts.tsv	91f82a0f6dad2d3b524b8dd8a4e9d255	4237700	validated
699928b7-738d-44a8-bbcf-a8e58c34112f	5b217223-8b43-47b6-a694-c808b643c3c3.rna_seq.augmented_star_gene_counts.tsv	ed8a886999750ae3365fb36800888602	4202763	validated
be19e560-e5b5-4cf2-aba3-295335d046c9	1fc1521d-7cb1-4a33-b6ed-efee9edc87e2.rna_seq.augmented_star_gene_counts.tsv	3059523cb5b698b929103fcaaad179b3	4231051	validated
31d7af50-fbc7-405b-9c0b-d7063d076d43	6fdaf546-5b04-4227-8f87-e5369f434017.rna_seq.augmented_star_gene_counts.tsv	a687593214df09efb562c97fe6295938	4253670	validated
be090476-289c-4332-99aa-945e1268019a	06a8e36b-8e49-438b-97a1-d599dfaed151.rna_seq.augmented_star_gene_counts.tsv	bca555f3313c68e3ac618fa1657965bd	4268147	validated
2d38647e-dfaf-41bd-8dc0-f90c0ae44f35	c4fbf368-9e12-4cda-adfa-c6679bec1529.rna_seq.augmented_star_gene_counts.tsv	9a40d690fc0cb797ebd1ddfeb22a5a7e	4245538	validated
be386ce9-a12f-4c16-80ba-a5d47d5b374e	13daffbb-aa53-44f9-a6ed-5fd43ed37471.rna_seq.augmented_star_gene_counts.tsv	f1186dfb90ed4942b330147c414b790f	4246188	validated
beb3712d-76e3-4c3a-becb-c94048ea8a7f	7977a11b-246f-4c4c-a200-ee35d2d51fc5.rna_seq.augmented_star_gene_counts.tsv	a5d8eb7381258193c120fe312b79ee56	4239333	validated
2dd2a180-3788-47ac-8a69-3e4619f78e77	06a61d6e-f726-44e0-82a8-762602e0cd2a.rna_seq.augmented_star_gene_counts.tsv	21850d7e50eda2214715fe2dc5ca322e	4235355	validated
3dd3700a-dbcb-429b-8b66-106d0a9469a5	3fe411a2-bc7b-485d-bc59-0c5bd712c8b8.rna_seq.augmented_star_gene_counts.tsv	5c834e69ab878558cde963cd92050cce	4232589	validated
bf352928-1ea1-480e-b2ff-ef6ac76c5af2	1e27af56-7990-4dda-85b8-6c41071b79ce.rna_seq.augmented_star_gene_counts.tsv	49875d5476ee54731b2eeb6a2ae3ceca	4213156	validated
3a823986-e570-4ff2-849f-4087489e869c	d4d27b5d-8d30-4c77-8ffc-8965ca4c5d3e.rna_seq.augmented_star_gene_counts.tsv	6b75a7403ea4ab11d9903f102569415f	4232672	validated
bfbe5707-5610-46af-97cd-3fd43dc492de	d86d19a8-0368-4fd1-a8b1-2e793606315e.rna_seq.augmented_star_gene_counts.tsv	fa6f0f86971c4e8fba91034568f51c7c	4243852	validated
bf98764d-1604-4a14-8e06-1c785a085db9	1c392f31-7efd-41ad-94c2-06fcc47530d2.rna_seq.augmented_star_gene_counts.tsv	7f5b0e0c770db7cd0ca4331d1a91eb61	4242460	validated
41b80942-819c-49a9-8c01-2e804383f794	7437468e-a9c8-4cec-956f-860b25455c1f.rna_seq.augmented_star_gene_counts.tsv	ae671955f34378f0c70529040392ebbd	4235579	validated
4d15a2c6-a958-4496-baa2-575acd3ac402	623cdf95-e7ed-4a7a-9af8-54aef17a2475.rna_seq.augmented_star_gene_counts.tsv	842aab23112f9160186be67f9f3369bd	4247077	validated
4c2d4dfa-96ec-4db4-a3d0-84e1ce0609e8	e2d36200-e3a2-4b53-a233-63ec5977e79b.rna_seq.augmented_star_gene_counts.tsv	d0d5bb4869a786a3857a5fb6008eb53d	4233142	validated
59f827f3-24f7-434a-a43e-b1567b13b743	1065dae3-c2f6-40fc-b91e-e8759b386dc3.rna_seq.augmented_star_gene_counts.tsv	b96bebe4088cee3e8dd3b658d2c6ae07	4235811	validated
588ec075-13b8-48b8-be42-6dc4c1216403	4a538f24-c4bb-4775-af8f-16c099d0d780.rna_seq.augmented_star_gene_counts.tsv	ecbcf701da6a6d5108e9229935ad6228	4228275	validated
4e20c639-a91c-4acc-a293-6fd7f5e51f3b	d76dffe0-6762-4ae0-a89e-b25deb47a2f4.rna_seq.augmented_star_gene_counts.tsv	3d4f3ba211c6565b253577f75f4f794a	4254407	validated
647127f8-ff31-4ff6-a85e-85db5361c3c9	1d1c32e1-07ab-48dd-ac60-ca65f03a6017.rna_seq.augmented_star_gene_counts.tsv	2f62846ca005c8d153203056fc0886cf	4226079	validated
57c425f6-9625-407e-93b8-1d03858fd1f6	576325e7-0f30-406c-9147-80e3edcf8b57.rna_seq.augmented_star_gene_counts.tsv	e236223206ffb9832900d42d7f4d03c3	4215375	validated
c0720f55-e27a-48a7-b5ae-1cec7d572bf3	51170677-46ff-4ce7-babf-e5151d1af528.rna_seq.augmented_star_gene_counts.tsv	1e4651f370794edef1546b19422af119	4222680	validated
c0f2af6f-2055-44f8-aca1-d03e7f669fe1	315477ef-0f3e-417e-b3d9-e218b20e86b5.rna_seq.augmented_star_gene_counts.tsv	a2ad3a3d74f1d2dc494c85f36e3af65a	4235624	validated
6474a34c-0c47-4dc5-9fad-8a3bdd5d197d	65c46a4c-68b8-47fe-ae77-c6a4d134cb79.rna_seq.augmented_star_gene_counts.tsv	902cc7f1af246a0d4aaae927591792c9	4257142	validated
411ef195-13d2-4c3a-b8df-b3e6150fe73d	d22c9285-50cf-4724-9f81-606fb54c00fc.rna_seq.augmented_star_gene_counts.tsv	7b457ace3936e79db632eaea79fb70ea	4215553	validated
e119e5f6-aac4-4ccb-9cf1-78085f1821a9	0e1c98de-b4e2-4f42-beca-9948f867a46b.rna_seq.augmented_star_gene_counts.tsv	e01fb7cb7b38823e52fbc60e9868c0f4	4197490	validated
64c23e52-7b5b-47ba-a6f0-24f505c3b564	7733dec4-b276-4ec6-9d53-c7b2d5f508da.rna_seq.augmented_star_gene_counts.tsv	0751911d75ca9edd235dd710649566a7	4226932	validated
c1467372-92b2-451e-a45f-42e25c5dcf37	1e82995c-f318-4225-96d4-f1e98bcbf60b.rna_seq.augmented_star_gene_counts.tsv	ebe909b6f988b18ca78adec6b2f85361	4191276	validated
d3980bb6-edb0-482e-a8fb-2da0d0ca36d9	2db6d1af-ff0c-468f-a056-cf278a0bbf7c.rna_seq.augmented_star_gene_counts.tsv	01507bc9302c49a3b9537ae26b80076b	4223459	validated
654f72e5-4599-4cee-a1a1-b9d2cf88945f	4c9760aa-ad49-4f0f-ad72-583a500568ac.rna_seq.augmented_star_gene_counts.tsv	5a30c08cf022ca9fbed97a3984df424a	4231480	validated
c0fcbad2-b944-4818-ad9e-76ffc9ae0d81	a2c03c47-244b-4b33-8444-90d35f10d23f.rna_seq.augmented_star_gene_counts.tsv	279d0ebf9b97259ff498b1e4b62535c8	4226794	validated
6484ba83-32ed-492e-99c9-8f78f7b530e1	4d347bfa-eb25-4e9d-9594-4e1d99545678.rna_seq.augmented_star_gene_counts.tsv	6791335bdb7afa96ce0be7ef700d12f9	4207488	validated
9b40ac83-028e-42bc-b3d0-bcfec5e9e6fb	6fc313bd-bb4a-4358-9178-43641e6c0d68.rna_seq.augmented_star_gene_counts.tsv	5846c895c3f159146d1df1f3b01561ba	4208774	validated
c4ac41f0-1880-4fc0-a9e9-69856a6c373d	bd844a66-bb61-4ba1-9301-1bdeec35620f.rna_seq.augmented_star_gene_counts.tsv	6c49113e3edae7c4faad1f34f79da22b	4217642	validated
580959a1-736e-4dde-a794-b6f9dbc7e252	cddceb59-733b-48d1-9b75-46c9949f7794.rna_seq.augmented_star_gene_counts.tsv	58d3013896f6032f255a997aa825d92d	4202862	validated
534054c8-b88f-4b5f-b718-f4ca8484b83c	4d33ae3d-d6e6-47cd-bb5d-52134a7bcf8d.rna_seq.augmented_star_gene_counts.tsv	afbb60e489571ba198ef474274c50ace	4222918	validated
5df60bd2-914b-45bb-98eb-d3a188972e84	9c8140ab-454c-4f62-aa6e-d1cfe4e498e0.rna_seq.augmented_star_gene_counts.tsv	95821d83212c7b77bb8f038691c7bc64	4201067	validated
04981c65-5d1e-4ced-bfd0-8db2e078b5c2	4bafe83e-072c-4042-bd3d-5f108391ed89.rna_seq.augmented_star_gene_counts.tsv	87c939d577508b6586e4bd1ab1f9b30e	4214788	validated
0fe556bf-dcc8-4a8c-8b5e-b04d82e6211a	b4920b6f-b84c-4fa3-81e9-87e1d67c804f.rna_seq.augmented_star_gene_counts.tsv	3da8e21d1041bce8f852cad32b4edafc	4232888	validated
0fe54f83-e0b4-4dd6-8b90-5738638b949a	fdc1657e-e27f-4c79-97a0-6b6392aed9f4.rna_seq.augmented_star_gene_counts.tsv	0fbaed9700661b78939e2212dc59c684	4241293	validated
0df563f3-af10-446d-bf7d-9c16c685aaa4	c9692040-9da5-4293-a774-b228d60fa372.rna_seq.augmented_star_gene_counts.tsv	b4425c413fccd9e009b13f23557334ee	4244144	validated
688cacb2-4475-4eef-91d8-80f61e6724d3	0bdaf8ce-5611-43fd-93c2-846005262e9d.rna_seq.augmented_star_gene_counts.tsv	bdadeab5b0a61cbed9da1e4a1822e017	4239187	validated
69cf186a-3006-4d3d-a8b1-70b402da0a65	6c45da2d-3b63-41a5-861f-f14040f03686.rna_seq.augmented_star_gene_counts.tsv	7c9457854b4990e8ae41000668d52234	4240190	validated
0e083e46-b0ea-431e-aaff-bee4aabf2e28	acdfe319-b98d-4208-b528-6841ab3514b0.rna_seq.augmented_star_gene_counts.tsv	b4b1285870dab7ddd328c5c1fccd927d	4202802	validated
6b3b607a-8549-442e-acb4-3cb156e72266	850186c5-6126-4dde-b8c4-d3e947f0aa1a.rna_seq.augmented_star_gene_counts.tsv	2bdd0eb150e7c4df3d38cc75eeecac60	4245606	validated
0eb4f524-bb16-45b4-bb35-caca16c11d80	32ecdc0f-80bb-47e9-bf3c-2bc90a2f5ecd.rna_seq.augmented_star_gene_counts.tsv	314e08da6f504c702eb6009cd0f37b91	4280580	validated
6aafe158-97c5-4603-ae1a-e0f0824ace3d	e4a32e34-bd05-40f1-966f-c703f4fa3106.rna_seq.augmented_star_gene_counts.tsv	6201f49329f418b23552efe694c054e4	4245778	validated
0e6df121-536a-4bb2-8197-4e8891c24181	df4e44f9-ee22-43d3-911e-fd4bd826ec0c.rna_seq.augmented_star_gene_counts.tsv	12651cb4bbdb4ff76af995a4e0889750	4216851	validated
3456d4a1-bb29-4559-8c4e-c9b0e512fae3	52472301-36c6-4c99-97bd-b016d8a282d6.rna_seq.augmented_star_gene_counts.tsv	e0c9d6143465448d43554677eea87adf	4216110	validated
7c415019-de42-47b3-b2d9-31190418e857	f438f909-8356-4da5-aa6a-321588c3486a.rna_seq.augmented_star_gene_counts.tsv	59aef083e05853410de48da0f94af29e	4229366	validated
147111bd-92d8-4ec5-aa9d-66a27dab8d4a	c0d8873d-6669-4129-98d0-8b17d8c330d1.rna_seq.augmented_star_gene_counts.tsv	eda448955a27095a3a7de6a2691bbe46	4246957	validated
1479c033-ebe7-423d-8460-bbe84fd5ffb6	967fde0b-9c38-4c69-97f2-9640ebe1dc9a.rna_seq.augmented_star_gene_counts.tsv	086ffa491885cf44784476ba9ac8278c	4257770	validated
79129c37-22cb-4d6a-9be7-8bbe57db05ed	6a0868ef-425c-4d1b-af4d-061cf476ff20.rna_seq.augmented_star_gene_counts.tsv	8abba3ec20277dea4f8271b43671a070	4238386	validated
165fe176-2dea-489f-92d6-34b0c6848312	16e1fcb7-863d-40c1-b2d6-365d519148f6.rna_seq.augmented_star_gene_counts.tsv	3bdc864b41972adadec334f5fb637ed1	4243558	validated
7ba9b358-398f-4bdc-9835-7ad743aaff69	1953db7a-88ae-4d2e-be77-a1d09f4acd96.rna_seq.augmented_star_gene_counts.tsv	11f0e8de2b627384ea4c012db40b1b93	4241166	validated
7b188e2a-4a56-49f9-b527-cd61a646f6c7	cd215363-3f4a-4928-9dbb-60735f4c27ce.rna_seq.augmented_star_gene_counts.tsv	33c3be660963e577f2ae8412135cd7dc	4241439	validated
1876b908-e911-464f-be23-2b4eae0a43b6	6efebff1-f165-415e-9001-45a782638785.rna_seq.augmented_star_gene_counts.tsv	69ab93a934179bda2077ed5915cc637a	4237227	validated
16680c4f-fb49-4bd0-ba7c-58f132ca77f3	bf267abc-f008-4121-a0d6-039adfdbfb08.rna_seq.augmented_star_gene_counts.tsv	1dfe3d3b91d374e7bf295d5625c7b0e8	4246116	validated
1826bb79-f078-4934-b1d7-83d1051d7029	2cd0d7ad-d9ff-48d2-b777-4bbd7d72fee9.rna_seq.augmented_star_gene_counts.tsv	b73f65086b41f82ba5d74d34ec6408fa	4222303	validated
7b27b23a-d94c-4a9e-bf22-d8209a4bc6ef	b949ed76-60a2-4a59-b14f-0d215e69b71b.rna_seq.augmented_star_gene_counts.tsv	c04bd756c82c4766f98087ace39716ee	4203218	validated
7b281a36-35de-4979-8684-b7399e9f7edb	678070f3-1e69-421b-b2fb-92397045610a.rna_seq.augmented_star_gene_counts.tsv	d1cc06860ee64737d563783498dae046	4233716	validated
14c844b0-45a6-4a4d-966b-8d1a99e2732f	2f3978c7-dd61-4efb-a870-01c1105fbd63.rna_seq.augmented_star_gene_counts.tsv	41a1426119b3bf40b55b0a19dc97a5c3	4248545	validated
1509aae6-ecbc-4213-bafd-07ecf0e5809d	1e7a0fc4-fc90-4fae-9368-63fabe5bab47.rna_seq.augmented_star_gene_counts.tsv	6a892275af2ad50427f5c90291c02b19	4245723	validated
14e565dd-f3cd-4d99-9d11-d7b9b5165ea1	e904bf9c-0004-44eb-aaa7-1928ed466a18.rna_seq.augmented_star_gene_counts.tsv	2832e5d22f32a772000718f24093f09b	4240670	validated
15f22935-cbc1-4d2a-8242-31aa4150518f	4ff019fe-4463-499a-9aab-bb56e562b323.rna_seq.augmented_star_gene_counts.tsv	0ca56c08f41c8d72733335c46e57a4fd	4244959	validated
7cb069c7-4347-4d73-aad1-dee5cd15565b	827973c5-466c-4098-8f33-e92a3b52160c.rna_seq.augmented_star_gene_counts.tsv	c0f5ad87ccfd2aca8f3c1fa283689f21	4240341	validated
7cb19688-bac4-41bf-b69e-977ac0da0aa1	aeea81c2-afda-410d-a0bb-955e7cddda09.rna_seq.augmented_star_gene_counts.tsv	627ad43fa8fa858f2eb4cb406d19f0fe	4240623	validated
15f5f60a-13f0-41a2-8711-171d19c2903a	9c706e45-00da-42cd-933f-1f42f0b6942e.rna_seq.augmented_star_gene_counts.tsv	23d51e22d95865bd3b0961b4835cc2fc	4241664	validated
7b34b9d4-8526-4738-87b4-f9435a1c7ae1	598575d0-6dc4-4d59-be17-5dff01e6ca52.rna_seq.augmented_star_gene_counts.tsv	88f90a817d5098bc844a189a5e79f2ff	4244120	validated
1529d8e6-10d2-4e7c-bfb1-66820434c835	40386f32-719d-480f-9ba7-57e1eea23b30.rna_seq.augmented_star_gene_counts.tsv	017185517e6f67b97f45eb2f0df21e2e	4217734	validated
18913801-b38a-4439-8b34-25a7138e8fdd	c2fc96b4-551d-46ff-bd1d-65e1a8c5df2a.rna_seq.augmented_star_gene_counts.tsv	7a1f74fb303d23633f7eec3fffc4bc70	4243944	validated
1052d811-3da4-451b-b02a-d858fc4724ef	0f452e17-8b8a-4f85-958b-b07e3c908aa1.rna_seq.augmented_star_gene_counts.tsv	9bc543864d8ddbc20fef4b47b424c73c	4224662	validated
185e46cd-930e-4449-b473-a420e966d719	9e4cf258-cd85-4313-9324-a264e6ac7505.rna_seq.augmented_star_gene_counts.tsv	280e03209a20e8f38948a40123f702eb	4232491	validated
1086061d-5910-4b35-be67-c69836917d43	906f244d-0d66-48c1-a646-2ad71d777696.rna_seq.augmented_star_gene_counts.tsv	b8bbaf53b8af8cb90ac6be1faf98549d	4226734	validated
10b096a4-78d2-4f80-9792-306cf65c54be	961aedcd-52db-4aa8-94d7-8ad97f3827b1.rna_seq.augmented_star_gene_counts.tsv	9d6ded2e64dbe86721b37f95c1b68711	4233623	validated
54f615f0-aa45-43a1-8ad8-098868fab3c3	270a14bb-8ae5-4372-a66b-b3d71bf217f7.rna_seq.augmented_star_gene_counts.tsv	beabc7e29001ca05feb5fe4d01c6d4e9	4229170	validated
10fd912f-aa39-41a9-a412-45c280ee6825	33baaa5b-c5cc-447a-9374-ad33072f5a5c.rna_seq.augmented_star_gene_counts.tsv	74df783bacb8dd31f82c0890d3d26891	4255756	validated
11631339-f447-4b28-97a8-3c7c6ccbc843	97ec0a19-d386-48fc-842c-78488b0d41f3.rna_seq.augmented_star_gene_counts.tsv	40e5ae1bf663ec0c403a1720691749d6	4253012	validated
7b3f1e0a-2d0a-40a6-9ccd-deb403fd2f16	743f08af-5537-4454-a219-18639e5127c6.rna_seq.augmented_star_gene_counts.tsv	aa82a61464747826f8e8281c7e2e988b	4248825	validated
6f7c3102-e08f-4e5a-982c-82a151d020ca	b0f51243-6185-4a9e-8d3e-5b065737981c.rna_seq.augmented_star_gene_counts.tsv	360868816deed3be66e42a9c0fcdd1c1	4243252	validated
11e9f587-e1cd-446e-bba0-9991b1540e83	c651f2ef-3b51-4ccb-a81a-28ac1772a8e6.rna_seq.augmented_star_gene_counts.tsv	24e8077bd3dbe04f1114548ed266d3a5	4213275	validated
11f51468-d07c-461f-a98c-3ebdb84a713e	0a4a9b5b-90d9-4789-af04-f931433808c1.rna_seq.augmented_star_gene_counts.tsv	7ca7531a34e09d682a39fabd7d017254	4236741	validated
125d15c7-438a-4270-82f9-767ce095f0aa	3b49951b-1fed-4bf3-a0c4-5d2acd099d1d.rna_seq.augmented_star_gene_counts.tsv	11098fd15eedaeb3c4ff538bed0ac891	4241637	validated
12356fb5-98f2-461e-b590-6bde94eac461	a8a49ac4-34a6-4d21-afb6-8893155d4592.rna_seq.augmented_star_gene_counts.tsv	a4e3093e9b40f053913997b57e646e2f	4232042	validated
17606720-0f73-4145-894c-dda680498dea	a3470c00-a3fb-4538-9cfb-91c719f16e6f.rna_seq.augmented_star_gene_counts.tsv	9c79e2462452e7c9414c8cf94092e09b	4244625	validated
7b6781c7-4afb-4e53-a18d-c5ec1ca474bb	6ca7ab2a-bb36-4447-b749-ea050f6aacb2.rna_seq.augmented_star_gene_counts.tsv	d03abd33d24634a773458dd6e5b86c92	4208824	validated
7b4c057b-5687-491f-81aa-26ae5c2f92ff	d91f5226-d631-4470-a9f7-ed2db996b612.rna_seq.augmented_star_gene_counts.tsv	92d0a210e954531182f51e0a9d560d18	4255016	validated
7bcbc9de-efa3-46f9-a593-90f48e41ab1a	5d94f92f-2991-4c5c-9bcc-8c2daee4c907.rna_seq.augmented_star_gene_counts.tsv	2690d7b2550982a0554b796b05cdad45	4217006	validated
7bce3c9b-4398-47cc-97e7-d5dffaa528d9	8dd91142-7ee1-4500-9ac9-7418c749cf33.rna_seq.augmented_star_gene_counts.tsv	8d01d9d35f745b4094c49b914d07295d	4243095	validated
1581b466-9502-491e-828b-dd9b721690cb	51bced11-ff98-4338-8e54-0b1a35a6d982.rna_seq.augmented_star_gene_counts.tsv	57aef6f7070060537c7f15183affb019	4249517	validated
17ddf15f-80b7-4c8a-9cf6-d77bcb3e99f0	3a9150da-3e71-4b7e-a5d5-66b7321685dd.rna_seq.augmented_star_gene_counts.tsv	5f633137a2264b3afbb342ff27c6766e	4239460	validated
1300bf72-ead0-4c03-b140-fca26302b43c	2f21d781-2df5-4de1-a595-a61507cfe610.rna_seq.augmented_star_gene_counts.tsv	ce2aad18ed2d81763e5f46953816fee1	4261055	validated
1314e20d-d48f-4c6c-b208-897bbf4cc147	c30fdec0-6bbc-4719-ad1e-ff1e15eae98e.rna_seq.augmented_star_gene_counts.tsv	ba14280a793bb6c6bdd8f114f2632f7d	4217785	validated
131cc059-cc0f-43df-a19e-5f854a769181	af4b5ee7-1229-4209-b1a5-dd96682f8293.rna_seq.augmented_star_gene_counts.tsv	3f72bcea95374bda4ca90819fa77814b	4263556	validated
1591d97a-2d89-4dcb-a259-c8b40abe74a1	239f8a86-abe1-4db6-98f1-a695f2a818cc.rna_seq.augmented_star_gene_counts.tsv	63caf386c50135861b1fc84cbc289da9	4206233	validated
131d96e3-0799-4956-a752-dc244a05c493	8ddd5f98-9ebc-488d-830c-817ebd796939.rna_seq.augmented_star_gene_counts.tsv	7ae0826ccb3769b5f7e1f73e802c9e6e	4227316	validated
13b48a2d-dde2-4cd1-b26d-22621a002f5b	5a1b700e-a479-498a-87f5-e53f59e01a44.rna_seq.augmented_star_gene_counts.tsv	382113d36656c25024fd6d69e246f130	4226962	validated
132bc0ae-2498-4a65-bcb9-1970b70b0df5	7dd3ae00-47e1-4214-a3cc-9f3e00321f11.rna_seq.augmented_star_gene_counts.tsv	ed90d9083dfa6741ca069d0803b40d9d	4238581	validated
133dccbc-f70a-46ab-b238-d340a3450b58	9e0d6f6d-1603-4a21-9106-220f85f05d4c.rna_seq.augmented_star_gene_counts.tsv	649b6de86faa3de238cb65c0464f6ca9	4254867	validated
5daf6c21-bca3-4440-95d1-b4dc239f7911	1ac3f1b2-5b83-470c-b1d3-d35d813f3e65.rna_seq.augmented_star_gene_counts.tsv	9745f1d3a9e23cc97648dde66e9d64ca	4234907	validated
187e578c-f552-49e8-89f8-15032dc8c06a	3f42e0b8-7e82-48e2-a138-5d6e527e7b0e.rna_seq.augmented_star_gene_counts.tsv	2c3261c045cbb2113a3e9d27d68aa1d5	4246688	validated
15a57d06-841c-473e-b89e-389f1df3504a	c812eb06-bd41-4919-8f6d-9ade00654a4c.rna_seq.augmented_star_gene_counts.tsv	321369cd62597fdbf015bbb7256a58f1	4239650	validated
69add746-94ce-4b57-bf7a-f80bf10bdc01	46a6f49d-2ab8-41fb-ba8c-951a160e5d08.rna_seq.augmented_star_gene_counts.tsv	2990eae41ad161c3a866f26d6201c3cf	4226005	validated
142cf82d-ca3a-4965-8928-2dd9829421c6	3080f414-93b2-4484-9650-e9a2114d0ee7.rna_seq.augmented_star_gene_counts.tsv	dffddf55b71c77c1e06c93931d2377ef	4239285	validated
14414c7f-a1b2-4c72-b975-9102ca7617e9	4ed3839a-453e-43da-aa4a-4a1c25940fbe.rna_seq.augmented_star_gene_counts.tsv	32d1b3054e565b6fa5e3c5622bc78993	4241225	validated
7c38b66c-f47f-48c5-b707-8562d0030109	a2f13560-4d23-4ef8-8c69-a5b6279d5b21.rna_seq.augmented_star_gene_counts.tsv	28fd6f804cf9936e670f22e58f55719b	4204029	validated
82120f36-f6af-4fa3-a8f8-3f8b392ef78e	52052569-db8b-49e2-bfcf-064c61704ca3.rna_seq.augmented_star_gene_counts.tsv	64fb2771b1f8c10b6febe4d407055973	4240547	validated
822091c7-86c2-4315-b6bb-d022149296d5	d342d71a-e556-401d-b17f-802d0d39e8c9.rna_seq.augmented_star_gene_counts.tsv	bc277d05cba59f0f94bc646a4f37e933	4247187	validated
7cc909df-25f6-4373-a5c4-6e1f29ff9597	e789c64d-c165-4b92-bbb7-51001e310c74.rna_seq.augmented_star_gene_counts.tsv	c1bb08b50d445c4e85f859064901b2d8	4231350	validated
7ffac92b-a35c-4283-882c-806a2e28a963	fb33a839-4c31-41f3-964e-fb3befcbc0cd.rna_seq.augmented_star_gene_counts.tsv	a8de8b47355638b87f0c33e5050be4a8	4277744	validated
7cf94274-b64d-4b56-8cd6-19029fe52031	52a47292-fda9-4028-a453-3a539610afd0.rna_seq.augmented_star_gene_counts.tsv	da3b0a20f3063fbfda5ccc9000fe7ca5	4220986	validated
7cc593e0-16f0-4258-97b9-20999c1b9b9c	910d2cfd-71fd-4ebe-be5f-d15579db6efc.rna_seq.augmented_star_gene_counts.tsv	245482f155e9bab9998a70f8f99af45d	4246017	validated
7ccb0411-d6a2-434e-847e-b4d65f2b1142	7acc59c7-cdf6-41d5-a82a-d8696586e327.rna_seq.augmented_star_gene_counts.tsv	411d0d38b2b77974080ed2588877db06	4229330	validated
7ce8d7b3-62ea-4e14-9880-ba03ade87977	c0dc94b5-d3bd-4b9d-b6aa-dfe84eb67d3c.rna_seq.augmented_star_gene_counts.tsv	5d078a1df5846aa30c77dde7f8a00382	4233067	validated
82255740-abaa-47b3-9def-89b0673d1cfb	4387a2a8-5011-44c4-8027-61d5ab3792a0.rna_seq.augmented_star_gene_counts.tsv	b2c19c37398f8728128318cc6f59fd83	4250811	validated
867de648-e614-4938-8374-f9b6725bfb7e	68c559e4-1975-4cf2-a30e-a5f8f9ec913c.rna_seq.augmented_star_gene_counts.tsv	e146cb3034c5b1a2d2f48b3c4c75369d	4239951	validated
85746e9c-d9b1-419f-8f17-3b7927cc3c2b	173935db-f67f-4c16-bb7a-bccb7b52601e.rna_seq.augmented_star_gene_counts.tsv	e1a634668cbe086a91e8c008ad85ad46	4245106	validated
7ccc40b9-a636-407f-928b-1522061f5acf	132eb4a9-edb0-4bba-ba84-7a4d6f8311ab.rna_seq.augmented_star_gene_counts.tsv	cac2be64c8469aebe9be8dbcf5ebdace	4248599	validated
85b1f5a7-bba7-4f3d-ad44-7d381e3a1c60	8ef08662-aa11-40fc-a9bc-64400616c8bf.rna_seq.augmented_star_gene_counts.tsv	0aa5eb1d10bb9696201af44c4b0e6831	4245546	validated
80532326-212d-400f-9983-8eddb1270adb	339ffa9f-b161-4793-83dc-f1a1485600f9.rna_seq.augmented_star_gene_counts.tsv	702dca93eff65fe68bfa878fccb8d794	4232892	validated
1ace2a0c-773d-45b5-8fd6-968c88731bbb	c33ecc28-d5ba-4416-b93d-445b7883b6e8.rna_seq.augmented_star_gene_counts.tsv	ff767304460d3385c372d7e0818cb45a	4239626	validated
80472422-c0f4-4814-be44-fb1c9e821409	a734dc4a-3abe-4f5b-9ba9-790562d08a9b.rna_seq.augmented_star_gene_counts.tsv	fc9e95800bc1646b3df35a709de27488	4252321	validated
84c52ccb-f04c-4f22-8fc8-2e1b03386983	ba5a2df9-4a25-44f6-b394-4005051e3a5b.rna_seq.augmented_star_gene_counts.tsv	645f2bb5656aac26181b3af2b65088b5	4243454	validated
858726eb-4770-4a63-ab51-39aa93b449f6	feccc57b-a987-4dd7-babf-1a8982bd64cc.rna_seq.augmented_star_gene_counts.tsv	0e213b76be2e9f780158cb80d9a3357c	4210846	validated
84b7e868-5092-4544-8d6d-c5b814197913	ea63cc9f-ba68-4e93-af99-bddc5a449cb8.rna_seq.augmented_star_gene_counts.tsv	fec0a81f0e2bedc954a2105b3e215cf2	4238292	validated
84c9cb87-67df-4dec-8af4-21a67d1661b3	97a4506b-81bd-4c81-9f62-f9502b8e8f3e.rna_seq.augmented_star_gene_counts.tsv	6ad8c798653ba910aef4e729c171cc71	4233179	validated
85c794c1-3fd0-4a10-a613-9db7eff3c78f	2f03d42e-9735-4edb-87d9-ec443b7801a5.rna_seq.augmented_star_gene_counts.tsv	0cca0b7b820d604efba1b44160f95826	4215638	validated
1aef6d77-562f-4456-854e-ab397bc88419	dd1a82d2-b400-4713-8fdd-fe4917766d89.rna_seq.augmented_star_gene_counts.tsv	9a30d6ac0832e1928178f8565ac89270	4212818	validated
1b0cbf8b-f096-42a8-ae62-90576893dbaf	00f54652-691e-4446-869a-4dd51c236f56.rna_seq.augmented_star_gene_counts.tsv	b4023809383377948f95af84d0415883	4228757	validated
1af79ae6-8b40-40ae-8f68-195d8367ac38	f0bc4292-6662-460a-8bf8-a3c9fa2fd7be.rna_seq.augmented_star_gene_counts.tsv	cf0d9d4e823107209db1b69d020bcb38	4219592	validated
80744415-dea9-4e41-845d-c329129dfba7	d47a35c0-ac2e-4d7a-90f7-0c47dd652260.rna_seq.augmented_star_gene_counts.tsv	64c169b2febfb2296e6af329b178b7fc	4236857	validated
84b980fe-ea6d-4834-be53-86a5ef747ffa	fd24b9d6-97bd-4c8f-92d2-0a6ddc8f2f86.rna_seq.augmented_star_gene_counts.tsv	01b90ed5fcfbdefa5d6c8960f693a330	4197151	validated
84d1f1cb-ff06-4cc7-9866-67d738bac419	eb102931-4d5d-469d-82bb-187c6e81d6fb.rna_seq.augmented_star_gene_counts.tsv	32dbafec6d747c52403110bfd70119d6	4230872	validated
84bb43ac-afd4-4f2b-aeee-bdbe0d2e8d88	3ab1dfbc-ab83-446e-b680-cd6aec12b177.rna_seq.augmented_star_gene_counts.tsv	7db475af7efda6f40ef596b5daecdd68	4239023	validated
862e5c87-bed8-4310-b9ed-1018568bdc78	7d160562-b94b-4cd9-9905-d15dadbb394a.rna_seq.augmented_star_gene_counts.tsv	ee37e0c5d82097175f355b8cdd2aaeff	4259740	validated
7d5e390d-86f3-4988-9606-aeedabd31b52	fd5d7370-2c7c-4f6e-a236-e25366e463a8.rna_seq.augmented_star_gene_counts.tsv	6e51438920b5592778ea479f4940e5eb	4235581	validated
7d6fc752-ce68-4605-bd57-6f76c102e59b	c347ccf4-bfa9-4830-9c9d-4fed47beba90.rna_seq.augmented_star_gene_counts.tsv	898aff394a7d9798017a0537e0105480	4247825	validated
7d904415-9887-4738-99ae-66dcd60084ac	063a4886-ee4d-43a9-95c1-25a0c0b2d85d.rna_seq.augmented_star_gene_counts.tsv	c285f27f0ab9a14434675d0c81ff4340	4244927	validated
85030f8f-d674-4732-b272-9a05f4a7b0ec	bdb22c1b-1bcd-4a49-bea2-3ac4b21b8303.rna_seq.augmented_star_gene_counts.tsv	00115b0fff6e0a3cdb579e37f7a45726	4241068	validated
822bf4fe-8d43-47c8-9906-5d38c4a21f27	d6fea6a8-b471-41f2-81dc-4ea813897107.rna_seq.augmented_star_gene_counts.tsv	5cbb9c887f2f5ed3e0551bfc278b8ebb	4223283	validated
851919d8-cb33-4eb8-9eda-628c7b41c6c8	51fcd3dc-a90c-4481-955a-6843f57dc54f.rna_seq.augmented_star_gene_counts.tsv	f961e3ccf48d5b36eedb6407358edd39	4249393	validated
09866ae2-461d-4bc5-88e7-0cc338e502fd	1cbc5c3a-eb0f-4492-9171-5e0a61923c33.rna_seq.augmented_star_gene_counts.tsv	9aec245c2eaa90df2f503712f467be5c	4229281	validated
1c537381-caab-4399-a812-7330ae6279aa	1c339ce3-b514-4238-9e25-37f859d0f103.rna_seq.augmented_star_gene_counts.tsv	65d67b88e3f228c80eeabe5ce449be17	4235289	validated
7da0d21d-971c-420b-9fcd-e9c86134d129	bdf99841-cf6b-4544-823f-3e50d1fe04f1.rna_seq.augmented_star_gene_counts.tsv	66148bb27b9d776dd84d787299fa2eed	4216592	validated
7da3a15e-9911-4429-98e7-d7ee03d7ad7f	ef697db7-3b14-4999-9e9b-85c37718f615.rna_seq.augmented_star_gene_counts.tsv	ef244a85ec4a69cfd95bfb356d65d1a9	4256739	validated
839e0208-d427-4679-a7dd-cae570b8aab3	9aebbdb9-ad76-4ad8-813d-3f115d96191b.rna_seq.augmented_star_gene_counts.tsv	ca2ea9b007306ff5c33c9062eee4747e	4231438	validated
7db46624-6d07-4f49-b0ff-18bb41375de9	b1f7af2a-a39b-44c7-a077-e1df6b18268a.rna_seq.augmented_star_gene_counts.tsv	82efe74a8659e27431b3a6c2970b9dcb	4236752	validated
7dc2581b-0205-4002-94f3-262171f2de24	cd83494b-8644-4db6-8b05-ec642a6a8dca.rna_seq.augmented_star_gene_counts.tsv	f00c79f5195227dbb2cd18229ee3a541	4237862	validated
194d9f45-8799-4b9c-a2ff-fc3c87e03ed0	3ba553c1-bf62-42ad-bc9c-0400ebb053ff.rna_seq.augmented_star_gene_counts.tsv	6fd98e7b93e6f4aa1d9f015d32724087	4264592	validated
80f240dd-0e19-47f3-a454-60bf0f1e0d71	be971158-ffec-4142-afc3-4ea3164fa86c.rna_seq.augmented_star_gene_counts.tsv	0f08a3b20cb3b5960bb3d8b12c5e67c2	4204950	validated
19520ee7-658f-4e16-8a24-291beed9f0af	40a31ab3-71fa-4f7b-a3b1-22e15ff0f358.rna_seq.augmented_star_gene_counts.tsv	212a0de04619dee541d9e33a4cca2054	4236321	validated
828b7513-8452-4541-8576-8c2f66e79892	658d6096-cbc1-4bb1-988a-465b3e54b94c.rna_seq.augmented_star_gene_counts.tsv	239bdc89ace9ccc372c7ca4a10c0f508	4247883	validated
82a8941a-7095-45d3-a2bf-e833b0521eb6	a35a5d40-8777-4846-abe7-ed7d3ad2b57d.rna_seq.augmented_star_gene_counts.tsv	03ceb5c9f474a388b1f4250a38d65455	4215809	validated
80f4c1e6-573a-4ac9-bdec-96c0a0da49f0	58cab238-8bc8-468f-bc7a-7a10178ac751.rna_seq.augmented_star_gene_counts.tsv	ddef57fda693f9a359ec371d131474b8	4234620	validated
7dfb29e4-5b78-4e01-9f8d-3f9653d53185	5c8f7864-93ef-4ba3-be19-794db0330ab0.rna_seq.augmented_star_gene_counts.tsv	94ffdd39f5542d628e31671298139b55	4254536	validated
80ef1b28-350f-4ca8-8da5-a5afcaa0f2b8	655579e9-5419-4472-856d-00095588384d.rna_seq.augmented_star_gene_counts.tsv	f4dc492ea30f31c3713458de85a9b094	4240859	validated
83db339e-52be-4880-b824-386d2a2f6c3f	0aad4555-ddab-4f92-a950-e13a40dc97ff.rna_seq.augmented_star_gene_counts.tsv	40670f6ab9a1a8c3f332b29b9022ccf8	4241611	validated
8116cc59-d87d-4af5-9d62-05721ff9b340	349c48ca-ced2-42db-8a50-ea3293116623.rna_seq.augmented_star_gene_counts.tsv	960b7d2e383a90e08216426a9223e77b	4207707	validated
80ffc91d-2e74-4921-9ac1-a7c94482b90e	a50c02ec-6ba9-4678-990d-6c74a8e9b7b5.rna_seq.augmented_star_gene_counts.tsv	d0e9f04a69f360bee72c3f0a8512da67	4231521	validated
83f2e26b-fefd-4027-ac5e-fa204ec9f084	a455069c-8869-4af8-949c-edfee0a05f51.rna_seq.augmented_star_gene_counts.tsv	2a196a028ad890402b9b8d4fa7512652	4219291	validated
7df751cc-5848-41d3-973a-a507c979ecd3	61937e37-3d0d-45f8-a39c-5ab0489ca7c1.rna_seq.augmented_star_gene_counts.tsv	a68eab0586bedd1b98bcfa98b2157129	4236342	validated
8103d562-5a44-4d1d-89ff-5ea4b4824623	c15016d8-4bb7-435c-999e-97d708abd6d1.rna_seq.augmented_star_gene_counts.tsv	6dd7775543ceaeb1600ac3bf56fb3a89	4235506	validated
83fae235-032f-428c-850c-1e5bda92339c	6ff7be81-1c7d-4a49-b5ab-3b1c171d4f87.rna_seq.augmented_star_gene_counts.tsv	09a5f934e64f1ff5815342b0b9c0b9b6	4216074	validated
199b6329-f615-4a35-b19e-f398532c8ccd	a604ff34-8b5c-4ab9-8634-948a39cacb46.rna_seq.augmented_star_gene_counts.tsv	a73cfce2c43ffcf7d14fe17d1a5c15e1	4222753	validated
7e63467a-79da-41b7-93f6-ad4096b87914	fd81a481-5d7f-4e3a-a0ba-eba4f33591bc.rna_seq.augmented_star_gene_counts.tsv	212e29650f9e9324ee37ab0ece4e4513	4208749	validated
812eeeed-1222-4add-b6d1-f53ae2669218	f04a6a90-d4d9-4b17-afaa-f97044ff4b6a.rna_seq.augmented_star_gene_counts.tsv	813e9364bff65ea33e0b68594743844a	4239418	validated
813302dc-5bb7-47aa-8319-f86c00b6f9b9	3e0efd6a-312d-400c-bcef-90202dcbe402.rna_seq.augmented_star_gene_counts.tsv	3ded1317a5c9547806130e1dff4376c6	4233602	validated
1de6bf50-8b9e-48ca-a396-3ca7e3ea0572	7701440f-17b4-47da-a070-d11afd94e9ae.rna_seq.augmented_star_gene_counts.tsv	64f99fbc4b3a00316c6edd25f38fba12	4239341	validated
7e74a46c-7ff4-4d46-b9a8-b10aa076f448	456fdd80-fdfa-4437-a0ba-e565c109780d.rna_seq.augmented_star_gene_counts.tsv	0bdfa7379b0ca6522e14fc6ab39b7dd2	4233165	validated
840009d3-beff-4c76-abda-73f93594b905	f6f29a60-bbc3-4d0a-bd76-0e9c313180a1.rna_seq.augmented_star_gene_counts.tsv	29fbb9d97ff13f90bade751b9acaf737	4244498	validated
7e9a384d-04ae-4739-9ee4-1e97628b5a58	7afabbc8-6a22-4640-b680-70cbcd3484ad.rna_seq.augmented_star_gene_counts.tsv	da4af5a42c927cad7708415fc60aaea0	4244574	validated
7eb3d86e-0bd6-4f3d-b4fe-c4702b46ac5e	300cd155-2964-45e5-86e5-68e83fb3e37d.rna_seq.augmented_star_gene_counts.tsv	09c16cb04236e52de6028104e3d8fd91	4226539	validated
7ec91c0f-f31a-46c8-8abd-c2c0f94bf15a	a6b99059-69a8-4935-8f69-d0e9ee30ea5a.rna_seq.augmented_star_gene_counts.tsv	9640d3aa3ece7a5012976140a82c8f1e	4219450	validated
7ed77068-1209-4a88-8896-201a5fca9cfa	7753edeb-4aba-4ddc-9032-569941d285dd.rna_seq.augmented_star_gene_counts.tsv	75c6df95e330c72f88a1d65a1a1614f0	4239836	validated
85425631-29fe-47fa-baaf-bc23dbc378a9	57931a2d-b5ae-4cbf-b030-c0b4806d820d.rna_seq.augmented_star_gene_counts.tsv	4c0de597ae72d009b7004bd436476c71	4236625	validated
8522fa29-c1b0-4e41-9bcb-2e0bc7c8e2d0	cf6a083e-953e-4fb7-834d-15424028927a.rna_seq.augmented_star_gene_counts.tsv	ec423cce2554aa1138bde69de107c657	4242679	validated
1a0a408c-097d-4c5d-a670-de4f103d0e97	3d71658d-130e-48ad-ae66-05a127c2196c.rna_seq.augmented_star_gene_counts.tsv	a6f6b6a3adc148171a8b428ffea6c978	4216074	validated
860b5719-8396-47cb-b70a-016f121240fe	f676396e-4927-4e80-802c-c47b5d453ca5.rna_seq.augmented_star_gene_counts.tsv	9f15126da5c2a0b1b018772cbb2acca4	4233353	validated
815ce2d9-e00c-4da1-85f7-c171a9a6b614	f0bb0a00-d412-49b5-a922-0e66e6104c3e.rna_seq.augmented_star_gene_counts.tsv	f0b913e5228515269ada07a14945fddf	4240633	validated
8177645a-a3a1-4f95-b6a1-0d2a3fd37b3c	ee85234b-dd0c-4700-b245-f00055f004b6.rna_seq.augmented_star_gene_counts.tsv	841d7ae3f4f87dbc309fbe8e8d19eaef	4220624	validated
1d1c9cb3-36ad-4028-a61d-0d69047e93d8	4230c731-8700-4905-b66b-83536c8d0bb1.rna_seq.augmented_star_gene_counts.tsv	211f2c080330903becd75c4ef55eb406	4236366	validated
81889227-960c-401f-9dd6-e0f330a9c8a4	2b1fa47d-360a-4b4a-aa11-23bdb025b559.rna_seq.augmented_star_gene_counts.tsv	5e04ddfc1f292cdd480fb56f41a2ac09	4234678	validated
7f1068d7-4a53-4fcf-95b4-8abf5e6f5692	a8e85cdd-3770-40a0-837e-6962ec12fcf0.rna_seq.augmented_star_gene_counts.tsv	47254f6f4dacdf54b44ec0dd4fe46e6c	4209350	validated
7f418c7b-0001-46c1-b6ec-017ae42c4532	e2052649-97fc-4f97-9a01-992b03e52a7a.rna_seq.augmented_star_gene_counts.tsv	4e52d39dd411af327e5395c71655be88	4254390	validated
81bbaec2-31aa-403d-8379-da7c2f57fa8c	c97610fb-8bbc-4de5-9214-7760e7c972e4.rna_seq.augmented_star_gene_counts.tsv	4a2e2f71895634ef93992fa28b88974c	4226394	validated
7f6b6886-84b6-4cb9-8b01-b2d10f55b8c9	91ef4b66-e9a9-48f4-a647-4a3e51805951.rna_seq.augmented_star_gene_counts.tsv	effe8eefc7a595459daf7834b984d24e	4229371	validated
81d79f5c-434d-4188-92a8-16f63e6d6db4	432c57e1-e191-4fdc-9aaa-53e460c82acc.rna_seq.augmented_star_gene_counts.tsv	eadf208568e4a1eef4edf5a320a3cc40	4236836	validated
84541c24-ecb8-47a6-9e6f-45a6fe854d93	44bdb239-7467-4690-8fc1-9edc635f6bb7.rna_seq.augmented_star_gene_counts.tsv	75e8ecb50b28a168ac02ed32b3ab35d6	4244396	validated
81cbdf35-12a2-435d-bec9-0f52c47f7a0f	7c51fb1c-73f6-4a42-ad83-ef1b1e780733.rna_seq.augmented_star_gene_counts.tsv	792227ede24862173237ef3edad0dc3e	4230092	validated
7fa5c283-ed46-4ac7-afc0-5d609d5bfa5a	a83e78c0-8b1b-4576-aace-4bee1dee5046.rna_seq.augmented_star_gene_counts.tsv	5e17ee6596f4fdf5bfb0a60703667197	4246435	validated
8583fa2b-2a63-444d-9dbf-caff84ba40a6	8a85eecd-ce5f-40bb-a95a-534abbdc99c5.rna_seq.augmented_star_gene_counts.tsv	1d6ef84d954efd18d702c835428ebfdf	4227435	validated
7f84b583-d817-4e6b-ba5a-eefeea0696a1	fa18306e-5e99-462f-8425-068b48586423.rna_seq.augmented_star_gene_counts.tsv	7be5e79f6d03c1960438b723d78b62b6	4216691	validated
7fa36f0c-45b3-468b-b63e-c9829f5ae570	d6009300-4cf9-4364-ba40-cf338c4ccb9b.rna_seq.augmented_star_gene_counts.tsv	7aae81a180d59f0b9f77457bf560044b	4232338	validated
7febb0f3-be92-4a70-a683-1877d6e8b76f	23731b0a-81a0-4c06-9715-6a1ced5c295b.rna_seq.augmented_star_gene_counts.tsv	949e3b4daf3a79231f8e228967cda96a	4241950	validated
86757083-5e47-423f-91e3-5f2ad6779b27	c16f63fb-a468-48e8-b679-6e26b8457530.rna_seq.augmented_star_gene_counts.tsv	fc50c91eedc412167f657a917285cbf8	4233079	validated
864c2830-c699-433c-bcba-20f0c692854a	aa764c7d-2e26-4e8c-94d3-870772bad93f.rna_seq.augmented_star_gene_counts.tsv	d1914be91865ed6be3de00fba503c10e	4229001	validated
7fd3b303-e5f9-4c3a-a433-e56d96d30340	936d2922-290b-4b12-b67d-42b4466939a4.rna_seq.augmented_star_gene_counts.tsv	2522904cd5924ed7659367e0d1193e56	4212802	validated
915f5f6d-b66b-4ffd-a095-a6bb60387d2f	7ddcc958-f869-42c0-8924-4aa883076eb0.rna_seq.augmented_star_gene_counts.tsv	3bec570446b1c7532d49d5b9da4fb781	4237719	validated
1ca86ab0-2f8a-4cd3-81b8-d19e8579b1d6	b9bfdf3b-d23e-433b-892f-1b61e24abdfa.rna_seq.augmented_star_gene_counts.tsv	e9246495a5a86915767ea3044a1980b9	4268204	validated
833feb55-db89-4bdd-b23b-8ef0c325c3c1	2b3c2118-b073-4607-895b-eaee36bbd9cf.rna_seq.augmented_star_gene_counts.tsv	dae1cef276c98d80827f3bb2fc86faf0	4213138	validated
212e7777-5a67-4bf0-880a-cd5cd5374d4b	385803b3-0319-4122-8142-787a5e074007.rna_seq.augmented_star_gene_counts.tsv	c850b807d9fa912c08d2ab302b7001a0	4245581	validated
cd6333d6-6973-4278-8c7d-ad89e71bd508	f6d0e395-2af2-4d6c-9c75-d693ff742fa4.rna_seq.augmented_star_gene_counts.tsv	10c99ff65048bdc62a0c5dddf0fdefe9	4248098	validated
919ad647-d821-45d7-ad7c-bc4078f6dc83	b6590233-22ad-43cc-aaad-703ae738d1a8.rna_seq.augmented_star_gene_counts.tsv	63784afebfcff5113ce524ce8f741a7e	4230365	validated
212e820f-8d2f-47e4-af5a-b9d5d0f828ea	9845fb90-3c17-466c-afbe-08eae9a0663f.rna_seq.augmented_star_gene_counts.tsv	2b52e0b28d434b372cdd3152bb50ec4c	4234466	validated
bb24863f-4b09-46ac-aacc-4073cad3a7d8	8c76ce45-f110-4f6a-b413-13a1a1aeddef.rna_seq.augmented_star_gene_counts.tsv	c6871c0f90ee5471e695a70f78764935	4191496	validated
8dd9dfad-dc20-4ac9-bdce-74ef96a52303	57d98aed-6dc9-4fbb-b7cf-f4be72b2fc8f.rna_seq.augmented_star_gene_counts.tsv	07d0cc74e59d6e1cb38582cd77ed248d	4237843	validated
cd7ab148-0328-4e3d-8874-5808ae0d9fc2	385264e6-e205-4fc5-a0e2-5fd9bdcd8d01.rna_seq.augmented_star_gene_counts.tsv	552b6e4b5bd81be49bdb4d44eac9d740	4183796	validated
cd80bd53-f441-45be-ae9a-ab5fd78b092b	955985ca-7d97-4911-927a-3803e669a805.rna_seq.augmented_star_gene_counts.tsv	0bbcbc8aeb8ec01d9996c214f9668c8b	4237440	validated
215525e7-fa5f-4495-a84d-17cd952dfcd3	d9549977-831c-4e74-a836-a30cee4acf9a.rna_seq.augmented_star_gene_counts.tsv	cb6eaf6867cc84fd91b946e438af07ff	4259958	validated
91721d32-47e6-45b9-85b2-7c8b224d219e	27589f0a-0e71-41f0-aa28-55468db11cde.rna_seq.augmented_star_gene_counts.tsv	9cdf4aca0d93d88140a6293864761d6a	4242324	validated
91a95c38-5ab7-4166-b4e7-64454cb3d06c	7b98348a-13f8-404a-9a1e-280ae481b6b0.rna_seq.augmented_star_gene_counts.tsv	37e64c1290dcf23dc6d8046313f78c95	4208645	validated
8e36309d-1d81-4ed4-8052-afcace5765df	f31f8590-4509-4c7d-81d6-0e899381c427.rna_seq.augmented_star_gene_counts.tsv	9743409b27eef0b25c3b124b8216f8d5	4230082	validated
8e10e799-ae5c-49f7-a249-2d16d796066c	dfd48886-e56e-4361-b080-342e1ff7e84a.rna_seq.augmented_star_gene_counts.tsv	17136e79ac427d833c136dde3e99e05f	4247842	validated
c9c4cad8-754c-428d-8e21-6e6806fe54fe	5b2880f4-1346-462e-b832-d37da84af634.rna_seq.augmented_star_gene_counts.tsv	64d39698e2b702f84d8c8114002dcdda	4227751	validated
21836f98-cc95-46d3-8f40-6c9625f940ba	b6df0d7c-1c41-4b7d-8685-ce6fba4e7ab3.rna_seq.augmented_star_gene_counts.tsv	fc906144d7aabf338da29eb930f785be	4228706	validated
8b33876d-6de5-48bc-ad5e-8ee52bb3225f	f66fabc1-1e97-4c21-a63f-5313d362775e.rna_seq.augmented_star_gene_counts.tsv	19ee6a6e865f47ceeb0aa06581121746	4203001	validated
8e4576b0-ae52-47fa-b4a0-eaaed1fefcd2	3cc8533e-836e-487b-abe6-c9b755921fab.rna_seq.augmented_star_gene_counts.tsv	936674fb2f90f096f52975ae94bae435	4244173	validated
cd9fd232-1d69-4ef0-911d-28130243994f	33debcbe-cd9a-422d-8214-68606f68ac5a.rna_seq.augmented_star_gene_counts.tsv	88a00a0ceed5fa0ca61668bd130a55ee	4225922	validated
8b3d23b8-cf1f-49ed-bd33-f340984cca9b	9a4a60b4-9790-424c-87e9-a2fd2b55361a.rna_seq.augmented_star_gene_counts.tsv	4f2d4ba1764e1a4342fb619aea92801f	4231379	validated
256e5c84-5758-451e-a29c-d4eeb5cc0483	f52c71d5-e3c8-405c-9584-85409d2e5e35.rna_seq.augmented_star_gene_counts.tsv	93799997cf461f4cf66711ac93eed309	4259799	validated
8e33355f-179c-4184-a333-ca1f70978744	66334760-e2e2-4068-84f2-ce49ecd473cb.rna_seq.augmented_star_gene_counts.tsv	061ff30b0b69a7f82febd6e8cd6b53b3	4257871	validated
8e7ea117-cc02-4827-8be3-d99488389bb8	e76f88be-cbcf-499d-a9bb-e1c2c7ecef95.rna_seq.augmented_star_gene_counts.tsv	65b1f5538cc1fb3d9de00a6e57d5da56	4223514	validated
8b982cfb-9013-4a59-b6b6-a112a3f953d0	3b3c2b62-e9c1-4b29-9c6f-d50731af6510.rna_seq.augmented_star_gene_counts.tsv	ecc37506299142315bbc0e6172d08562	4233795	validated
231aa983-3ef3-476b-bdb3-bab9d66f71e6	fb870a60-4b6d-4e83-b366-bdaaca72f205.rna_seq.augmented_star_gene_counts.tsv	6ecb2809791c9ae0e4970fad5f87a73d	4247624	validated
91e37ff6-3d3a-48fa-a016-d5b2aaca120b	86412172-1e34-4ad2-b747-1d6e5966dff8.rna_seq.augmented_star_gene_counts.tsv	d55ac2f3acd99c00e547100717505eb6	4236235	validated
8b885bee-44ab-40ce-bc3e-18ef36fa35ae	1406cfa1-39b8-4ab6-a960-ed6f38bc0f0d.rna_seq.augmented_star_gene_counts.tsv	db006733bd8d6aad6c2049d8136fe3ab	4241934	validated
8b718942-1603-4cd0-bd27-1e5a21e9b5f4	2db163c6-36c5-4fc5-b677-357d38b531cc.rna_seq.augmented_star_gene_counts.tsv	226f7d5bc6a6ceef1c817c904ef03906	4242530	validated
cdbaa265-c146-4ccc-8a54-08dafb8d4c8c	ea43f199-daca-48c9-941c-d8af399e2709.rna_seq.augmented_star_gene_counts.tsv	49a2ba833c961e2d31920167c7dc9a2e	4205307	validated
be636d1c-edb1-427b-8c42-cbb8cc819f34	f5174c29-918d-4ad9-bd44-c94463396414.rna_seq.augmented_star_gene_counts.tsv	f5f577eff4800b2563243f6293f2d7b9	4196611	validated
8b7f1bf8-8c96-4984-ba77-36aeeffab455	d82387dd-f614-4d15-9a1e-db7820fccbd9.rna_seq.augmented_star_gene_counts.tsv	0130d6f456ab01c59b329da54b504c78	4241050	validated
9218f3a6-1ae1-4898-8be4-2335a204aae7	c5c93338-4046-4247-b5c2-ef133609797e.rna_seq.augmented_star_gene_counts.tsv	9b56fac0c8be3af4a86ce8d9ad861e1d	4246197	validated
becb812a-90b7-4b6f-ad39-5a0b7179b523	7b837bdd-5a59-47f6-a1aa-259142234bd5.rna_seq.augmented_star_gene_counts.tsv	595b68b71824ece4372d3cd2a49cb8ad	4234437	validated
cdc162f6-6ee3-45bb-a764-88458b87bf7b	3a5ade10-5fb5-402a-9223-2b4172caf99f.rna_seq.augmented_star_gene_counts.tsv	eefae2917958dda5830ee592117c3663	4220549	validated
c9fc41d0-89b4-432a-9669-9c2f68a2ddbf	1e1897eb-ea9c-48ed-8f48-47c787193f2f.rna_seq.augmented_star_gene_counts.tsv	f152c5b622a5bb80504b711bbe246a83	4245452	validated
8eabb842-d92f-4803-8992-db5b57fbdd51	83a1d91a-3e74-4106-96d1-eec558404c29.rna_seq.augmented_star_gene_counts.tsv	06070e18b58c152ba234618272bb76e8	4227432	validated
ca1840c9-5470-4e53-8841-37da75196bff	da7595aa-504a-46b9-9667-52260de1f477.rna_seq.augmented_star_gene_counts.tsv	330635d260bdddb61889671e4d2cd3a9	4248857	validated
21b76e1c-1129-4c97-8c87-a7fc5d251e5f	425dc52d-fb29-45d5-8d94-aab524136a83.rna_seq.augmented_star_gene_counts.tsv	b79ac32c5084b821c644b6f66cb5ebc2	4242225	validated
ca060cf4-14f8-4135-a4ce-0ce98b40339b	19e451ba-df66-438e-b51c-c406c768d15d.rna_seq.augmented_star_gene_counts.tsv	74a15094c1a19a26aa2e0a34766450c7	4240797	validated
922f342f-27af-4934-9760-79d7fa0f04ce	e92a1abd-e8c0-4591-ae3f-4679af48275e.rna_seq.augmented_star_gene_counts.tsv	a56a17a7c76c22b14dd91db2c0b781e7	4216106	validated
9228d862-6474-4447-b8d6-fd9b0a4ceb44	2beea237-6d1c-4495-a3ef-83f7e10564be.rna_seq.augmented_star_gene_counts.tsv	efa8817e3313faf9510d7472797c1ff6	4240933	validated
cdcfd140-d0a5-4c55-ba0c-64af335a1ff6	eb51e925-78bf-4d46-8505-c994b90f1ca6.rna_seq.augmented_star_gene_counts.tsv	dea2063621ed3e35017417eaab27bb2c	4235468	validated
ca47a7ca-d9aa-4140-a74b-4a1c75fe9ad9	bb71d96c-d14e-4e9c-be07-17534f4b541b.rna_seq.augmented_star_gene_counts.tsv	9ed70bd9d9eddf64ed7521e76f5470cb	4235920	validated
236ffea4-c590-4c6f-b550-3869586c51c4	d229bd50-3faf-405a-b205-f898c039817e.rna_seq.augmented_star_gene_counts.tsv	4ee0b4109458eb6d87ddc6f48e4466a7	4241597	validated
cdd7bf72-bd66-4da3-adf5-41fbe125a23e	bb531911-fe7e-4952-b67d-13530ddf04d4.rna_seq.augmented_star_gene_counts.tsv	8ac5b3bc6cf38898bf5bec82dac917ca	4239143	validated
ca6e88bc-2456-4987-beb0-d3700e7e71dc	d36ef1a3-11a8-457b-9f19-e4492fda83b0.rna_seq.augmented_star_gene_counts.tsv	28c450c5983f11fa0e80b4560882bad8	4239340	validated
8f154d70-eadb-4a4a-971b-cf6c3fc71a3d	caf40242-69a1-4e80-9f56-978262af3deb.rna_seq.augmented_star_gene_counts.tsv	40a3c254f3aa3f7b879595d4f0ae8810	4240777	validated
239beca7-7156-47aa-8f06-aebf31c17621	3a8026d4-4092-44d1-9ab9-55d6e47b3bfa.rna_seq.augmented_star_gene_counts.tsv	121bb50f4eb9464832c39ecb51618624	4244462	validated
239d18cb-2886-48a0-9a3d-76558819dabd	764d71c7-f003-4cf6-851e-1587f12b4a69.rna_seq.augmented_star_gene_counts.tsv	3f42cf8368155d7d284313b44e60a1ba	4253354	validated
ca8190ae-3d6c-4550-a079-2c873f98f80a	24fca41d-bea2-4948-8689-2c56c82eaecf.rna_seq.augmented_star_gene_counts.tsv	7e6de4eb2b0c519306288558000954b6	4222561	validated
23b7f71b-f70e-4203-82a9-492a4b1e527f	dc5a3457-e098-4572-86c7-d58e6ecef772.rna_seq.augmented_star_gene_counts.tsv	0a22a09882c8fd99836e61a23914788d	4214660	validated
ca8dc4e0-e8d2-4574-b3a0-74b058bd2b96	d3c4d6a0-ae8f-416d-93b5-2f7143f0f857.rna_seq.augmented_star_gene_counts.tsv	cc18e937da5c9ba2970c76897b9a8c2e	4215686	validated
cadb4c5b-1db0-49af-932f-dd79cbd7f317	3c7487e9-89ec-443f-b7ca-3ee4c504c9d8.rna_seq.augmented_star_gene_counts.tsv	ac00062deba79b203a5e9f217d05bd3e	4236515	validated
8be349eb-2407-4f51-809a-ceb5542e0cf1	256e320c-e4de-4918-b3bc-b71657bfd4cc.rna_seq.augmented_star_gene_counts.tsv	77a79da00de4bb1ffffe7d9e42395594	4252757	validated
23bf74db-bb4e-44c5-8473-e651b818e460	308e15c9-16b0-4f24-b9dc-e9dc91038579.rna_seq.augmented_star_gene_counts.tsv	f18e21a3660cda11ede50ccdbebd7493	4258207	validated
21e42b51-03fd-4ca7-bd14-7fa4a90d15a1	927948e6-ee98-4efc-a1b9-8c066a576bd3.rna_seq.augmented_star_gene_counts.tsv	0ef6cfc251b5f8793b15834a21c5115a	4247264	validated
8f274599-5005-414e-8be2-d992fb1a10ce	2d8cab40-0dda-4d6d-a9ba-83a82a7e1c15.rna_seq.augmented_star_gene_counts.tsv	6f9517e4e6601b4d1355acf8f633e21a	4234632	validated
8f1fa5b0-7b8b-41ae-9ba4-9bce8776e5a8	b1e1ae0d-4558-4d30-9b20-79aa40fa5a2a.rna_seq.augmented_star_gene_counts.tsv	bb04c490287f69a80e994bca7cb66f81	4255646	validated
cadb84e9-3498-47c9-90bb-e1a3a71eb685	c70c5e83-8907-4816-ba59-58c7b14d95c9.rna_seq.augmented_star_gene_counts.tsv	14de167a5b41e9db3f61cee53df6f186	4220123	validated
86c770c7-028d-40fd-85f9-5b7b7821f384	6dffd8c9-848b-46ff-b72a-e30658982fdc.rna_seq.augmented_star_gene_counts.tsv	567326ce62a3f20b6c80572f5bf071b6	4257216	validated
cb061496-b611-48bb-9484-c6ca07f9951e	4b6faa2b-5b8d-4ee5-ac5d-aafa6d95327f.rna_seq.augmented_star_gene_counts.tsv	7a1e7f013be2ee8a3b3499df31923bd2	4234595	validated
8f2bec2c-7a61-4749-bfb1-3c5dba953c8a	82fb3155-6bf4-4f39-99f4-dfee3a1a5078.rna_seq.augmented_star_gene_counts.tsv	1c2e9c5e99d2b20ce50d89562a91a262	4246804	validated
1e7ee089-e1b0-4ad2-85f0-12bce013fb07	d340b888-151f-443f-950b-f9e5555509fa.rna_seq.augmented_star_gene_counts.tsv	55fc9ffce383fc4dd786bbe2fb2769e5	4221951	validated
8f7711fd-dcbe-4fa3-a148-7bbdfd18b6ed	144be06b-54da-4b42-a219-8bbe88cc7f78.rna_seq.augmented_star_gene_counts.tsv	6b033d7395ba2b75be650d6ddbee0117	4241313	validated
1e7a22a7-402d-4167-b14b-5684b2cf3236	61d3e2ef-4859-41ea-ab91-415482440bf7.rna_seq.augmented_star_gene_counts.tsv	7a465253ca29ee0cfd875857cb544fb0	4240307	validated
8c317b67-243b-4a39-aa91-4036f13f77d5	127feffd-f1ec-4ea6-9132-b98937333a18.rna_seq.augmented_star_gene_counts.tsv	bf14d83a3c89b1b3112aa226c1c2b69b	4251402	validated
8c2d01a0-7df8-465a-9739-b25d96f98ddd	516b3755-74d6-4a8a-90c1-90097a61f63d.rna_seq.augmented_star_gene_counts.tsv	a4138d84832fc5482fd96e7855d6264e	4240071	validated
21fdabc5-a448-48d5-9078-fcce486a61e7	9174f97b-1c21-4f45-906e-8fea6bbdf727.rna_seq.augmented_star_gene_counts.tsv	4793668f4cd276246c8d3a6425d46242	4241017	validated
cb2a6de7-fbad-4101-aeae-c191e64818ae	1c897838-071f-4911-bbb6-1b890f55d245.rna_seq.augmented_star_gene_counts.tsv	cf3a7484160692be964804c35dec850e	4238559	validated
8f79405a-c78e-4a9e-a673-969658a0f90b	c95b28ad-6de7-4494-b88a-7fc00ba9ee0a.rna_seq.augmented_star_gene_counts.tsv	ef849308b85a753fd04ee4dee2632fc4	4233786	validated
8c4a7f36-f25b-449a-87e9-e413a35cbca6	8e470a30-68ca-4bf7-aeae-6d884c300c27.rna_seq.augmented_star_gene_counts.tsv	d98df6b62bcd202dc1901dde982ba5aa	4241929	validated
8c4bd061-8371-4313-bfdc-1b2213daea12	d85f1c60-f3f3-4355-9f31-6c0e5d53360b.rna_seq.augmented_star_gene_counts.tsv	d05bd7184ee897638c099a331715b669	4251244	validated
8c19e926-ff17-4187-8d76-27ced1deb81d	2d83a9e6-da2d-47e1-b2e7-4b07b108f7bd.rna_seq.augmented_star_gene_counts.tsv	e09af9ac02d9e705f49c16da41be107c	4200090	validated
cb61f086-02bc-43ba-b827-a7bf6657cbfb	f5bbc13e-b623-4367-bb4d-2a11e361bc6c.rna_seq.augmented_star_gene_counts.tsv	74e8a3128895dc127a95b1194c4d84ef	4204428	validated
8c5159b9-ce05-4c68-ac8b-b22720f48d7c	60b371e4-0fbe-4c7b-9149-14413bd62032.rna_seq.augmented_star_gene_counts.tsv	7db238f2b2978f3104dda167450bcd8e	4256878	validated
cb658a1b-527a-4b66-b067-15da400f4b75	a56eda92-fe42-4f19-b5e0-6eb53fec92b5.rna_seq.augmented_star_gene_counts.tsv	b7cf65b4d757751cab28e5f5442f829f	4224030	validated
24092efb-85a1-4ddb-82e3-2f07c3229557	68486f51-6fd8-44b8-a643-5283ff70c38c.rna_seq.augmented_star_gene_counts.tsv	41a490591f6bf4ae4ac41dc6ed76a8e7	4200487	validated
8f97852d-f08c-4062-af30-dfbe6ca7eba7	811374dd-0c33-420a-b397-7749d6a66ffe.rna_seq.augmented_star_gene_counts.tsv	ff14408ce4a6c9f98ed4a61e81e158b7	4226855	validated
241606d3-f359-4df7-ba9e-1c2a86c17d10	e55e1abe-7f0d-4cb7-a28a-728443f0423d.rna_seq.augmented_star_gene_counts.tsv	b7d060c518bd07709a19a0f3a5a625c6	4235953	validated
8fadb6d4-de92-4301-9b6e-7dd857fec978	e9efd91b-8824-456b-b650-1d0287efbbe8.rna_seq.augmented_star_gene_counts.tsv	bbbc217a5b46b7d27f4f894e02f09994	4223282	validated
86ce663f-9823-4582-8ed9-898cae3edf9f	adac63c6-4b21-41bd-8388-bff13231d2b1.rna_seq.augmented_star_gene_counts.tsv	5aafd68f8b8fb4be326582c53e61539e	4252898	validated
86e14130-79ee-4cbf-8328-3dd9c65d61dd	d0b56d64-2260-4e42-a6d0-ffafaeb289e5.rna_seq.augmented_star_gene_counts.tsv	f4c88f82c75e3f9b7f695851a8b1f99f	4237013	validated
86d6bd3f-d1a8-4b12-bd4f-009cd707ad8b	7d30a479-6d2f-431e-b15c-26736994b2f5.rna_seq.augmented_star_gene_counts.tsv	ea46cc653fe1f397fb7acac197ce5b41	4238543	validated
86eb64f4-027e-4ac7-8d7c-55e8aadb1014	c3d7bdb7-dc18-4d0f-b72d-b1a4e36dbbc6.rna_seq.augmented_star_gene_counts.tsv	0464e329b3026f50988e46971b5e4406	4242897	validated
86eb7606-22d5-45e7-a46c-014160f1f136	b90f706c-8515-4174-a250-9147edd0e5bb.rna_seq.augmented_star_gene_counts.tsv	cf8c84925d961f210b0abb4fafb60593	4231891	validated
cbabaf06-c15c-4655-a6c2-89a523ec7a9e	9b0359cf-82be-4073-8360-5456ec05d6db.rna_seq.augmented_star_gene_counts.tsv	e568f71260177da68b00f109aa6060e7	4244989	validated
8fc38950-4501-467a-9c0d-82fe974fd998	273ab13f-72d1-4558-a296-dd60bc20938d.rna_seq.augmented_star_gene_counts.tsv	14ca926b145e959d4849c31ad46c47fe	4230247	validated
8fc018bf-475b-4815-b857-93dcaf5913c9	d177b24a-bb6e-40df-ab2a-58bc36a7c923.rna_seq.augmented_star_gene_counts.tsv	b834347377ee39fe40859d8a152db7e2	4226594	validated
221a9c55-9ec6-4ff9-83bd-8976c0e38bd8	efb9fb60-4460-4ff0-ad32-affc7d42fca9.rna_seq.augmented_star_gene_counts.tsv	632c4beb5d220123300eaf802217dd6a	4236186	validated
cbc059ec-9e49-418e-be11-8d713ff3b430	26f98e2e-6977-466e-93f8-d5e13953b7f5.rna_seq.augmented_star_gene_counts.tsv	08b5045d4259f27bf17fb326e55a6165	4243975	validated
8fc09183-9ad5-4b27-9081-772a9895da69	4db0b656-4be8-4213-8a1e-5575422846c6.rna_seq.augmented_star_gene_counts.tsv	2916afaed91fe7e3c5ed395e21c6846c	4233854	validated
cbdb3ec7-c304-42c4-92ed-71adce5a0af1	07234abb-aa8c-434f-898c-6f7ba28c5850.rna_seq.augmented_star_gene_counts.tsv	bf2643b58f3ac33aa9cec0bbfc054228	4236582	validated
cbdb3461-117e-47e5-949b-858e21b4681f	3584a182-0850-4df8-a0f2-f159a43330dc.rna_seq.augmented_star_gene_counts.tsv	85dc90789058d9e0d7146ed156d06f90	4240079	validated
245b5d53-8990-4f65-a3ab-474be1b37576	e1ca3093-90f3-436c-814e-901f0d1b0056.rna_seq.augmented_star_gene_counts.tsv	5518da96737e8045fa7e928104f76a87	4249968	validated
8c9053d8-cd32-42f2-a334-532b234edf2d	605193ac-e3ff-4401-9b5d-c8e76a980c37.rna_seq.augmented_star_gene_counts.tsv	816bb73cef3108ea952f631fe6e456c3	4215095	validated
874e967d-c443-4bad-9364-806aad232bba	27d57c31-b3fd-445c-a04b-324ec1999bb6.rna_seq.augmented_star_gene_counts.tsv	886b335529c301d08be16c2f3878718b	4233270	validated
1ee06261-6298-41fa-a253-145d457772e1	809e643c-4d9a-49e9-b158-35104ae7187f.rna_seq.augmented_star_gene_counts.tsv	cd269049b869da37a942a51050084f9d	4238686	validated
2467f137-263e-4656-94c3-5288acb4c3f4	84bed714-c86c-47a1-af1d-b72840273a9b.rna_seq.augmented_star_gene_counts.tsv	3d3398ae6d51004688dd52ca7d3d665f	4250984	validated
878b8970-8066-4c65-b20a-c4434a32fda0	560872d6-0762-4c2c-9d31-e82f45762dcc.rna_seq.augmented_star_gene_counts.tsv	ab17302b9249752fe0e6b69911535ad6	4262806	validated
2468863e-1bde-407d-b247-292455e35839	1b06673a-c03b-48e4-a220-e9195c515c9e.rna_seq.augmented_star_gene_counts.tsv	bd3d4e1b2c23b5b14e500f3b8b9da3b7	4238109	validated
8fe484cf-e146-4b6f-a852-b2510c7eac4b	90498d57-88da-475a-944e-8d3bc3910fd6.rna_seq.augmented_star_gene_counts.tsv	b58a53a5b4651ad68e25e5842ef957c7	4229010	validated
aa35c5aa-8435-4269-9891-fac36b6e4928	d4f1cd6e-4a8b-44de-b569-c839eda9f41d.rna_seq.augmented_star_gene_counts.tsv	6a44a4e2cff580a34f896746dd369795	4238433	validated
87b32d0a-6e9c-466d-a563-688142d3df95	c45c7b03-a317-4dac-ba0f-19989348cae3.rna_seq.augmented_star_gene_counts.tsv	fff2a6655b234dfc7eee7fb4c1e625d3	4250270	validated
87b59374-da2d-41ba-bbde-43a9022eac2c	eee9bac6-9fb4-4b3a-8b97-cebac861a00b.rna_seq.augmented_star_gene_counts.tsv	19da77b418733b53f4135d98bef8af3c	4243981	validated
1f2028e1-2ac9-4094-8258-cfa74628a584	c6be65eb-aa16-4fd6-8f49-01610b1b0810.rna_seq.augmented_star_gene_counts.tsv	3f107076bb65566a371b855e562da851	4238105	validated
87d5686a-5d57-4ce2-b06a-dee5c2926ebf	d920c232-82ae-48f9-98d1-b94bf4a45d8d.rna_seq.augmented_star_gene_counts.tsv	01c0588f5a3cc8c3dba9848ed6b50728	4258553	validated
9043ee18-45f4-483e-91c2-b8dd175ac703	940696cf-f20c-4aa9-ad5c-479141132692.rna_seq.augmented_star_gene_counts.tsv	c74110d285850b81455e7278aecc3e4f	4233729	validated
87af5cf5-08e6-443b-a23b-6221f7433a65	3628bc49-6968-47a8-96e4-e47421a7152a.rna_seq.augmented_star_gene_counts.tsv	d41df4a45c8c1a4810ceee911ac21fee	4249033	validated
87e328c3-6376-40f1-9305-b2ec852d81d2	68559fae-166e-41ce-be48-cd98d17f8777.rna_seq.augmented_star_gene_counts.tsv	79b0ace71892fd1819394e4480d749e6	4228108	validated
88072165-d1e1-4336-98e9-87188c8acc9b	f16c296f-5678-4d02-80fe-1c328ae733fb.rna_seq.augmented_star_gene_counts.tsv	a82d87b5cfa87ef839efcdfb4aa798e4	4245850	validated
90661c48-b39e-4f6e-bc12-8906443411c1	84358be7-0462-4647-8a6e-7d01b9eecd85.rna_seq.augmented_star_gene_counts.tsv	d72e9d54dd88018666b11f44c7347333	4266109	validated
9053121e-5749-4a3e-851e-27fb0234162d	578e154b-2796-42e9-8d09-5950808a78d0.rna_seq.augmented_star_gene_counts.tsv	a913ddab2c862a27a26c319c894eafb9	4195481	validated
cc28a001-9a5a-4817-b067-57f27b869957	cc279c31-96a1-45aa-82fd-e8a548086706.rna_seq.augmented_star_gene_counts.tsv	84b48d478a767187c9468510a6198dec	4249418	validated
8ccc54f2-104f-4d3d-bf5a-b16b9e228110	9c7aa844-96f4-4906-9d7f-7c88a07d8dd6.rna_seq.augmented_star_gene_counts.tsv	5e1eb0da9483b8199fe48056e4c4c44c	4241505	validated
8cd89112-70a7-4f63-9b41-e3379589cb5e	fb4bcf7f-6893-4f39-86b0-8e4a370237c6.rna_seq.augmented_star_gene_counts.tsv	b3f504cacdc9a90b6b10b642eb3e7ed7	4239553	validated
8cdd123b-6a39-45a3-bbd8-924f4e1b8a21	2fae8b47-d595-4df2-b4dd-58b6d18f17f3.rna_seq.augmented_star_gene_counts.tsv	591a2b90619a3d4534c39bb46cceba04	4224201	validated
8c8b90f8-ee42-4a5e-a2f1-465411709ffd	f0d7efcc-f8c2-4c3d-9610-ab33239334eb.rna_seq.augmented_star_gene_counts.tsv	1888465f157ed3023121f763494b018c	4224185	validated
908283cf-b948-4474-906e-bd07195d0805	412b96f4-4463-49ab-aee6-78b3859e7b70.rna_seq.augmented_star_gene_counts.tsv	9a0f4716d4f2fa3f65008d608eadcec9	4239046	validated
ab6d59e0-21c2-4273-b094-3596d1b8b825	085e4228-8ed7-44d7-9ab5-8a096434b650.rna_seq.augmented_star_gene_counts.tsv	95984d500a2ac18444f07eed59d18b70	4231843	validated
902fddff-c332-4871-bf4e-c9fa0445f2a2	8622d9cd-2f0a-4969-a857-0f2892007e8e.rna_seq.augmented_star_gene_counts.tsv	4e2862d1c7a32926c9fe9f3dab234dc6	4255321	validated
8820d985-4eaf-4915-b2ca-125e027626aa	58369b53-786a-49fb-879c-8395f94bf125.rna_seq.augmented_star_gene_counts.tsv	09fade68e45e0dc7f62b5c1de16e03c2	4210387	validated
cc46ac99-00d9-43e3-813c-ffc2f611ea32	15c9c88d-1489-48e5-857a-6feb6dbe29b4.rna_seq.augmented_star_gene_counts.tsv	6c7abfc6e1a730e7b6d454e964960cb3	4229181	validated
cc33c8e5-223d-444a-9977-49c3081cb8a7	8cace84b-8d01-46cf-8b59-9f1e53249863.rna_seq.augmented_star_gene_counts.tsv	40ea181763370309220db38b9e30fee5	4226506	validated
ac731d82-8a46-4e68-baba-401977b5ac9f	cb6e4e0c-6f89-4ea5-a89d-1b0da8cf7fac.rna_seq.augmented_star_gene_counts.tsv	91cc095a9b069119b6a18cb5e51c6dde	4217179	validated
1f715b37-49a7-4b68-8787-10c28dc71039	fb07c4dc-76f8-4772-a9e0-f29afa67707e.rna_seq.augmented_star_gene_counts.tsv	7e289328ad8de47b227b2b444df20e40	4224075	validated
cc542179-9ca2-4351-89a9-b14cb3d934b3	c192c50f-0236-4d28-9343-ce9d9c3ac291.rna_seq.augmented_star_gene_counts.tsv	72356322a12d33c2550bfb898d829cad	4230663	validated
885380e3-3640-4fad-a726-0110faa5a4a7	72c06eb9-7cfc-444a-a0af-f300ddcf2704.rna_seq.augmented_star_gene_counts.tsv	76f4abc1fcb799191357afd00596654e	4237643	validated
24cb500c-dfbe-4c83-91c1-7d665497137e	47471bac-d7d6-453a-b353-491ccfd5d900.rna_seq.augmented_star_gene_counts.tsv	0189b8fdbb3404829ebc3b50e14a6277	4262177	validated
88499acd-7754-4c6c-8ca4-a579f0bb32f2	23c34f44-d21a-4058-b628-e000d30568c3.rna_seq.augmented_star_gene_counts.tsv	a490a0750d19cd2ac33db9cb6e6ac30d	4233662	validated
8849e5bf-ff35-4cbf-972c-01fb92201a73	feb7140e-d822-4462-8dfa-7a63805ac740.rna_seq.augmented_star_gene_counts.tsv	e2a6d47d3a8a4d33f7ed25851b21da3f	4257533	validated
adb1af0e-75e6-4a9f-924e-c8e05e69085c	0c5e45df-149d-4667-8154-312c5e6f246b.rna_seq.augmented_star_gene_counts.tsv	b1c7aab70b41a665cbf82b3f66be2385	4239894	validated
1f9a9190-4157-457e-9794-a9217d2aa2f8	cf4160bb-9ef4-43c1-ac83-f6ca897101ee.rna_seq.augmented_star_gene_counts.tsv	a64d7559982aa695e38e6ba5b64b3b44	4248776	validated
88862227-9d1b-4849-b99d-4c26835e4a82	6598d181-6117-4d27-9699-1a6baef300c9.rna_seq.augmented_star_gene_counts.tsv	a7a07969e47c0d80964a4c62e252fbed	4228394	validated
1f8569b9-ab78-4c6d-9c00-872e4fbd25dc	b48ec0d3-a63b-4f93-b8ca-14875377724a.rna_seq.augmented_star_gene_counts.tsv	ce0c2d8b015ea1fd1f973423223fcd97	4238394	validated
afc66963-6f8d-4d99-a008-d44065e1cacf	2da96325-01f7-4e52-8d45-b1a5742775f0.rna_seq.augmented_star_gene_counts.tsv	faf0d6504a0aa47a070146578f095ad1	4241294	validated
1f98cd0b-0d11-483b-a8b0-33a6291e4371	55a6f42b-cfb8-47ab-9048-e70708568099.rna_seq.augmented_star_gene_counts.tsv	e957b82fdfcebf3430153d013a1a9fa9	4235739	validated
1f97ef15-61e1-40b7-86a3-ee5b18286905	293691f0-ce2c-4977-9e32-d96a2a5f2fc6.rna_seq.augmented_star_gene_counts.tsv	0011810be60b2b72a5252e2f0c298ccf	4249999	validated
88dabd87-62d9-443a-abfb-87aac7913130	fb9197ac-e658-4294-bf02-6dd0bc7a277b.rna_seq.augmented_star_gene_counts.tsv	6a10534fc8a8e450b05887d5b3d52864	4237597	validated
88caff00-7c1d-4cec-9a09-d3fd45a36530	556f81a3-4af4-4ecb-9b4d-97ecb7cacd56.rna_seq.augmented_star_gene_counts.tsv	13a0128b1731d4ca57f9e55c66928412	4229913	validated
1fbf38d0-bc11-4d81-81a3-2a558afa4db5	e7ecb3a4-a955-4aba-a369-7c21e85779ab.rna_seq.augmented_star_gene_counts.tsv	7171d99b84dc41917dddbde2c315d2c7	4244395	validated
b0cdf7e1-d464-4016-a8f8-b52a2a2a59bd	643bb711-7302-4ba7-bd39-cb0e4d9c2377.rna_seq.augmented_star_gene_counts.tsv	1185ba33b29bd4aaf8fb86ce4c346fd6	4172973	validated
cc782ff3-4d1c-4ba4-aee5-b2e8a3a8c004	b8a15bab-7f54-48ef-9a53-6c6440320e69.rna_seq.augmented_star_gene_counts.tsv	3851c7ac24fda9e5245b072101fad19b	4225232	validated
b168cdcd-5516-4d22-a0cf-57a2d7c274ec	852508b0-5a5e-4730-8c70-6aabc0aa88be.rna_seq.augmented_star_gene_counts.tsv	6043631c4c7e5e3892daa1c60c7adae1	4216426	validated
24eadb72-4bbd-4145-857b-fe9da0ce5aa4	2b4d9589-717b-457e-af56-a457d40bf334.rna_seq.augmented_star_gene_counts.tsv	0f85a1815d63429ce4702d151b45e23e	4210724	validated
24ec3d48-d4c2-4f0c-b188-87ebc1f3123e	9453eb6e-d3cf-4030-8eb3-cff627903c1a.rna_seq.augmented_star_gene_counts.tsv	7dbbf5fabaf369e4d233942341827227	4245450	validated
8cdb3ed5-5922-4833-b255-30d9322f8fe9	322ff57d-60a1-45d6-a103-c953d11924f1.rna_seq.augmented_star_gene_counts.tsv	c0f1f2bb8b197bfbade439b9eb0f7ff4	4244946	validated
892eed19-fe56-4ae7-8785-894ae16026ea	07fdaba3-2f28-40b9-9d40-fac131c97e15.rna_seq.augmented_star_gene_counts.tsv	06d26e96a9be3f29b783242a788a6ace	4251490	validated
892c9108-50fa-4452-ba7d-79b68f6b3795	bf8d55a9-9128-4a7e-baff-4826b73d861b.rna_seq.augmented_star_gene_counts.tsv	f1e3656d47d68ed8404b0fc59cfeaac4	4204842	validated
89651118-9b55-44a9-a05f-d1b9cee5271c	83d26edb-c1e0-4de3-aa5c-b22817dddb83.rna_seq.augmented_star_gene_counts.tsv	b820fb723cdbff1e02cc4716f36838f1	4252048	validated
b2c13f06-0588-4d2f-b869-91ea5d80b8fb	a8ce7460-8ccd-4638-a854-55c4068af6ec.rna_seq.augmented_star_gene_counts.tsv	611924167f4732ee1f4da3fe32522378	4231111	validated
200ca6b1-fc35-44f8-a342-5f343f75d2fb	e3fb8ce3-dc67-4f02-9e0b-41c2181ef0de.rna_seq.augmented_star_gene_counts.tsv	8d660eaff4c6e7439dbeb3c38c98cdfe	4232071	validated
201c0fbc-124c-4ef0-b767-393443a47892	b556d35a-4855-4e56-9e02-5fc939722169.rna_seq.augmented_star_gene_counts.tsv	07045111f6ff5d322b9f02f876376ccc	4225966	validated
20110ed9-8b45-4a62-bd13-e0281915a06b	c6151c87-ab96-49c3-a250-b56211cd20e5.rna_seq.augmented_star_gene_counts.tsv	5905c93cbad925eca01702c0fd39b322	4233155	validated
b397a5bf-171b-4cd2-9dfe-774f24b5f200	c85dbfa4-b894-4ccb-9b90-94bb2c47cfea.rna_seq.augmented_star_gene_counts.tsv	8b848152cac5aeefabc3c5c1f8827764	4200086	validated
ccab459e-f0bc-4e66-b51e-5845eb758c8c	c5732776-7b98-4a56-9fda-2c527f87b7d9.rna_seq.augmented_star_gene_counts.tsv	a4edc9d49820f35222ee008cb9692545	4222992	validated
895b7107-2c08-4106-b119-6fbb597392da	be813beb-9b35-4063-9d61-9f49a7fd7706.rna_seq.augmented_star_gene_counts.tsv	537b7f3a4a4711993bda5cfc653c81a8	4244647	validated
b4078ab3-1bf1-4d55-b00c-ce8b02166629	930630ee-1c36-4567-aeff-042eef1654e6.rna_seq.augmented_star_gene_counts.tsv	242884ca883dcb8d6ea5b15c86cea9cc	4193897	validated
8d03739b-aee0-4c07-bfcf-42d2c2b54e1d	3843de1d-0eaa-48af-be58-903fcf2e5f89.rna_seq.augmented_star_gene_counts.tsv	ed9dcfc1afbe796ca6b2b341e868d270	4211222	validated
89bdfb20-8991-4bc4-b112-6e9be096b566	4f332295-b93c-48bf-8125-3a1539a03742.rna_seq.augmented_star_gene_counts.tsv	b0e63c739107c0d80a1045351c7b791a	4225793	validated
89e67cfd-7728-4a0e-bfa5-4c55ae957ef8	49e0a55e-cd18-438c-890a-f14c6d149743.rna_seq.augmented_star_gene_counts.tsv	f5f6d9737518ebc6a6ebbec76c5880f0	4233104	validated
89dfc6f3-9f78-4e03-a2e7-e9010c7814a2	b793fa3a-f197-409f-b630-2dcba3290cce.rna_seq.augmented_star_gene_counts.tsv	6aea7da29de349a7c11304d8aae5f6e1	4236606	validated
8d2820c9-56a4-48c5-97b8-bed062891a2a	b59396c9-4dfa-47b3-840c-b81621c95995.rna_seq.augmented_star_gene_counts.tsv	724fe14ca4987b9ce9853fe3f933ce4b	4224286	validated
2291d3f5-8269-4f31-adad-4b873c7ac770	2f3e03a2-8764-4791-b53a-a599c6159e19.rna_seq.augmented_star_gene_counts.tsv	b661dc03c037320850eed4e501f7aa86	4250939	validated
89cdd19d-b0ee-4ae8-ac32-b2c938058472	570f101c-637a-453c-946d-795b7ae05ff9.rna_seq.augmented_star_gene_counts.tsv	1627aaf03c3899affd42cd2e207577da	4241656	validated
202d21e3-7005-46ca-b6e4-007166741cba	3383af4a-8e8c-4c8a-86ee-925b37d7dc5c.rna_seq.augmented_star_gene_counts.tsv	d241871100891f99703033d8b140575b	4247377	validated
89cbbe72-9061-41dc-ab10-d05112727eb5	b900bdd9-cbd7-4ad2-88f5-b8904f5a8851.rna_seq.augmented_star_gene_counts.tsv	70dc03ae3cc4f668eda3acfecbfa8f5e	4227284	validated
2040d4e4-0ecb-4081-9478-9d2707833a1b	10376443-40df-451a-91e5-6be34850558c.rna_seq.augmented_star_gene_counts.tsv	964354a7cb6390a22972920044ccd9e5	4228256	validated
c94fb480-7f46-4c24-bcb1-26f66a57c45a	92914efd-97af-48e2-b097-e91129f8c1b2.rna_seq.augmented_star_gene_counts.tsv	1dcf5ce34e08ca849c59078a88bdd522	4245895	validated
ccc7b8e5-7ea4-4efc-81c1-ef6c15acd241	b22d3e38-c370-4719-bea6-3dcbd9590935.rna_seq.augmented_star_gene_counts.tsv	49d4ee6b1bba22043011816c7c21585d	4231713	validated
8d2de4ab-6e9a-40e6-b9ec-8c3c78e7f19c	cc7fca3c-f2a0-4cfd-9572-3d25e2897025.rna_seq.augmented_star_gene_counts.tsv	01a8c6aaf64f761499fd6865ddaf2910	4252466	validated
cce2b6af-bff9-4ad0-805d-b32aa6fae985	98a4b8cc-fd54-454c-adcd-6fe9ae159a3b.rna_seq.augmented_star_gene_counts.tsv	9085784f862f100407194d1c8cd177b9	4233398	validated
2069f884-c793-4f72-a678-508e45aaf3c4	f75662df-26a1-46e2-a6e4-5491a6ec0505.rna_seq.augmented_star_gene_counts.tsv	df308349c00f0c50296e6eb3bc505d05	4247555	validated
8d116906-c391-48f2-9eb4-94945197d90b	00d95185-c29a-4c70-b5d3-dc0b9efc24fe.rna_seq.augmented_star_gene_counts.tsv	41a814ffbca2e6e66f326d612b642181	4246861	validated
ccfce8c5-d53e-4538-b201-c697e7a4f851	25baca49-5a22-4a18-a9b4-efae82bea85c.rna_seq.augmented_star_gene_counts.tsv	9cd2931e0d94dc8723f16d9631e41e5b	4231364	validated
cce6300b-bad4-411f-912d-7cb1d9fb9733	3125a35d-7ba6-4171-a7c8-d8ac7e7d2a28.rna_seq.augmented_star_gene_counts.tsv	030814f294345d5003f6769718ab2a0a	4248912	validated
2096fa41-98f6-4015-bcfe-11157ada7034	39997004-4038-4fa0-a523-ad22f86d50c1.rna_seq.augmented_star_gene_counts.tsv	7b80be6fa9ae0c72a2c98e53242d46a0	4238021	validated
8a41bb5e-b32c-4e79-baec-5beb6a04e56d	830f4d93-c166-4ae5-9f39-a7eeda41dbb5.rna_seq.augmented_star_gene_counts.tsv	dfa5989887c595ab0d0dafef565b4c40	4247017	validated
cd10bd5e-b75b-4d47-a103-9c259dcf1a19	c874c481-cff8-4e2d-99b1-3b5aeaaecb8e.rna_seq.augmented_star_gene_counts.tsv	86b9d6c4d00495590553e874367dbdd7	4205071	validated
8a3152f5-82ae-45fd-a47c-16faef15c86d	e3c5a10a-81cf-459b-82f5-0448d8f1665d.rna_seq.augmented_star_gene_counts.tsv	4802eeebaf593f619c2b114d4a0e46fe	4247144	validated
209f8ebc-42f0-4695-b9f1-d9dc30d0e0b7	fd16e52c-b018-4404-9f93-059b1f8f3a89.rna_seq.augmented_star_gene_counts.tsv	25e3089145a834642a6e511aad6ddae5	4214718	validated
20e90b8d-aa05-4918-8e54-1b969488148f	59fe0f14-0415-43b7-87c7-1098e4b434ea.rna_seq.augmented_star_gene_counts.tsv	528cec3fca6434f973510150ff727e05	4268842	validated
8a7fe670-bcef-4fcb-9759-9892ff5f4f61	a7428d3b-f84b-4c2f-a996-14a11af6b6df.rna_seq.augmented_star_gene_counts.tsv	0d687cb5c21070d7f026b730cc1f98e6	4257837	validated
20e74bb4-f663-4d8f-8dac-589caf4353fb	d3119bbd-8c3d-4f95-863c-a04ae8b18eb9.rna_seq.augmented_star_gene_counts.tsv	7d13b9c6baaa17ad312593c9d761c4ef	4213732	validated
8ab62577-ebbd-4575-9bf2-b9224f6eb171	be2c2361-72eb-4810-9068-4625b4ba0088.rna_seq.augmented_star_gene_counts.tsv	5b3099b465414fc45f972e1a9e3f8204	4243066	validated
0ae9c185-e126-4848-bf85-65cd2bd7f1b2	ccefc7ce-70e3-4a51-808d-66331a28eaa9.rna_seq.augmented_star_gene_counts.tsv	7bb7bd03a8c2d28131d3518da507d7bc	4241226	validated
c7495564-a9e4-4813-a63a-44fc719d1db9	8f3b94f7-3cc0-4856-beb6-adcd08df070c.rna_seq.augmented_star_gene_counts.tsv	fcce15c30222ca4dffaece3ce72367ec	4250502	validated
20fccee9-7369-485d-8d0c-4959aec2cba5	a44d5eba-0d60-41d5-93c9-022622920b64.rna_seq.augmented_star_gene_counts.tsv	3a8a6be288376e8a3457800166dda7b7	4236332	validated
b1f22228-9e1b-42a3-8f60-ff0e60b4612b	a9fe3f7c-f91d-4c96-b8a7-b8a78afa2308.rna_seq.augmented_star_gene_counts.tsv	c23f0f89e8944927aae801fb72e1572e	4215599	validated
11528963-2ae3-44cc-a1fa-3a1ef205570c	ddf7c0ce-cf7d-4b6f-81b1-1abbb719ed37.rna_seq.augmented_star_gene_counts.tsv	2fa4091b2f21ed00786158f49ae8e6a5	4233922	validated
a4dbc388-4b0d-499a-82a8-77ca1aed53da	8652918d-bf8c-484b-9dd0-518424df879e.rna_seq.augmented_star_gene_counts.tsv	912d9dd16645903fde551f22ef491e1e	4228490	validated
8282ed85-8ba2-4a43-93cc-69bb7be57353	a5ad37fe-07d0-40c1-8c17-f2912ff0f231.rna_seq.augmented_star_gene_counts.tsv	60611b69408729a382a30e4f8c3339c5	4227338	validated
dd578d7c-9577-4bda-a1b1-1fd063206537	49432779-e2b3-4e36-b1a9-88c7c45854ff.rna_seq.augmented_star_gene_counts.tsv	7154ed6dfc23a607e671251df607e88c	4227292	validated
aefa5671-fdd8-4d18-a301-89570f9b02ec	15a8cae2-cf6a-4d4d-93d3-918d96f869c4.rna_seq.augmented_star_gene_counts.tsv	b6e6e916465c8f1adbd7e02f5d394b87	4222838	validated
9af3d59a-70f4-4bab-b3dc-eb76648272d7	f1c5eae0-9272-4427-99b0-d898fd0ae240.rna_seq.augmented_star_gene_counts.tsv	8d1c9037e71502a6cbcb587dd3079c5f	4235165	validated
b8e668aa-1359-418b-9cd6-dc200dd91706	33f18aa5-b713-4fbb-b818-678b9c7dacc8.rna_seq.augmented_star_gene_counts.tsv	875c9a06c7358b213c6397b071b6365c	4223212	validated
98602ec7-f83c-49c7-a233-1376d3c87f6e	8ef62ba0-b67c-43f5-9588-d5c186513659.rna_seq.augmented_star_gene_counts.tsv	ea2c4481e1958075db9398d57a8dd00f	4209177	validated
1f517491-321e-44e9-9aa8-082267ec9607	6e352590-15c6-428d-a325-770f553886b3.rna_seq.augmented_star_gene_counts.tsv	9a138810b94ede56567dc8f7f3a87e18	4241825	validated
c3bb09b6-f161-44d1-a4f4-9733ffd20207	45dc751a-3cdb-4bc7-b550-ef074e3c1190.rna_seq.augmented_star_gene_counts.tsv	59cebd7de4f1606e7a159d03b6093ade	4211837	validated
efb97bb0-e227-4826-aaa7-ef0503f2cf5f	23b036d0-a55f-4d73-9864-172dda56f56c.rna_seq.augmented_star_gene_counts.tsv	ae37341fd1708a8961d9875964eb4418	4244240	validated
0b4e6a1c-99aa-45e3-a343-c16c26923d40	6726df5e-1c73-4fc7-8c23-649740897425.rna_seq.augmented_star_gene_counts.tsv	975de3daebf2fec4638093d87eb57191	4207083	validated
8dbbe608-37d6-499d-8df2-424ddef9d56a	7cfe2959-c904-4fa9-810d-7abc137af208.rna_seq.augmented_star_gene_counts.tsv	91f301d57f0ffd6bc95729fd2a0febe7	4240365	validated
4cbb05ab-42c4-4b17-b2b9-de84a3642992	2fabaf9c-60a8-4143-ad83-dd35f6efc9e2.rna_seq.augmented_star_gene_counts.tsv	467fa35fd9395ad9fab8715131d2d091	4239267	validated
b82f5de5-c3aa-4675-b2ce-46b2a773888b	7c9bcb60-b074-45af-8350-94bc48ba453b.rna_seq.augmented_star_gene_counts.tsv	653edda18567d8b2d86d79db0df6e56b	4214702	validated
c29d0f98-e33d-48df-a395-fa431cb1b1ba	2afeb934-0f22-41b0-b00a-5576da364475.rna_seq.augmented_star_gene_counts.tsv	5038622663b1acf7514733603fd2cd69	4218740	validated
c574af77-8962-4390-8e42-ef7cbb76dafb	6d1b45f0-346d-4703-86be-9f91f8d86bbd.rna_seq.augmented_star_gene_counts.tsv	24c49e489d3a43bae0849f307ab23c5e	4229792	validated
e9f5fd86-6744-43db-9b13-d9b5a57f9f4a	fc6a5385-978c-4d60-ad43-80a92bff3473.rna_seq.augmented_star_gene_counts.tsv	f7c468d73ccdf6941ede95f05848f427	4236146	validated
efc448d3-a3c6-4df9-a626-907ce3d5bcfc	3eca0020-e6e2-4cee-9eb4-ff1a88762247.rna_seq.augmented_star_gene_counts.tsv	c5c0a5c8850a46fe36b7cbe201b2dc48	4234851	validated
2e2f25ae-f16f-4603-a512-aa522b47ac79	a732e579-c45d-4741-ab68-2a9dfdd70bf8.rna_seq.augmented_star_gene_counts.tsv	c8032c3e92e3e35168a6d43725510ad1	4238502	validated
39051009-ae3c-4748-a345-bf7f9440990d	8b16f4bb-d93d-4fb7-b023-fd51392d1e04.rna_seq.augmented_star_gene_counts.tsv	b3cb347ef1943320ba68d54b6987c49c	4232430	validated
5dbadde9-cecc-497f-ac92-d9d7cd1c871b	6f0f84c3-0311-4f23-aa10-6211d9270c70.rna_seq.augmented_star_gene_counts.tsv	a18beca4a4defd0e488af7004a783880	4254526	validated
3f612a01-f338-4b62-a47d-e4cd76090a23	374d16d2-73e2-45ad-aaaf-e7aee1197126.rna_seq.augmented_star_gene_counts.tsv	10e19f7c4d54ffd1a134588bcd689f3a	4219643	validated
4759a9a8-97e7-4e9d-9838-78fe7e5496ae	54f44f02-dd17-475e-bb5f-e051bb7acebf.rna_seq.augmented_star_gene_counts.tsv	12f46724752664a085cd3d353423e337	4239095	validated
54c876ae-3c98-46ce-a588-e2f7c5c8735f	782e1ee9-37d9-4c09-9adc-7d67c6bb63ee.rna_seq.augmented_star_gene_counts.tsv	be94b16bc2e3a29c39126197b2f66899	4239673	validated
ef8ed1e1-7d71-4eab-90fe-d08421497cd6	e8cc844b-28c6-4fe8-8505-679a81afcffc.rna_seq.augmented_star_gene_counts.tsv	2c875bc9fc5799d0b42c020518593085	4220029	validated
870bb7aa-837d-4d6f-b919-e0077b0e090d	ecf98fc9-f07a-4f85-976b-ecee0bd25d95.rna_seq.augmented_star_gene_counts.tsv	98991a2ad8888049e3ee53c4b8b121b2	4244652	validated
671b7a91-3b3f-421f-bc59-b72a21d2d2ce	83592162-d81c-471e-9927-8c27e80b733f.rna_seq.augmented_star_gene_counts.tsv	eea3eef7689991a17cb3fab217651a11	4229547	validated
ef80e5e4-f05e-4a4f-9291-b04b05414578	7b23135f-ee45-4e6c-98e5-feb0e1f37cf6.rna_seq.augmented_star_gene_counts.tsv	b4d900a0e4bcc5d97856bc23733d9bd5	4237789	validated
44d95ed6-61bf-4ca7-bcca-002f83bea590	fd83733a-9767-4bee-80a2-985ebb806c0f.rna_seq.augmented_star_gene_counts.tsv	61f4cf796f499972110bb3ac409e38ea	4229594	validated
170d112d-c64e-4325-9397-a8f942faac6d	f30b81aa-a8e9-4bcd-9dae-a02ea90f33e8.rna_seq.augmented_star_gene_counts.tsv	508dd3f199913fd950c8272c1ea19208	4223033	validated
bba0933b-5775-4fbc-93dc-9b31f743fbf2	e2916476-526f-4744-964a-fea6dc549669.rna_seq.augmented_star_gene_counts.tsv	e7c4f0541e0c08799f654d7cc01e432c	4229485	validated
6c63e461-a0c9-4b7c-9dba-91ccd7a52116	13681013-029b-49d8-a42a-2e914d4bf610.rna_seq.augmented_star_gene_counts.tsv	05fa0652b101a8e9b53cb23e193ffba6	4211380	validated
8cbe185d-d778-4ea2-9e33-d6483c1dedb9	ffb4ba05-74e2-4634-83c3-7f518cc5316e.rna_seq.augmented_star_gene_counts.tsv	409d784ffd91104bca67e12e399a3259	4249007	validated
f32c25c6-c803-4f48-97ea-5c2be31a53f2	4a244036-9c9f-43d1-b0a7-b976f6b1078f.rna_seq.augmented_star_gene_counts.tsv	b011d0a91404ac4a09658aafe7f82a23	4230340	validated
a0e3da0a-5e6a-483c-b643-21480d36b3a1	11acbaf2-102b-48a6-ad4d-d3feca49cfa2.rna_seq.augmented_star_gene_counts.tsv	dbdf420188a429d8534a4769f171162d	4239312	validated
ba6bdc9e-2a9e-4a43-89d7-fa4c35e63ee8	f246a78d-6ba8-4e25-b137-60148242fd74.rna_seq.augmented_star_gene_counts.tsv	0572cc5dab75774230ec9dda22aa262c	4236241	validated
664d7ba8-9b87-4f17-b98d-8e07dea3c488	cb024f71-c708-498b-9196-2fe57acf3771.rna_seq.augmented_star_gene_counts.tsv	db3599e6eb1262ea86082721b1cf540b	4241996	validated
a21a55e6-a04e-4a19-a339-ee612ce385ca	9ba09f5d-e328-48b1-9523-2cb5102348b2.rna_seq.augmented_star_gene_counts.tsv	cc3c2df58c89ce5df2e2f791a5fd53a8	4240324	validated
c1c7ecf9-55b8-4f6c-ae9b-b176ef304cf9	a000eaa7-3dd5-45c0-9e28-17cda7144f2c.rna_seq.augmented_star_gene_counts.tsv	6959279c5177aedb206e1894d1225021	4239402	validated
73ac99d6-d01b-45d9-8df2-205610109911	8095ebc6-d293-4668-9d83-8b3f35dd198d.rna_seq.augmented_star_gene_counts.tsv	ee2f282c586ecff2c08cfdac86e5f9ca	4244853	validated
d8af3627-5eb7-4656-8152-7488bc2c83de	df984661-23c4-4aab-bc46-c79ee677bbe3.rna_seq.augmented_star_gene_counts.tsv	1a6f89dd20fe89e5c1443a8b049631fc	4238773	validated
dc9a2333-f5df-4af4-8f14-c27beeb8bf1c	ed349cd4-b5ea-47b1-a026-46574c086c9e.rna_seq.augmented_star_gene_counts.tsv	dd9521c0a0d9ee4821b4db5a9a1849a8	4233218	validated
7dcadaff-5d95-4ba6-9ce7-50bb2e5f17aa	5ee2f830-f808-4e6c-89c1-6c90859958e1.rna_seq.augmented_star_gene_counts.tsv	1200f4048ce15ab6f8314d7d18d0440a	4239833	validated
30f4b155-2bc4-4a44-bb79-7dc9b3c31908	90e04cb0-9fa5-48d9-8f44-1dafd3b13801.rna_seq.augmented_star_gene_counts.tsv	edc786026f6b1c3f01066d748462bf8b	4227162	validated
f25421fa-1e77-46c1-bb76-d8c45801e72c	c3d0d966-fa48-4bdb-bc4a-c0bc96939250.rna_seq.augmented_star_gene_counts.tsv	22d5fc22ec4b7a333027b28d6b9aedb7	4230441	validated
8c884351-1c8b-47ff-8bef-1a4f25f645fb	d5a1a331-cd5b-448f-adf6-ea393565ef26.rna_seq.augmented_star_gene_counts.tsv	07f413d24f4481f0b52b25bb6bbdf739	4239226	validated
4f6b0191-dc88-4bad-be2c-c228ef498ea8	c997840c-e608-4e24-8154-954b51d2bd0e.rna_seq.augmented_star_gene_counts.tsv	c9bbd31ddb1d68aeea993a58f15a96ab	4202589	validated
0ba5434b-8343-401c-8c22-57a9e7d48eb2	270a6e3e-7f27-479f-89c1-c0c3aa08b2e0.rna_seq.augmented_star_gene_counts.tsv	ceb072622fee4317f750ee144c665e93	4232466	validated
8439b3b2-ea14-43f4-b7ab-e18089e4c5a4	d405b97c-1f8c-4c32-b409-702047015275.rna_seq.augmented_star_gene_counts.tsv	2491c5f7aa4e40f32207da87f6da0a96	4225031	validated
f7e414a0-c2ca-40c7-a7a0-282d80247fa0	ee27259c-1aa7-4f5a-a4e6-0b49be4ad051.rna_seq.augmented_star_gene_counts.tsv	e560de64d09e7febb64b84577933c208	4234096	validated
32290c26-b9b3-42b2-8c08-cd852b206e3b	d03cfd48-6ce0-4e88-880d-a0b3f67c5a62.rna_seq.augmented_star_gene_counts.tsv	3e9e7257b9c225eeeec2c15024801349	4212903	validated
e59ba0fa-3627-48d5-94b4-13629f73dfb1	b8b73cb7-9946-4ef1-a9be-230c2e5121c4.rna_seq.augmented_star_gene_counts.tsv	354ff91ff47253256752cf0efe57c0ca	4231752	validated
56273cbf-9d87-4f96-a5a5-6886fc4ec48d	9926dee0-3563-4150-ac1b-76b8745a92a0.rna_seq.augmented_star_gene_counts.tsv	cee70c9a263ac8d2227fe41875fd6d90	4212720	validated
bc66e478-55f3-4495-b2de-d97e3b190a9f	e8bb8589-b7e2-4dcf-91af-56efdd8bd722.rna_seq.augmented_star_gene_counts.tsv	da765c9bcf6eba40df80817fb8d5af2b	4247580	validated
6ad74862-f1f0-452e-ac80-1177e10634f7	4f303088-03d5-4a65-979c-f35b4fd8e1b2.rna_seq.augmented_star_gene_counts.tsv	d39d01c9e08ec75dd21a39a3fcfae851	4226728	validated
e7029a85-afe7-4f49-b61d-86aa6225b980	8ad8a424-e51f-4421-b02d-4e4402985f49.rna_seq.augmented_star_gene_counts.tsv	49e7f4e9e035b26bf1cd6a4c459faf39	4239473	validated
eace2f79-bfc7-48cf-8e92-b60389df9be2	7c786c3a-fb45-459f-b1ca-993bb2b86abd.rna_seq.augmented_star_gene_counts.tsv	c6993ce5563314dd4612120cef7aacba	4230363	validated
1e33f3d2-a660-49a8-a6ec-9901841c232c	c760e42c-7485-4b76-b4ca-0ead53530b30.rna_seq.augmented_star_gene_counts.tsv	d80630c3ab4d2c8596a38a396c5d0df7	4243451	validated
fff8886a-3620-4bac-815a-d1815dcce9fb	34e0bfb9-481c-4dde-9cfc-f5b1bacaae76.rna_seq.augmented_star_gene_counts.tsv	e2cf7f1eb6658dfc26f53c865c5a4684	4230324	validated
20ed4744-11d8-4f35-a29e-5ecdada00985	efbb2a86-0b07-4f35-88ad-1cea8da3d7e9.rna_seq.augmented_star_gene_counts.tsv	559db0df645695e59bb917c604843410	4239708	validated
e267ed77-4c8c-4e81-840a-d722bcfed788	d0f8273b-d232-43b1-91d3-c28b8dd43a72.rna_seq.augmented_star_gene_counts.tsv	415f8108cfc8419f20abc162065180c2	4235836	validated
69429e05-c102-4caa-837d-69cee85cc5fe	4fa7140b-6aab-42fe-a1a7-c336dee0b2d5.rna_seq.augmented_star_gene_counts.tsv	08039c0c5df4f96ab4b49b79ff4ff6c8	4230153	validated
9f23e23f-826e-4e0e-995d-d8fc78f3a823	2cf3adde-84fd-4576-b04b-6e0a3d02cef2.rna_seq.augmented_star_gene_counts.tsv	c5e6e9dfeb8128c0b233760cdeac6de1	4223438	validated
47b3dc62-b0c0-4cd2-9369-cb6a3b7bcd75	39bb8a6b-c19f-41a5-b851-430866904d2d.rna_seq.augmented_star_gene_counts.tsv	cf6e1153543f6669e4356aea72bd1dab	4251189	validated
0d78f236-aa98-4841-8ab7-b8613a504516	f7afc2db-ce98-4501-9756-cb4e48cc9f10.rna_seq.augmented_star_gene_counts.tsv	a4ef3c8af7c9f163fa10c2cb2a9749f4	4258849	validated
14086390-e478-4fb5-ab36-e971815b182b	8d405837-5989-4de9-a19c-4f7af4af65d3.rna_seq.augmented_star_gene_counts.tsv	578bbc2af1a4f6ba24a609424f06e87a	4231035	validated
69a92b90-0cb8-48d1-ab51-f3bb0bea8260	31c30e2e-c6f7-47ac-b349-50bac8070b2b.rna_seq.augmented_star_gene_counts.tsv	311cde16d8eddf5bd562a2c350899871	4232681	validated
4c8c4696-09a1-4b1d-aa17-fd2ad77eb91d	432cafa0-97f7-4aca-92b9-796792938447.rna_seq.augmented_star_gene_counts.tsv	cfab743dd642b3bd8adf05538676278e	4245953	validated
9061ba27-abbc-46ab-b785-f7e3d8740cfa	20e72530-f9cc-44d6-81f9-bb7c49f1f7e4.rna_seq.augmented_star_gene_counts.tsv	9a581ccf43e338cec4a2f34c70726653	4246374	validated
e56f80a9-63ca-4080-b89a-5627f8094a3b	ac912478-9989-498b-96d9-7d137dfed96a.rna_seq.augmented_star_gene_counts.tsv	f558f80c6c65c8056c77d67dab7a27b7	4247546	validated
01b92eaa-fefc-476d-ae40-ecd3b8181e42	d0e0f248-d070-41c3-8172-aa6063422ecd.rna_seq.augmented_star_gene_counts.tsv	aa0384ce738f8f9e8c85bd0161a3429d	4223952	validated
9188ceae-a29e-4520-b8ab-12bcf2f9e4ca	7d5b4228-4095-4eca-825e-04cc7fa15164.rna_seq.augmented_star_gene_counts.tsv	731736cca4618a187ddea85cc84c53de	4235085	validated
7f1c5680-be00-4840-8679-39d7f5041e6c	29431d2d-f0c7-4217-aa8e-2fd043237341.rna_seq.augmented_star_gene_counts.tsv	582975a30a46a023fcb026ab007e1c25	4237585	validated
bb53cf32-4a2b-4920-b5ba-d479a7577e15	4b6f6190-25da-4a2c-b997-b6f6d8234eb6.rna_seq.augmented_star_gene_counts.tsv	9c31d54901e17d2376ef556e20e9d8be	4226800	validated
13c5cc24-14f4-4658-b423-7a9612096fef	97443f37-8482-41a9-b584-eb4574619be4.rna_seq.augmented_star_gene_counts.tsv	97587d584e0d7d1bbcb1b111f37f4cb0	4227880	validated
f8771769-2128-497a-b783-95f0c06a0bc8	4526c2ca-1737-45d7-8f4f-fc1b5576a708.rna_seq.augmented_star_gene_counts.tsv	e2ec4bc91ef623371ad371b93ea8999d	4243781	validated
4fabd708-c3dd-4acc-8b6a-26557741bb6c	9c907e36-3f15-446f-b08a-0ecda33c5cc1.rna_seq.augmented_star_gene_counts.tsv	cd70839cac3c37c1e93078ff3481af2a	4213367	validated
a2d9e451-7d13-465e-be7a-1410a31d9a65	49c6c591-f0b5-450e-adce-3ecf611d3039.rna_seq.augmented_star_gene_counts.tsv	0a9cc03a9ca761699bf5ec5219ef713c	4228960	validated
c04d0019-e809-486e-a666-006b1d265163	9292715d-c827-469f-96a5-bae20326cae4.rna_seq.augmented_star_gene_counts.tsv	9cf3840a4f98f3a5c8cf2c43b5c1705e	4226615	validated
455a4f14-0e32-4e58-81fa-cf607c435e82	b3453dd1-5cf2-4429-9316-99c77ee261fb.rna_seq.augmented_star_gene_counts.tsv	c2e2d73352264edae4888003ccc8f6a8	4256513	validated
5ed37c49-73ea-4cd0-bf7a-d428e35324c6	3fd4111b-4ff9-4a3c-9a0b-a5af0c378d58.rna_seq.augmented_star_gene_counts.tsv	8af93839747d082d977f76d2da6cfeda	4242249	validated
0ff314c9-c063-4057-92be-7e3ef9917c1f	82b84bdd-4978-4858-9594-1f511a053771.rna_seq.augmented_star_gene_counts.tsv	02fa1be9d081149038ba2dfa1058b46a	4268525	validated
4152f8d0-f0ce-41ac-835c-a04b8bb838d0	51c6de4a-42a1-452d-9b9b-37075db86111.rna_seq.augmented_star_gene_counts.tsv	02840b9f6cce6f42fe63fbe6f093313a	4224133	validated
fa4d7bf7-cc9a-4b12-839e-8967769c1582	adb70248-8c0e-4d90-b0bd-e4fef3b86e95.rna_seq.augmented_star_gene_counts.tsv	0783acedbc15a9da38c588cda12e1d56	4239333	validated
e726baa8-2647-4457-ba55-eace8cee3a5f	bea72e1c-de06-48ec-8e34-bd8bbf05a9ec.rna_seq.augmented_star_gene_counts.tsv	fff84854248404920836d34f08fce1af	4231136	validated
6866c9fe-da4f-40bb-a64a-cd14c01573a5	3100f712-2b8f-478c-88f6-a7d8bcdee829.rna_seq.augmented_star_gene_counts.tsv	a6b9d5e2a921f8a8ed3b2b5b0c0e4b66	4251430	validated
177573d6-eb54-4ab1-be04-12e1ee87a0da	a5becc4c-c455-42b2-a09b-9fbffe32dacb.rna_seq.augmented_star_gene_counts.tsv	c7463ac8c24dd8ba48fd1cf51fb18117	4237909	validated
8cc5504e-a8b9-4d19-8caa-05a941b5a41f	94991eba-ab53-4e21-b4c2-e86fd5c20a23.rna_seq.augmented_star_gene_counts.tsv	b065469c58eac1444308b46fae81a35d	4232482	validated
df403450-7fc1-4822-b8fd-479ac2b1038a	c9b691ec-7a21-45fc-b436-0c9af1f63112.rna_seq.augmented_star_gene_counts.tsv	8b571c8645c6883b465732d06788c426	4237608	validated
f6e33969-8cdf-4a66-9245-26c8dec1073b	8be37a58-a3fe-417f-929d-5c265a94e3a5.rna_seq.augmented_star_gene_counts.tsv	b28aea67ab5a4928164ac475f2e90524	4236491	validated
35f8d037-71a6-41fe-b9b4-09c5028785ff	0893b62f-b357-473b-a4d7-21b63369dd8c.rna_seq.augmented_star_gene_counts.tsv	09d5d4b57bd96af8b2c3cc4f55f3fe20	4237662	validated
2c32b690-17d2-4cab-a525-7afae13f8ba3	f0f1387e-d3a9-436d-bac6-b82c8f99392b.rna_seq.augmented_star_gene_counts.tsv	b19cdb9349070dcffbf75f744a1969e9	4239901	validated
fc147e90-d225-4f86-958b-95cd2b18d44e	bbbe0d43-4b00-4158-8419-aa7d25ae12b7.rna_seq.augmented_star_gene_counts.tsv	887759a01e3c3053911a88342ccc2b78	4233340	validated
5f9d32b1-2776-4c17-ac6c-c187597e0084	7c2f3289-a4f2-4eaa-82d7-7ec55965eff7.rna_seq.augmented_star_gene_counts.tsv	d33e3826e3708f88fe96f41a907d8210	4250452	validated
3afc6fee-22bb-418c-ae3a-bd21bd4e5201	891f3a70-63c9-4c56-918e-a3053cd848dc.rna_seq.augmented_star_gene_counts.tsv	9fd97a5fee7b5976979d81609e28096d	4242782	validated
1f0b038e-8730-4fd0-a616-ac9d1af54cc2	2fc0fd36-1413-4be7-bd43-8dff5a8aa17c.rna_seq.augmented_star_gene_counts.tsv	67ccf064cc3668403ee633a82b100a6f	4212699	validated
3c2a763c-0f57-4879-842c-674ca5c001c2	44c5f875-a78e-45f0-b60b-c86d68ce6ae2.rna_seq.augmented_star_gene_counts.tsv	a7548655ba1260e8b16e89cac7cd29f8	4224992	validated
9380b1a4-9278-4016-a817-e333c17b551a	5f5aff8a-6f46-474b-ae50-60d31d4f5a79.rna_seq.augmented_star_gene_counts.tsv	28e26c1146ad25a8df4220455ad33df3	4244586	validated
3c9054d3-eb05-4c92-ae36-10114c271778	c217b4e6-9478-4f93-bb70-31b5632e08ff.rna_seq.augmented_star_gene_counts.tsv	c833844699d0c50956971ac79f0de644	4235100	validated
43eca33b-5eb8-40e5-91a1-a7364b694f36	d1161c1c-a87f-4c08-8c98-554d7411655e.rna_seq.augmented_star_gene_counts.tsv	7e9e09a993d6dd1712768aac0a5317d1	4247036	validated
78370df1-5e20-47f6-b3e2-f2782860481a	a3141783-b33c-4f05-854f-229855fb10ad.rna_seq.augmented_star_gene_counts.tsv	103c9df9ce0fe2504f767e18c87f7eec	4238917	validated
5a55edd7-de3d-489c-a351-d21b47fc78b6	f8a9e7ad-4983-4f07-a804-03074075c4a4.rna_seq.augmented_star_gene_counts.tsv	debb0a2cf382faea62c3a71340e395ce	4240770	validated
376da420-c089-4cc6-aaeb-89be40733cb3	23541e74-44fe-4d60-a3b9-c4f09a685c35.rna_seq.augmented_star_gene_counts.tsv	759dfc96efc65d21670be589feebc640	4252711	validated
626db5b0-7cbc-4784-aeaf-ff7a961d581f	4087b06c-8a7f-4702-9c82-2c778dacf969.rna_seq.augmented_star_gene_counts.tsv	3d959ff8381dd937fd0ef77d60867ead	4238589	validated
982b668c-b33f-4d8c-8efa-4755cd680c17	8b69ec22-ac53-46b1-b3ef-53fd8ca6b0ab.rna_seq.augmented_star_gene_counts.tsv	a0cc57ad48a5d7d7938af840995ca21a	4229911	validated
73861302-d85f-4e87-ab70-67846a5583fd	6c61d75d-08da-4ddc-a1bc-ed8c1466cc94.rna_seq.augmented_star_gene_counts.tsv	8fae3fd70bf8664b4886903bd956665c	4239612	validated
a1b31026-2dd3-4705-b0a1-f6acc84396a0	ec90d508-4c7f-4741-b8bd-6ef9dbff27e7.rna_seq.augmented_star_gene_counts.tsv	4fb616232ff58703c766c62b82da3d4f	4253959	validated
87330fc3-56fb-43b4-80a9-d54dc91fec52	94052f8d-57e2-46c5-b39d-1b0a65cc3c9e.rna_seq.augmented_star_gene_counts.tsv	7b8c707e0ea8cecde7d89e7cfadb326d	4232157	validated
e6795001-8725-4e49-a5aa-6c21056bb682	98805dbd-41d9-4f88-85f6-37c9a67e045d.rna_seq.augmented_star_gene_counts.tsv	43b41a331b435ba6981595ade87214cc	4216733	validated
827f3dd1-eb9c-4e08-8499-be100218b579	1dd4d813-213c-4f6c-a1a5-9276bf411d25.rna_seq.augmented_star_gene_counts.tsv	39e7ea59be1b8d0ae075adc3e8d4d1c6	4244688	validated
7b3c63ec-0170-4241-9115-ae625006373e	3246ffdc-be1a-4a60-8766-4cd7efcaee8a.rna_seq.augmented_star_gene_counts.tsv	048d43eebd14d33f99d003fe3f85bb8a	4233258	validated
97ec238d-88b4-4e12-9b04-dce8498b41b0	73fd6d31-0bd7-41db-8981-1d399e7a12d5.rna_seq.augmented_star_gene_counts.tsv	92be8ce88e25b2eca9071d0eba37e72c	4238393	validated
f6357f34-50a3-4f4e-a216-11f840c1f091	35da7349-116c-47ee-80fe-bdd2ee71757b.rna_seq.augmented_star_gene_counts.tsv	0815bfc86038f8784368561ad82f7877	4243894	validated
f02cd4bf-4016-464e-967f-7e519afd8a9a	4a58a162-f6c1-4a7c-a6d2-48f1e8efd950.rna_seq.augmented_star_gene_counts.tsv	ef5f6bc8e91c79029ed22fcc88e510ec	4232007	validated
c4f5a5c0-885c-4dd4-9f61-e05c1d439e74	f16f8594-3ad7-4eb3-b039-b5f156d3a3c0.rna_seq.augmented_star_gene_counts.tsv	c864e9219bb2a4913a3a0018b2d64c24	4244711	validated
832c6f5b-6283-46da-8226-ca5eb9a7742a	d854b2c4-3122-4769-8116-51c99fa163cb.rna_seq.augmented_star_gene_counts.tsv	bb633ab8ee61b5c2b348939d026940ac	4234329	validated
2cdcee16-e449-42e5-a0df-50bc161f2d02	81bfbfb5-9da8-4546-ade7-c6910ac6406b.rna_seq.augmented_star_gene_counts.tsv	903e5ab3410bec1cd92fecc1074fee90	4234732	validated
eff6f04c-419d-4fc9-9c2c-eec2c0e208a4	7c2d1ee3-0e66-4760-8795-d4aaf422cf0f.rna_seq.augmented_star_gene_counts.tsv	ce7cd3b7daa36aaf599f022884f6b59f	4211431	validated
e80255e2-843b-4028-84f0-e58e094e317b	87b5715b-07f7-4e4b-8cb0-ea669cf71aa9.rna_seq.augmented_star_gene_counts.tsv	20da7c057341e71b6307077086349174	4231732	validated
906ca4cf-4499-4ad9-9064-ffa2a6554815	9ac26786-85b2-410c-b355-a5fdf4745eed.rna_seq.augmented_star_gene_counts.tsv	4defba2999383f3edf3b67f78a7619a8	4228007	validated
21fde879-ceda-47e9-8e78-7a764b8f7113	32582838-4c77-44ed-bc4d-d483f1cf6887.rna_seq.augmented_star_gene_counts.tsv	e4a985a25c17ecf5e5c62b9689e46f47	4217214	validated
2ff5425e-bedd-4097-afbd-157d0123bf7c	01630270-221d-44bf-93c9-5a971edcd476.rna_seq.augmented_star_gene_counts.tsv	3ab141221fc41d40a6b04f0834062437	4207984	validated
37a046cb-1c9c-4e72-a80c-8ccfcec148e2	4829423f-8c21-4068-b1aa-03cd4399fd83.rna_seq.augmented_star_gene_counts.tsv	db4f9650f1cffa5ded6ba6e0206b7e14	4227361	validated
0ed6cbf4-3db1-48b0-b921-8b9397f564b3	b4f5cc56-d533-424d-8fa9-fb56bc38f6f9.rna_seq.augmented_star_gene_counts.tsv	abec397cabdb7184e2d715916756bac4	4238822	validated
9394076a-cc15-4269-817a-2fd1c91e3c8c	3d21ca63-5295-4ed3-8e2d-7fd93193090a.rna_seq.augmented_star_gene_counts.tsv	a6fd28dee1b2ebd40977658451965965	4235629	validated
8d60590d-7aba-4cb2-9eb2-db2b356cb2c5	4f1184ce-9b87-41de-9cc1-0d76a0f03c38.rna_seq.augmented_star_gene_counts.tsv	fb6a03b6c37969fd3da727b025730230	4255228	validated
26980518-79b7-4d0d-ad83-4f13656698da	ae47f7ed-67d7-484a-86ce-ccb5499eef8f.rna_seq.augmented_star_gene_counts.tsv	c2e48631bcad4a045a23cd5fd3cd3128	4252865	validated
16b7508c-e33b-4c79-82f7-148736027150	fee6f89e-813f-452b-9c04-48fede0ef6fd.rna_seq.augmented_star_gene_counts.tsv	3552b9937c773636ca1e6d6e6ade1bbc	4237359	validated
34f2e71a-eb93-4c63-9902-b44986cc37d1	e3ae00e6-2165-4e11-a1f4-fa2708a1c63b.rna_seq.augmented_star_gene_counts.tsv	2507ae2b0d8da76f1a5dd231e8c5e1b9	4249806	validated
0c2298c4-f6a4-4671-9a75-732c39f45122	46046da4-ae6b-4640-8b85-8cf8660ccaee.rna_seq.augmented_star_gene_counts.tsv	90ac6266da3ecd8b8ed756e1a9382236	4260584	validated
49a5993e-2878-45ea-bdcd-c746d2abfce5	15a570d6-635f-4e37-9204-7c5a3c604e65.rna_seq.augmented_star_gene_counts.tsv	feb36bcb2c18ca42ecab95e9966be37f	4229114	validated
9bc7d31b-7d46-4069-ae89-4bedb7393c01	7024d0ee-8e3d-42e0-938b-e95fa102d9d4.rna_seq.augmented_star_gene_counts.tsv	db312a64735775b770f3dad7266b0e70	4215938	validated
99a28804-dba8-4cae-a214-a9d7582f4e57	fe1143fd-17c3-4653-b033-98df694f6f73.rna_seq.augmented_star_gene_counts.tsv	ebef7ea23237c9c3301fd70483044d7b	4237147	validated
6328b2af-9b9e-49e2-b68a-ab6f59f3dbeb	5f89e3c4-5ff0-4805-ab0e-d6e50021c0ef.rna_seq.augmented_star_gene_counts.tsv	c72145a55aa113f089a2d89fe850e9dc	4250359	validated
5abfa1bf-f3ad-4e7b-878c-5df4e03c8cdc	6669292e-fb65-427d-b2a4-7c9366e9e043.rna_seq.augmented_star_gene_counts.tsv	5a4727131c30417aee5d3e6946b3a54c	4242472	validated
c594066c-14b3-4047-a183-79c209cf4568	784c7898-07b5-45cf-982c-831b8c7427e2.rna_seq.augmented_star_gene_counts.tsv	bab5b27dc5889546db9845327c1c025f	4246814	validated
75841ff7-7f79-437d-9c8f-ce51f2cb16ca	f796b624-1011-4e51-9feb-8066602c72e0.rna_seq.augmented_star_gene_counts.tsv	630839f48c33a7d1ff73893abc8072b5	4228549	validated
81f62f62-ac62-4b1f-a4b7-c3f88a35e9ba	cdfbd915-7c98-406d-850a-447337130ef8.rna_seq.augmented_star_gene_counts.tsv	eba8fb62acb713aeb5e086d156dd1872	4219034	validated
e604c082-be80-4a47-a7f9-66fd90d0ef72	92477499-7388-4b4e-9ef3-b3f0af1ddec6.rna_seq.augmented_star_gene_counts.tsv	5bea064c58c18d8263c2c967089eb459	4221418	validated
84a8062a-50cc-4ac0-a638-e20ffc4981bc	13816c88-54eb-449c-97f9-6336c7d1ad8a.rna_seq.augmented_star_gene_counts.tsv	901411911b6f7a81b0fb3282fb582f3c	4220266	validated
036c61d2-78a5-40fa-b0c3-1892affa379d	5b73ee15-ef19-423e-b576-6488ac16eb0c.rna_seq.augmented_star_gene_counts.tsv	f4c8aca058555bbb0e5c281e148b3167	4221309	validated
20b8e8e2-6123-4167-8611-3bcbcaf9b43b	71c58545-f2f8-420e-bdc8-92a5d88e8ef8.rna_seq.augmented_star_gene_counts.tsv	e82241ef6fd4ec96045c0e644640df25	4239883	validated
023e0879-97cd-40c8-8d65-0d870808b1b1	dfadeb52-c6b5-432f-99bd-a71acaac39e7.rna_seq.augmented_star_gene_counts.tsv	8147ac166e1eeaa1a9c25c1ef74fdcad	4241700	validated
5eb90ba9-1f1b-41e8-b092-b4f0366e57dd	7d621795-d6b3-4d4c-897e-e5e05cd0e4f3.rna_seq.augmented_star_gene_counts.tsv	52ff7f6064093060d69fdefeccadd2ed	4239979	validated
08d84f38-e726-4929-ab4f-047918105f14	12e291b4-8090-40f0-975c-4ffebb4f695a.rna_seq.augmented_star_gene_counts.tsv	36d17472e74d632fbde65203fb3de00b	4239343	validated
7448bab7-5712-46bf-a32a-eff7d56c2c84	bee207f8-0e5a-44e1-9b67-06d1882839d5.rna_seq.augmented_star_gene_counts.tsv	ecf7586fdae9a1f7dd7f7ef028781f5f	4240153	validated
a10805bf-eb44-443b-9e4f-08d3621d4700	c5ea48f6-1909-4516-9124-9856e37bd861.rna_seq.augmented_star_gene_counts.tsv	868f7a3700e7610eb38176fd417597bd	4248979	validated
3b92220f-e8c8-40e8-9f81-5287fa2197d8	3edc8423-3f4e-4d58-b8b8-408c8c50d5f0.rna_seq.augmented_star_gene_counts.tsv	718f54f871a2f021dec62d8ad8a0c30c	4227967	validated
7bf1fb28-ccb7-46f2-8248-94da60ebd9be	1295a549-7033-4914-86e5-2a43c0ae3d1a.rna_seq.augmented_star_gene_counts.tsv	1955895421ffe7d2d680f17d880277c6	4224110	validated
357f2681-c57e-4941-a108-cddad1fc0800	322813f9-c491-4e03-ae58-758529038af2.rna_seq.augmented_star_gene_counts.tsv	05632882b38e31ca96873f998bc84a36	4230377	validated
e7736f4c-5cfb-479d-ad90-ed1ea236230f	e5366465-1648-49da-be5e-bdc05edae8fd.rna_seq.augmented_star_gene_counts.tsv	c36ce00c59992a0b11e7e6d37ae26c1b	4241251	validated
66bade2d-f4cd-499b-8012-6f9cb85ffad4	80d98f92-36e1-40dc-91b9-a0cd5767fd4d.rna_seq.augmented_star_gene_counts.tsv	74f674ba50f80677cb89f7ebe934d0bf	4249846	validated
98be97ab-dc02-4566-8055-ba2e295d7eeb	d09f31a2-752d-4241-a3bc-4faa2ca85d8a.rna_seq.augmented_star_gene_counts.tsv	82c847894fa798f78cc0a070162acdc4	4216666	validated
c096566e-30e8-434a-a125-af0b4ffa689b	44259a78-f906-40f2-bfca-e4c1c9e676e1.rna_seq.augmented_star_gene_counts.tsv	de3b680247d74d5800f7efd14db3ba62	4239513	validated
074ea3be-a90b-4417-bcf4-134299dd81ac	2c9a3411-ed70-4051-90b3-4bb4e46196c3.rna_seq.augmented_star_gene_counts.tsv	b35878a3fefbfe4843247d328f18c0c8	4244757	validated
836dccc4-37fd-4e82-aaab-5bef56b1a457	0b37cded-430e-4480-8ebe-2a98b03209a7.rna_seq.augmented_star_gene_counts.tsv	be41db49442b25354550a4d474097bdd	4241682	validated
8f0623d1-c21b-4669-9e3d-0a925e728733	62747279-612a-46c8-88db-60efed611f16.rna_seq.augmented_star_gene_counts.tsv	1da080fc98cd82169676647bf36ccd4a	4252494	validated
71745596-697d-416b-a8a3-096f858ba317	bc2372c3-b67a-4245-9ba2-83bb9dbc5764.rna_seq.augmented_star_gene_counts.tsv	b565b895280e0059b312e1094f147b72	4221912	validated
8cf0a96e-9a9c-4441-97dd-651c125685e8	c3a41b4e-a281-4a31-8339-2119583e5eeb.rna_seq.augmented_star_gene_counts.tsv	f1d8c595ce6f136056e334ce4d899cea	4230651	validated
8a97bf8d-3b2e-474a-b163-b766650303fc	bf6e0884-f5bd-4e34-82d8-33166df9bcf9.rna_seq.augmented_star_gene_counts.tsv	f8f1ecb69e526b60bc712fd351f2b754	4247033	validated
da0c9063-2d2d-4a21-8dad-d0508782130f	5b2b03a7-8aa2-4afc-8797-001e1e02304e.rna_seq.augmented_star_gene_counts.tsv	fbe3fb2593182b119893c0d753970381	4236016	validated
6eb47075-fa0b-4873-9ecb-c595c009924e	b5576c6f-eb84-431f-bd86-51effca529cf.rna_seq.augmented_star_gene_counts.tsv	bd89eecea95fa7622ad3afefffa55b84	4233085	validated
bc9564d3-a0f8-4315-a6c3-cfaaa02babf6	02d8ff03-2fe1-4988-9586-47726d53a6a5.rna_seq.augmented_star_gene_counts.tsv	0246c2ccbd343d6bda93cecadda9d60e	4248610	validated
9258f875-ec56-4e91-8482-770132969d08	d11296ea-f118-45da-bdd0-858a0b84e082.rna_seq.augmented_star_gene_counts.tsv	895718c6358b83a4d692f31bedabc736	4243358	validated
e01d595a-6a1d-465b-98da-ebafb1c9eb45	22dd8113-b0d5-4a63-830e-a75016b082a7.rna_seq.augmented_star_gene_counts.tsv	df55dad347e66bf94c89126675cde672	4244151	validated
f1dec3d4-8e2e-4c69-aa18-c50288ac74ff	cbe8f2d4-c2e8-44a2-8c13-36834caf776e.rna_seq.augmented_star_gene_counts.tsv	86ca820e040613b0940553c489a6ab1a	4225368	validated
dcd278c0-5dd7-4e39-81d4-6cd306b43ce7	a89bdf76-fb59-4e24-bbc2-f8a5b4f3efeb.rna_seq.augmented_star_gene_counts.tsv	c29cbffbfe58160877453ef9e3be5f39	4237995	validated
1f6fdb5a-beaa-4f9b-b08e-678b839cc4cd	bff7c60a-0b31-48db-8ec6-32860b5756ee.rna_seq.augmented_star_gene_counts.tsv	3eb10691900fb9aa7550b12e1ebc94ee	4229817	validated
deff76a1-2751-4ef4-b2ed-66d579ed08cf	a9f6fbc2-d9b6-4272-82eb-665705d69ffd.rna_seq.augmented_star_gene_counts.tsv	8d6e0ce918a74a0909525fd6e0cd27e9	4235172	validated
de63e7bb-f21e-4f43-8558-d2df309ebe30	9e4a57ec-ca07-4843-b77f-eb5504a817c4.rna_seq.augmented_star_gene_counts.tsv	30594358fbd3e01e47365735fc34654c	4237097	validated
3ab4acdb-a285-4c74-a951-29bd16d82051	34fae81f-2165-4b05-a48f-386b7547e665.rna_seq.augmented_star_gene_counts.tsv	b249a236c5783098dd5c19208951071f	4239782	validated
41216940-5c07-4025-add6-9ba845e87909	664ab536-b2a9-4262-95e2-709103bf9534.rna_seq.augmented_star_gene_counts.tsv	02fe93a56f12f3ea7c8805432f82ef51	4220047	validated
6e7a2f9e-56ba-4cde-b23d-41767fa65d27	337d68f2-0a00-43df-8356-3a8a19c6404e.rna_seq.augmented_star_gene_counts.tsv	1dcee8582c376c5700a358c21896932a	4237695	validated
4a4afbc9-884b-4292-a70e-814c2441dc22	1aff7967-6727-43e6-9d40-018b3b0ffac7.rna_seq.augmented_star_gene_counts.tsv	54c419e8ceabc84e1ce0d27f4d263656	4236271	validated
72cb857b-aa6c-4675-bfe8-14c172b62fee	e2cd9593-5a47-433e-bab2-05a00448717b.rna_seq.augmented_star_gene_counts.tsv	19bb6314d7b717b954dea48ca1104e28	4246011	validated
8b2e453a-da51-4f08-befd-98cafa198a98	2d70ee13-be72-4c82-8f66-98255b4d9e04.rna_seq.augmented_star_gene_counts.tsv	c3ead66427947495c394114177df1a81	4244398	validated
4de066fe-652a-4b78-9649-c5c76efb90fe	b67515a0-9131-43ea-82a4-8e051fd7cfa9.rna_seq.augmented_star_gene_counts.tsv	80792149f51a42194777948e3c1cb5e4	4226468	validated
73d8259f-f94a-4381-8cd1-c8ea6586b942	8678f216-bace-4923-bfa6-6e64bce2ddc3.rna_seq.augmented_star_gene_counts.tsv	5dd4bd0176b459d9f2605468008f1645	4238672	validated
a4933198-3dae-4fa7-a5a9-7b6df5b95c51	f37f2d34-cf48-41e4-89a5-3193ac34d7b3.rna_seq.augmented_star_gene_counts.tsv	8eefcb96d273b9228ace887ac910e597	4211678	validated
8e60257a-1ac8-4797-bec0-4bb6067c0360	b66d08d0-c1a9-4c53-b41c-e70bc6db7f0c.rna_seq.augmented_star_gene_counts.tsv	9f5d86f26640ba22023dbbdf440a9c54	4240570	validated
8c954ffd-7f1a-4b77-85fa-b8721eb05f8b	35e5936c-9722-4a49-9bb3-5c244bd10b13.rna_seq.augmented_star_gene_counts.tsv	3e41230526cf5192e2f6fcbba1b07e6c	4255771	validated
dbbb07a8-2201-4875-a302-8a0e34bf3575	aefbd8c3-e755-4dd4-aba7-78eab7fcb4cb.rna_seq.augmented_star_gene_counts.tsv	51327b2f436d0793abebfba6c52a3da0	4246559	validated
3f237865-cbba-4be3-9c08-c37fa12771cd	5f75e4e9-89f0-49e4-9349-44f9a33ff7cd.rna_seq.augmented_star_gene_counts.tsv	8fa0b2571b21229511305f1d8756a939	4232034	validated
bec7d53a-7b0b-4c96-ad54-9b49c8fdc62f	565e41a8-1eb8-47aa-961e-d3896c81750e.rna_seq.augmented_star_gene_counts.tsv	8293eb044897a6761eebb70c90efd75d	4242469	validated
a09e2659-22f7-44af-a919-4b32ec863fb7	51a1c9f7-ce64-4e72-a1e8-64d1be808a77.rna_seq.augmented_star_gene_counts.tsv	e5cc567338346cc2b650660ab8ad8d31	4223590	validated
f0882f2a-8cb7-4a5a-9a75-ed17babc9322	17b4c8c9-ff68-43cd-af95-eba0d20c1f5f.rna_seq.augmented_star_gene_counts.tsv	0d2a66ea4e2b38c6d5174109007d06a1	4222726	validated
c1c3ac76-00f5-491d-9fdc-3c84ac9bae05	bcf6254a-7817-4cce-af71-2af5c2d78c0a.rna_seq.augmented_star_gene_counts.tsv	9cf06934aad2e5611a1d16931a14d91a	4221728	validated
bc9769b2-4732-4bc6-b9e2-f0024db0a965	3a17070b-2b26-4bc2-9f5f-5c617ab9a83f.rna_seq.augmented_star_gene_counts.tsv	fca4455adaa98cb03a9b22525789fdec	4241992	validated
e460babd-29ba-4bf0-826e-c1bc7b6127cb	92fd9150-cec1-4d77-a30d-66f94edabf41.rna_seq.augmented_star_gene_counts.tsv	880b3f9bb92b31e1b1f8223f989cb525	4236864	validated
c8844800-f7cc-4d32-a7c9-9095bdaf9c32	2c7e58ed-0853-480f-a2d0-5aa6ee94b639.rna_seq.augmented_star_gene_counts.tsv	080b20db232e7d962140ecec694c79a2	4241286	validated
35efcb1a-7458-4daa-a474-c8584396efb2	dd490d12-9e89-4432-a95a-b8739d10b2d2.rna_seq.augmented_star_gene_counts.tsv	5e088df402b73f01b0129624f0bc2b30	4250954	validated
11ffde52-971b-4a41-8eb8-773d0b4044ab	659b8687-b1c7-42c5-b023-fe0878472746.rna_seq.augmented_star_gene_counts.tsv	846597f41fcb7c66cf48959ee0ce0e1f	4248755	validated
375cb74d-1a6e-4c28-9918-3c32403605da	d1c86b8e-664a-40c0-b411-2b0e7b8f32ac.rna_seq.augmented_star_gene_counts.tsv	74fc3ec7acf3ceb66f99953628ccd55f	4231390	validated
64e29ac8-6b53-4428-b4e2-58fbcec23a95	ec774a00-c825-4990-bb32-f97efcd126be.rna_seq.augmented_star_gene_counts.tsv	feea3cb5892a5e34754fdf5416294f6b	4258809	validated
26300881-c64f-449b-aa14-179e4f6de540	66343a76-a317-4a7e-b4f0-64c0aeebdb55.rna_seq.augmented_star_gene_counts.tsv	3eb3f1224311ed7c332079c205988dec	4238983	validated
7330bf93-9fd4-4f48-8033-814c968d3a4d	ba4e184a-5969-46db-bc1e-1995cfdeee34.rna_seq.augmented_star_gene_counts.tsv	6ab2a507055fe5de096239ca93647d5a	4231420	validated
4b409994-2674-4619-9815-bd93aaa9d6bd	72ac3cfa-31f8-4371-867d-ab897b2b7cb9.rna_seq.augmented_star_gene_counts.tsv	7e1ea8164aaca64cfa18907a1ce86032	4242217	validated
df275ebc-48ed-48b8-a46f-30326cea3a58	af032dc7-51da-46c9-98af-733695b1ddf3.rna_seq.augmented_star_gene_counts.tsv	72a30ad6aef37333096b2a62ff1de8f9	4229090	validated
35d3b8c4-073c-46e1-90bf-3ab2d3f73c2d	f73e9c1b-1a89-4b7f-86fb-3677fbfec53f.rna_seq.augmented_star_gene_counts.tsv	c696d992516870852478fe263e227a44	4232727	validated
e8b0aec3-d2c4-400e-9142-e094a7dc9fac	ad6906f7-fde6-46cb-9d96-810c624b7f7a.rna_seq.augmented_star_gene_counts.tsv	2b285621d05dbec0306ed72dc2533bd7	4223552	validated
30ce352f-e70d-4256-b7c6-bd26f266b4c8	cf513d05-11ff-4a34-9317-896bd2a4ff83.rna_seq.augmented_star_gene_counts.tsv	5081d9f475046f45203f00ed9652e4ba	4235705	validated
4451d0ad-9475-4c25-9bf0-9acd1e5b8d8e	0b970f0c-3fa5-4972-87d4-9a2d013b88b0.rna_seq.augmented_star_gene_counts.tsv	0bcef1069f701ef5199efd2375289a89	4231330	validated
db322c8d-c5f1-47fd-a942-9daef8f4ddbc	a3f30117-e556-4498-847a-b79aad0b83f4.rna_seq.augmented_star_gene_counts.tsv	667130a5212f82fe9057ef4620536b66	4251514	validated
5ed01de4-703a-4303-a10e-147ff3a3db1d	206eb348-da6c-479f-96c0-a963e91718a4.rna_seq.augmented_star_gene_counts.tsv	4f288c20073c9caabedc7604493f9b8c	4244514	validated
37e5523e-6126-4402-83f7-279eba9574c5	d942811c-b976-4faa-81c5-2475fe50751d.rna_seq.augmented_star_gene_counts.tsv	fde45791a8b2c5696e5efe1e01047937	4209639	validated
eb30f332-cb2d-4afe-bc27-e478d9978b58	3540cd31-424e-433b-9314-bcb3904cbb48.rna_seq.augmented_star_gene_counts.tsv	89f9b87995242e03476dbccbe371df8d	4240468	validated
666b9fe9-861b-495f-8df0-085eea717985	d01941dc-c222-49bc-8be9-11a405e48c6a.rna_seq.augmented_star_gene_counts.tsv	4a5e4b390f322f95a8a35e20ed26e78f	4213257	validated
92504fe3-2529-4849-96cc-ce9303ca3e6b	76171fe0-c056-431a-bbaa-9f1cc7f78fac.rna_seq.augmented_star_gene_counts.tsv	d7ec835e191725d603349974615e5aa8	4244744	validated
e23d7e23-2028-49d5-9e91-1f84c3e366b6	f59df325-ffdd-45e3-89b5-f7848f42d622.rna_seq.augmented_star_gene_counts.tsv	f0c1f6cd8530681cb8b98e743e2e5fd7	4241338	validated
ffe362dc-e0e0-46ba-9e14-663cdebbcc2c	8ef17337-72e1-43bd-b668-a766469910f1.rna_seq.augmented_star_gene_counts.tsv	fc44f26f13edfcfd8fb66c3d399c561b	4236978	validated
dcf0174e-a94b-4bb7-9fcc-f9b224a5ce0b	f9ba2e2b-4d2b-4653-9270-fc99eaf2f37c.rna_seq.augmented_star_gene_counts.tsv	5d7d89f42d99932c497288475b54dcc0	4242574	validated
5a6b8377-8628-4aca-897b-73b673f31595	9dbbd5e0-ec5d-43f3-a06f-1e4e3d37a56e.rna_seq.augmented_star_gene_counts.tsv	1562cbb0a1ad0ff8686dee4dd8e7efc1	4248735	validated
819b3175-21cb-4d77-8a8a-a3eef5b171d0	217a1b4c-4b7c-4d22-b737-b7a229812a97.rna_seq.augmented_star_gene_counts.tsv	e7b2b4885f64b8e8bd20e456b9cc5701	4234881	validated
a9d4d9c3-81ca-497e-bceb-b356d355f581	6b617184-1da0-4486-a5de-36ba39c15a2c.rna_seq.augmented_star_gene_counts.tsv	39921197ef6f43c9b311c8dae635c481	4242193	validated
[truncated: 6,484 more rows]

## Sheet: miRNA-seq
id	filename	md5	size	state
a46c0708-b5c1-4f20-a467-1cc4cedaa493	a859616a-2c34-407d-acf3-3c499ff455fb.mirbase21.mirnas.quantification.txt	90da358b34d574f4eb1ee1b178a50697	50340	validated
8201b409-248e-4ace-a58d-e88be5c1d9b8	faeed3af-d5b4-4a69-8dfb-208fdd79a50b.mirbase21.mirnas.quantification.txt	932fd95c77da9014dcbe720707916c6b	50175	validated
ce2c980d-3cac-42af-9651-7da04b14183f	1c78aa0a-767f-4a3e-bed0-c4a905c818a5.mirbase21.mirnas.quantification.txt	321eb442427a8cf5c78055a4a5a9d55e	50319	validated
793d0e24-ce70-4d19-8bdd-dbcb9e2b6a08	ae03d6d0-72a6-4db4-b1f9-492985caaf82.mirbase21.mirnas.quantification.txt	2e3a3866b2faf362dc7d22b03cfa8a51	50247	validated
d506af95-00a2-4e7d-a580-6b590d79b5a3	1636bf6a-163d-4e29-bd0d-1a76d6792a47.mirbase21.mirnas.quantification.txt	06413c1544774a8410306c1d0f7afa54	50207	validated
9f523637-5e18-4915-88eb-d1ba982604e1	3fc76ff6-f6a3-4201-97d8-004d64558533.mirbase21.mirnas.quantification.txt	2fa555c768322b3c1f4c97554751cfc2	50247	validated
d6676fe9-f159-4bdc-9d8a-0d186138fa8a	70951a06-460e-4699-8374-29eba4511166.mirbase21.mirnas.quantification.txt	5da46c80c6dd5e1b0c528e6c8ff9118f	50541	validated
9278177f-4fa1-4ce5-ab55-8b4014359472	9dee23a1-e616-47c7-83b5-5f6cef50b5cb.mirbase21.mirnas.quantification.txt	c6e1717d81e6d890df6d39378b9850b7	50159	validated
f05495a0-738b-45fd-baef-ca26ff60969a	e00a6fae-7110-40cd-90d9-8622f8a51f4c.mirbase21.mirnas.quantification.txt	bc12b95b0e7c4e66a372a4e11f9a3053	50193	validated
6f2f93ea-d56f-49a5-a7b4-f46cf7339d2c	56d1bce5-12cf-4634-8031-71cbe49cdc87.mirbase21.mirnas.quantification.txt	1f65d8db478ca6bcc8938f314695ac36	50127	validated
554ed2f7-6f92-4be4-aca9-30ee9f0104cd	b5020bc4-3ea3-439f-baf5-b976682caa69.mirbase21.mirnas.quantification.txt	3ae6fa28e47db29ea42dc4d22890d241	50405	validated
9e32aa3a-ae6c-4187-b1de-36625b00faae	f6f8bb3e-cd9a-4002-b28c-0368af54bbf0.mirbase21.mirnas.quantification.txt	cbd7b5b9fa9c626f9791d8c313239f13	50183	validated
25f91f16-d57c-4b93-ae71-549d14eaecd7	a39808d3-12fe-4802-870a-2aedae2fe359.mirbase21.mirnas.quantification.txt	316fd7b6e58880bd9dd0b9a96ba5f599	50143	validated
17834f6c-d0eb-4d7c-a546-0c301a996014	d202fc9f-00cc-41dc-9f25-87bbf7d954ed.mirbase21.mirnas.quantification.txt	934dc84e9877c5360d2a9f02c57b2578	50163	validated
e8c6e0ef-0539-4416-a106-8265b0ed6834	9021ded7-2cbc-469d-a273-e641a6b5931e.mirbase21.mirnas.quantification.txt	135e7e306bb539df08a5f41d68dcb5df	50264	validated
8ba31336-d8a4-428f-ae66-c3e7e75dfcb3	23a22612-33cd-4267-a522-bb2e8f6d4012.mirbase21.mirnas.quantification.txt	9c03d5b57a4732d42bfb0b1a5e4341a1	50122	validated
decf86c1-c5d2-4dd0-99fd-91b17c1e55c8	58bdd742-852d-4be8-9984-560c97920550.mirbase21.mirnas.quantification.txt	2792f8d1fa88504ae0e516e788ad271c	50214	validated
a41c7eb9-8c05-418c-a339-29cbe7b15ce0	2b0ee2b8-69d2-4681-ba29-b0d4cc05d81c.mirbase21.mirnas.quantification.txt	ec71a922fe23d4de00dcb76f43f09374	50368	validated
aed55944-4b2d-4cc4-bcbe-fc22c7e4ad78	b437ae18-96fa-4df0-bf33-1880eed49f8e.mirbase21.mirnas.quantification.txt	2c090b8a5d1188e62c737e51553e2331	50369	validated
f61efa60-19ed-4edd-90ec-396fc999e103	9d0fa46a-1b6f-4e71-9b94-f2c5b9428054.mirbase21.mirnas.quantification.txt	03e448c025e525f1e86727fea1052d05	50021	validated
871b8cfb-cb30-40ed-9f4f-40c7baf47954	9310b2a3-d0eb-4139-baab-b4ed7bd0c61b.mirbase21.mirnas.quantification.txt	109bdc9316a524a4182dd249dc6983c1	50124	validated
3a5d0994-5ee1-45d8-8838-6be693f7c7ee	a123c120-7a99-48f1-88d3-7af89f9421b9.mirbase21.mirnas.quantification.txt	87b665e2de9de62db86420b94ac69ccc	50192	validated
827323a1-fe08-4f5e-9e8b-b0d0893b8ff0	36ad3d42-fb0a-48b5-a76e-deee411b6154.mirbase21.mirnas.quantification.txt	0c6f8cb56ea450a6518358d52132f8cd	50184	validated
f48f962a-f0d7-4b0c-89b2-d33a27a5b3d4	53784ced-bb20-41a3-a2ca-d63becf5475f.mirbase21.mirnas.quantification.txt	a83509d593812ccf84203e51afe1cc80	50321	validated
563b1f34-57e1-4484-ac21-2a6ab29bccd1	eb5c4332-cf82-4e1d-b609-9644b81efcc4.mirbase21.mirnas.quantification.txt	ddda734e4c729d0339690727cba2dbfc	50123	validated
293299b9-f424-4bc1-9e0d-4a8700220c2b	52cd1330-b911-44b1-8025-c615a0cee96f.mirbase21.mirnas.quantification.txt	aa344c891c9b7193103c3817ed25ba8d	50145	validated
3e2f0422-8a64-4682-9c74-7ba5891a0138	ef7bf517-e916-40e3-969f-04d761321818.mirbase21.mirnas.quantification.txt	971a152e3e7ec3189c96c5dd3796de38	50417	validated
45871cfe-0c34-4214-9f56-35ebc557fadc	fe6f16a0-52f1-4726-97f5-5590a20b9e87.mirbase21.mirnas.quantification.txt	4d0e23d3fa847c62d98b18d7f7cafd85	50083	validated
36bdb9c6-7941-4538-98cd-cb0711f80829	3cd62167-7962-44ea-8923-6e9c7fc97807.mirbase21.mirnas.quantification.txt	818bcfdf1cc8a1cbb0b9ea455057120f	50395	validated
90d43b1a-edaa-4a07-8527-54f69ea47b95	52ced3b3-f4a7-41a2-bdf8-16fee8595bfd.mirbase21.mirnas.quantification.txt	97bc3cbdc440c2f5b89f1df389918d95	50149	validated
8102fe1c-2746-4f63-9818-b0dc70a053cb	b858d3c3-f4a1-4046-9bcd-42c21488e404.mirbase21.mirnas.quantification.txt	c81774e5270a42a1d2406f19026629e7	50261	validated
968a657a-1fe8-4027-be7a-4c076c29f8a6	7e4cc903-e61a-42d5-b01b-2b7d215d6777.mirbase21.mirnas.quantification.txt	43af1534519feae2311af43635203be8	50289	validated
8429fc49-57f7-47a9-98e3-ac0bf8966b52	9e1239aa-8757-4a78-abb6-ccf7ee38ef91.mirbase21.mirnas.quantification.txt	03653ff2aebaaa5766759d462cd08d93	50299	validated
0d0402f9-68c5-4665-8d7b-2a56497073e2	52049a8c-88bb-43b5-8094-e981d10aec29.mirbase21.mirnas.quantification.txt	f3d26b14174438a302ab7f4c44c5d7df	50453	validated
f7d07de5-5429-446e-8aec-e7e2c4cb4c6d	806cce25-d97f-4881-b549-ad89f310d639.mirbase21.mirnas.quantification.txt	b7a8cf3a8d77486c91388bb1fd682124	50064	validated
0d2985b8-a034-42dc-ac86-5e1322efe8f3	cd2ed86f-d708-43ea-8568-8f568540f60d.mirbase21.mirnas.quantification.txt	e293549b2d76ba46c30eaa6ec300a7cd	50511	validated
66fdb4aa-c090-4ef3-b7c3-4d2c186ad900	ca06de3a-de17-469f-9aa8-1e8dcf51e42c.mirbase21.mirnas.quantification.txt	83784f141811304923156d803b5a51ef	50177	validated
406e11e1-781c-4c2a-bb81-a3edf77e3ad6	9a35d689-54e6-451f-bb5e-3703d9383c74.mirbase21.mirnas.quantification.txt	3180155c514d546af6edf5ae9bec6731	50233	validated
9c1ea2bf-d320-44f8-832d-a831d8689c6e	ce6dc2ae-f00a-4843-a6f5-d1251e4c1b59.mirbase21.mirnas.quantification.txt	0f90badf01c5e83fb39120c599894843	50191	validated
d73c8510-84b9-4347-9708-9d2a773c7a6f	9ff8316b-0f28-4ed7-8475-a4ba976e770e.mirbase21.mirnas.quantification.txt	5f31d63b2d086c9dba434e2496fd3848	50202	validated
8c105b54-7d1e-42ba-ba2c-259d2f7e9278	e26072b9-bf1e-4f06-a67c-23ca563c0914.mirbase21.mirnas.quantification.txt	d7cfa6c655fdf83cf49e35b2ae6fd80d	50276	validated
242397d5-54af-4129-96a6-8874da96e6ed	44204414-ee82-4e8b-9570-3175be65ca11.mirbase21.mirnas.quantification.txt	854a168baaccf0faa0b5806a8450eee1	50245	validated
af5b2346-8023-4292-9053-c15753a662c1	7f16b3c4-6820-41d5-88b6-f595302df34c.mirbase21.mirnas.quantification.txt	e15c3c72bebfab35094a8dc102c452fd	50346	validated
d2800ff2-2114-42f3-a56a-7efa5ae56105	9a2f125c-7437-4638-ad9f-21882f315afa.mirbase21.mirnas.quantification.txt	d09876b780d96e7054aaf8764f8ec9ec	50341	validated
4b930397-b8ff-494a-bda7-b1d51391985e	ab1c8736-9b54-4bf1-a075-6dc8bc4e3c4a.mirbase21.mirnas.quantification.txt	cea495dfebab0c4e6b8ec532e9ea3c9c	50491	validated
9ca0bee1-bdca-4211-848e-4c77b6c3be7b	c6fe19bf-db8d-4734-aadd-a15dcf5b3096.mirbase21.mirnas.quantification.txt	044d3bcecd5943f83d2fc1cadc5c2f37	50287	validated
5a942822-d3b8-44b1-b50d-a7eb2111cd16	d1057f4a-37b2-4db1-9b53-3390e06ca63e.mirbase21.mirnas.quantification.txt	6ffa74a0d364ae827f6c34783a0bd7e6	50218	validated
6c0d6df9-96f3-4b10-be50-7590868c0188	797a35e5-6092-4c96-badf-222476519f0e.mirbase21.mirnas.quantification.txt	911dbb02932d96625d007f04154ae9f3	50095	validated
54c4fc63-3322-4238-a31d-8862102ae2be	a73367d0-f256-41f8-9590-03d4f79c0e95.mirbase21.mirnas.quantification.txt	f65a25a1d3c81fdbff4b4b7be5d23bb4	50098	validated
c3458af6-e82e-41bc-b59e-cac8edc95cc9	be59ec92-2240-4aee-add8-359de66aa2f0.mirbase21.mirnas.quantification.txt	6de8bb3738a177c16c4e1c9df8a055eb	50358	validated
7a55f52b-c2d1-4fc0-a816-7187af82a631	942fec40-e730-49bc-be4a-b18fe362ea89.mirbase21.mirnas.quantification.txt	e996d59dd1f5050372c8f3edecd0777b	50348	validated
dd2f1940-0efa-4358-9ab2-3cbd29ba0017	ab03524b-bc4b-4d3b-8c3f-8bf69b67f4ad.mirbase21.mirnas.quantification.txt	528f43edf13b79fbf4cee10563e7cff3	50293	validated
5f6195b9-2e99-4366-9f4c-f67bea5928a2	26d5ca74-348e-4b65-b6a3-875387396ba0.mirbase21.mirnas.quantification.txt	405f682f2d346ddb49e3ed3392f5a020	50300	validated
d67bfe01-c9a3-4e33-9d09-8ae202b67945	a08e9ff1-229d-4980-8083-7ad7b910a10c.mirbase21.mirnas.quantification.txt	f45eb3da36d9340a93a5fa8d265fb640	50171	validated
2a3a9d49-dda3-429d-b503-8091a65a7d63	afff696f-8382-4af1-a39c-5e8cf0611c6d.mirbase21.mirnas.quantification.txt	2355ae9344c43853d6cd38d5409c7956	50202	validated
20dc6ef6-caad-4441-851c-ec51e239c65b	997ac5dd-29ca-4d0f-83bd-3207a0a8d39d.mirbase21.mirnas.quantification.txt	abe61233f115b6d391ebec91e7abc00e	50452	validated
cba39ceb-4b7e-49cb-8b01-c44b7e70ad25	dd3ab228-1c35-4710-aae3-68458bf959db.mirbase21.mirnas.quantification.txt	9acf27d0eba2e783c3046b6129867ed1	50137	validated
a8637c81-bf67-41cc-bfd9-8345ed1aa897	1d026d7a-c963-4c32-b821-b0d15fb2d2df.mirbase21.mirnas.quantification.txt	eedc2f6e5dd9c96eee7f893755e7fe57	50115	validated
22dc91f6-450c-4e99-9c46-8a8d1d4720bc	10a5c88e-d754-4f63-8991-3625750c2207.mirbase21.mirnas.quantification.txt	37c5dbd2f60d989c07c9e31bc3931b7e	50164	validated
26094c76-21b8-4583-aeb4-3bbad0da7f29	d51b0428-1d4d-45bc-bb61-e290845d6423.mirbase21.mirnas.quantification.txt	e22d83679268314379cfcd4482634d30	50317	validated
5bdea145-13f3-41e9-9f9c-dd2af8832623	cb04343d-b6bf-4636-bf9a-0d26d7861f3d.mirbase21.mirnas.quantification.txt	0ad557e29614f4ecb944e1897c6cbda5	50404	validated
b5db0bf7-8c2d-41d8-814a-8eee45608c50	a81ef833-4483-43ad-b94c-7dbf75a2939b.mirbase21.mirnas.quantification.txt	48f160ae3e4484b0cad75aac317f9d31	50163	validated
ae3e9176-f981-4c4c-825b-1e85f134c8e5	df447dab-4aa6-4ea4-8c69-bf31b09b41a2.mirbase21.mirnas.quantification.txt	32d26feaa1880f34b2c7a329b3f83e80	50088	validated
b0cd1fd5-c1f7-46ef-8284-ca2c3a08bbaf	78a94931-0a24-4d78-92a0-7f3aae19c461.mirbase21.mirnas.quantification.txt	1ddb72ee3cc061eab09eee8378d4ba33	50249	validated
f5061378-535c-4a65-bf58-0faf7b28e450	a99e2b03-b582-4d14-a4d8-5d152774eb15.mirbase21.mirnas.quantification.txt	f322eca22d3b7546c7cc87d9f8964e83	50197	validated
803add67-a04f-4ad7-b00a-fa1fbc22144f	7111bbd2-ebe6-4438-8001-3296b76316e0.mirbase21.mirnas.quantification.txt	a5500fa2400c8b8a618e8e6839fec5b0	50382	validated
8d61de7b-c8f1-45f6-9a5c-10cc6bc8203f	920954ae-6aae-4042-9dc1-32cd352ef54f.mirbase21.mirnas.quantification.txt	9fa8e260d715d8c9f80000b8cc728be2	50465	validated
c2753820-d809-4248-b544-6d32cce5a476	f47a9e32-fd7c-4b97-a146-150cbee40bdd.mirbase21.mirnas.quantification.txt	189d5cc7ae72766d616596dbdce64a19	50220	validated
7d8832f1-191e-4c26-9a6c-976c6df24fd9	05e6c81b-28ff-4ca3-adf0-a31465a1a6de.mirbase21.mirnas.quantification.txt	53d384d164fb6e0ac0785c422556e058	50482	validated
add19141-3c79-411e-be1f-a14af34fa915	9330a34c-9c14-46f9-9744-1c1fa20d3f62.mirbase21.mirnas.quantification.txt	3f409a4a1dc00748c8436d823eb462f7	50279	validated
0cfa3b15-103c-47e5-b3b7-f4fa62823137	0c0dabce-090a-4094-b111-211b0b543c5a.mirbase21.mirnas.quantification.txt	f5a8c030a249b4a6a5e625a6f1533e99	50220	validated
543afb3c-23fc-4421-8685-4f6498c65d82	b42ae71f-1a49-40f3-b4e3-5245678a9c28.mirbase21.mirnas.quantification.txt	3f89ca9cb8b0f21dbbefce8034ff9ddc	50214	validated
3b13fa37-0b72-472f-84b8-e6649c703088	92501fe3-a6cd-4465-97bd-a2f3e259022d.mirbase21.mirnas.quantification.txt	1633f4ff7573527bf641925cf070cd60	50085	validated
d338f042-9894-410e-a1e3-1fd1aba86811	658bf802-370f-4254-bc39-182934ca3fff.mirbase21.mirnas.quantification.txt	58e3de782e14c015492dab375173bec4	50390	validated
ff464001-9e58-4bfa-a5aa-baabc7a402b6	dbccf394-c43e-4e8e-8b70-2417fe1d972b.mirbase21.mirnas.quantification.txt	9c9ebd0a459f000131102e5ccc546e03	50453	validated
12255b21-3188-4012-962b-d9904080740d	7f5cf379-b4e8-45b5-983a-503ea4b13dc8.mirbase21.mirnas.quantification.txt	efb0652818d11b231711b5f74f802818	50240	validated
48f3e90e-a73a-4de3-949d-543b1c42ab4b	99928dbe-c89f-4288-8d51-689959fa7c4a.mirbase21.mirnas.quantification.txt	d04023f7e1acd4f84cd3d069078c6055	50240	validated
2228eca3-aa83-46af-989b-a1d56ec620eb	6a9bb4c4-d627-44b9-80d4-b39b67bd034b.mirbase21.mirnas.quantification.txt	a435e55364d212b06d4b6afe32bb4457	50295	validated
1c1f7686-22cc-4ba1-8216-26381b48e328	64497303-04b9-45b9-83d5-011068bc3b7c.mirbase21.mirnas.quantification.txt	ec21127b7ae20ddcad9bd74bd56a7d26	50189	validated
78e080c1-e06f-4f47-b764-972dad5e993d	d490808b-422f-4558-9b3c-f0ec2a5c7dcb.mirbase21.mirnas.quantification.txt	a9c48473fe4eb24665ace1a10b55dc72	50249	validated
bc10fa3d-c391-47b3-9e7d-ae425334cd11	024f41f8-0709-4189-9bba-5b0daf0c62b0.mirbase21.mirnas.quantification.txt	4e0f8159c1ce2f0194b297ad64547efe	50158	validated
418e3575-a658-40ee-9cab-4086df105ab0	094fcb74-4bc2-4024-830d-3b3bca698298.mirbase21.mirnas.quantification.txt	c74a395a33b991187f18e36695a470ba	50360	validated
953070df-3af0-4580-985c-d816272cd4cd	a3e71637-f392-4d6f-9094-380cda452c32.mirbase21.mirnas.quantification.txt	8c2193a68e3700bba49b589eed9a525a	50231	validated
200161b3-4821-4d1c-857d-a8ffbbba0b62	6c22c3e5-a00a-4ae4-a1a7-096efa3c290a.mirbase21.mirnas.quantification.txt	fcc9bb3385abe2bb406c8bef44255be0	50082	validated
f489525d-ae9a-4e73-9d7a-3806524b114f	37076f9a-57c7-438e-9ab8-bed34f3188a6.mirbase21.mirnas.quantification.txt	7c6021e0b00c1fad5d96a2b1da5eaae9	50145	validated
897d243b-7b52-49a9-9369-63fcaac989a8	229e1201-887c-4803-b2cc-46895fb0eab8.mirbase21.mirnas.quantification.txt	d7313df78f4d3f25d45114fae933cd02	50347	validated
78fd8331-6dce-42b0-8e79-ddc0fac0f3a6	b5e433b6-600f-44f7-9b75-5647ec0aa9d8.mirbase21.mirnas.quantification.txt	fd2b72d4779622079a1e9ab31c0f89f0	50413	validated
74a7b430-ec80-47aa-95ed-7d202b72219b	c8b8cbe8-571e-4b3e-bb55-0445ee45cc69.mirbase21.mirnas.quantification.txt	7e2fa6712469adec4caa3e27431814da	50164	validated
b5aeb1a6-535d-4cf0-b82f-f9b8676ab720	9db18730-cde6-4a92-b9aa-364d9808ae8d.mirbase21.mirnas.quantification.txt	459150974332cf544d43b426f2d5c13d	50467	validated
5850111a-db51-4bf0-96ba-fda0423d654a	a6725f93-d1ec-4c76-8141-f23dff11909f.mirbase21.mirnas.quantification.txt	e2656996a853f46161b4120382ddf1e3	50152	validated
9afedae4-1619-491b-a7c5-5476045b7aa5	e4a09a1a-030d-45df-bf12-195e6751dd22.mirbase21.mirnas.quantification.txt	3cea36d6f7cd5653e8b1657de260c9e2	50149	validated
a0e3308e-dce5-4c32-80d3-1084e0dd42ed	2d44d167-2883-46ee-b993-7df33f03d19e.mirbase21.mirnas.quantification.txt	cf4067fe703ed0d2bca5d4c16e69b5c9	50467	validated
c5583d7d-1669-4b1c-ad1f-b4f510dfe022	8da34e65-311f-4e90-9eca-9291592355db.mirbase21.mirnas.quantification.txt	62282dde076cff9b16084d0c166120db	50342	validated
8bb2e1f6-90de-4626-a97f-97f037453944	778deae0-2b74-495f-a863-00b4dc4716d1.mirbase21.mirnas.quantification.txt	5ea9c4d148954352f772fe9ce2247ba7	50518	validated
dc0f20a0-b439-410e-b661-bdf65e3c17db	d5b0f557-c8c7-497d-88f0-8099fdea30f1.mirbase21.mirnas.quantification.txt	214a8358d9bb0c7f1cb0b420b031476e	50376	validated
29000285-6eae-4213-9c43-6f2ad593cdb7	04784960-4659-45df-8be7-850d745762dd.mirbase21.mirnas.quantification.txt	db6f400f442cdf97887308a4eb83569e	50179	validated
89e5a44a-9990-4ebd-83de-dad28d70081c	6ff2a0cb-8889-496c-878b-2229be38512b.mirbase21.mirnas.quantification.txt	ba4a995d9cdc591ab6e5e7f8e44ca742	50304	validated
6332f65f-cb35-4f6c-bb3a-372e6cba1d18	0b7c5e69-5473-46a3-8180-ef2a730ec308.mirbase21.mirnas.quantification.txt	c2a346051b7cdfc784724ccf1b771efd	50401	validated
b3793127-1338-4587-a05a-6fc970a79a17	d11aa92b-a6a2-45c0-b16e-fd7e5c2dc25d.mirbase21.mirnas.quantification.txt	cdeebbbd87d6265ff24ae2285c5b9277	50149	validated
55e62ebf-ab76-4a0a-abd1-d0634750dee4	394c3026-fab3-43f2-bdd8-3fdbb15011b9.mirbase21.mirnas.quantification.txt	6f73508eca682ca63bd13b41bc1d37c1	50133	validated
d2e67c16-574b-4795-ae0f-b6579dd97cca	c989aa25-9ed6-49e9-b943-14d5c8037022.mirbase21.mirnas.quantification.txt	0b2b9bc4f7415308a08189a96b9ddd09	50347	validated
7fc4859d-6045-4eef-9688-4ecdb7e5eede	addaf3a8-26ce-45e8-b8b1-885f22e567a7.mirbase21.mirnas.quantification.txt	8153bbbd8492619daf8a26f51e0d654f	50272	validated
21cd1cf4-07f2-4407-a82c-b36cd41d8db3	a3d87477-64ca-4c5c-bbdd-8ad037af6c0c.mirbase21.mirnas.quantification.txt	9cbafb5d5a69e6509dbb3ae3316b77d5	50177	validated
909b0f81-31fb-420f-aa53-ec0d4b5f3286	411f9ca0-8a51-449d-b661-8f9419cfae31.mirbase21.mirnas.quantification.txt	3b279f53adeccbcbf160ece6813b25cf	50520	validated
303374cd-82d5-442d-9d91-adddafa3405e	c42ad331-8fbb-4594-84cc-4d7a9e9e6769.mirbase21.mirnas.quantification.txt	64ca6ba1aacda543138a2c28c37a9e3e	50320	validated
f3c52f50-86c9-4104-ab71-bd8f7446b6a3	1d50d5f6-8688-4b8a-9eba-5c2c199bd429.mirbase21.mirnas.quantification.txt	e0b84c7e266e570c9b83f0743ef928f9	50377	validated
23cc0dee-812d-4721-bb1b-f9212e3dab22	89e461ef-f8cd-421b-8194-1fdfc6852944.mirbase21.mirnas.quantification.txt	da01f749a56e4c205aae847e32a2351a	50489	validated
487aea7f-b13f-424b-8b00-4a1b24c99676	f06b1053-f2b9-4e70-b00a-cbff22753312.mirbase21.mirnas.quantification.txt	45ceef45afab2a0786b63809005bc36c	50220	validated
c933036a-3ea4-4ed5-b318-95c310e6c11d	bf40138a-2e16-4629-a933-d68a09ebac30.mirbase21.mirnas.quantification.txt	dc326365bee031e6f6c3602f1513b741	50054	validated
a81be344-9d95-48f0-a40f-635b0b3b03c3	6fbb9775-679f-499f-b7e9-6cf5c8daee4d.mirbase21.mirnas.quantification.txt	8a51e1cc667db5e005423373a1973a32	50294	validated
ad90dc88-a000-42a9-8959-14ce0e54bb27	dec2aaa6-8ab1-4824-8759-a63197eec867.mirbase21.mirnas.quantification.txt	e0dc204e59a96f211f98031dd8e239ff	50100	validated
597f7316-8cab-4db5-9fd0-d3f12a797af5	10762b64-1009-428c-8c46-308643f692ad.mirbase21.mirnas.quantification.txt	838c71a08ec3c7891014294258c0ad7a	50241	validated
21ed3409-deb4-41ed-bb67-d97ab85f17c6	cd5d9b5d-fc29-4c4f-bb32-e31ac2d160ca.mirbase21.mirnas.quantification.txt	32af085c13211e8c65ac221dcd01c1d9	50222	validated
7cb433ff-ae0f-4ff5-9235-7998cbe323be	986caaf7-ecf2-4ac2-9fac-4cd8793f889b.mirbase21.mirnas.quantification.txt	0f8c09a7613450badb514257c1b78f94	50188	validated
c8175cb4-a42f-43ae-878e-4fe64dd55844	81a665d9-5647-434a-9541-5b390fd4750f.mirbase21.mirnas.quantification.txt	9061a7db9c2a5f2c029549591b317fcf	50327	validated
e7a028c1-7cbc-43c3-a92a-c3ac31b745ff	cd12fc89-d9d4-4119-9d56-886dc58c5ff1.mirbase21.mirnas.quantification.txt	04637b85e4b32ab54c34f607a7a9c5ec	50208	validated
0b5db7ef-e25e-4796-8108-47f9b8300dda	41dab24b-dda9-48fa-811d-1af3b71b4cf7.mirbase21.mirnas.quantification.txt	afbf1b44fcfb2025abad4f563c41d6f5	50312	validated
b5e1d6fa-0b60-424b-818d-c6838934d768	463a079f-00d7-45c7-9876-621cfc74d5f3.mirbase21.mirnas.quantification.txt	84f6cb42b8e0e6ddec0db3184c76e87d	50200	validated
dad9441f-f51f-4488-bd15-1f07c6ce789a	703291c1-a895-4fff-a48e-2c9b5b4b266c.mirbase21.mirnas.quantification.txt	876555e659be7b087c9e9a8283699afd	50496	validated
c067349b-795b-46b1-a868-8e5ec2f55450	205b1429-92c6-474e-ad2c-84e8fd749a62.mirbase21.mirnas.quantification.txt	8ff980c8d1ceab0b3d16943136e67f57	50061	validated
198cf683-5742-4af6-83a4-6a19d450a1af	ecd3388f-b4c2-48ab-a383-8aba6c5503ed.mirbase21.mirnas.quantification.txt	57fae2f1c8678d5bb672a7a5e73d0400	50179	validated
4e7bfac7-23d3-48fc-833b-5f0026af1f0f	b7897f0e-8156-480c-a069-0b48d436d748.mirbase21.mirnas.quantification.txt	8c725c3c7d868d431edf462c681bd2c4	50471	validated
b1cbaa13-ece7-4bdc-994e-ce5bc1b902df	05417b04-aae6-479f-b564-0f5634180b90.mirbase21.mirnas.quantification.txt	14ee84a9e360e881d4e5d2e2cbcfe4c4	50197	validated
a646a005-e49c-4fe0-9d27-585dc4d611e2	a0383bce-04ee-4d36-9f46-6b5c75b1c768.mirbase21.mirnas.quantification.txt	fa5c753169f3f37dfdfbf0c689988f1f	50332	validated
bd8b07d0-556d-41da-a51a-f1b4c6ac8ffc	3e8bb1a4-48db-475e-8d33-5a73fb06e687.mirbase21.mirnas.quantification.txt	3862ef9fc6357b0b540cf69ffeb4e08f	50304	validated
c03b93cf-f0ac-49eb-bf8e-07fb3e494740	1829bc37-612f-497b-af7e-07d3b2f7f848.mirbase21.mirnas.quantification.txt	7a2a7a4ffb1da5a433f2f964636c0a46	50182	validated
943be424-9989-48a4-9078-df123abe8cd3	ec919b45-e5d1-4884-b2e4-85df76fcf2e6.mirbase21.mirnas.quantification.txt	ff93f50b1e8280d7efe0596470c53df7	50134	validated
10dcd71c-7ed9-43b5-a227-e1249f595b10	20506607-d21c-46a9-9675-c089a8e523fb.mirbase21.mirnas.quantification.txt	43d944ab0b94bb5363ebac8bd206afd9	50355	validated
7d0d95fa-e860-42ca-bfb3-fba191b996f3	bbcdcefc-c9d3-43a7-9cd3-a492e391218f.mirbase21.mirnas.quantification.txt	f4df98c2c5fa9d45fcb9bf39464ce7e6	50293	validated
bb610fb0-6b8f-4d57-b887-6026b1d4220c	0cca7ac3-0e9b-47ee-80bb-c4847c5e25fb.mirbase21.mirnas.quantification.txt	3458405c6645052205963bfe4c512816	50182	validated
70a09bf6-71e5-452d-a29b-83c093929cc4	21847061-2f16-42b2-b636-0b7e4b6cbe2a.mirbase21.mirnas.quantification.txt	dbbe723f99f03feaa5b7197d5ddc879f	50329	validated
b0db14c6-8cc3-4950-8ce9-fac9d5e6d666	19ff5c40-5fe4-444e-9a03-bf7e83a4ae71.mirbase21.mirnas.quantification.txt	0f0f9200d99a7707aa4026b1e8b4ba27	50033	validated
e71aabe2-cee2-465a-9e66-33a508d2ae88	863a0056-21c9-4719-9505-131b22987987.mirbase21.mirnas.quantification.txt	763d95a71e6f3bb70e8538f3bc9d7a21	50149	validated
34836cc2-e04d-4167-817f-4d5a9b2becf1	36847e93-a5e1-4fe0-a4eb-bd9e9eb551a2.mirbase21.mirnas.quantification.txt	10fdd9abc97abc79b1af33753d01cab6	50343	validated
af2378fd-b9fb-43aa-8a51-3b62078fafed	98cc1b28-3392-4f35-89ff-8f028cb64a45.mirbase21.mirnas.quantification.txt	cba6eed3dedca8e59c8fb4a0ac3f6bb9	50135	validated
b9b3cfec-349c-493d-ac05-a11cd2ae0242	0b91d3ce-b02d-4030-b8de-ed8182769515.mirbase21.mirnas.quantification.txt	190d48fe280e455fc211eb3593f6fd93	50372	validated
fa341e9d-3761-420b-9cd0-7f087b4299be	40f5172c-e22b-4663-9c4a-dde3297fa6fd.mirbase21.mirnas.quantification.txt	bbc35b1a738764625865b769734305a0	50287	validated
ec1f0086-f796-4a6e-ab40-db7a24c0ef4a	0797eed0-2f90-4eec-85ea-edbebd104be9.mirbase21.mirnas.quantification.txt	741d651f37ccd337da1842ed8dd9e34b	50132	validated
922e4369-3af6-415a-9f46-703d7ce0b316	1d53d32b-726b-45dd-9827-a3d365ca30b3.mirbase21.mirnas.quantification.txt	7f1874570b4c866d7b876d0278697abb	50371	validated
c9626caa-a06d-47e1-84fd-08a1c4897387	a8cd26d5-187f-45c9-ab3e-b2ed2123cb7c.mirbase21.mirnas.quantification.txt	733879e7c3387b5e9cb496694d755964	50168	validated
15dfaf1f-59e7-449e-bcdd-5885aa9a7422	fc9e20a7-1eed-40ab-a40b-5f31789095cb.mirbase21.mirnas.quantification.txt	55daa734f068d0fed4c6c2fb14b73e45	50491	validated
f4c3b564-b740-4631-97c5-f29d289a4c5a	065b90bc-0b2e-45ba-a86c-d133c2ea4dca.mirbase21.mirnas.quantification.txt	b98fd97209dcf823c17d6c4cdb67f944	50259	validated
b6029ebd-1da2-4b36-aa74-0d487c90b0d1	fb48d5a1-ea75-4c16-ad86-918183649415.mirbase21.mirnas.quantification.txt	060b29dd5b42cb57c1f8eee59de9c4e9	50282	validated
2e711b74-1faa-48df-b695-5e0dfb015f30	8114c186-290b-4281-b529-595e422fa818.mirbase21.mirnas.quantification.txt	7562773188f2d3fb6775312a5480feb2	50212	validated
5608dff0-72ab-468c-b25f-d411ad581052	7a4eaebd-6dfb-483b-a98a-7b4a7852233e.mirbase21.mirnas.quantification.txt	0f0e705a6a672738d7ec44669ed3e294	50147	validated
b6268fb5-7f2c-4eb6-b480-c71cab981139	8c1aa6ec-97b7-4d9f-81e1-cd23434e3fef.mirbase21.mirnas.quantification.txt	72be5a95896ee0a2b53d9cd3de0e26c0	50332	validated
422b625e-f855-468e-a454-2af456446e4e	d9a7a2c1-8e55-4f57-bdd8-a174fca8238e.mirbase21.mirnas.quantification.txt	df32ef9fb07afd26c67a9356471c7661	50357	validated
7faf1b00-9f48-4d03-ac46-e48880b0a0c2	c5c8b67c-ce8d-4fdd-84a0-c0d99b07be7c.mirbase21.mirnas.quantification.txt	1f9ab67c38ecc82f1dcd826bb08a7c57	50396	validated
870a6531-3d27-41b4-8a11-49337388c5cd	929fc86a-f345-4b87-9eb3-701aef2a86f2.mirbase21.mirnas.quantification.txt	ec149b0a789c531c316b9ea18f02ecd0	50227	validated
19aca169-082b-4d27-8d75-55e47d3ce069	896c837f-0ecc-4fe2-b4c0-6e5015dd78b9.mirbase21.mirnas.quantification.txt	3a22711abeb0fb97dd2ddd4fa7bdb25e	50284	validated
655a10e0-e906-457d-b3b9-a08513a5e62a	b9d24f24-41d8-44a2-a81c-7bde901a4ded.mirbase21.mirnas.quantification.txt	5915a905ec3198a696d5b99be0316b43	50380	validated
f684b942-442b-4d2c-ba4f-2cc71ad1b8b3	6bc826b2-8cdc-4a29-883f-b33e885c9fb2.mirbase21.mirnas.quantification.txt	9622e6f2029f572902afc854ca855098	50335	validated
3b5e9a1e-7810-497b-b019-5ef6b9b96dce	2ab8c74a-41c9-4d37-b4dc-90481d65e02e.mirbase21.mirnas.quantification.txt	65f2c2fcf14035035452fd57f471ddcb	50277	validated
8a35f3e9-ad87-4950-ba79-a728e4b8e7f3	33aea244-b77a-48ba-8d18-7ea8a23148d2.mirbase21.mirnas.quantification.txt	084603f323a0773db501b8d2b8abc8b2	50409	validated
171d7462-2e29-4e26-b8f8-c8ac3177bc7d	f9b4e5b6-0860-40bb-87d8-a4dba8cba58c.mirbase21.mirnas.quantification.txt	bbe8649f439405b9608b51995c95a47e	50297	validated
19263fef-2115-4761-a88a-2e4ee63a170b	b01c6486-2654-408f-8f42-77b07182b3bb.mirbase21.mirnas.quantification.txt	4784f0b9fafc461870e2a0819f34b3c5	50285	validated
3c0fea20-cbb5-416c-a943-c105da06a1c0	766b186c-fde6-4f3b-9989-475285614978.mirbase21.mirnas.quantification.txt	38e275dd3d909e1faaab8e1c53b5e6f6	50231	validated
11f6716f-198e-4ddd-8f35-2177f1b6569e	8c9c4366-7cf1-46d1-93aa-fd8dd512908e.mirbase21.mirnas.quantification.txt	96b0158f9f747e755d71fa1c22dfa31a	50150	validated
8b55e14a-5fc7-4553-829a-ff02fe0f8f7f	d34c831f-a2f6-4dbc-aef0-34a75b21e0ba.mirbase21.mirnas.quantification.txt	bfa697e77d7d8019ff76dd8d218690bb	50244	validated
cfc218cf-d910-4b23-8e88-84f16763aecc	8d04730d-0c10-48db-8d20-5a7b5aaab5f0.mirbase21.mirnas.quantification.txt	71d5e6e1020304aaea11201e90c3f057	50304	validated
78a52146-a4ae-497b-a9cf-baedb6a87aca	bde1eec3-f5af-4f18-bfdc-29689b07b5cf.mirbase21.mirnas.quantification.txt	102066ee9dde2895ac04c69df88ca334	50324	validated
e592227b-d051-46ea-b22d-6b1f30d29821	9466ca69-efbc-41a8-bd26-9f69e42e05c5.mirbase21.mirnas.quantification.txt	6187d6b6b1f6202e907b712829122143	50357	validated
a9adc432-7acb-4538-b05f-f1af9f193d00	575eaaf3-fc59-4de2-995e-2077b1292929.mirbase21.mirnas.quantification.txt	27c014412ef64627a1dd3d603693bbd7	50159	validated
768fec5e-54cb-4f56-bdb6-4831e9486a7e	6260ffcb-5f7b-4e0a-8a46-27bdf6b09d1e.mirbase21.mirnas.quantification.txt	75587769b23113383999f603f061ab62	50279	validated
f46aa5bb-64e4-43cf-ac6a-afe5eff1c14e	761b345b-1893-4418-ac87-3df190f8c6b9.mirbase21.mirnas.quantification.txt	73dc9512770598bb672a10d021f8710c	50130	validated
19d2ef55-cac9-42a3-a452-137b8fc8a2e9	7db98874-ba52-4a59-8df8-0d7780b92a29.mirbase21.mirnas.quantification.txt	155dfcd689ad27dabc838a8a878c5add	50260	validated
aeb9bb68-6197-459e-ad2e-be382cb9a6c8	1f0d96c8-c319-461e-ae7c-5bf12e9ed5f5.mirbase21.mirnas.quantification.txt	fe243df5f64dfbb0bfad0da9aeceb43c	50133	validated
f37cdd35-45f1-4f6b-8198-61e72467af14	b7258f7d-d323-4620-bc4e-a8d3de2cf9c1.mirbase21.mirnas.quantification.txt	901b41777bc5a128237a78814d555948	50141	validated
1f1abea9-4805-46da-8199-905c19849ebe	268ee445-75d9-4dc1-988c-9fade7662175.mirbase21.mirnas.quantification.txt	a08f576187e09ca420fe58d91a51a9db	50102	validated
f0e5c4ca-1d9b-4fb7-92fa-3e36f625038a	fa88a3ee-02e1-48d5-80cc-852295c5c9d3.mirbase21.mirnas.quantification.txt	4dbcc8874769d1cab2603dd531fb8358	50244	validated
bea3dc6c-e2ef-4da7-83b1-d7af007996b7	058e8697-09da-4a72-9c37-324d0ddd3d87.mirbase21.mirnas.quantification.txt	40d6642e652c916a2f0d5044c64c81e0	50457	validated
aeb2c43f-9a39-4539-b097-74f4ca244d1f	0e75570f-0ba3-4bf7-be79-b34a6227b09c.mirbase21.mirnas.quantification.txt	e7c2624e7743fd6a346c346166005d31	50326	validated
982930af-1438-4ce9-ad72-e831656f946a	bb7fd180-6cdc-40f4-98c2-9826032b156a.mirbase21.mirnas.quantification.txt	592aef4431f6e13b0839cc46c7e1e758	50411	validated
50136129-a8a8-4832-8f8a-58866d257e12	c9c81633-df1a-4377-aeac-01750f1f4e3f.mirbase21.mirnas.quantification.txt	6b759b414b7eab42e6c9fd2e74d8e3cd	50363	validated
e1271843-3bd3-4f0b-8e6f-fc763ad65776	fd9e29cc-01e2-40c1-a0ca-e2bea88cc54b.mirbase21.mirnas.quantification.txt	a03e0a6a62fe73f0f347498900b08457	50167	validated
1df3c946-9003-4f67-aa1d-6e3746ff945b	a6329885-d43d-4e05-ad66-fcc2e4a5b35b.mirbase21.mirnas.quantification.txt	e6895aa5078a4a6c484c7ce565c5c8f3	50448	validated
9c257306-6b88-4ccb-ac17-d5805fed3739	be074706-b6bd-4890-b6f0-ff70c6c92c29.mirbase21.mirnas.quantification.txt	642687c3f84801fe950216096f4676b3	50191	validated
7c44a1e3-6765-4a73-830f-6ff19d87d43f	8ffc1384-0df4-4a1e-92a2-49adc3fe2b4c.mirbase21.mirnas.quantification.txt	fe4075a446e8d1a49ed428c9790a4658	50292	validated
f4d16cd8-479d-4984-87d6-7db8c1e421ab	9c6abe98-bc71-4ba3-8fe0-cb7894f2ca3b.mirbase21.mirnas.quantification.txt	9801d9a0a91dbd6b1dc25be5768517fc	50226	validated
8c7567df-46df-4814-ab4a-731f2480079a	a5ffde79-50ed-4cba-86d1-e3bc17a65a4d.mirbase21.mirnas.quantification.txt	e4b881beebcc482e68f5b17bbf562aca	50136	validated
1c3299e7-d29c-4688-a62a-4cb6641b56ca	3bdeec35-ba7e-4111-95ca-a510428416d1.mirbase21.mirnas.quantification.txt	01729230472221a98ced80ebb0a87f6f	50255	validated
fc9c8a7e-4959-43c0-b364-aac4a4639540	7c7235b7-cb16-4b7e-83c1-649bae0d6d6f.mirbase21.mirnas.quantification.txt	bdde5c21febba1ac60a3c3e28a0ee5e0	50040	validated
d83a3d9d-1d26-43df-b11a-d95afcec6e8c	5946a27b-71ca-4c5a-ae20-92323615351c.mirbase21.mirnas.quantification.txt	55960b573a6f1c086ad4bfff752e74ac	50300	validated
aae75d52-1f89-4dc9-9bec-8181cc4c194e	dc93322f-5b4f-4943-a576-e16d45a2e962.mirbase21.mirnas.quantification.txt	442bb260a79c54f0e36c3f1a47bcdc9b	50264	validated
8fa49b6c-7070-4f90-b6a3-80ddb157ebd6	a303f3fd-821d-40b3-81a0-bc1a430678ff.mirbase21.mirnas.quantification.txt	338ed3c19f54df6131a1e4618dcb87cd	50194	validated
6ced5082-68c1-41a7-9b44-6eded94f8551	ba24a843-cd9a-4a2f-a75b-7c1de4cfa442.mirbase21.mirnas.quantification.txt	076d320a5fca8512077d4dc4f42be8f0	50181	validated
c82706a0-7858-4282-aa81-611303c3ed1d	ed8dbe68-ecbd-4b97-ad88-ea160d9c7a67.mirbase21.mirnas.quantification.txt	23fb5aba69e4638c35537b56bda16cec	50115	validated
5162a9b5-8ed7-467e-a087-91945f2e8da5	f20bf349-9ea9-42d8-bb36-8b8491452754.mirbase21.mirnas.quantification.txt	d51025a40720c1e870a7ca17c46c2db4	50344	validated
6341bdf6-f0cd-4933-8a3c-14608579d226	f98f77ef-ac55-4f69-9e40-7199753e99af.mirbase21.mirnas.quantification.txt	286b07dfc5ce6b5a1b283a8e5dc5919f	50427	validated
410ad629-0aa8-4d6c-82f4-9a6c114a0d7d	16b59526-befe-4161-98f1-6f5205fc9740.mirbase21.mirnas.quantification.txt	55a6f3fa07d0e9020d41efa545b993df	50126	validated
ed68cba3-a330-4ba2-ab33-a594eda0965a	5a36b160-6947-4746-8cc3-f2d278ecfc0f.mirbase21.mirnas.quantification.txt	9099bfa1f9aeadbade333730c4e03a13	50310	validated
5b2fc572-0f3d-48f4-9e4b-92fc9941acc6	427462eb-756b-4107-8cf5-eac33748054c.mirbase21.mirnas.quantification.txt	b267ad6a81c0fc7398129206667f2cbe	50268	validated
9f0f7a85-d2ac-4156-80ea-3c39c0f2f005	9d519849-99e4-4f9b-8771-6327fe24654f.mirbase21.mirnas.quantification.txt	27a68315222c2075a3fabd795de192ee	50237	validated
148e20c8-4db2-4d34-87a9-5765fc7dfbe2	b2d8acbf-9c2e-4f3b-9ef7-4eda2c8e43db.mirbase21.mirnas.quantification.txt	04da63d595022b144b48a7c055285226	50233	validated
4922ff24-8b67-4b50-bb8d-77222db6936b	b1ba5068-7046-4f85-beb6-a0a1ba635265.mirbase21.mirnas.quantification.txt	078233fc3d15404ac7839aecfe0af13b	50272	validated
b5992b43-9915-4cbf-b709-86a721fd69c9	aa75cc8a-33cd-4ab2-9532-57180d6bda4e.mirbase21.mirnas.quantification.txt	a1dff8b1d069cf9e295a02e480c5229c	50291	validated
4605e642-d454-4c3a-be86-7bf0c5b2d822	74580ce5-8a02-4075-9fdb-c7a13bfb0934.mirbase21.mirnas.quantification.txt	1c5e52e42452d7fd91ccf93c57c5598b	50075	validated
e9c2b7e2-8a60-474f-97b0-1a153a47757b	64d93d29-2669-4ad4-bc6e-6bf6f2baeca2.mirbase21.mirnas.quantification.txt	b19dd19f350c3fc216791799a472f296	50273	validated
48512759-ce8f-4152-8e91-fe1c196562fa	3620db97-5ed9-48f7-bdf1-7116e4e813bb.mirbase21.mirnas.quantification.txt	88a05edf798586cf8752315f834afbf1	50181	validated
456b880c-4bd6-4269-8f2d-029ddf89ceb7	437ae017-0df8-465f-8780-e28d8c4d8e32.mirbase21.mirnas.quantification.txt	bb2c67db86a9100b7ad019d8fb17ceef	50269	validated
f834bb3b-2a96-4610-b069-a1dac6b70c4a	16a0f24c-5ed0-4a3b-8e75-fbcfb65f06d9.mirbase21.mirnas.quantification.txt	7e41576219a7db52df5ae9efd07a3be1	50282	validated
b366fb19-8d1b-403e-b04d-6cea360d47ff	5772a41b-1e5a-41d6-a41b-15931a5dfcef.mirbase21.mirnas.quantification.txt	12e80157c1906a0fbc078c30b8841ff9	50328	validated
f7c13a78-d72e-4838-a10f-c79e39e9be10	329930c0-d852-4060-b804-2074a4359126.mirbase21.mirnas.quantification.txt	35446de51c1b9c4ed04d8b11422565c7	50325	validated
22e40c6d-3f1d-434d-91ef-345cefd28983	907bae18-6d0c-4342-9aaa-41009cdb3d62.mirbase21.mirnas.quantification.txt	f9da23bf564a54000a55357b4bab79e1	50344	validated
9b4a0bcb-8b55-4f14-b42d-579b7691bd43	ee30e6b2-3c6f-4b53-8e3c-8679ff6780ea.mirbase21.mirnas.quantification.txt	2e66168cb2007d61871999c2f1e17ba7	50345	validated
24df7276-7f32-4699-b75f-e736d3258c58	803b0978-fc6c-4abb-aad3-0a8d90392aa4.mirbase21.mirnas.quantification.txt	57668fd619942160abd569c17ec27924	50246	validated
92f20b09-47df-4186-8f47-55ac1da9adc4	3c6bc013-c507-427a-b197-9e0d50df6b5e.mirbase21.mirnas.quantification.txt	c5313a3a5b482b23dc5bab597eb18b2f	50524	validated
86c4e06d-6eaf-4270-9c94-66eec63b1d8b	0ca1f1b8-eba9-4ea1-89f3-391b33b65259.mirbase21.mirnas.quantification.txt	178b021ccfa8b9f8ff2adc0c4fbe2a15	50140	validated
c864bd17-12dd-4a42-9ef5-3114f5435228	66736697-1ba8-465d-93f5-7dcc8595fc9f.mirbase21.mirnas.quantification.txt	acc6a661fc4d6795f18b8a2f5ed60e81	50424	validated
ae737faf-67f8-4a66-aa17-17905d77b001	c079f26c-8ea4-422a-b8f8-9ac958b94175.mirbase21.mirnas.quantification.txt	cec6fe5f5082f63a69bd6c1d4099606c	50276	validated
db41e9fb-0294-42e3-a881-73c043f2bec1	cef81567-c178-443e-9484-c15c9ea7690c.mirbase21.mirnas.quantification.txt	0279f7d02dd99c6065fa091d4754637f	50199	validated
6fb2a6aa-cf11-4d8c-9317-961f11bd8add	5d282a26-c0d0-46ff-a377-e43b1f2abe74.mirbase21.mirnas.quantification.txt	387d7343f10d9a47bb02decde1aeb879	50372	validated
a8e0eb81-fab3-4695-9c07-4954f63406bf	c63e6966-ad51-4ce0-a278-902ca7511286.mirbase21.mirnas.quantification.txt	b99f4f7a0d577fee7e84bca958aa91cc	50304	validated
24d804cd-3903-49d9-8d08-36ff00803946	20363575-083b-44d9-a6b7-e11fd1b93964.mirbase21.mirnas.quantification.txt	0af2a40bc2cf8b452b6db7a310014d33	50433	validated
57cdddb6-9e7f-4a14-9e6f-675fa168ecc1	36c07eeb-503b-4403-a693-e95e9a368fd9.mirbase21.mirnas.quantification.txt	7eec14cc6ae2ac34723207dd45d1bfe8	50314	validated
6337cd9b-f4d9-4daa-9cf4-170825f052ad	45005a4a-a8f8-44f4-b2ce-12aa9384e0f5.mirbase21.mirnas.quantification.txt	84272f5b0c774314c6e8fcab05c55594	50335	validated
f3948e8d-ea27-4fd7-946a-b8ccd4ffddd3	144bffff-1336-4084-a582-f9d57ef930c6.mirbase21.mirnas.quantification.txt	2b353ab3ec6fdfeeea082cc2c0e273cf	50421	validated
c11d6a14-c6a8-40c7-9761-d53e2d116acc	f9888050-7c69-4764-a28d-4eee4a8ecc80.mirbase21.mirnas.quantification.txt	3c3618e6d7343125ddd924c3bc5b20d0	50304	validated
50dd3b39-9b8b-4b7a-97a6-1ad1df2dfa7c	f5e5683a-7508-4e34-9f34-65fdd5d293fc.mirbase21.mirnas.quantification.txt	262d00859ac8f6ace71b4d51a921f1c9	50073	validated
fefa77cb-009f-4b9a-a0fc-8967358bbed1	a22e147f-1bd8-457e-87af-14e62d84fbd2.mirbase21.mirnas.quantification.txt	4afc475cf76975ffa1b3c111ce4d044d	50188	validated
e201d44f-8b2c-479d-ad0e-98b064b00cef	343ca70f-e74b-4a8b-bc1d-59bad0472f61.mirbase21.mirnas.quantification.txt	cfc5e12889e7d4f958dd69e61e97ed98	50441	validated
e4422832-2ce3-47aa-ab4e-ecc2bb8e4018	bc52125f-5ac8-41f9-85c9-5cd486043692.mirbase21.mirnas.quantification.txt	181e6f582d0dabd3fd50ed8762239396	50275	validated
b867c89b-3351-4b79-80be-20a7a6a4a3a0	39c4591c-1d7a-4ba9-8c3b-32d1f935e531.mirbase21.mirnas.quantification.txt	aa3ab9bf55081621f5525a283e00f76a	50134	validated
22425080-c93f-4e9a-baf7-b694ed90d1db	e209d002-c426-4e6f-9022-aeb632cc6eab.mirbase21.mirnas.quantification.txt	2ecc5d809d2d9b9dea8a5cc6fdb36167	50217	validated
18ed43a1-e364-4a61-83c7-4d62392e0aa0	a6641781-4674-4068-a561-fb1be192eac0.mirbase21.mirnas.quantification.txt	b00366144a8e33672a051e2cc6be39d8	50378	validated
c053a599-9057-4216-bf9b-2e5eb20aafb7	23b8c1e5-6b02-4999-a44b-4e39f5d3f373.mirbase21.mirnas.quantification.txt	d52102d7f4b705e8fddcada56c85a28f	50357	validated
94364d74-26ee-4fc6-bad1-001ea203111b	4f8016ed-6fa0-4428-b183-7a21aed25122.mirbase21.mirnas.quantification.txt	c0a51aa688bb984c2032b02957d122a7	50079	validated
5dd9d8d4-13ac-4625-95b1-1b9e8f17aa99	069fa8ab-7147-407a-8d0a-1a8a6ba8f1b2.mirbase21.mirnas.quantification.txt	7afca4d64266098338dd0ab77b7604ce	50105	validated
54fc1d62-e642-4a79-89c1-86c78a968da8	ce379de0-5f44-4055-8048-4c48b45504cc.mirbase21.mirnas.quantification.txt	e4a501e13482064c0dd5679b9822054e	50373	validated
75c81e25-e2a6-48ed-a549-a3da34d1b294	acfd3fa0-7112-4ea3-8f81-0cdf19e81b8c.mirbase21.mirnas.quantification.txt	714ad6ed130fa0e0b04ae8c0e24cc6aa	50300	validated
62854e94-4dd3-4910-b9f8-92373924d29c	6cfd2ace-04af-4159-b24d-1f106c87d5ed.mirbase21.mirnas.quantification.txt	b87adc10327ad122552f0e2ec6a78e0b	50362	validated
8181e378-cbb2-45af-912c-72ad2f933182	970c0731-3d99-42e4-af59-20cbba440296.mirbase21.mirnas.quantification.txt	d48025a11a8fcbfc05f1dc0fca3d4488	50275	validated
91fb70df-ad8d-408a-8f1e-0a8ac18606b1	57284d31-1678-42c9-a49a-77e6adb185fd.mirbase21.mirnas.quantification.txt	4b71cced7699dfa3e5dcae23d4000f69	50405	validated
3c8c59ac-4957-415f-84a5-eb13b3149e5b	dff037f8-7508-49c6-8372-b1776a31cd8c.mirbase21.mirnas.quantification.txt	4a215e9d3a46398bd6115f4c7b6c79a7	50414	validated
8b49a15c-392c-47f9-855e-54c111806b61	77c342b1-4f41-46a0-9a92-ce77ef157347.mirbase21.mirnas.quantification.txt	91e03f47ee0e035545bfbb0ccf1ddabf	50320	validated
e1d4e94f-130a-459f-9b08-0a7acce18571	681038cd-6192-4e8e-a85a-0c91510d8198.mirbase21.mirnas.quantification.txt	cd3ee3201e57b5a49d6428d2d5bd13fe	50447	validated
dd81dd2f-0be1-4507-b931-9cc2b197b9f8	10db26c3-20bd-4204-bbdc-eb1ad49e91c3.mirbase21.mirnas.quantification.txt	13500877ce9845329355174c06a5b600	50153	validated
e955427b-ab30-4634-b168-e46461dda626	10372e34-aeb4-4e7a-a7ca-71fb7c585d5d.mirbase21.mirnas.quantification.txt	556f514e0f249a4b10c889f9d1bb5f05	50228	validated
c1ab7807-37f0-4394-aae2-690aef509b0d	bf58f337-d3c3-4efc-8d95-c6c1a4d859f8.mirbase21.mirnas.quantification.txt	0913dc727dba4fc1ddead5421504d89a	50180	validated
87c61bf6-5809-4809-b379-9ece23f059a8	5924ac19-3b0a-483f-9d47-9f8479ceeb4c.mirbase21.mirnas.quantification.txt	a717f4983689fd3c575c640b7decca92	50061	validated
df0e1d40-356d-4f79-85fb-890648ae15dd	5a0198ea-3052-4e2e-9d57-fbf998e7c017.mirbase21.mirnas.quantification.txt	b9aed933adb5b6e7cb83d5cd2d52bdd2	50431	validated
44071531-f4d9-418d-9f31-34063dd3cc53	3bb6734a-b0aa-40fa-8c33-d5f30459a662.mirbase21.mirnas.quantification.txt	372badb2e4657b7a2830b309a51d585a	50380	validated
a8c56ead-63aa-453e-871b-4d1688c1e715	d578e58b-a593-4b18-ad93-e5c4715495a9.mirbase21.mirnas.quantification.txt	e6e31df3d93d2caf0907242a49184353	50083	validated
7e888c61-9f52-4459-bc09-c0368f06c8f7	900b448f-201f-4fde-b570-8256f4f1c1c1.mirbase21.mirnas.quantification.txt	4b4f8eb211f239c6d123570c1d735976	50370	validated
e0c49743-1d7c-4ec7-876f-3810e10b2f03	631ba396-a485-432c-90ee-68324fcbbd4c.mirbase21.mirnas.quantification.txt	5dc512c8606945faaaaf13fd316b1fd3	50082	validated
4e9222c3-563d-4ea4-84f1-bf134ec19652	ab919c0b-1994-4528-9681-e138931399e2.mirbase21.mirnas.quantification.txt	a28949f15a5b0f968b5332cb2586350a	50256	validated
2aea35fe-374f-4ecf-aef1-48be90c73e47	fc4c3470-d7af-48be-8a2c-08aa4a34d63e.mirbase21.mirnas.quantification.txt	a012964ac92a273d8b11cf74aaa36c25	50377	validated
e7c98019-4cce-48b7-a1ea-135b362d8e7d	8bd1e017-fca3-4b26-98a9-9e16475b59cf.mirbase21.mirnas.quantification.txt	ef2ecc36fb3f163824dfddcfc4d3baf8	50155	validated
1a755987-fe7f-4238-af62-daa7f69ef6cb	5fc7074c-25f7-4cb7-b917-fb49cda819df.mirbase21.mirnas.quantification.txt	d891d9cf4ef346a541534439c29bf4b6	50284	validated
499ea24e-b7b7-46d6-9320-3ac51f4d280b	f4dc7c93-9766-40c2-aa4d-c362acac1157.mirbase21.mirnas.quantification.txt	3577c653111f80a547c428153f18574c	50330	validated
8c9c483f-62e5-4bc6-a677-e889c7b784d9	4d77a59a-8647-4cf3-89e4-4bac6b62f437.mirbase21.mirnas.quantification.txt	54614dfb0252246597c3d48f474c4b7b	50215	validated
6327d34d-9557-4a0f-8a29-0720f89b407d	835d4992-3d3f-46f6-9ba1-af17dfb4aa13.mirbase21.mirnas.quantification.txt	aecaabee3740f71d1071595bddb95e7d	50376	validated
66c3c1ba-60e6-4f52-94ed-4487f80df17d	f5f66d3d-2c91-40ce-8a89-2bdc3af36ca8.mirbase21.mirnas.quantification.txt	92d722dddc743d9f544bf407f8b11a3c	50195	validated
e2e76633-a61e-4fd9-81b7-429207e2b4fc	ec483366-3d85-46ab-9b4f-5833f934f30d.mirbase21.mirnas.quantification.txt	8d3d67616f8dc0a5b586e44e6fff6934	50373	validated
bcb337bb-7fc9-4182-9385-b2fd1fcc50b6	e37c9ce4-f7bf-4632-98ad-767e9a22d073.mirbase21.mirnas.quantification.txt	5ce5808c302f069ba286985d6b5f434c	50235	validated
cfd2034e-459b-4dd9-9cda-2a7ce7d92fe2	5d499385-7637-4042-b0ee-2f7f323873d3.mirbase21.mirnas.quantification.txt	1558c47b955160c953e44f300d025186	50236	validated
100c7c39-7954-4374-bc2f-17791f5418fc	091bee0e-c0e2-41ce-9125-8f68ff9f7df6.mirbase21.mirnas.quantification.txt	7991ecb6e1a0ccd09462a5255b4ef6e3	50135	validated
eab2959d-e12f-442a-bb3d-5bd7a6a35ad4	593f009d-1940-45aa-a7d2-4c1e92ac6321.mirbase21.mirnas.quantification.txt	2cd7cd4f1e447068146e3d7253e3e5e5	50085	validated
94d70c7b-e7bc-4f94-b373-f961da9cf25b	95e36a21-aee9-4fd8-a2dc-cde44e2adaf7.mirbase21.mirnas.quantification.txt	8727d0ac18fda78b3c2fc80b7c9a0b9d	50247	validated
ce3d96e1-6454-4d80-8749-93cc76bcd73a	b494efae-7853-49c7-9968-050170e1fd78.mirbase21.mirnas.quantification.txt	d53a4629b5d09110dea9443cdf58949c	50251	validated
996caa8d-e1ed-47d3-8c9a-a63da26dc13f	fd87d0bd-4c9e-4072-ad58-e7156a86635f.mirbase21.mirnas.quantification.txt	27c02f881bace48346b67fb0f32a012e	50436	validated
b5943141-3c31-495d-9593-88f132dd5a17	86f4d50c-41b3-4b8d-ba8c-2e38d0833906.mirbase21.mirnas.quantification.txt	dd777796de4131e02465760fa065a0ee	50165	validated
ea2d4327-27ae-45e5-a2b1-7fa0baf7a057	cb9a4f5b-2d60-4c0f-979b-f75dd2ca2b7e.mirbase21.mirnas.quantification.txt	68a1dba35c85d9d7b09e96282b629bbd	50589	validated
262e9414-6070-488b-8449-75d11083431e	d46da6c2-6690-4d1f-bc03-59da9d01bf85.mirbase21.mirnas.quantification.txt	7f40c1134365fcf681619ac33dc31d74	50318	validated
52f2d8d4-d490-4685-b1d7-7dd69a512828	de1410a5-1777-4ee0-9185-9d8b21a6ff4d.mirbase21.mirnas.quantification.txt	45e741810cbab5b42fe3f53732b48bed	50108	validated
54764bb4-ba90-4327-803b-becc664677bf	b631fe0f-73e2-4b11-aecc-735b6edee970.mirbase21.mirnas.quantification.txt	187810142da2c2006058df9e7aa3ecd4	50142	validated
6b377940-4a2e-45b2-ab69-ec6b517200b2	4cd7fc00-b437-4714-b045-25c105e49975.mirbase21.mirnas.quantification.txt	74e52fe3d4a1bfbac780e30c3cc2f0d6	50185	validated
d0c309a1-8fda-438d-8543-b2930c787414	6a17a17d-c1af-462a-a1d5-1e434805d24f.mirbase21.mirnas.quantification.txt	5fca44ef15a3c17ce09d08de789818eb	50167	validated
0afb7eb2-c654-43dd-a0de-c7884db21273	9bf2f929-6014-4a78-bc60-793df5ee48b1.mirbase21.mirnas.quantification.txt	2685a0de92231f4b5f9e10e218f6c70e	50092	validated
4915a0ea-2fc0-4128-8bf9-5ab20016de82	2584ed71-cd16-4ccf-b1af-943535185edb.mirbase21.mirnas.quantification.txt	75ccdebaa58fa263d01adf308dd73995	50398	validated
a1e306a3-533a-42a0-9d41-2655697e8b32	396e72e0-b5b7-453b-87bf-f143f4c87afe.mirbase21.mirnas.quantification.txt	d1d5baf231d36c9793058651cf69eade	50159	validated
1ada6324-ffe4-4dda-b4c6-305c52c4cbeb	0f85acd2-a4e8-488a-94cd-a68ea98a6067.mirbase21.mirnas.quantification.txt	f5e406302e36231ff31124a87dddce1e	50398	validated
8dff4274-8e1a-40ac-a462-29d9231626ed	003a196f-0773-4e8f-8909-bcd66e4a57b1.mirbase21.mirnas.quantification.txt	551dbe967c6ba2e45a3f6938fbbbc447	50087	validated
a410c98e-cbf1-4684-8d73-bd0d8e3f6a66	e14de619-a0e3-4714-80da-d108d5890eaa.mirbase21.mirnas.quantification.txt	5423d724ab2b39b2c59b6145e74f6fbe	50148	validated
600a260b-0e31-4158-ab13-414d41ef7d35	889d0b57-ea56-4978-b14a-1d3b018b8757.mirbase21.mirnas.quantification.txt	ce239ccfc7d7b7668aeafd1b500f38e3	50212	validated
a1ed6dca-3f6a-4824-887b-70cadb2f720c	06b0a978-dbcf-4e33-b184-e50fa93ca0e4.mirbase21.mirnas.quantification.txt	004628b5c42e0bbcc165b9698bdfeebf	50180	validated
af0bf291-152c-410e-8052-a2f3757a139a	34c911b5-a9ce-43e1-8ba1-4418b53190b1.mirbase21.mirnas.quantification.txt	3b51e4a5e2c8f52e759d4ee7d672d856	50119	validated
3d9ef52e-28c3-40a7-a5d3-ef7e6b2408fe	4f853429-0268-42a7-b1ba-aa1067013b41.mirbase21.mirnas.quantification.txt	a6a3aca3797ebb58051d0dbe62ba2b57	50095	validated
f2c9c022-0b54-45f4-a31a-c97372dda545	1a1a7482-ae50-42e9-aa40-ad4d02fcc5d5.mirbase21.mirnas.quantification.txt	8269912fa55538b26f8973f8b5a474da	50230	validated
b4e92d3b-b80e-44b7-981f-8750323ee9e9	c256b492-0e01-41d4-a46d-fac645f1e889.mirbase21.mirnas.quantification.txt	ce12b207b766a035fc37e1f04d7ac55d	50399	validated
e1d86039-54d6-46e9-8b14-55839643276a	4a63844c-27e5-4bb8-bc9c-e31dedd54afe.mirbase21.mirnas.quantification.txt	7795d481bd6a5bfe253bcfece1cbb8d5	50285	validated
91adf66d-8c96-413f-a111-7b8147852a4d	055267a1-2aff-4af5-9c6d-5a7b733fcb16.mirbase21.mirnas.quantification.txt	de073f4561573d9afa6e91d41a037062	50216	validated
ce4dec78-ced6-4ddc-809b-44cb21e1279d	04ddc014-525c-4e43-8897-418011edb859.mirbase21.mirnas.quantification.txt	bd210684d71ec97b8a3ffa4afe230d8c	50170	validated
da78084e-f500-4fd2-a160-d3e35defeb9c	d261f0fa-a637-4c01-be2c-a5611fada60b.mirbase21.mirnas.quantification.txt	f2286c664f16f46a6d86603ee82c1700	50088	validated
3cdae844-cac7-483a-aa41-cf58f7e958b6	d88c989c-d8f6-427c-96b4-a5ebbe0bcbe5.mirbase21.mirnas.quantification.txt	6f5b21f8051a0f393bc567a98c7f7541	50292	validated
458532c5-07e8-41df-8360-358609cf8167	321d169d-5c70-4250-81f6-90b19686aa7f.mirbase21.mirnas.quantification.txt	d6f0d95651016ac9e74e9dd2a0f63e18	50375	validated
c1553238-b56b-407a-abc0-9a352d12f902	bce8e1de-d465-448e-b7ad-88f3c383d94f.mirbase21.mirnas.quantification.txt	c42b9db30ed260e8c3609bcb41968b0e	50252	validated
0de832c2-8ee3-411f-be59-b779fc87a64e	e7174caf-c519-4331-977b-6cfe8c0989ef.mirbase21.mirnas.quantification.txt	2a3076cb600ed4b483c3ce65fe3c512b	50270	validated
6a3b1f0c-30e5-4dcd-9731-7d42bb174c5c	77b5fd9d-f288-47c0-a281-459dd4c2c90e.mirbase21.mirnas.quantification.txt	7e9733d3dee275438b08bf1dd0681e67	50063	validated
49527f1a-04a8-484d-91b8-f25b17267310	f4956d88-4146-49b2-9a96-ad57b3b5f97a.mirbase21.mirnas.quantification.txt	9181ad78aead1fef8ef4a4ece19b4647	50154	validated
80e8c506-55d9-4a38-ade0-269b95a95d60	bc1e2482-7693-4548-b20a-c061b6922230.mirbase21.mirnas.quantification.txt	e58bfd9d1fe582d9b1f8169eacb0423d	50421	validated
f0219a9f-e9f2-49cd-bb6a-dfcb81692498	16debaf5-7b9d-4f7e-ac34-b83c44fb49a1.mirbase21.mirnas.quantification.txt	55d14e51f28cc69f828311f7da2e7f05	50171	validated
96c71e5d-1ebd-46dc-983c-626cea259b13	88396e96-e44e-456c-9220-55fcdfd83a93.mirbase21.mirnas.quantification.txt	bf21da63544f0ad53434cf7aea1c68a1	50266	validated
f03b92f7-67b7-4489-afa0-b7916d55baee	a0bb8a28-adf5-42a1-a662-39e2fe0058e7.mirbase21.mirnas.quantification.txt	d8c6b8329d357f54fb3875620e8e0aca	50173	validated
cd1576c6-1a9f-47de-b51d-9b1754d0ab3e	c3541530-dfa9-4f30-bbcc-6929e387d4ba.mirbase21.mirnas.quantification.txt	33d24fe73cc9d671b9efb29b955480d1	50261	validated
dee43c50-4eec-49d9-b435-d278b6a4c71a	ad4094c0-065b-44fe-a914-2135dc5f7f9e.mirbase21.mirnas.quantification.txt	c4082d1a626a0f7b5a2ea029f1424d71	50274	validated
0bbe2ff8-d631-414e-ae09-e4c459219a40	81d75a85-696a-4619-9558-c3ce273a228b.mirbase21.mirnas.quantification.txt	f2ab6b782d522aadc902b614e0f07887	50324	validated
d540181d-165e-4fb7-b6b3-2d553909df21	b8124c12-8eb5-44d5-a834-d2e49db9ad43.mirbase21.mirnas.quantification.txt	acf2b29edc13b5a5ba868e879324eb6d	50488	validated
d8cd501f-c395-4384-89fb-44dad39616bc	685e080b-4141-4183-8189-88993cdc28f0.mirbase21.mirnas.quantification.txt	bd2a24a7aa155c9df023768196b4c6e7	50314	validated
64ab4cfc-188f-4310-8b80-ba5351e7184e	9b877d52-83f4-469a-8183-5dbd8b21b4aa.mirbase21.mirnas.quantification.txt	d422661dc72c161fbe8b092d2fbf7721	50255	validated
786d4d43-a08f-4f11-87a9-a03bb439d342	61fe3a64-674d-4503-bde6-ba9df58cbcf8.mirbase21.mirnas.quantification.txt	f9a8d9b9426a1626134772e04dad110f	50158	validated
29388e3e-0012-4ebc-8b03-0845c5d509f1	52807296-de53-40d9-8248-d381e80a6a90.mirbase21.mirnas.quantification.txt	11b586d19e7fb7b302663f01b70c1057	50163	validated
33b47e8e-c835-4e4d-a531-eba1652f32d7	b04c6179-5e1a-4def-bc45-90558b394a21.mirbase21.mirnas.quantification.txt	c03158a0e47b188a59456a63d124762d	50204	validated
74e085ac-db01-4d60-834d-ddcd4a33ae64	a8bba411-8b8b-48d5-b9ac-e91b701b27a5.mirbase21.mirnas.quantification.txt	27912eb4c3b82235899ff710cf0c6cd6	50326	validated
5ee6b9ea-7828-4631-bd81-52e4ddebff4e	476962c8-96c1-44ab-84fa-0ee5d2d42b31.mirbase21.mirnas.quantification.txt	f94f50642685bd1783735cbaefcd734a	50359	validated
9189e175-f476-48b8-a192-9727ad0e872a	a3a73623-b490-4e3d-a7d6-9e804a044b19.mirbase21.mirnas.quantification.txt	e216df8d263441107f10216bdef6d3f4	50218	validated
3a06f1a2-3a06-4f3b-876a-2c570036a132	2cd420e8-e596-4572-a202-cb6d8f68e450.mirbase21.mirnas.quantification.txt	2c8a583489bd0672b82712b683407dd1	50125	validated
d44ac398-6817-4571-bce1-0044f9d6dbd3	4460e2de-ac90-43df-b029-407f590d480c.mirbase21.mirnas.quantification.txt	54144f4142bf5c23c5d0b60135893d1f	50172	validated
38f2343c-274b-49b6-b2f6-a20448941210	61e93f10-1af1-47db-8a46-61aab938adad.mirbase21.mirnas.quantification.txt	8211931233a774bc7ea29d6533a187f8	50392	validated
dab85952-7986-46be-9d70-5e0a4bb8b81a	030617b7-a380-4d16-93a8-3be8345d78f2.mirbase21.mirnas.quantification.txt	7a94fd2890c3f5a9d54cf057709f253b	50157	validated
af0369dc-b50f-48f7-8973-ad86b8ae020f	da163643-5142-4b0f-8c81-0c556a2f9e77.mirbase21.mirnas.quantification.txt	89d04349bb1c72e842d8b0f8109ae2bc	50150	validated
b91d66a1-c76f-4256-9eaf-411146e5c9df	5c214971-a5be-4a9c-96d3-0387d2e7bff9.mirbase21.mirnas.quantification.txt	846c23df97652a1d447f2787722e3f30	50274	validated
824e992b-29bc-4bb0-bbd6-09e51edece48	a689aeb1-fe75-40a1-b4cb-c71b3b33f5d1.mirbase21.mirnas.quantification.txt	9d891dc118e08a482fe322f8f91bf80d	50314	validated
569411ef-bf8d-438a-8998-8bac82208e06	ecfe93a4-a584-455f-bf7a-a665be338c34.mirbase21.mirnas.quantification.txt	a23ab514636295908d5ac858c0d90c9c	50334	validated
f72a4221-d86d-4c2c-b5ec-eef8e1375030	7b05a7fd-550e-4e2b-a583-7db4d986c738.mirbase21.mirnas.quantification.txt	7f737f27f374033c46d074fd0c2d6c74	50262	validated
684c58c7-1e69-47f1-816b-b2d035d74151	eb9862b7-12ce-4ad3-bd20-2d9ad7d3636c.mirbase21.mirnas.quantification.txt	028609c15b06effa542275f90e42dafe	50403	validated
793f8c0e-acf5-4c81-a79d-60adb60c5f87	1a01efb7-8f84-42ca-96cb-f03a29010889.mirbase21.mirnas.quantification.txt	916fe753c3a4f2eb7c9671bf5609af38	50396	validated
5b439a43-3a97-418e-9042-01297e6c6d99	6c004b21-11c9-49ca-b75b-e78de1c81f47.mirbase21.mirnas.quantification.txt	6ec074455370499676870d85ca9d2e0d	50212	validated
42e38db5-9db6-4b4e-ac39-afcf7a4dded2	71f38d1d-6bca-4815-8f44-c19a91222351.mirbase21.mirnas.quantification.txt	281773781620fab8c06e96cbd0b27cef	50116	validated
bdea9be8-e4d9-4bfb-b416-654b02fd43d1	d14c3e6d-e5a1-4386-a992-e351e53347fb.mirbase21.mirnas.quantification.txt	bf6b87200d9dc5ec4588b0d19de40335	50112	validated
603ef4e2-0f4d-427a-851e-5323ec2f069c	c5343e62-e0c0-4622-b963-31051153973a.mirbase21.mirnas.quantification.txt	d6a482a8b9bd9c412ad80dfd8abc604f	50379	validated
4084da46-87a4-4366-9b6b-432646758e16	171f24e7-97a1-43fc-b8a1-4850440ae57c.mirbase21.mirnas.quantification.txt	1b634488e5d0d95758f89a1969201626	50443	validated
f6ab4838-dcd4-4c51-8f12-e2cb44281746	95ea1f66-3ab0-4565-ac6f-23fbc1033486.mirbase21.mirnas.quantification.txt	ff48470528bf24aca5e0b3328504f850	50432	validated
51b28374-340c-44ca-a726-ea6d684e29e7	ab533e84-51e8-42bf-bd66-ba34a3accbca.mirbase21.mirnas.quantification.txt	69f4d5199daa99b4eb3d7f11aa01ed0e	50150	validated
835c40ea-a4e1-44fc-82cd-31e3ac16415f	de1880cd-f294-4a59-9364-088b3af36725.mirbase21.mirnas.quantification.txt	f1221561298d92182c98fd2b6696718a	50104	validated
57e7f0ba-8789-4c64-b000-df5a0db64f9e	154b1c89-10e5-463e-b8e5-7c98f9d58aeb.mirbase21.mirnas.quantification.txt	011821f6030c444a965005d8ce97a6bb	50225	validated
3e0b0709-26e4-48f3-b4c5-c5f3c2e879fd	4533056e-4862-419a-a527-bb23604f6080.mirbase21.mirnas.quantification.txt	ce04f374fcb93f34318e94d99e19289e	50084	validated
998d985f-180f-40c5-b52e-8ee3da2ba572	2e7085e9-ce85-4e5e-9e54-8f7cb2678995.mirbase21.mirnas.quantification.txt	2ec1554918178277be1237b06cc024c6	50446	validated
45ede76e-9095-4b78-9227-21921468f3ee	010de2d6-ab41-4779-923a-1c288296e267.mirbase21.mirnas.quantification.txt	8acbd2e8b591c5976caad231a6d678b0	50248	validated
d124bad1-6b45-4582-901c-aef654fbec52	3476abaa-e76c-4050-8e14-34e4b789697d.mirbase21.mirnas.quantification.txt	079656e6324d94ddb6564171ff9e4382	50061	validated
eb0a188b-b805-4553-a44e-ad419682f7f6	d8617cb9-397d-434f-b253-7762c4f19b21.mirbase21.mirnas.quantification.txt	b6aebe38aee3a4b48d52af07ec096412	50381	validated
b1a3d219-c706-4615-b43e-10c3bd2047a0	8d560969-a578-4b7c-b6bc-37004b0cb9a0.mirbase21.mirnas.quantification.txt	df054cd29d10757091f5b0090e392cf7	50069	validated
4c20820e-7c1a-4d47-97ad-e738312a16c5	906a0bc1-86dd-49c2-a52e-34d2167e7de5.mirbase21.mirnas.quantification.txt	3bf8f979c75af6d0021ca7d317fdbaa5	50417	validated
aa96d154-fb5c-4500-8a6b-9460dfc24b55	21e39d20-2f22-4fb2-8de1-5c30198f0b1d.mirbase21.mirnas.quantification.txt	614f24fd29aafb76e8ca2b0bc1ad618a	50139	validated
2b7d0741-460e-4d5a-805b-e2874e0f5714	226d8b20-3eb8-47f0-b828-15e14b3a6c32.mirbase21.mirnas.quantification.txt	fca168d8949f53e42ebcb12ba1959f90	50250	validated
1bcaefad-c0e3-420f-8620-fdde11c9c221	c097d8ea-0931-409c-895c-745265ef74a4.mirbase21.mirnas.quantification.txt	2da08313a00f04fef3d91f106a5ccf81	50361	validated
9f83a070-792b-4f70-818e-956897779193	6f107a7a-4f5d-42bd-97e5-5d47cdd47c39.mirbase21.mirnas.quantification.txt	04dc29b359d2aebe117fdd78e8617e5a	50099	validated
237b63eb-1103-49c1-be49-42aca7761d84	9516aae8-b543-4e34-8613-cffdeb2801a2.mirbase21.mirnas.quantification.txt	9cc7dd47dafbec4ed98f699640c931d7	50050	validated
e82586b6-80bf-4722-b8cb-b0a3e4196e9c	8ff4f898-4596-4224-9ae0-187ded495433.mirbase21.mirnas.quantification.txt	def1427d629e09b62c417a0c99a435d0	50014	validated
88a6c046-3f24-49be-b144-85015a577a04	8f59154b-56c9-4022-8ce2-771bd65d1ed8.mirbase21.mirnas.quantification.txt	bb4aae4fa5adb07db541e6ceec98fb2c	49967	validated
6d0d9db3-ecbf-41cc-99a7-dc652fa3bb42	2511be7a-ce71-4d81-960c-c1b67bc4d7ae.mirbase21.mirnas.quantification.txt	4aa0e082476da556f33637212e474db0	50190	validated
dd2af6c0-87a7-460d-a680-9d2ff784d42c	9c644f65-0ebb-4862-98a9-308b81c8fb26.mirbase21.mirnas.quantification.txt	64e197de6f0d4cbf8a7c63ed375383ff	50185	validated
eb0b5c20-fb63-4828-b9ea-ddbb4a0ddc1f	47d074f3-10da-4606-a058-eb95532f3405.mirbase21.mirnas.quantification.txt	467dac2eb461674eeb1583453290690a	50362	validated
8eec78b8-7153-482f-aa59-0dd8df1f85ef	e1188986-4105-4b07-94c3-f01522e7f6ef.mirbase21.mirnas.quantification.txt	56191af4ce6c81224145e58ba9be8926	50313	validated
e44a6421-9cdc-45d4-9b1b-00b995d69470	5c07e72b-9c3c-4f53-8a76-0a05a9ce3869.mirbase21.mirnas.quantification.txt	785a7fa0c2cba99d09688634bbb32816	50416	validated
c502ad26-ead7-4a00-97bf-f563f9d6a107	8dbf863f-9a19-49cc-98aa-7553e64587f9.mirbase21.mirnas.quantification.txt	b28d61b9b870cf9ac205f2d56f7c9c41	50378	validated
d15ea4cf-0f0c-4632-a407-39ccea6073ca	d53adca3-2b8b-49b7-a772-1b0df525cfd8.mirbase21.mirnas.quantification.txt	763a0508cd1ab87ac925313936396d1e	50417	validated
501c5556-a568-4427-b6f4-82b323cb6e0a	478b5f1c-5f87-489a-9a01-c22d00e1df1a.mirbase21.mirnas.quantification.txt	16742b9e12ea3df75016694c49b9f450	50338	validated
e35f5696-7d26-4b80-88de-ca8453324b99	636d5647-2514-4061-b3af-5ae14e9be23c.mirbase21.mirnas.quantification.txt	16f8e43cd78ce11232537f7bd46eb069	50233	validated
2a88609a-c32d-47a2-9fb0-10a1684dc883	d115579a-8f0d-4922-bb55-970f659a1a73.mirbase21.mirnas.quantification.txt	2fb6718bae07e5c9d08b198e38351bce	50419	validated
d7e43aac-363b-4369-abe2-50fe2adf49e8	60ea2b18-9ff7-4ef6-b5eb-0d83e3887f87.mirbase21.mirnas.quantification.txt	54b428fd2b2966bc2fd158559c8096e5	50190	validated
c1e3d5f6-bf89-4de9-b24c-ce9c1e35fab1	37922aec-e42d-4208-9b06-ad7b8a6199f3.mirbase21.mirnas.quantification.txt	9212410a7248b7d2b8abbf3a610911e1	50212	validated
468f7156-74ef-4b5b-88fb-092d5c574e4b	b5692234-8830-4955-8f63-c30ea5c45ba4.mirbase21.mirnas.quantification.txt	ec52b9413b6352b49a4769ba7ddd84bf	50245	validated
dc125fed-cf8d-42f8-b056-7515145d8ade	f840c9e9-0bdf-491e-81c0-c35039d2df1c.mirbase21.mirnas.quantification.txt	f2826453e7b9598bc7a50365cf9e2800	50139	validated
a8f5ecb5-ec0f-4320-a7d3-218ab6d31b1a	5c33a72f-70aa-477a-a60f-3d775e513e93.mirbase21.mirnas.quantification.txt	cd0c1cced58a9f425294bcd5da6a88f0	50084	validated
46b36fe7-e1c5-4451-b6ce-b29f2bf45915	6c188707-a1b0-4af9-9404-888b9f03578c.mirbase21.mirnas.quantification.txt	523c8809bb5a38de39a214a78479be6b	50164	validated
ff9c594d-295d-412d-9df7-17fe68a958f6	0438896d-a123-4c1a-b6e3-321a8d253aad.mirbase21.mirnas.quantification.txt	9f4099cd8959708d2bb703c634de6dad	50244	validated
788dcaad-4ae7-4c52-83c5-07060a2f11df	289bb3f2-f828-4ce4-8b9a-bb4c19f5b2d0.mirbase21.mirnas.quantification.txt	0da6935e023078cf6171de2cea062877	50350	validated
7b9d89a4-ea3b-4aa4-9854-11f1baac0fe9	82e159bb-6645-423d-897e-1941696ab4ab.mirbase21.mirnas.quantification.txt	c80b51c727aae45a6e644d5875f7bd6a	50224	validated
0f9833f9-3923-46cc-ac42-506c5e9e635f	c88241df-6b41-49fb-a862-f83529b9e56f.mirbase21.mirnas.quantification.txt	1cc45f95d2b6c1ef16f8ed156539308e	50190	validated
53566b72-52bd-4b9f-9964-9361318bbb1e	78364458-218d-4c7f-a7be-f3a9f49887b1.mirbase21.mirnas.quantification.txt	ef3ae9bb0461b3f178e6deb2baa59c9b	50370	validated
6d88ce71-ecd1-4edf-8935-ea9137ed1ef1	2f75259d-abc1-44c8-b7ec-4880afe929d5.mirbase21.mirnas.quantification.txt	ebc8a05c7b5b0c3c1cbc5f2aa7ad25a9	50106	validated
32ab3f91-ff3a-4240-92c4-e27ad0ba610d	7fe85577-b739-4772-bdf2-fc8280d7905a.mirbase21.mirnas.quantification.txt	d75bba9345814ceb7aa86ec3d04dacc7	50235	validated
75d05531-723a-44e5-957e-832e6057df3d	1cec1058-20b7-4de6-92b3-c7eaeba04fdc.mirbase21.mirnas.quantification.txt	08e17289165eb3b0493384c5d5a8a9cf	50234	validated
556a4611-3db1-4e35-a401-e598433fdac2	8372d98e-c3c2-42db-82de-b53cfb123311.mirbase21.mirnas.quantification.txt	ffc12720770413809620b401f4577ef4	50334	validated
94e3b26a-8ffe-4ad7-b432-d7c7be4b5028	cda59159-0883-48d9-8839-5cf9743a41e5.mirbase21.mirnas.quantification.txt	5bcf6d1d2f53387a633540981191dca3	50104	validated
c997955d-2e75-4b49-a891-6c335611ac0d	0708b036-12b3-4980-b734-1cc62fc6db12.mirbase21.mirnas.quantification.txt	270ba7e340480a8c32bc258621dc99b6	50181	validated
6e3200b8-fe1f-4527-9485-35f4f43b6416	4aa94174-f5b6-4242-b9e7-53f8f5884f0e.mirbase21.mirnas.quantification.txt	1fda956905a05a8706374ab6dcbf7532	50451	validated
694a2962-e34b-4ca5-8b86-2ec2fb1d2765	05646281-2d97-4971-81d4-aa17e4319f59.mirbase21.mirnas.quantification.txt	8a61cbbd3d72f9fbbca297d5c39873f5	50091	validated
506329c0-32dd-409e-90c6-3e8c027fcfd6	b6b46728-4051-4246-bdd9-009641b24e15.mirbase21.mirnas.quantification.txt	0829bb4e60574e344ce181b3a71fd0e5	50478	validated
149dc1db-9af8-4113-a5a5-e06272468bf4	faee8012-1105-47dd-9a54-dd574b3a5270.mirbase21.mirnas.quantification.txt	543fde0e7e00c247a38a0f7267b38b08	50078	validated
83bab9ef-ce9c-42c0-b103-f22f7c4abfc4	20619940-a6af-4b5d-ad44-b04fbfe1099d.mirbase21.mirnas.quantification.txt	c60f9621b1f1000cd99d4b641e8b85c5	50204	validated
ff6d3048-32bc-40a3-8e82-7ac13d6da86d	ffd9a181-73b5-4274-83c4-9230d90bb69a.mirbase21.mirnas.quantification.txt	52b6c515e81c5f9c90cb06d16db0780f	50284	validated
62d2eccc-8798-468a-ac25-ef17ee033a65	95cce10c-896f-4877-b0c2-543a90a3f4c8.mirbase21.mirnas.quantification.txt	646b69cdf6e0c78bef54092e34de134e	50112	validated
e976c4fa-62e7-4091-9db4-c6d183f74d0c	ade03bd7-42dd-4752-bd2f-b13870c580f7.mirbase21.mirnas.quantification.txt	c63b241dc10aef51291f382080b8aa9a	50437	validated
3519ef8b-33a6-4d65-89dc-74de4c8f03bb	401417f2-afc8-4bfe-848c-d0b7b8d380d0.mirbase21.mirnas.quantification.txt	90944c52b11dd0f44499e422fa152df5	50346	validated
3f8d017c-8ad0-4939-ada3-6c476e0f224a	d8b5ec31-4a05-48cc-b238-9111877266c4.mirbase21.mirnas.quantification.txt	d5e87a65f9902544423c9e2a2da133a3	50328	validated
ef669d4e-4944-4671-9231-8fde065d6ac5	fd6f29e8-bdd5-4349-a18c-71200b367e85.mirbase21.mirnas.quantification.txt	9a2a63d5de73a67ccecc7374cfb400fa	50327	validated
e8d03d45-2566-426d-a6d7-e5e3991d5771	113ed838-aa95-4974-804c-893a3cebd0c1.mirbase21.mirnas.quantification.txt	792509ba4ec8ae72d2b43dd6c2053383	50241	validated
713ab29f-01ec-41ad-9835-e0871f63c696	cff79671-b750-41a3-be2e-177638d24992.mirbase21.mirnas.quantification.txt	9e58894f7da839648e71a7c75c9ccf12	50113	validated
5404600a-4ffd-40c2-a2bb-920b077ccbf8	152ac88c-989d-48f0-8adb-f5e2a95c8657.mirbase21.mirnas.quantification.txt	f22ca7e41d1839b04e604264f18c0235	50309	validated
881d3fc7-80f4-4722-82bb-1b6c19f088dd	16a8dfea-9306-404d-acda-1817d0fa2fa2.mirbase21.mirnas.quantification.txt	052bb373ab4d56e5b98f5c7d32bd4a80	50205	validated
d44ffd83-1b69-4fd3-9b67-51e16228820f	8a540cec-e283-4a26-868e-a07c64fe3efb.mirbase21.mirnas.quantification.txt	ce4f99883fdca5372ea7793b484c1f6e	50169	validated
828a28bf-5c89-4bd8-a791-19c3ea598efd	57ffb618-af4e-40fc-96aa-f88b7759fb62.mirbase21.mirnas.quantification.txt	8e7955a702545d20b1176ac412d30344	50134	validated
4555a3d7-4efe-4c90-ac01-46350518fff9	1e822541-10bb-4ac9-9012-601941426c10.mirbase21.mirnas.quantification.txt	8388735799e595388765c8af579449dc	50243	validated
41226d6c-af74-48fe-9740-bad2b368db6b	6803ef84-208b-43dd-bb19-f337d0c10de4.mirbase21.mirnas.quantification.txt	8660792dac51478b5d6fd0f4a6b7f69e	50416	validated
30ee6e92-dd7a-4e39-8649-b8008b64de5b	b84626ac-eef2-4caa-9ee3-4f033f3917c7.mirbase21.mirnas.quantification.txt	4e33aa93d4d2ba2fe28f91943704502f	50300	validated
0f5c1ab7-f4bc-44eb-8b21-992e916aa2ab	170b2ffd-eae5-42d1-bfcd-6f5cbc6778cd.mirbase21.mirnas.quantification.txt	15013ce9be6ebcb1fe1d073d65e5d888	50170	validated
741b8c74-9fd7-436f-a295-61706ebb3f02	21c956fa-978c-4133-8821-b21e18d83098.mirbase21.mirnas.quantification.txt	bcab309fe68c9548ff2f82104bc43bfd	50316	validated
ed23e3c1-4a8d-479b-a986-0fa4f5fb05e5	a4afd140-2bdb-455e-b5b6-b83774839dd7.mirbase21.mirnas.quantification.txt	cf3e17edbd633b43461b3c48434f29d3	50274	validated
20396d1b-eeea-43d2-8b5a-8943bf6846e5	47bd5483-6c11-4d02-973b-8e790c3b0d7a.mirbase21.mirnas.quantification.txt	c75fc99d88907a62bc3748187564a19a	50268	validated
44a8fc27-9ffc-42db-8e69-1a0482c0d5b9	445f15fb-9cae-4f5c-86d8-87cf19e7cf78.mirbase21.mirnas.quantification.txt	06ffe7ecbc581c20c93fb38e6923249d	50104	validated
52a5c645-dd80-4eec-8963-58622a3b4d17	60ae7d37-4706-4481-b5e3-cf871dbb755a.mirbase21.mirnas.quantification.txt	3c639633c2b29070e4fbdf9b0e49dff1	50368	validated
ee6a6fc1-1d86-437b-8cab-f6c8db4b750c	21236133-a0c5-41dd-9e8c-a1e7a15bec7a.mirbase21.mirnas.quantification.txt	eacf2fe1cd7b78a59124ca86a61d78a5	50530	validated
cb3a0467-eb08-44b7-8b3b-0d8d9acd5cf5	66979edf-4e3e-499a-96ff-4b6864706f38.mirbase21.mirnas.quantification.txt	6e87a7e4064dc13f1348f4890a9cd988	50315	validated
4ecfc121-dfc8-4b1c-ac87-52331e9165f6	d4de468c-e40a-4176-be5d-9ef5cca0a8c5.mirbase21.mirnas.quantification.txt	b31a5b4a3860db1b8ba9d693129bd868	50273	validated
1e810a71-0d10-4a88-a98a-34d22bb2e8fa	3cab1095-053c-4c07-92c2-05ff34e8cf39.mirbase21.mirnas.quantification.txt	bca71869f18b658039f59035808ed5d1	50335	validated
d089fbf3-0b48-4c19-88a1-11b0e0b6bef0	77b211f2-f75c-486c-a6cd-8a8a5273878a.mirbase21.mirnas.quantification.txt	50dce12d1d80fe9b4f9cd9900430ba38	50314	validated
34af368e-6979-48ab-a992-9c39700b5826	685106af-27d3-4540-a944-4faa130fa2cd.mirbase21.mirnas.quantification.txt	85479445db088be1a7ac6a3d7de1d03e	50554	validated
3e3858d9-f7a3-4080-bc9b-d622d8cc940a	8c2a468c-81ed-4654-8dc7-6a6b265ef405.mirbase21.mirnas.quantification.txt	3450e7c53491da93d03e3a6726b74d58	50192	validated
ce4344ad-c1a3-4d2c-b4da-5daf64ce838c	0e034201-0bb8-4e79-aaa9-bd8beadfc52f.mirbase21.mirnas.quantification.txt	94bbbc33c14bbc60b1e93af790253bd1	50543	validated
c6dd99d8-9f78-43c4-9543-828659bebee9	2d0d98cd-995c-495f-82bd-2d17af485ee8.mirbase21.mirnas.quantification.txt	8f558d75d22421d1f94c82cfec145bb3	50268	validated
f5683afb-2b45-457e-9655-4865b47b2839	2fd3a6de-0205-4a31-80ba-af2c2512026a.mirbase21.mirnas.quantification.txt	5f152da914d21ebd3139ae2731ba13e5	50497	validated
108e18d9-cb5a-47b3-99c0-0a13b0c4a2a4	6a3421eb-e823-4832-8445-bc1eee13be6c.mirbase21.mirnas.quantification.txt	2b680277db1cf9987f204afeee3b4b8e	50068	validated
ebce49de-2b04-4824-959b-6712e071436f	a13d93f6-1cb4-4cbc-ae71-5d4b90c7fd4b.mirbase21.mirnas.quantification.txt	eaee00e8b598272b4d0739fe26811bf5	50132	validated
964aab26-ff67-4bfc-893a-68c3eb84752a	f01c1156-3363-43e1-9394-b1f88deba0d5.mirbase21.mirnas.quantification.txt	8309db3e3a6719f8342f9c3bf841f83c	50190	validated
1151a1ee-11a6-4be1-a37a-e799dcd29c53	36907b98-c3a8-42a5-82cd-b3daa2e04901.mirbase21.mirnas.quantification.txt	ad4c25341daa6d63dac900b2c1bde323	50452	validated
6fcd6f9a-00c1-4ee7-bbfd-d3d5491e4a80	7100109c-e57f-478f-b1d1-acda8d211984.mirbase21.mirnas.quantification.txt	fcfa04dc5a76c201064e5f10effaa41f	50129	validated
a0d82ad4-b734-49c2-b63e-484eeafe5696	fb1cbc47-f110-431e-a1b5-ae683b1b1ee9.mirbase21.mirnas.quantification.txt	eae65cdb8db30ba621f9edcf31afa4d3	50352	validated
7e516480-fb4a-469e-b370-af2d37eae498	fd095daa-1cbe-4545-8fef-94191d33b040.mirbase21.mirnas.quantification.txt	f06186bc2063b2eab7fa49625dd4def5	50219	validated
0c8d1af7-7921-4134-b44b-50e09f456001	f162baf3-d93d-4c01-88d3-c298e95395c4.mirbase21.mirnas.quantification.txt	6483d23541d0582cdd3ffd46ac0dffb8	50191	validated
e41e128d-a319-4137-9aed-219de983d941	6001c831-ebea-4187-b401-0b77795982eb.mirbase21.mirnas.quantification.txt	fba060fb84a18a8debc5c9edb2d9f7ea	50417	validated
36091e7d-21aa-4471-bd96-8fd4d93c03ff	2ccae740-882e-4b4a-8f29-08e107b3cba5.mirbase21.mirnas.quantification.txt	6f0a5c58f72d035640538f6df2abaedd	50134	validated
45530049-cc5a-431b-a424-3664a4e9692d	532b8238-48d7-4d3c-8630-aab0933dc2f3.mirbase21.mirnas.quantification.txt	09a14358ed7fb34cde70f37d694eb4dc	50159	validated
6bf556d3-04d5-4f72-8cc6-a2b3bd799dd8	1e604b21-6fc3-4aa6-a534-f6e7af0e0a4e.mirbase21.mirnas.quantification.txt	bdc38f1a4da11654299aa536ac118583	50206	validated
7d7a0a60-4b39-4f65-8037-9958f3b57440	cec2c2cf-5277-42b3-a5a8-5ee3f4c9caa9.mirbase21.mirnas.quantification.txt	a8388e2fd2793922b0508328d1b3eb67	50237	validated
94a5d869-a95f-4dca-9f5a-59aaaeb39670	f7ca0295-d9da-4a0d-8923-8a2053aedfe3.mirbase21.mirnas.quantification.txt	cbcc855aa63622a6bad762ac2a66a2ca	50230	validated
c20c3c71-2de5-41d1-a31e-6df88d5b612f	4555c4b3-147b-4652-a5a4-d6d6bc4f67b4.mirbase21.mirnas.quantification.txt	8295d7fb03c0e91efa097e3dd4f2864e	50097	validated
11055308-6551-4c31-8d60-19d8eafbca16	884a54cc-9ee4-4801-9cec-e873e748e686.mirbase21.mirnas.quantification.txt	937701268872ac8dd4806afe5217e187	50206	validated
2f66e3d6-93ac-449b-bcf6-7e56689ea0e7	76ce50b0-a22f-42b5-acc1-4fa48988c922.mirbase21.mirnas.quantification.txt	af25f4e941bf7f07ca209df143926f14	50193	validated
1df90745-69e6-42b6-87d5-08ac58b95f1c	0dcad5a8-9d6c-4d42-8deb-6fd9533213c9.mirbase21.mirnas.quantification.txt	6100d005890c566484621b1064ec52fb	50423	validated
da0e5fa1-10d4-4b8a-89d4-35fbc5c1ec87	a7956d39-fd8c-4072-8620-311a2de4844c.mirbase21.mirnas.quantification.txt	1fca6f45e7903839c3c0352da9f80d5e	50228	validated
a56fadd0-fadf-48a0-8056-7240e35ca6c9	33fd5e17-a1c9-4846-96ab-657bdc9b8c4d.mirbase21.mirnas.quantification.txt	928399075ebf8f8b87ad57394b3a9e91	50518	validated
5702e8ad-1336-440d-a415-9c08a127cbd0	f51488b5-c09e-4f81-b255-3f59def8ef1d.mirbase21.mirnas.quantification.txt	67e3cb5b032057ec1fc234bce1b010bc	50166	validated
0dce275c-4af4-4238-af9e-9100ba200aef	e7a939b1-97cf-4fac-8b80-108640c63430.mirbase21.mirnas.quantification.txt	a588a57a160227a34bad14226533dc2e	50275	validated
18e45163-6ea0-4a1b-9a1f-521c0afbe017	3cae5127-8af7-44df-96a5-23e49a922545.mirbase21.mirnas.quantification.txt	1dc3684d6702634dc4586c946be78726	50087	validated
cb2f0749-b2c8-4c07-8def-943d52eeb1d8	2b3148fa-2b2c-4b23-9395-68e4b1b00da2.mirbase21.mirnas.quantification.txt	1b9a905a2485f5fe1ac79636ba124756	50327	validated
[truncated: 7,949 more rows]

## Sheet: proteome profiling
id	filename	md5	size	state
[truncated: 5,712 more rows]

## Sheet: RNA-seq
id	filename	md5	size	state
[truncated: 7,758 more rows]
