# Supplementary material for: Post-transcriptional control drives Aurora kinase A expression in human cancers
Source: PLoS One. 2024 Nov 11;19(11):e0310625. doi: 10.1371/journal.pone.0310625 (PMC11554201; doi:10.1371/journal.pone.0310625)
Supplement: S1 Data — (ZIP) [file pone.0310625.s006.zip]

Archive with 289 entries (250 files):
- S1_Data/
- __MACOSX/._S1_Data
- S1_Data/.DS_Store
- __MACOSX/S1_Data/._.DS_Store
- S1_Data/processed datasets_AURKA mRNA/
- __MACOSX/S1_Data/._processed datasets_AURKA mRNA
- S1_Data/AURKA SLR values.xlsx
- __MACOSX/S1_Data/._AURKA SLR values.xlsx
- S1_Data/processed datasets_hsa-let-7a/
- S1_Data/processed datasets_AURKA mRNA/TCGA-LUSC/
- __MACOSX/S1_Data/processed datasets_AURKA mRNA/._TCGA-LUSC
- S1_Data/processed datasets_AURKA mRNA/TCGA-STAD/
- __MACOSX/S1_Data/processed datasets_AURKA mRNA/._TCGA-STAD
- S1_Data/processed datasets_AURKA mRNA/TCGA-LIHC/
- __MACOSX/S1_Data/processed datasets_AURKA mRNA/._TCGA-LIHC
- S1_Data/processed datasets_AURKA mRNA/.DS_Store
- __MACOSX/S1_Data/processed datasets_AURKA mRNA/._.DS_Store
- S1_Data/processed datasets_AURKA mRNA/TCGA-KIRP/
- __MACOSX/S1_Data/processed datasets_AURKA mRNA/._TCGA-KIRP
- S1_Data/processed datasets_AURKA mRNA/TCGA-KIRC/
- __MACOSX/S1_Data/processed datasets_AURKA mRNA/._TCGA-KIRC
- S1_Data/processed datasets_AURKA mRNA/TCGA-LUAD/
- __MACOSX/S1_Data/processed datasets_AURKA mRNA/._TCGA-LUAD
- S1_Data/processed datasets_AURKA mRNA/TCGA-UCEC/
- __MACOSX/S1_Data/processed datasets_AURKA mRNA/._TCGA-UCEC
- S1_Data/processed datasets_AURKA mRNA/TCGA-BRCA/
- __MACOSX/S1_Data/processed datasets_AURKA mRNA/._TCGA-BRCA
- S1_Data/processed datasets_AURKA mRNA/TCGA-READ/
- __MACOSX/S1_Data/processed datasets_AURKA mRNA/._TCGA-READ
- S1_Data/processed datasets_AURKA mRNA/TCGA-PRAD/
- __MACOSX/S1_Data/processed datasets_AURKA mRNA/._TCGA-PRAD
- S1_Data/processed datasets_AURKA mRNA/TCGA-ESCA/
- __MACOSX/S1_Data/processed datasets_AURKA mRNA/._TCGA-ESCA
- S1_Data/processed datasets_AURKA mRNA/TCGA-HNSC/
- __MACOSX/S1_Data/processed datasets_AURKA mRNA/._TCGA-HNSC
- S1_Data/processed datasets_AURKA mRNA/TCGA-PAAD/
- __MACOSX/S1_Data/processed datasets_AURKA mRNA/._TCGA-PAAD
- S1_Data/processed datasets_AURKA mRNA/TCGA-PCPG/
- __MACOSX/S1_Data/processed datasets_AURKA mRNA/._TCGA-PCPG
- S1_Data/processed datasets_AURKA mRNA/TCGA-THCA/
- __MACOSX/S1_Data/processed datasets_AURKA mRNA/._TCGA-THCA
- S1_Data/processed datasets_AURKA mRNA/TCGA-CESC/
- __MACOSX/S1_Data/processed datasets_AURKA mRNA/._TCGA-CESC
- S1_Data/processed datasets_AURKA mRNA/TCGA-BLCA/
- __MACOSX/S1_Data/processed datasets_AURKA mRNA/._TCGA-BLCA
- S1_Data/processed datasets_AURKA mRNA/TCGA-COAD/
- __MACOSX/S1_Data/processed datasets_AURKA mRNA/._TCGA-COAD
- S1_Data/processed datasets_hsa-let-7a/TCGA-LUSC/
- S1_Data/processed datasets_hsa-let-7a/TCGA-STAD/
- S1_Data/processed datasets_hsa-let-7a/TCGA-LIHC/
- S1_Data/processed datasets_hsa-let-7a/.DS_Store
- __MACOSX/S1_Data/processed datasets_hsa-let-7a/._.DS_Store
- S1_Data/processed datasets_hsa-let-7a/TCGA-KIRP/
- S1_Data/processed datasets_hsa-let-7a/TCGA-KIRC/
- S1_Data/processed datasets_hsa-let-7a/TCGA-LUAD/
- S1_Data/processed datasets_hsa-let-7a/TCGA-UCEC/
- S1_Data/processed datasets_hsa-let-7a/TCGA-BRCA/
- S1_Data/processed datasets_hsa-let-7a/TCGA-READ/
- S1_Data/processed datasets_hsa-let-7a/TCGA-PRAD/
- S1_Data/processed datasets_hsa-let-7a/TCGA-ESCA/
- S1_Data/processed datasets_hsa-let-7a/TCGA-HNSC/
- S1_Data/processed datasets_hsa-let-7a/TCGA-PAAD/
- S1_Data/processed datasets_hsa-let-7a/TCGA-PCPG/
- S1_Data/processed datasets_hsa-let-7a/TCGA-THCA/
- S1_Data/processed datasets_hsa-let-7a/TCGA-CESC/
- S1_Data/processed datasets_hsa-let-7a/TCGA-BLCA/
- S1_Data/processed datasets_hsa-let-7a/TCGA-COAD/
- S1_Data/processed datasets_AURKA mRNA/TCGA-LUSC/.DS_Store
- __MACOSX/S1_Data/processed datasets_AURKA mRNA/TCGA-LUSC/._.DS_Store
- S1_Data/processed datasets_AURKA mRNA/TCGA-LUSC/Solid Tissue Normal.xls
- __MACOSX/S1_Data/processed datasets_AURKA mRNA/TCGA-LUSC/._Solid Tissue Normal.xls
- S1_Data/processed datasets_AURKA mRNA/TCGA-LUSC/Primary Tumors.xls
- __MACOSX/S1_Data/processed datasets_AURKA mRNA/TCGA-LUSC/._Primary Tumors.xls
- S1_Data/processed datasets_AURKA mRNA/TCGA-STAD/.DS_Store
- __MACOSX/S1_Data/processed datasets_AURKA mRNA/TCGA-STAD/._.DS_Store
- S1_Data/processed datasets_AURKA mRNA/TCGA-STAD/Solid Normal Tissue.xls
- __MACOSX/S1_Data/processed datasets_AURKA mRNA/TCGA-STAD/._Solid Normal Tissue.xls
- S1_Data/processed datasets_AURKA mRNA/TCGA-STAD/Primary Tumors.xls
- __MACOSX/S1_Data/processed datasets_AURKA mRNA/TCGA-STAD/._Primary Tumors.xls
- S1_Data/processed datasets_AURKA mRNA/TCGA-LIHC/.DS_Store
- __MACOSX/S1_Data/processed datasets_AURKA mRNA/TCGA-LIHC/._.DS_Store
- S1_Data/processed datasets_AURKA mRNA/TCGA-LIHC/Solid Tissue Normal.xls
- __MACOSX/S1_Data/processed datasets_AURKA mRNA/TCGA-LIHC/._Solid Tissue Normal.xls
- S1_Data/processed datasets_AURKA mRNA/TCGA-LIHC/Primary Tumors.xls
- __MACOSX/S1_Data/processed datasets_AURKA mRNA/TCGA-LIHC/._Primary Tumors.xls
- S1_Data/processed datasets_AURKA mRNA/TCGA-KIRP/.DS_Store
- __MACOSX/S1_Data/processed datasets_AURKA mRNA/TCGA-KIRP/._.DS_Store
- S1_Data/processed datasets_AURKA mRNA/TCGA-KIRP/Solid Tissue Normal.xls
- __MACOSX/S1_Data/processed datasets_AURKA mRNA/TCGA-KIRP/._Solid Tissue Normal.xls
- S1_Data/processed datasets_AURKA mRNA/TCGA-KIRP/Primary Tumors.xls
- __MACOSX/S1_Data/processed datasets_AURKA mRNA/TCGA-KIRP/._Primary Tumors.xls
- S1_Data/processed datasets_AURKA mRNA/TCGA-KIRC/.DS_Store
- __MACOSX/S1_Data/processed datasets_AURKA mRNA/TCGA-KIRC/._.DS_Store
- S1_Data/processed datasets_AURKA mRNA/TCGA-KIRC/Solid Tissue Normal.xls
- __MACOSX/S1_Data/processed datasets_AURKA mRNA/TCGA-KIRC/._Solid Tissue Normal.xls
- S1_Data/processed datasets_AURKA mRNA/TCGA-KIRC/Primary Tumors.xls
- __MACOSX/S1_Data/processed datasets_AURKA mRNA/TCGA-KIRC/._Primary Tumors.xls
- S1_Data/processed datasets_AURKA mRNA/TCGA-LUAD/.DS_Store
- __MACOSX/S1_Data/processed datasets_AURKA mRNA/TCGA-LUAD/._.DS_Store
- S1_Data/processed datasets_AURKA mRNA/TCGA-LUAD/Solid Tissue Normal.xls
- __MACOSX/S1_Data/processed datasets_AURKA mRNA/TCGA-LUAD/._Solid Tissue Normal.xls
- S1_Data/processed datasets_AURKA mRNA/TCGA-LUAD/Primary Tumors.xls
- __MACOSX/S1_Data/processed datasets_AURKA mRNA/TCGA-LUAD/._Primary Tumors.xls
- S1_Data/processed datasets_AURKA mRNA/TCGA-UCEC/.DS_Store
- __MACOSX/S1_Data/processed datasets_AURKA mRNA/TCGA-UCEC/._.DS_Store
- S1_Data/processed datasets_AURKA mRNA/TCGA-UCEC/Solid Tissue Normal.xls
- __MACOSX/S1_Data/processed datasets_AURKA mRNA/TCGA-UCEC/._Solid Tissue Normal.xls
- S1_Data/processed datasets_AURKA mRNA/TCGA-UCEC/~$Manifest_AURKA_mRNA.xls
- __MACOSX/S1_Data/processed datasets_AURKA mRNA/TCGA-UCEC/._~$Manifest_AURKA_mRNA.xls
- S1_Data/processed datasets_AURKA mRNA/TCGA-UCEC/~$Solid Tissue Normal.xls
- __MACOSX/S1_Data/processed datasets_AURKA mRNA/TCGA-UCEC/._~$Solid Tissue Normal.xls
- S1_Data/processed datasets_AURKA mRNA/TCGA-UCEC/Primary Tumors.xls
- __MACOSX/S1_Data/processed datasets_AURKA mRNA/TCGA-UCEC/._Primary Tumors.xls
- S1_Data/processed datasets_AURKA mRNA/TCGA-BRCA/.DS_Store
- __MACOSX/S1_Data/processed datasets_AURKA mRNA/TCGA-BRCA/._.DS_Store
- S1_Data/processed datasets_AURKA mRNA/TCGA-BRCA/Solid Tissue Normal.xls
- __MACOSX/S1_Data/processed datasets_AURKA mRNA/TCGA-BRCA/._Solid Tissue Normal.xls
- S1_Data/processed datasets_AURKA mRNA/TCGA-BRCA/Primary Tumors.xls
- __MACOSX/S1_Data/processed datasets_AURKA mRNA/TCGA-BRCA/._Primary Tumors.xls
- S1_Data/processed datasets_AURKA mRNA/TCGA-READ/.DS_Store
- __MACOSX/S1_Data/processed datasets_AURKA mRNA/TCGA-READ/._.DS_Store
- S1_Data/processed datasets_AURKA mRNA/TCGA-READ/Solid Normal Tissue.xls
- __MACOSX/S1_Data/processed datasets_AURKA mRNA/TCGA-READ/._Solid Normal Tissue.xls
- S1_Data/processed datasets_AURKA mRNA/TCGA-READ/Primary Tumors.xls
- __MACOSX/S1_Data/processed datasets_AURKA mRNA/TCGA-READ/._Primary Tumors.xls
- S1_Data/processed datasets_AURKA mRNA/TCGA-PRAD/.DS_Store
- __MACOSX/S1_Data/processed datasets_AURKA mRNA/TCGA-PRAD/._.DS_Store
- S1_Data/processed datasets_AURKA mRNA/TCGA-PRAD/Solid Tissue Normal.xls
- __MACOSX/S1_Data/processed datasets_AURKA mRNA/TCGA-PRAD/._Solid Tissue Normal.xls
- S1_Data/processed datasets_AURKA mRNA/TCGA-PRAD/Primary Tumors.xls
- __MACOSX/S1_Data/processed datasets_AURKA mRNA/TCGA-PRAD/._Primary Tumors.xls
- S1_Data/processed datasets_AURKA mRNA/TCGA-ESCA/.DS_Store
- __MACOSX/S1_Data/processed datasets_AURKA mRNA/TCGA-ESCA/._.DS_Store
- S1_Data/processed datasets_AURKA mRNA/TCGA-ESCA/Solid Tissue Normal.xls
- __MACOSX/S1_Data/processed datasets_AURKA mRNA/TCGA-ESCA/._Solid Tissue Normal.xls
- S1_Data/processed datasets_AURKA mRNA/TCGA-ESCA/Primary Tumors.xls
- __MACOSX/S1_Data/processed datasets_AURKA mRNA/TCGA-ESCA/._Primary Tumors.xls
- S1_Data/processed datasets_AURKA mRNA/TCGA-HNSC/.DS_Store
- __MACOSX/S1_Data/processed datasets_AURKA mRNA/TCGA-HNSC/._.DS_Store
- S1_Data/processed datasets_AURKA mRNA/TCGA-HNSC/Solid Tissue Normal.xls
- __MACOSX/S1_Data/processed datasets_AURKA mRNA/TCGA-HNSC/._Solid Tissue Normal.xls
- S1_Data/processed datasets_AURKA mRNA/TCGA-HNSC/Primary Tumors.xls
- __MACOSX/S1_Data/processed datasets_AURKA mRNA/TCGA-HNSC/._Primary Tumors.xls
- S1_Data/processed datasets_AURKA mRNA/TCGA-PAAD/.DS_Store
- __MACOSX/S1_Data/processed datasets_AURKA mRNA/TCGA-PAAD/._.DS_Store
- S1_Data/processed datasets_AURKA mRNA/TCGA-PAAD/Solid Tissue Normal.xls
- __MACOSX/S1_Data/processed datasets_AURKA mRNA/TCGA-PAAD/._Solid Tissue Normal.xls
- S1_Data/processed datasets_AURKA mRNA/TCGA-PAAD/Primary Tumors.xls
- __MACOSX/S1_Data/processed datasets_AURKA mRNA/TCGA-PAAD/._Primary Tumors.xls
- S1_Data/processed datasets_AURKA mRNA/TCGA-PCPG/.DS_Store
- __MACOSX/S1_Data/processed datasets_AURKA mRNA/TCGA-PCPG/._.DS_Store
- S1_Data/processed datasets_AURKA mRNA/TCGA-PCPG/Solid Tissue Normal.xls
- __MACOSX/S1_Data/processed datasets_AURKA mRNA/TCGA-PCPG/._Solid Tissue Normal.xls
- S1_Data/processed datasets_AURKA mRNA/TCGA-PCPG/Primary Tumors.xls
- __MACOSX/S1_Data/processed datasets_AURKA mRNA/TCGA-PCPG/._Primary Tumors.xls
- S1_Data/processed datasets_AURKA mRNA/TCGA-THCA/.DS_Store
- __MACOSX/S1_Data/processed datasets_AURKA mRNA/TCGA-THCA/._.DS_Store
- S1_Data/processed datasets_AURKA mRNA/TCGA-THCA/Solid Tissue Normal.xls
- __MACOSX/S1_Data/processed datasets_AURKA mRNA/TCGA-THCA/._Solid Tissue Normal.xls
- S1_Data/processed datasets_AURKA mRNA/TCGA-THCA/~$Solid Tissue Normal.xls
- __MACOSX/S1_Data/processed datasets_AURKA mRNA/TCGA-THCA/._~$Solid Tissue Normal.xls
- S1_Data/processed datasets_AURKA mRNA/TCGA-THCA/Primary Tumors.xls
- __MACOSX/S1_Data/processed datasets_AURKA mRNA/TCGA-THCA/._Primary Tumors.xls
- S1_Data/processed datasets_AURKA mRNA/TCGA-CESC/.DS_Store
- __MACOSX/S1_Data/processed datasets_AURKA mRNA/TCGA-CESC/._.DS_Store
- S1_Data/processed datasets_AURKA mRNA/TCGA-CESC/Solid Tissue Normal.xls
- __MACOSX/S1_Data/processed datasets_AURKA mRNA/TCGA-CESC/._Solid Tissue Normal.xls
- S1_Data/processed datasets_AURKA mRNA/TCGA-CESC/Primary Tumors.xls
- __MACOSX/S1_Data/processed datasets_AURKA mRNA/TCGA-CESC/._Primary Tumors.xls
- S1_Data/processed datasets_AURKA mRNA/TCGA-BLCA/.DS_Store
- __MACOSX/S1_Data/processed datasets_AURKA mRNA/TCGA-BLCA/._.DS_Store
- S1_Data/processed datasets_AURKA mRNA/TCGA-BLCA/Solid Tissue Normal.xls
- __MACOSX/S1_Data/processed datasets_AURKA mRNA/TCGA-BLCA/._Solid Tissue Normal.xls
- S1_Data/processed datasets_AURKA mRNA/TCGA-BLCA/Primary Tumors.xls
- __MACOSX/S1_Data/processed datasets_AURKA mRNA/TCGA-BLCA/._Primary Tumors.xls
- S1_Data/processed datasets_AURKA mRNA/TCGA-COAD/.DS_Store
- __MACOSX/S1_Data/processed datasets_AURKA mRNA/TCGA-COAD/._.DS_Store
- S1_Data/processed datasets_AURKA mRNA/TCGA-COAD/Solid Tissue Normal.xls
- __MACOSX/S1_Data/processed datasets_AURKA mRNA/TCGA-COAD/._Solid Tissue Normal.xls
- S1_Data/processed datasets_AURKA mRNA/TCGA-COAD/Primary Tumors.xls
- __MACOSX/S1_Data/processed datasets_AURKA mRNA/TCGA-COAD/._Primary Tumors.xls
- S1_Data/processed datasets_hsa-let-7a/TCGA-LUSC/.DS_Store
- __MACOSX/S1_Data/processed datasets_hsa-let-7a/TCGA-LUSC/._.DS_Store
- S1_Data/processed datasets_hsa-let-7a/TCGA-LUSC/Solid Tissue Normal.xls
- __MACOSX/S1_Data/processed datasets_hsa-let-7a/TCGA-LUSC/._Solid Tissue Normal.xls
- S1_Data/processed datasets_hsa-let-7a/TCGA-LUSC/Primary Tumors.xls
- __MACOSX/S1_Data/processed datasets_hsa-let-7a/TCGA-LUSC/._Primary Tumors.xls
- S1_Data/processed datasets_hsa-let-7a/TCGA-STAD/.DS_Store
- __MACOSX/S1_Data/processed datasets_hsa-let-7a/TCGA-STAD/._.DS_Store
- S1_Data/processed datasets_hsa-let-7a/TCGA-STAD/Solid Tissue Normal.xls
- __MACOSX/S1_Data/processed datasets_hsa-let-7a/TCGA-STAD/._Solid Tissue Normal.xls
- S1_Data/processed datasets_hsa-let-7a/TCGA-STAD/Primary Tumors.xls
- __MACOSX/S1_Data/processed datasets_hsa-let-7a/TCGA-STAD/._Primary Tumors.xls
- S1_Data/processed datasets_hsa-let-7a/TCGA-LIHC/.DS_Store
- __MACOSX/S1_Data/processed datasets_hsa-let-7a/TCGA-LIHC/._.DS_Store
- S1_Data/processed datasets_hsa-let-7a/TCGA-LIHC/Solid Tissue Normal.xls
- __MACOSX/S1_Data/processed datasets_hsa-let-7a/TCGA-LIHC/._Solid Tissue Normal.xls
- S1_Data/processed datasets_hsa-let-7a/TCGA-LIHC/Primary Tumors.xls
- __MACOSX/S1_Data/processed datasets_hsa-let-7a/TCGA-LIHC/._Primary Tumors.xls
- S1_Data/processed datasets_hsa-let-7a/TCGA-KIRP/.DS_Store
- __MACOSX/S1_Data/processed datasets_hsa-let-7a/TCGA-KIRP/._.DS_Store
- S1_Data/processed datasets_hsa-let-7a/TCGA-KIRP/Solid Tissue Normal.xls
- __MACOSX/S1_Data/processed datasets_hsa-let-7a/TCGA-KIRP/._Solid Tissue Normal.xls
- S1_Data/processed datasets_hsa-let-7a/TCGA-KIRP/Primary Tumors.xls
- __MACOSX/S1_Data/processed datasets_hsa-let-7a/TCGA-KIRP/._Primary Tumors.xls
- S1_Data/processed datasets_hsa-let-7a/TCGA-KIRC/.DS_Store
- __MACOSX/S1_Data/processed datasets_hsa-let-7a/TCGA-KIRC/._.DS_Store
- S1_Data/processed datasets_hsa-let-7a/TCGA-KIRC/Solid Tissue Normal.xls
- __MACOSX/S1_Data/processed datasets_hsa-let-7a/TCGA-KIRC/._Solid Tissue Normal.xls
- S1_Data/processed datasets_hsa-let-7a/TCGA-KIRC/Primary Tumor.xls
- __MACOSX/S1_Data/processed datasets_hsa-let-7a/TCGA-KIRC/._Primary Tumor.xls
- S1_Data/processed datasets_hsa-let-7a/TCGA-LUAD/.DS_Store
- __MACOSX/S1_Data/processed datasets_hsa-let-7a/TCGA-LUAD/._.DS_Store
- S1_Data/processed datasets_hsa-let-7a/TCGA-LUAD/Solid Tissue Normal.xls
- __MACOSX/S1_Data/processed datasets_hsa-let-7a/TCGA-LUAD/._Solid Tissue Normal.xls
- S1_Data/processed datasets_hsa-let-7a/TCGA-LUAD/Primary Tumors.xls
- __MACOSX/S1_Data/processed datasets_hsa-let-7a/TCGA-LUAD/._Primary Tumors.xls
- S1_Data/processed datasets_hsa-let-7a/TCGA-UCEC/.DS_Store
- __MACOSX/S1_Data/processed datasets_hsa-let-7a/TCGA-UCEC/._.DS_Store
- S1_Data/processed datasets_hsa-let-7a/TCGA-UCEC/Solid Tissue Normal.xls
- __MACOSX/S1_Data/processed datasets_hsa-let-7a/TCGA-UCEC/._Solid Tissue Normal.xls
- S1_Data/processed datasets_hsa-let-7a/TCGA-UCEC/Primary Tumors.xls
- __MACOSX/S1_Data/processed datasets_hsa-let-7a/TCGA-UCEC/._Primary Tumors.xls
- S1_Data/processed datasets_hsa-let-7a/TCGA-BRCA/.DS_Store
- __MACOSX/S1_Data/processed datasets_hsa-let-7a/TCGA-BRCA/._.DS_Store
- S1_Data/processed datasets_hsa-let-7a/TCGA-BRCA/Solid Tissue Normal.xls
- __MACOSX/S1_Data/processed datasets_hsa-let-7a/TCGA-BRCA/._Solid Tissue Normal.xls
- S1_Data/processed datasets_hsa-let-7a/TCGA-BRCA/Primary Tumors.xls
- __MACOSX/S1_Data/processed datasets_hsa-let-7a/TCGA-BRCA/._Primary Tumors.xls
- S1_Data/processed datasets_hsa-let-7a/TCGA-READ/.DS_Store
- __MACOSX/S1_Data/processed datasets_hsa-let-7a/TCGA-READ/._.DS_Store
- S1_Data/processed datasets_hsa-let-7a/TCGA-READ/Solid Tissue Normal.xls
- __MACOSX/S1_Data/processed datasets_hsa-let-7a/TCGA-READ/._Solid Tissue Normal.xls
- S1_Data/processed datasets_hsa-let-7a/TCGA-READ/Primary Tumors.xls
- __MACOSX/S1_Data/processed datasets_hsa-let-7a/TCGA-READ/._Primary Tumors.xls
- S1_Data/processed datasets_hsa-let-7a/TCGA-PRAD/.DS_Store
- __MACOSX/S1_Data/processed datasets_hsa-let-7a/TCGA-PRAD/._.DS_Store
- S1_Data/processed datasets_hsa-let-7a/TCGA-PRAD/Solid Tissue Normal.xls
- __MACOSX/S1_Data/processed datasets_hsa-let-7a/TCGA-PRAD/._Solid Tissue Normal.xls
- S1_Data/processed datasets_hsa-let-7a/TCGA-PRAD/Primary Tumors.xls
- __MACOSX/S1_Data/processed datasets_hsa-let-7a/TCGA-PRAD/._Primary Tumors.xls
- S1_Data/processed datasets_hsa-let-7a/TCGA-ESCA/.DS_Store
- __MACOSX/S1_Data/processed datasets_hsa-let-7a/TCGA-ESCA/._.DS_Store
- S1_Data/processed datasets_hsa-let-7a/TCGA-ESCA/Solid Tissue Normal.xls
- __MACOSX/S1_Data/processed datasets_hsa-let-7a/TCGA-ESCA/._Solid Tissue Normal.xls
- S1_Data/processed datasets_hsa-let-7a/TCGA-ESCA/Primary Tumors.xls
- __MACOSX/S1_Data/processed datasets_hsa-let-7a/TCGA-ESCA/._Primary Tumors.xls
- S1_Data/processed datasets_hsa-let-7a/TCGA-HNSC/.DS_Store
- __MACOSX/S1_Data/processed datasets_hsa-let-7a/TCGA-HNSC/._.DS_Store
- S1_Data/processed datasets_hsa-let-7a/TCGA-HNSC/Solid Tissue Normal.xls
- __MACOSX/S1_Data/processed datasets_hsa-let-7a/TCGA-HNSC/._Solid Tissue Normal.xls
- S1_Data/processed datasets_hsa-let-7a/TCGA-HNSC/Primary Tumors.xls
- __MACOSX/S1_Data/processed datasets_hsa-let-7a/TCGA-HNSC/._Primary Tumors.xls
- S1_Data/processed datasets_hsa-let-7a/TCGA-PAAD/.DS_Store
- __MACOSX/S1_Data/processed datasets_hsa-let-7a/TCGA-PAAD/._.DS_Store
- S1_Data/processed datasets_hsa-let-7a/TCGA-PAAD/Solid Tissue Normal.xls
- __MACOSX/S1_Data/processed datasets_hsa-let-7a/TCGA-PAAD/._Solid Tissue Normal.xls
- S1_Data/processed datasets_hsa-let-7a/TCGA-PAAD/Primary Tumors.xls
- __MACOSX/S1_Data/processed datasets_hsa-let-7a/TCGA-PAAD/._Primary Tumors.xls
- S1_Data/processed datasets_hsa-let-7a/TCGA-PCPG/.DS_Store
- __MACOSX/S1_Data/processed datasets_hsa-let-7a/TCGA-PCPG/._.DS_Store
- S1_Data/processed datasets_hsa-let-7a/TCGA-PCPG/Solid Tissue Normal.xls
- __MACOSX/S1_Data/processed datasets_hsa-let-7a/TCGA-PCPG/._Solid Tissue Normal.xls
- S1_Data/processed datasets_hsa-let-7a/TCGA-PCPG/Primary Tumors.xls
- __MACOSX/S1_Data/processed datasets_hsa-let-7a/TCGA-PCPG/._Primary Tumors.xls
- S1_Data/processed datasets_hsa-let-7a/TCGA-THCA/.DS_Store
- __MACOSX/S1_Data/processed datasets_hsa-let-7a/TCGA-THCA/._.DS_Store
- S1_Data/processed datasets_hsa-let-7a/TCGA-THCA/Solid Tissue Normal.xls
- __MACOSX/S1_Data/processed datasets_hsa-let-7a/TCGA-THCA/._Solid Tissue Normal.xls
- S1_Data/processed datasets_hsa-let-7a/TCGA-THCA/Primary Tumors.xls
- __MACOSX/S1_Data/processed datasets_hsa-let-7a/TCGA-THCA/._Primary Tumors.xls
- S1_Data/processed datasets_hsa-let-7a/TCGA-CESC/.DS_Store
- __MACOSX/S1_Data/processed datasets_hsa-let-7a/TCGA-CESC/._.DS_Store
- S1_Data/processed datasets_hsa-let-7a/TCGA-CESC/Solid Tissue Normal.xls
- __MACOSX/S1_Data/processed datasets_hsa-let-7a/TCGA-CESC/._Solid Tissue Normal.xls
- S1_Data/processed datasets_hsa-let-7a/TCGA-CESC/Primary Tumors.xls
- __MACOSX/S1_Data/processed datasets_hsa-let-7a/TCGA-CESC/._Primary Tumors.xls
- S1_Data/processed datasets_hsa-let-7a/TCGA-BLCA/.DS_Store
- __MACOSX/S1_Data/processed datasets_hsa-let-7a/TCGA-BLCA/._.DS_Store
- S1_Data/processed datasets_hsa-let-7a/TCGA-BLCA/Solid Tissue Normal.xls
- __MACOSX/S1_Data/processed datasets_hsa-let-7a/TCGA-BLCA/._Solid Tissue Normal.xls
- S1_Data/processed datasets_hsa-let-7a/TCGA-BLCA/Primary Tumors.xls
- __MACOSX/S1_Data/processed datasets_hsa-let-7a/TCGA-BLCA/._Primary Tumors.xls
- S1_Data/processed datasets_hsa-let-7a/TCGA-COAD/.DS_Store
- __MACOSX/S1_Data/processed datasets_hsa-let-7a/TCGA-COAD/._.DS_Store
- S1_Data/processed datasets_hsa-let-7a/TCGA-COAD/Solid Normal Tissue.xls
- __MACOSX/S1_Data/processed datasets_hsa-let-7a/TCGA-COAD/._Solid Normal Tissue.xls
- S1_Data/processed datasets_hsa-let-7a/TCGA-COAD/Primary Tumors.xls
- __MACOSX/S1_Data/processed datasets_hsa-let-7a/TCGA-COAD/._Primary Tumors.xls
