# Supplementary material for: Post-transcriptional control drives Aurora kinase A expression in human cancers
Source: PLoS One. 2024 Nov 11;19(11):e0310625. doi: 10.1371/journal.pone.0310625 (PMC11554201; doi:10.1371/journal.pone.0310625)
Supplement: S1 Data — (ZIP) [file pone.0310625.s006.zip › S1_Data/AURKA SLR values.xlsx]

## Sheet: AURKA SLRs
Project ID	SLR.x	Sample ID.x	Sample Type.x	SLR.y	Sample ID.y	Sample Type.y	SLR fold change cancer/normal
TCGA-BLCA	0.635135	TCGA-BT-A20W-01A	Primary Tumor	0.0334481	TCGA-BT-A20W-11A	Solid Tissue Normal	18.9887
TCGA-BLCA	3.19737	TCGA-GC-A6I3-01A	Primary Tumor	0.899197	TCGA-GC-A6I3-11A	Solid Tissue Normal	3.5558		x = Primary Tumor
TCGA-BLCA	2.0463	TCGA-GD-A3OP-01A	Primary Tumor	1.01583	TCGA-GD-A3OP-11A	Solid Tissue Normal	2.01442		y = Solid Tissue Normal
TCGA-BLCA	1.81381	TCGA-BT-A2LA-01A	Primary Tumor	1.21976	TCGA-BT-A2LA-11A	Solid Tissue Normal	1.48703
TCGA-BLCA	1.35319	TCGA-BT-A20Q-01A	Primary Tumor	1.11184	TCGA-BT-A20Q-11A	Solid Tissue Normal	1.21707
TCGA-BLCA	0.477768	TCGA-BT-A2LB-01A	Primary Tumor	0.396315	TCGA-BT-A2LB-11A	Solid Tissue Normal	1.20553
TCGA-BLCA	0.826982	TCGA-BL-A13J-01A	Primary Tumor	0.749608	TCGA-BL-A13J-11A	Solid Tissue Normal	1.10322
TCGA-BLCA	0.836879	TCGA-GD-A3OQ-01A	Primary Tumor	0.822789	TCGA-GD-A3OQ-11A	Solid Tissue Normal	1.01713
TCGA-BLCA	0.735043	TCGA-BL-A13J-01B	Primary Tumor	0.749608	TCGA-BL-A13J-11A	Solid Tissue Normal	0.98057
TCGA-BLCA	1.00554	TCGA-K4-A3WV-01A	Primary Tumor	1.07611	TCGA-K4-A3WV-11A	Solid Tissue Normal	0.934425
TCGA-BLCA	0.672994	TCGA-K4-A5RI-01A	Primary Tumor	0.876746	TCGA-K4-A5RI-11A	Solid Tissue Normal	0.767604
TCGA-BLCA	0.572991	TCGA-BL-A13J-01A	Primary Tumor	0.749608	TCGA-BL-A13J-11A	Solid Tissue Normal	0.764388
TCGA-BLCA	0.562074	TCGA-GD-A2C5-01A	Primary Tumor	1.21271	TCGA-GD-A2C5-11A	Solid Tissue Normal	0.463487
TCGA-BLCA	0.687151	TCGA-BT-A20U-01A	Primary Tumor	2.1433	TCGA-BT-A20U-11A	Solid Tissue Normal	0.320604
TCGA-BLCA	0.191788	TCGA-BT-A20R-01A	Primary Tumor	1.19491	TCGA-BT-A20R-11A	Solid Tissue Normal	0.160504
TCGA-BLCA	0.612529	TCGA-K4-A54R-01A	Primary Tumor	3.86667	TCGA-K4-A54R-11A	Solid Tissue Normal	0.158413
TCGA-BRCA	3.59452	TCGA-BH-A208-01A	Primary Tumor	0.0263636	TCGA-BH-A208-11A	Solid Tissue Normal	136.344
TCGA-BRCA	15.5625	TCGA-E2-A1IG-01A	Primary Tumor	1.45652	TCGA-E2-A1IG-11A	Solid Tissue Normal	10.6847
TCGA-BRCA	5.0582	TCGA-BH-A1FC-01A	Primary Tumor	1.08463	TCGA-BH-A1FC-11A	Solid Tissue Normal	4.66354
TCGA-BRCA	1.58278	TCGA-BH-A18V-01A	Primary Tumor	0.352736	TCGA-BH-A18V-11A	Solid Tissue Normal	4.48716
TCGA-BRCA	4.41433	TCGA-BH-A18K-01A	Primary Tumor	1.15694	TCGA-BH-A18K-11A	Solid Tissue Normal	3.81552
TCGA-BRCA	3.91837	TCGA-E9-A1RH-01A	Primary Tumor	1.15367	TCGA-E9-A1RH-11A	Solid Tissue Normal	3.39643
TCGA-BRCA	3.27607	TCGA-BH-A0B5-01A	Primary Tumor	1.04178	TCGA-BH-A0B5-11A	Solid Tissue Normal	3.1447
TCGA-BRCA	2.48934	TCGA-A7-A13E-01A	Primary Tumor	0.841532	TCGA-A7-A13E-11A	Solid Tissue Normal	2.9581
TCGA-BRCA	1.48324	TCGA-BH-A1FN-01A	Primary Tumor	0.522068	TCGA-BH-A1FN-11A	Solid Tissue Normal	2.84109
TCGA-BRCA	3.7085	TCGA-E9-A1ND-01A	Primary Tumor	1.33863	TCGA-E9-A1ND-11A	Solid Tissue Normal	2.77037
TCGA-BRCA	2.88542	TCGA-E9-A1NF-01A	Primary Tumor	1.04568	TCGA-E9-A1NF-11A	Solid Tissue Normal	2.75936
TCGA-BRCA	0.784394	TCGA-BH-A0HA-01A	Primary Tumor	0.297364	TCGA-BH-A0HA-11A	Solid Tissue Normal	2.63782
TCGA-BRCA	2.34201	TCGA-BH-A1EO-01A	Primary Tumor	0.950096	TCGA-BH-A1EO-11A	Solid Tissue Normal	2.46503
TCGA-BRCA	1.8022	TCGA-BH-A0H7-01A	Primary Tumor	0.748762	TCGA-BH-A0H7-11A	Solid Tissue Normal	2.4069
TCGA-BRCA	1.35013	TCGA-E9-A1RC-01A	Primary Tumor	0.582547	TCGA-E9-A1RC-11A	Solid Tissue Normal	2.31764
TCGA-BRCA	2.21352	TCGA-BH-A0DG-01A	Primary Tumor	0.963044	TCGA-BH-A0DG-11A	Solid Tissue Normal	2.29846
TCGA-BRCA	1.94776	TCGA-A7-A0D9-01A	Primary Tumor	0.90415	TCGA-A7-A0D9-11A	Solid Tissue Normal	2.15425
TCGA-BRCA	2.59833	TCGA-E2-A15I-01A	Primary Tumor	1.27667	TCGA-E2-A15I-11A	Solid Tissue Normal	2.03524
TCGA-BRCA	1.48712	TCGA-BH-A0BA-01A	Primary Tumor	0.759615	TCGA-BH-A0BA-11A	Solid Tissue Normal	1.95773
TCGA-BRCA	1.69312	TCGA-E9-A1RD-01A	Primary Tumor	0.927126	TCGA-E9-A1RD-11A	Solid Tissue Normal	1.82621
TCGA-BRCA	3.83251	TCGA-BH-A1ET-01A	Primary Tumor	2.11618	TCGA-BH-A1ET-11B	Solid Tissue Normal	1.81105
TCGA-BRCA	1.39568	TCGA-BH-A18J-01A	Primary Tumor	0.779426	TCGA-BH-A18J-11A	Solid Tissue Normal	1.79065
TCGA-BRCA	1.70486	TCGA-E9-A1RB-01A	Primary Tumor	0.984742	TCGA-E9-A1RB-11A	Solid Tissue Normal	1.73128
TCGA-BRCA	0.609874	TCGA-A7-A0CH-01A	Primary Tumor	0.352821	TCGA-A7-A0CH-11A	Solid Tissue Normal	1.72857
TCGA-BRCA	1.12829	TCGA-BH-A0BC-01A	Primary Tumor	0.701421	TCGA-BH-A0BC-11A	Solid Tissue Normal	1.60858
TCGA-BRCA	1.93249	TCGA-E9-A1N4-01A	Primary Tumor	1.23469	TCGA-E9-A1N4-11A	Solid Tissue Normal	1.56517
TCGA-BRCA	1.65975	TCGA-E9-A1N9-01A	Primary Tumor	1.0875	TCGA-E9-A1N9-11A	Solid Tissue Normal	1.5262
TCGA-BRCA	1.21233	TCGA-BH-A0DH-01A	Primary Tumor	0.798276	TCGA-BH-A0DH-11A	Solid Tissue Normal	1.51869
TCGA-BRCA	1.77293	TCGA-E9-A1RF-01A	Primary Tumor	1.16901	TCGA-E9-A1RF-11A	Solid Tissue Normal	1.51661
TCGA-BRCA	1.4589	TCGA-BH-A0BT-01A	Primary Tumor	0.970842	TCGA-BH-A0BT-11A	Solid Tissue Normal	1.50272
TCGA-BRCA	1.41998	TCGA-AC-A23H-01A	Primary Tumor	0.963243	TCGA-AC-A23H-11A	Solid Tissue Normal	1.47416
TCGA-BRCA	1.26513	TCGA-BH-A1EN-01A	Primary Tumor	0.876777	TCGA-BH-A1EN-11A	Solid Tissue Normal	1.44293
TCGA-BRCA	1.17345	TCGA-BH-A1FB-01A	Primary Tumor	0.832599	TCGA-BH-A1FB-11A	Solid Tissue Normal	1.40938
TCGA-BRCA	1.1842	TCGA-A7-A13E-01A	Primary Tumor	0.841532	TCGA-A7-A13E-11A	Solid Tissue Normal	1.4072
TCGA-BRCA	1.66854	TCGA-A7-A0CE-01A	Primary Tumor	1.22314	TCGA-A7-A0CE-11A	Solid Tissue Normal	1.36414
TCGA-BRCA	1.54381	TCGA-AC-A2FM-01A	Primary Tumor	1.14114	TCGA-AC-A2FM-11B	Solid Tissue Normal	1.35287
TCGA-BRCA	0.785408	TCGA-BH-A0DT-01A	Primary Tumor	0.596929	TCGA-BH-A0DT-11A	Solid Tissue Normal	1.31575
TCGA-BRCA	0.855643	TCGA-BH-A0B3-01A	Primary Tumor	0.675347	TCGA-BH-A0B3-11B	Solid Tissue Normal	1.26697
TCGA-BRCA	1.46078	TCGA-BH-A209-01A	Primary Tumor	1.19716	TCGA-BH-A209-11A	Solid Tissue Normal	1.2202
TCGA-BRCA	1.87669	TCGA-BH-A18Q-01A	Primary Tumor	1.55029	TCGA-BH-A18Q-11A	Solid Tissue Normal	1.21054
TCGA-BRCA	1.40363	TCGA-BH-A1EV-01A	Primary Tumor	1.20882	TCGA-BH-A1EV-11A	Solid Tissue Normal	1.16116
TCGA-BRCA	1.66999	TCGA-BH-A1FM-01A	Primary Tumor	1.44895	TCGA-BH-A1FM-11B	Solid Tissue Normal	1.15256
TCGA-BRCA	1.59299	TCGA-BH-A0DP-01A	Primary Tumor	1.3944	TCGA-BH-A0DP-11A	Solid Tissue Normal	1.14242
TCGA-BRCA	1.79703	TCGA-BH-A18N-01A	Primary Tumor	1.58326	TCGA-BH-A18N-11A	Solid Tissue Normal	1.13502
TCGA-BRCA	1.38109	TCGA-E2-A1LB-01A	Primary Tumor	1.21732	TCGA-E2-A1LB-11A	Solid Tissue Normal	1.13453
TCGA-BRCA	1.20912	TCGA-A7-A13G-01A	Primary Tumor	1.09848	TCGA-A7-A13G-11A	Solid Tissue Normal	1.10071
TCGA-BRCA	1.55231	TCGA-E2-A15K-01A	Primary Tumor	1.45545	TCGA-E2-A15K-11A	Solid Tissue Normal	1.06655
TCGA-BRCA	0.880357	TCGA-A7-A13E-01B	Primary Tumor	0.841532	TCGA-A7-A13E-11A	Solid Tissue Normal	1.04614
TCGA-BRCA	1.14567	TCGA-A7-A13G-01B	Primary Tumor	1.09848	TCGA-A7-A13G-11A	Solid Tissue Normal	1.04295
TCGA-BRCA	1.22414	TCGA-E9-A1N6-01A	Primary Tumor	1.1802	TCGA-E9-A1N6-11A	Solid Tissue Normal	1.03723
TCGA-BRCA	0.496318	TCGA-BH-A1FR-01A	Primary Tumor	0.49162	TCGA-BH-A1FR-11B	Solid Tissue Normal	1.00956
TCGA-BRCA	0.599731	TCGA-E2-A1LH-01A	Primary Tumor	0.597956	TCGA-E2-A1LH-11A	Solid Tissue Normal	1.00297
TCGA-BRCA	1.26378	TCGA-BH-A18L-01A	Primary Tumor	1.26095	TCGA-BH-A18L-11A	Solid Tissue Normal	1.00225
TCGA-BRCA	0.968775	TCGA-BH-A1EU-01A	Primary Tumor	0.995502	TCGA-BH-A1EU-11A	Solid Tissue Normal	0.973152
TCGA-BRCA	1.30458	TCGA-BH-A0C0-01A	Primary Tumor	1.34639	TCGA-BH-A0C0-11A	Solid Tissue Normal	0.968946
TCGA-BRCA	1.58418	TCGA-BH-A1F8-01A	Primary Tumor	1.638	TCGA-BH-A1F8-11B	Solid Tissue Normal	0.967147
TCGA-BRCA	0.891304	TCGA-BH-A0E1-01A	Primary Tumor	0.929512	TCGA-BH-A0E1-11A	Solid Tissue Normal	0.958895
TCGA-BRCA	1.06634	TCGA-E9-A1NA-01A	Primary Tumor	1.1408	TCGA-E9-A1NA-11A	Solid Tissue Normal	0.934723
TCGA-BRCA	1.15632	TCGA-BH-A0C3-01A	Primary Tumor	1.25845	TCGA-BH-A0C3-11A	Solid Tissue Normal	0.918846
TCGA-BRCA	1.5533	TCGA-BH-A0BJ-01A	Primary Tumor	1.72329	TCGA-BH-A0BJ-11A	Solid Tissue Normal	0.901357
TCGA-BRCA	0.78327	TCGA-BH-A0DZ-01A	Primary Tumor	0.880734	TCGA-BH-A0DZ-11A	Solid Tissue Normal	0.889338
TCGA-BRCA	1.05308	TCGA-BH-A0B8-01A	Primary Tumor	1.21586	TCGA-BH-A0B8-11A	Solid Tissue Normal	0.86612
TCGA-BRCA	0.964533	TCGA-E9-A1RI-01A	Primary Tumor	1.14599	TCGA-E9-A1RI-11A	Solid Tissue Normal	0.841662
TCGA-BRCA	0.847826	TCGA-E9-A1N5-01A	Primary Tumor	1.00921	TCGA-E9-A1N5-11A	Solid Tissue Normal	0.840093
TCGA-BRCA	1.03729	TCGA-BH-A0DD-01A	Primary Tumor	1.23516	TCGA-BH-A0DD-11A	Solid Tissue Normal	0.839803
TCGA-BRCA	1.53444	TCGA-A7-A0DB-01C	Primary Tumor	1.87821	TCGA-A7-A0DB-11A	Solid Tissue Normal	0.816973
TCGA-BRCA	1.4707	TCGA-E2-A158-01A	Primary Tumor	1.83691	TCGA-E2-A158-11A	Solid Tissue Normal	0.800634
TCGA-BRCA	1.45347	TCGA-BH-A18U-01A	Primary Tumor	1.81714	TCGA-BH-A18U-11A	Solid Tissue Normal	0.799865
TCGA-BRCA	1.49757	TCGA-BH-A1EW-01A	Primary Tumor	1.91954	TCGA-BH-A1EW-11B	Solid Tissue Normal	0.780173
TCGA-BRCA	1.46119	TCGA-A7-A0DB-01A	Primary Tumor	1.87821	TCGA-A7-A0DB-11A	Solid Tissue Normal	0.777971
TCGA-BRCA	0.933934	TCGA-BH-A1FD-01A	Primary Tumor	1.2197	TCGA-BH-A1FD-11B	Solid Tissue Normal	0.76571
TCGA-BRCA	1.4899	TCGA-BH-A0DK-01A	Primary Tumor	1.95527	TCGA-BH-A0DK-11A	Solid Tissue Normal	0.761991
TCGA-BRCA	0.884891	TCGA-BH-A0BQ-01A	Primary Tumor	1.17562	TCGA-BH-A0BQ-11A	Solid Tissue Normal	0.752704
TCGA-BRCA	1.42293	TCGA-BH-A0H5-01A	Primary Tumor	1.9142	TCGA-BH-A0H5-11A	Solid Tissue Normal	0.743353
TCGA-BRCA	0.933677	TCGA-BH-A204-01A	Primary Tumor	1.25968	TCGA-BH-A204-11A	Solid Tissue Normal	0.7412
TCGA-BRCA	1.16259	TCGA-BH-A0DL-01A	Primary Tumor	1.61761	TCGA-BH-A0DL-11A	Solid Tissue Normal	0.718707
TCGA-BRCA	0.87972	TCGA-BH-A0AY-01A	Primary Tumor	1.23167	TCGA-BH-A0AY-11A	Solid Tissue Normal	0.714252
TCGA-BRCA	0.567213	TCGA-BH-A1FH-01A	Primary Tumor	0.79538	TCGA-BH-A1FH-11B	Solid Tissue Normal	0.713135
TCGA-BRCA	1.54603	TCGA-BH-A1F0-01A	Primary Tumor	2.16899	TCGA-BH-A1F0-11B	Solid Tissue Normal	0.71279
TCGA-BRCA	1.20876	TCGA-BH-A0BS-01A	Primary Tumor	1.803	TCGA-BH-A0BS-11A	Solid Tissue Normal	0.67042
TCGA-BRCA	1.24764	TCGA-A7-A0DB-01A	Primary Tumor	1.87821	TCGA-A7-A0DB-11A	Solid Tissue Normal	0.664271
TCGA-BRCA	0.907989	TCGA-BH-A1FE-01A	Primary Tumor	1.38519	TCGA-BH-A1FE-11B	Solid Tissue Normal	0.655496
TCGA-BRCA	0.904444	TCGA-BH-A0AU-01A	Primary Tumor	1.38933	TCGA-BH-A0AU-11A	Solid Tissue Normal	0.650996
TCGA-BRCA	1.08801	TCGA-E9-A1R7-01A	Primary Tumor	1.76547	TCGA-E9-A1R7-11A	Solid Tissue Normal	0.616271
TCGA-BRCA	1.34937	TCGA-BH-A18P-01A	Primary Tumor	2.20502	TCGA-BH-A18P-11A	Solid Tissue Normal	0.611952
TCGA-BRCA	0.713333	TCGA-AC-A2FB-01A	Primary Tumor	1.18362	TCGA-AC-A2FB-11A	Solid Tissue Normal	0.602673
TCGA-BRCA	0.594687	TCGA-E2-A153-01A	Primary Tumor	0.990648	TCGA-E2-A153-11A	Solid Tissue Normal	0.600301
TCGA-BRCA	1.3191	TCGA-BH-A18R-01A	Primary Tumor	2.30435	TCGA-BH-A18R-11A	Solid Tissue Normal	0.572439
TCGA-BRCA	1.22679	TCGA-E2-A1LS-01A	Primary Tumor	2.15451	TCGA-E2-A1LS-11A	Solid Tissue Normal	0.569404
TCGA-BRCA	0.758977	TCGA-BH-A0BM-01A	Primary Tumor	1.37384	TCGA-BH-A0BM-11A	Solid Tissue Normal	0.55245
TCGA-BRCA	0.832461	TCGA-BH-A0BZ-01A	Primary Tumor	1.56562	TCGA-BH-A0BZ-11A	Solid Tissue Normal	0.531714
TCGA-BRCA	0.709898	TCGA-BH-A0HK-01A	Primary Tumor	1.41434	TCGA-BH-A0HK-11A	Solid Tissue Normal	0.501928
TCGA-BRCA	0.591429	TCGA-BH-A1FJ-01A	Primary Tumor	1.19453	TCGA-BH-A1FJ-11B	Solid Tissue Normal	0.495114
TCGA-BRCA	1.08	TCGA-BH-A203-01A	Primary Tumor	2.43422	TCGA-BH-A203-11A	Solid Tissue Normal	0.443675
TCGA-BRCA	0.80303	TCGA-E2-A15M-01A	Primary Tumor	1.86538	TCGA-E2-A15M-11A	Solid Tissue Normal	0.43049
TCGA-BRCA	0.670061	TCGA-BH-A0BW-01A	Primary Tumor	1.56094	TCGA-BH-A0BW-11A	Solid Tissue Normal	0.429267
TCGA-BRCA	1.06222	TCGA-BH-A0BV-01A	Primary Tumor	2.5719	TCGA-BH-A0BV-11A	Solid Tissue Normal	0.413011
TCGA-BRCA	1.87032	TCGA-E2-A1BC-01A	Primary Tumor	4.57692	TCGA-E2-A1BC-11A	Solid Tissue Normal	0.408641
TCGA-BRCA	1.1562	TCGA-BH-A0DO-01B	Primary Tumor	2.84789	TCGA-BH-A0DO-11A	Solid Tissue Normal	0.405985
TCGA-BRCA	0.490909	TCGA-BH-A1FU-01A	Primary Tumor	1.26736	TCGA-BH-A1FU-11A	Solid Tissue Normal	0.387348
TCGA-BRCA	0.995662	TCGA-BH-A0AZ-01A	Primary Tumor	2.58571	TCGA-BH-A0AZ-11A	Solid Tissue Normal	0.385062
TCGA-BRCA	0.917323	TCGA-BH-A18M-01A	Primary Tumor	2.425	TCGA-BH-A18M-11A	Solid Tissue Normal	0.378277
TCGA-BRCA	1.00094	TCGA-GI-A2C9-01A	Primary Tumor	2.77295	TCGA-GI-A2C9-11A	Solid Tissue Normal	0.360968
TCGA-BRCA	0.226277	TCGA-BH-A1F2-01A	Primary Tumor	0.635108	TCGA-BH-A1F2-11A	Solid Tissue Normal	0.356281
TCGA-BRCA	1.45239	TCGA-BH-A0E0-01A	Primary Tumor	4.44554	TCGA-BH-A0E0-11A	Solid Tissue Normal	0.326707
TCGA-BRCA	0.487113	TCGA-E9-A1NG-01A	Primary Tumor	1.4951	TCGA-E9-A1NG-11A	Solid Tissue Normal	0.325807
TCGA-BRCA	0.147826	TCGA-BH-A0H9-01A	Primary Tumor	0.72479	TCGA-BH-A0H9-11A	Solid Tissue Normal	0.203957
TCGA-BRCA	0.454198	TCGA-BH-A0DQ-01A	Primary Tumor	2.35076	TCGA-BH-A0DQ-11A	Solid Tissue Normal	0.193214
TCGA-BRCA	0.17558	TCGA-A7-A13F-01A	Primary Tumor	2.36215	TCGA-A7-A13F-11A	Solid Tissue Normal	0.0743308
TCGA-BRCA	0.0359448	TCGA-BH-A0DV-01A	Primary Tumor	1.09093	TCGA-BH-A0DV-11A	Solid Tissue Normal	0.0329486
TCGA-COAD	1.18015	TCGA-AA-3520-01A	Primary Tumor	0.192352	TCGA-AA-3520-11A	Solid Tissue Normal	6.13534
TCGA-COAD	2.04843	TCGA-A6-2680-01A	Primary Tumor	0.535681	TCGA-A6-2680-11A	Solid Tissue Normal	3.82398
TCGA-COAD	3.11402	TCGA-AA-3712-01A	Primary Tumor	0.887064	TCGA-AA-3712-11A	Solid Tissue Normal	3.51048
TCGA-COAD	1.15506	TCGA-A6-5662-01A	Primary Tumor	0.420635	TCGA-A6-5662-11A	Solid Tissue Normal	2.74599
TCGA-COAD	1.15082	TCGA-AZ-6599-01A	Primary Tumor	0.447532	TCGA-AZ-6599-11A	Solid Tissue Normal	2.57147
TCGA-COAD	2.21219	TCGA-A6-2684-01A	Primary Tumor	0.894035	TCGA-A6-2684-11A	Solid Tissue Normal	2.47439
TCGA-COAD	1.51299	TCGA-AZ-6600-01A	Primary Tumor	0.696944	TCGA-AZ-6600-11A	Solid Tissue Normal	2.17089
TCGA-COAD	1.17819	TCGA-A6-5659-01A	Primary Tumor	0.587006	TCGA-A6-5659-11A	Solid Tissue Normal	2.00711
TCGA-COAD	1.51212	TCGA-AA-3655-01A	Primary Tumor	0.820312	TCGA-AA-3655-11A	Solid Tissue Normal	1.84335
TCGA-COAD	1.07905	TCGA-A6-5659-01B	Primary Tumor	0.587006	TCGA-A6-5659-11A	Solid Tissue Normal	1.83823
TCGA-COAD	0.718587	TCGA-AZ-6605-01A	Primary Tumor	0.461103	TCGA-AZ-6605-11A	Solid Tissue Normal	1.55841
TCGA-COAD	1.16919	TCGA-AZ-6603-01A	Primary Tumor	0.766976	TCGA-AZ-6603-11A	Solid Tissue Normal	1.52441
TCGA-COAD	1.08736	TCGA-A6-2683-01A	Primary Tumor	0.777508	TCGA-A6-2683-11A	Solid Tissue Normal	1.39852
TCGA-COAD	0.90892	TCGA-A6-2675-01A	Primary Tumor	0.794172	TCGA-A6-2675-11A	Solid Tissue Normal	1.14449
TCGA-COAD	1.0547	TCGA-A6-2679-01A	Primary Tumor	0.989622	TCGA-A6-2679-11A	Solid Tissue Normal	1.06576
TCGA-COAD	2.24531	TCGA-A6-2686-01A	Primary Tumor	2.15328	TCGA-A6-2686-11A	Solid Tissue Normal	1.04274
TCGA-COAD	0.921165	TCGA-A6-2684-01C	Primary Tumor	0.894035	TCGA-A6-2684-11A	Solid Tissue Normal	1.03035
TCGA-COAD	0.955144	TCGA-A6-2678-01A	Primary Tumor	0.947959	TCGA-A6-2678-11A	Solid Tissue Normal	1.00758
TCGA-COAD	0.56387	TCGA-A6-5659-01A	Primary Tumor	0.587006	TCGA-A6-5659-11A	Solid Tissue Normal	0.960587
TCGA-COAD	1.05406	TCGA-A6-5667-01A	Primary Tumor	1.15477	TCGA-A6-5667-11A	Solid Tissue Normal	0.912793
TCGA-COAD	0.973859	TCGA-AA-3660-01A	Primary Tumor	1.11666	TCGA-AA-3660-11A	Solid Tissue Normal	0.872114
TCGA-COAD	1.32504	TCGA-AA-3511-01A	Primary Tumor	1.52199	TCGA-AA-3511-11A	Solid Tissue Normal	0.8706
TCGA-COAD	0.76063	TCGA-AA-3663-01A	Primary Tumor	0.916281	TCGA-AA-3663-11A	Solid Tissue Normal	0.830127
TCGA-COAD	0.695842	TCGA-A6-2684-01A	Primary Tumor	0.894035	TCGA-A6-2684-11A	Solid Tissue Normal	0.778317
TCGA-COAD	0.856506	TCGA-A6-2671-01A	Primary Tumor	1.1323	TCGA-A6-2671-11A	Solid Tissue Normal	0.75643
TCGA-COAD	0.787402	TCGA-AA-3514-01A	Primary Tumor	1.07271	TCGA-AA-3514-11A	Solid Tissue Normal	0.734033
TCGA-COAD	0.816297	TCGA-AA-3518-01A	Primary Tumor	1.22268	TCGA-AA-3518-11A	Solid Tissue Normal	0.667629
TCGA-COAD	0.777383	TCGA-AA-3489-01A	Primary Tumor	1.24092	TCGA-AA-3489-11A	Solid Tissue Normal	0.626455
TCGA-COAD	0.654514	TCGA-A6-5665-01A	Primary Tumor	1.20085	TCGA-A6-5665-11A	Solid Tissue Normal	0.54504
TCGA-COAD	0.593567	TCGA-A6-2685-01A	Primary Tumor	1.12604	TCGA-A6-2685-11A	Solid Tissue Normal	0.527129
TCGA-COAD	0.616595	TCGA-AZ-6598-01A	Primary Tumor	1.18022	TCGA-AZ-6598-11A	Solid Tissue Normal	0.52244
TCGA-COAD	0.346807	TCGA-F4-6704-01A	Primary Tumor	1.54072	TCGA-F4-6704-11A	Solid Tissue Normal	0.225094
TCGA-COAD	0.0869375	TCGA-AA-3517-01A	Primary Tumor	2.12557	TCGA-AA-3517-11A	Solid Tissue Normal	0.0409009
TCGA-ESCA	6.58621	TCGA-L5-A4OQ-01A	Primary Tumor	1.06923	TCGA-L5-A4OQ-11A	Solid Tissue Normal	6.15977
TCGA-ESCA	1.83559	TCGA-L5-A4OM-01A	Primary Tumor	0.91914	TCGA-L5-A4OM-11A	Solid Tissue Normal	1.99707
TCGA-ESCA	1.61029	TCGA-L5-A4OO-01A	Primary Tumor	1.01509	TCGA-L5-A4OO-11A	Solid Tissue Normal	1.58636
TCGA-ESCA	1.47186	TCGA-L5-A4OF-01A	Primary Tumor	0.97305	TCGA-L5-A4OF-11A	Solid Tissue Normal	1.51262
TCGA-ESCA	1.10419	TCGA-IC-A6RE-01A	Primary Tumor	1.31054	TCGA-IC-A6RE-11A	Solid Tissue Normal	0.842541
TCGA-ESCA	0.822535	TCGA-IG-A3I8-01A	Primary Tumor	1.02949	TCGA-IG-A3I8-11A	Solid Tissue Normal	0.798972
TCGA-ESCA	0.699321	TCGA-L5-A4OG-01A	Primary Tumor	1.10806	TCGA-L5-A4OG-11A	Solid Tissue Normal	0.631125
TCGA-HNSC	1.97725	TCGA-CV-6962-01A	Primary Tumor	0.592134	TCGA-CV-6962-11A	Solid Tissue Normal	3.33919
TCGA-HNSC	2.5322	TCGA-CV-7252-01A	Primary Tumor	0.986859	TCGA-CV-7252-11A	Solid Tissue Normal	2.56592
TCGA-HNSC	2.65897	TCGA-CV-6933-01A	Primary Tumor	1.07738	TCGA-CV-6933-11A	Solid Tissue Normal	2.468
TCGA-HNSC	1.20516	TCGA-CV-6939-01A	Primary Tumor	0.75	TCGA-CV-6939-11A	Solid Tissue Normal	1.60688
TCGA-HNSC	1.27226	TCGA-CV-7238-01A	Primary Tumor	0.791976	TCGA-CV-7238-11A	Solid Tissue Normal	1.60643
TCGA-HNSC	2.14958	TCGA-CV-7425-01A	Primary Tumor	1.37278	TCGA-CV-7425-11A	Solid Tissue Normal	1.56586
TCGA-HNSC	1.26078	TCGA-CV-7101-01A	Primary Tumor	0.865443	TCGA-CV-7101-11A	Solid Tissue Normal	1.45681
TCGA-HNSC	2.09337	TCGA-CV-7183-01A	Primary Tumor	1.44594	TCGA-CV-7183-11A	Solid Tissue Normal	1.44776
TCGA-HNSC	1.47491	TCGA-CV-6938-01A	Primary Tumor	1.03279	TCGA-CV-6938-11A	Solid Tissue Normal	1.42808
TCGA-HNSC	1.31465	TCGA-CV-7255-01A	Primary Tumor	0.922943	TCGA-CV-7255-11A	Solid Tissue Normal	1.42441
TCGA-HNSC	1.62432	TCGA-CV-6961-01A	Primary Tumor	1.17582	TCGA-CV-6961-11A	Solid Tissue Normal	1.38144
TCGA-HNSC	1.35098	TCGA-CV-7424-01A	Primary Tumor	1.07423	TCGA-CV-7424-11A	Solid Tissue Normal	1.25762
TCGA-HNSC	1.56591	TCGA-HD-A6I0-01A	Primary Tumor	1.2567	TCGA-HD-A6I0-11A	Solid Tissue Normal	1.24605
TCGA-HNSC	1.95775	TCGA-CV-7177-01A	Primary Tumor	1.58084	TCGA-CV-7177-11A	Solid Tissue Normal	1.23842
TCGA-HNSC	0.997399	TCGA-CV-7235-01A	Primary Tumor	0.83908	TCGA-CV-7235-11A	Solid Tissue Normal	1.18868
TCGA-HNSC	1.20632	TCGA-CV-7250-01A	Primary Tumor	1.10697	TCGA-CV-7250-11A	Solid Tissue Normal	1.08975
TCGA-HNSC	1.50708	TCGA-CV-7245-01A	Primary Tumor	1.45092	TCGA-CV-7245-11A	Solid Tissue Normal	1.03871
TCGA-HNSC	1.1993	TCGA-CV-6955-01A	Primary Tumor	1.16686	TCGA-CV-6955-11A	Solid Tissue Normal	1.0278
TCGA-HNSC	1.49817	TCGA-CV-7432-01A	Primary Tumor	1.5018	TCGA-CV-7432-11A	Solid Tissue Normal	0.997584
TCGA-HNSC	0.796161	TCGA-CV-6956-01A	Primary Tumor	0.800693	TCGA-CV-6956-11A	Solid Tissue Normal	0.994339
TCGA-HNSC	1.35547	TCGA-CV-6936-01A	Primary Tumor	1.39739	TCGA-CV-6936-11A	Solid Tissue Normal	0.970004
TCGA-HNSC	1.28243	TCGA-CV-7103-01A	Primary Tumor	1.32316	TCGA-CV-7103-11A	Solid Tissue Normal	0.969212
TCGA-HNSC	1.81818	TCGA-CV-7434-01A	Primary Tumor	1.9066	TCGA-CV-7434-11A	Solid Tissue Normal	0.953626
TCGA-HNSC	1.1827	TCGA-CV-7438-01A	Primary Tumor	1.25698	TCGA-CV-7438-11A	Solid Tissue Normal	0.940912
TCGA-HNSC	1.59987	TCGA-WA-A7GZ-01A	Primary Tumor	1.7556	TCGA-WA-A7GZ-11A	Solid Tissue Normal	0.911299
TCGA-HNSC	1.04119	TCGA-CV-7242-01A	Primary Tumor	1.3649	TCGA-CV-7242-11A	Solid Tissue Normal	0.762829
TCGA-HNSC	0.631498	TCGA-CV-7261-01A	Primary Tumor	0.862821	TCGA-CV-7261-11A	Solid Tissue Normal	0.731899
TCGA-HNSC	1.22065	TCGA-HD-A6HZ-01A	Primary Tumor	1.85376	TCGA-HD-A6HZ-11A	Solid Tissue Normal	0.658473
TCGA-HNSC	1.39932	TCGA-CV-7423-01A	Primary Tumor	2.25727	TCGA-CV-7423-11A	Solid Tissue Normal	0.619917
TCGA-HNSC	1.0061	TCGA-CV-7178-01A	Primary Tumor	1.65328	TCGA-CV-7178-11A	Solid Tissue Normal	0.608549
TCGA-HNSC	0.887678	TCGA-CV-6935-01A	Primary Tumor	1.51005	TCGA-CV-6935-11A	Solid Tissue Normal	0.587845
TCGA-HNSC	1.21353	TCGA-CV-6960-01A	Primary Tumor	2.11725	TCGA-CV-6960-11A	Solid Tissue Normal	0.573161
TCGA-HNSC	1.02181	TCGA-CV-7097-01A	Primary Tumor	1.84205	TCGA-CV-7097-11A	Solid Tissue Normal	0.554715
TCGA-HNSC	1.04792	TCGA-CV-6959-01A	Primary Tumor	2.27214	TCGA-CV-6959-11A	Solid Tissue Normal	0.461206
TCGA-HNSC	0.629117	TCGA-CV-6934-01A	Primary Tumor	1.69308	TCGA-CV-6934-11A	Solid Tissue Normal	0.371583
TCGA-KIRC	1.51637	TCGA-CJ-6033-01A	Primary Tumor	0.112381	TCGA-CJ-6033-11A	Solid Tissue Normal	13.4931
TCGA-KIRC	1.91409	TCGA-B0-5709-01A	Primary Tumor	0.250948	TCGA-B0-5709-11A	Solid Tissue Normal	7.62744
TCGA-KIRC	2.49801	TCGA-CZ-5457-01A	Primary Tumor	0.335329	TCGA-CZ-5457-11A	Solid Tissue Normal	7.44942
TCGA-KIRC	2.13287	TCGA-B0-5705-01A	Primary Tumor	0.470514	TCGA-B0-5705-11A	Solid Tissue Normal	4.53305
TCGA-KIRC	3.51456	TCGA-B0-5712-01A	Primary Tumor	0.871212	TCGA-B0-5712-11A	Solid Tissue Normal	4.03411
TCGA-KIRC	1.84488	TCGA-B2-5641-01A	Primary Tumor	0.593177	TCGA-B2-5641-11A	Solid Tissue Normal	3.11018
TCGA-KIRC	1.59894	TCGA-CZ-5455-01A	Primary Tumor	0.59335	TCGA-CZ-5455-11A	Solid Tissue Normal	2.69477
TCGA-KIRC	2.05164	TCGA-CZ-4863-01A	Primary Tumor	0.806306	TCGA-CZ-4863-11A	Solid Tissue Normal	2.5445
TCGA-KIRC	1.89028	TCGA-B8-4620-01A	Primary Tumor	0.802859	TCGA-B8-4620-11A	Solid Tissue Normal	2.35444
TCGA-KIRC	1.89382	TCGA-CZ-5987-01A	Primary Tumor	0.850889	TCGA-CZ-5987-11A	Solid Tissue Normal	2.2257
TCGA-KIRC	1.81691	TCGA-CW-5581-01A	Primary Tumor	0.908621	TCGA-CW-5581-11A	Solid Tissue Normal	1.99964
TCGA-KIRC	1.37975	TCGA-B0-5701-01A	Primary Tumor	0.750865	TCGA-B0-5701-11A	Solid Tissue Normal	1.83754
TCGA-KIRC	1.09935	TCGA-CZ-5989-01A	Primary Tumor	0.615063	TCGA-CZ-5989-11A	Solid Tissue Normal	1.78738
TCGA-KIRC	1.63549	TCGA-CZ-5985-01A	Primary Tumor	1.04086	TCGA-CZ-5985-11A	Solid Tissue Normal	1.57129
TCGA-KIRC	1.2407	TCGA-B8-5549-01A	Primary Tumor	0.816692	TCGA-B8-5549-11A	Solid Tissue Normal	1.51918
TCGA-KIRC	1.13908	TCGA-B0-5402-01A	Primary Tumor	0.759822	TCGA-B0-5402-11A	Solid Tissue Normal	1.49915
TCGA-KIRC	1.92	TCGA-CW-5585-01A	Primary Tumor	1.31241	TCGA-CW-5585-11A	Solid Tissue Normal	1.46296
TCGA-KIRC	0.85124	TCGA-CZ-5463-01A	Primary Tumor	0.611615	TCGA-CZ-5463-11A	Solid Tissue Normal	1.39179
TCGA-KIRC	1.4459	TCGA-CZ-5451-01A	Primary Tumor	1.04813	TCGA-CZ-5451-11A	Solid Tissue Normal	1.3795
TCGA-KIRC	1.27083	TCGA-CZ-5453-01A	Primary Tumor	0.926445	TCGA-CZ-5453-11A	Solid Tissue Normal	1.37173
TCGA-KIRC	0.490924	TCGA-CJ-5680-01A	Primary Tumor	0.380863	TCGA-CJ-5680-11A	Solid Tissue Normal	1.28898
TCGA-KIRC	1.61446	TCGA-B0-5703-01A	Primary Tumor	1.25844	TCGA-B0-5703-11A	Solid Tissue Normal	1.2829
TCGA-KIRC	1.15404	TCGA-CZ-5462-01A	Primary Tumor	0.918159	TCGA-CZ-5462-11A	Solid Tissue Normal	1.25691
TCGA-KIRC	0.744153	TCGA-CZ-5468-01A	Primary Tumor	0.616438	TCGA-CZ-5468-11A	Solid Tissue Normal	1.20718
TCGA-KIRC	1.41135	TCGA-CJ-5679-01A	Primary Tumor	1.25978	TCGA-CJ-5679-11A	Solid Tissue Normal	1.12031
TCGA-KIRC	1.73797	TCGA-CZ-5466-01A	Primary Tumor	1.58539	TCGA-CZ-5466-11A	Solid Tissue Normal	1.09624
TCGA-KIRC	1.2768	TCGA-B0-5690-01A	Primary Tumor	1.22581	TCGA-B0-5690-11A	Solid Tissue Normal	1.0416
TCGA-KIRC	0.838983	TCGA-A3-3387-01A	Primary Tumor	0.829766	TCGA-A3-3387-11A	Solid Tissue Normal	1.01111
TCGA-KIRC	0.780822	TCGA-CZ-5982-01A	Primary Tumor	0.78	TCGA-CZ-5982-11A	Solid Tissue Normal	1.00105
TCGA-KIRC	0.846853	TCGA-B0-5697-01A	Primary Tumor	0.87095	TCGA-B0-5697-11A	Solid Tissue Normal	0.972332
TCGA-KIRC	1.07401	TCGA-CZ-5988-01A	Primary Tumor	1.12536	TCGA-CZ-5988-11A	Solid Tissue Normal	0.954364
TCGA-KIRC	0.911656	TCGA-CZ-5452-01A	Primary Tumor	1.02967	TCGA-CZ-5452-11A	Solid Tissue Normal	0.885389
TCGA-KIRC	1.63235	TCGA-CZ-5465-01A	Primary Tumor	1.85	TCGA-CZ-5465-11A	Solid Tissue Normal	0.882353
TCGA-KIRC	0.898993	TCGA-B8-4622-01A	Primary Tumor	1.04941	TCGA-B8-4622-11A	Solid Tissue Normal	0.856667
TCGA-KIRC	0.485632	TCGA-CW-5589-01A	Primary Tumor	0.642433	TCGA-CW-5589-11A	Solid Tissue Normal	0.755926
TCGA-KIRC	0.732194	TCGA-CJ-5678-01A	Primary Tumor	0.976904	TCGA-CJ-5678-11A	Solid Tissue Normal	0.749504
TCGA-KIRC	1.10689	TCGA-CW-5584-01A	Primary Tumor	1.65625	TCGA-CW-5584-11A	Solid Tissue Normal	0.66831
TCGA-KIRC	0.776522	TCGA-CJ-5677-01A	Primary Tumor	1.21288	TCGA-CJ-5677-11A	Solid Tissue Normal	0.64023
TCGA-KIRC	0.984797	TCGA-CW-5591-01A	Primary Tumor	1.56649	TCGA-CW-5591-11A	Solid Tissue Normal	0.628665
TCGA-KIRC	1.51064	TCGA-B2-5636-01A	Primary Tumor	2.49393	TCGA-B2-5636-11A	Solid Tissue Normal	0.605727
TCGA-KIRC	0.561845	TCGA-B0-5711-01A	Primary Tumor	0.966728	TCGA-B0-5711-11A	Solid Tissue Normal	0.581182
TCGA-KIRC	0.817181	TCGA-CJ-5672-01A	Primary Tumor	1.49955	TCGA-CJ-5672-11A	Solid Tissue Normal	0.544949
TCGA-KIRC	0.783967	TCGA-CJ-5681-01A	Primary Tumor	1.45013	TCGA-CJ-5681-11A	Solid Tissue Normal	0.540617
TCGA-KIRC	1.04248	TCGA-CW-6087-01A	Primary Tumor	1.9986	TCGA-CW-6087-11A	Solid Tissue Normal	0.521606
TCGA-KIRC	1.03471	TCGA-B0-5696-01A	Primary Tumor	2.02521	TCGA-B0-5696-11A	Solid Tissue Normal	0.510915
TCGA-KIRC	0.448753	TCGA-B0-5699-01A	Primary Tumor	0.920524	TCGA-B0-5699-11A	Solid Tissue Normal	0.487498
TCGA-KIRC	0.663567	TCGA-CW-6088-01A	Primary Tumor	1.36481	TCGA-CW-6088-11A	Solid Tissue Normal	0.486197
TCGA-KIRC	0.747795	TCGA-CZ-5461-01A	Primary Tumor	1.56678	TCGA-CZ-5461-11A	Solid Tissue Normal	0.477281
TCGA-KIRC	0.616415	TCGA-B0-4700-01A	Primary Tumor	1.37555	TCGA-B0-4700-11A	Solid Tissue Normal	0.448124
TCGA-KIRC	0.30105	TCGA-B0-5706-01A	Primary Tumor	0.672777	TCGA-B0-5706-11A	Solid Tissue Normal	0.447474
TCGA-KIRC	0.702817	TCGA-CZ-5456-01A	Primary Tumor	1.59126	TCGA-CZ-5456-11A	Solid Tissue Normal	0.441673
TCGA-KIRC	0.674349	TCGA-CZ-5469-01A	Primary Tumor	1.57353	TCGA-CZ-5469-11A	Solid Tissue Normal	0.428558
TCGA-KIRC	0.222222	TCGA-B8-5552-01B	Primary Tumor	0.591245	TCGA-B8-5552-11A	Solid Tissue Normal	0.375854
TCGA-KIRC	0.382353	TCGA-CZ-5986-01A	Primary Tumor	1.15205	TCGA-CZ-5986-11A	Solid Tissue Normal	0.33189
TCGA-KIRC	0.223569	TCGA-CZ-5458-01A	Primary Tumor	0.798246	TCGA-CZ-5458-11A	Solid Tissue Normal	0.280075
TCGA-KIRC	0.338885	TCGA-CW-6090-01A	Primary Tumor	1.32763	TCGA-CW-6090-11A	Solid Tissue Normal	0.255255
TCGA-KIRC	0.135777	TCGA-CW-5587-01A	Primary Tumor	0.558383	TCGA-CW-5587-11A	Solid Tissue Normal	0.243161
TCGA-KIRC	0.695608	TCGA-B8-4619-01A	Primary Tumor	3.28938	TCGA-B8-4619-11A	Solid Tissue Normal	0.211471
TCGA-KIRC	0.0642353	TCGA-CJ-5676-01A	Primary Tumor	0.34727	TCGA-CJ-5676-11A	Solid Tissue Normal	0.184972
TCGA-KIRC	0.295839	TCGA-CZ-5984-01A	Primary Tumor	1.71886	TCGA-CZ-5984-11A	Solid Tissue Normal	0.172113
TCGA-KIRC	0.172557	TCGA-CZ-5454-01A	Primary Tumor	1.0466	TCGA-CZ-5454-11A	Solid Tissue Normal	0.164874
TCGA-KIRP	1.62543	TCGA-GL-7966-01A	Primary Tumor	0.094186	TCGA-GL-7966-11A	Solid Tissue Normal	17.2576
TCGA-KIRP	0.704797	TCGA-BQ-5882-01A	Primary Tumor	0.186196	TCGA-BQ-5882-11A	Solid Tissue Normal	3.78525
TCGA-KIRP	1.61261	TCGA-GL-6846-01A	Primary Tumor	0.510014	TCGA-GL-6846-11A	Solid Tissue Normal	3.1619
TCGA-KIRP	1.86158	TCGA-P4-A5ED-01A	Primary Tumor	1.28516	TCGA-P4-A5ED-11A	Solid Tissue Normal	1.44853
TCGA-KIRP	0.593506	TCGA-GL-A9DE-01A	Primary Tumor	0.477781	TCGA-GL-A9DE-11A	Solid Tissue Normal	1.24222
TCGA-KIRP	1.0974	TCGA-P4-A5E8-01A	Primary Tumor	0.954628	TCGA-P4-A5E8-11A	Solid Tissue Normal	1.14956
TCGA-KIRP	1.53491	TCGA-BQ-7044-01A	Primary Tumor	1.34518	TCGA-BQ-7044-11A	Solid Tissue Normal	1.14105
TCGA-KIRP	1.04847	TCGA-BQ-5887-01A	Primary Tumor	1.13148	TCGA-BQ-5887-11A	Solid Tissue Normal	0.926636
TCGA-KIRP	1.11572	TCGA-BQ-5875-01A	Primary Tumor	1.2573	TCGA-BQ-5875-11A	Solid Tissue Normal	0.887394
TCGA-KIRP	0.640068	TCGA-DZ-6133-01A	Primary Tumor	0.732759	TCGA-DZ-6133-11A	Solid Tissue Normal	0.873504
TCGA-KIRP	0.928166	TCGA-BQ-7061-01A	Primary Tumor	1.08031	TCGA-BQ-7061-11A	Solid Tissue Normal	0.859163
TCGA-KIRP	0.671521	TCGA-BQ-5891-01A	Primary Tumor	0.810334	TCGA-BQ-5891-11A	Solid Tissue Normal	0.828697
TCGA-KIRP	2.08118	TCGA-BQ-5877-01A	Primary Tumor	2.52049	TCGA-BQ-5877-11A	Solid Tissue Normal	0.825704
TCGA-KIRP	0.99986	TCGA-A4-A57E-01A	Primary Tumor	1.23348	TCGA-A4-A57E-11A	Solid Tissue Normal	0.810598
TCGA-KIRP	0.726689	TCGA-BQ-5890-01A	Primary Tumor	0.909091	TCGA-BQ-5890-11A	Solid Tissue Normal	0.799358
TCGA-KIRP	0.776846	TCGA-BQ-7059-01A	Primary Tumor	1.0069	TCGA-BQ-7059-11A	Solid Tissue Normal	0.771525
TCGA-KIRP	1.55692	TCGA-BQ-5884-01A	Primary Tumor	2.10879	TCGA-BQ-5884-11A	Solid Tissue Normal	0.738303
TCGA-KIRP	0.681223	TCGA-GL-A59R-01A	Primary Tumor	0.961179	TCGA-GL-A59R-11A	Solid Tissue Normal	0.708737
TCGA-KIRP	0.666667	TCGA-B9-4115-01A	Primary Tumor	1.12811	TCGA-B9-4115-11A	Solid Tissue Normal	0.59096
TCGA-KIRP	0.668927	TCGA-BQ-5878-01A	Primary Tumor	1.18405	TCGA-BQ-5878-11A	Solid Tissue Normal	0.564948
TCGA-KIRP	1.07215	TCGA-BQ-5879-01A	Primary Tumor	2.22335	TCGA-BQ-5879-11A	Solid Tissue Normal	0.482222
TCGA-KIRP	0.374532	TCGA-BQ-7045-01A	Primary Tumor	0.891557	TCGA-BQ-7045-11A	Solid Tissue Normal	0.420087
TCGA-KIRP	0.274924	TCGA-BQ-5894-01A	Primary Tumor	0.659537	TCGA-BQ-5894-11A	Solid Tissue Normal	0.416845
TCGA-KIRP	0.342438	TCGA-DZ-6131-01A	Primary Tumor	1.33433	TCGA-DZ-6131-11A	Solid Tissue Normal	0.256636
TCGA-KIRP	0.278818	TCGA-DZ-6132-01A	Primary Tumor	1.40464	TCGA-DZ-6132-11A	Solid Tissue Normal	0.198498
TCGA-KIRP	0.283951	TCGA-BQ-7051-01A	Primary Tumor	2.06103	TCGA-BQ-7051-11A	Solid Tissue Normal	0.137771
TCGA-KIRP	0.199821	TCGA-Y8-A8RY-01A	Primary Tumor	2.88538	TCGA-Y8-A8RY-11A	Solid Tissue Normal	0.069253
TCGA-LIHC	3.73171	TCGA-DD-A1EE-01A	Primary Tumor	0.18617	TCGA-DD-A1EE-11A	Solid Tissue Normal	20.0446
TCGA-LIHC	1.41663	TCGA-DD-A3A2-01A	Primary Tumor	0.326146	TCGA-DD-A3A2-11A	Solid Tissue Normal	4.34355
TCGA-LIHC	1.50548	TCGA-DD-A39V-01A	Primary Tumor	0.382405	TCGA-DD-A39V-11A	Solid Tissue Normal	3.93687
TCGA-LIHC	1.4625	TCGA-DD-A11A-01A	Primary Tumor	0.439616	TCGA-DD-A11A-11A	Solid Tissue Normal	3.32677
TCGA-LIHC	1.09422	TCGA-EP-A26S-01A	Primary Tumor	0.565288	TCGA-EP-A26S-11A	Solid Tissue Normal	1.93568
TCGA-LIHC	1.16183	TCGA-DD-A1EH-01A	Primary Tumor	0.629442	TCGA-DD-A1EH-11A	Solid Tissue Normal	1.8458
TCGA-LIHC	2.10837	TCGA-FV-A23B-01A	Primary Tumor	1.32927	TCGA-FV-A23B-11A	Solid Tissue Normal	1.58612
TCGA-LIHC	1.27523	TCGA-DD-A39X-01A	Primary Tumor	0.955782	TCGA-DD-A39X-11A	Solid Tissue Normal	1.33423
TCGA-LIHC	0.89781	TCGA-BC-A216-01A	Primary Tumor	0.713923	TCGA-BC-A216-11A	Solid Tissue Normal	1.25757
TCGA-LIHC	0.936588	TCGA-DD-A1EL-01A	Primary Tumor	0.758878	TCGA-DD-A1EL-11A	Solid Tissue Normal	1.23417
TCGA-LIHC	0.953552	TCGA-DD-A1EI-01A	Primary Tumor	0.784946	TCGA-DD-A1EI-11A	Solid Tissue Normal	1.2148
TCGA-LIHC	0.700326	TCGA-DD-A11B-01A	Primary Tumor	0.590861	TCGA-DD-A11B-11A	Solid Tissue Normal	1.18526
TCGA-LIHC	1.38357	TCGA-DD-A1EG-01A	Primary Tumor	1.27835	TCGA-DD-A1EG-11A	Solid Tissue Normal	1.08231
TCGA-LIHC	0.15912	TCGA-DD-A39W-01A	Primary Tumor	0.152129	TCGA-DD-A39W-11A	Solid Tissue Normal	1.04595
TCGA-LIHC	0.7874	TCGA-EP-A12J-01A	Primary Tumor	0.774908	TCGA-EP-A12J-11A	Solid Tissue Normal	1.01612
TCGA-LIHC	0.702226	TCGA-EP-A3RK-01A	Primary Tumor	0.692623	TCGA-EP-A3RK-11A	Solid Tissue Normal	1.01387
TCGA-LIHC	0.516393	TCGA-DD-A3A1-01A	Primary Tumor	0.532293	TCGA-DD-A3A1-11A	Solid Tissue Normal	0.97013
TCGA-LIHC	1.07114	TCGA-DD-A3A4-01A	Primary Tumor	1.13987	TCGA-DD-A3A4-11A	Solid Tissue Normal	0.939704
TCGA-LIHC	0.654494	TCGA-DD-A11D-01A	Primary Tumor	0.70094	TCGA-DD-A11D-11A	Solid Tissue Normal	0.933738
TCGA-LIHC	1.07962	TCGA-BD-A2L6-01A	Primary Tumor	1.31863	TCGA-BD-A2L6-11A	Solid Tissue Normal	0.818744
TCGA-LIHC	0.072	TCGA-DD-A11C-01A	Primary Tumor	0.0947368	TCGA-DD-A11C-11A	Solid Tissue Normal	0.76
TCGA-LIHC	0.843666	TCGA-BC-A10R-01A	Primary Tumor	1.13147	TCGA-BC-A10R-11A	Solid Tissue Normal	0.74564
TCGA-LIHC	0.874292	TCGA-DD-A3A5-01A	Primary Tumor	1.18364	TCGA-DD-A3A5-11A	Solid Tissue Normal	0.738647
TCGA-LIHC	0.693811	TCGA-DD-A1EB-01A	Primary Tumor	1.06289	TCGA-DD-A1EB-11A	Solid Tissue Normal	0.652757
TCGA-LIHC	0.680751	TCGA-DD-A39Z-01A	Primary Tumor	1.0813	TCGA-DD-A39Z-11A	Solid Tissue Normal	0.629567
TCGA-LIHC	0.797642	TCGA-DD-A118-01A	Primary Tumor	1.27401	TCGA-DD-A118-11A	Solid Tissue Normal	0.626087
TCGA-LIHC	0.755844	TCGA-BC-A10U-01A	Primary Tumor	1.26764	TCGA-BC-A10U-11A	Solid Tissue Normal	0.596261
TCGA-LIHC	0.552514	TCGA-DD-A3A8-01A	Primary Tumor	0.931098	TCGA-DD-A3A8-11A	Solid Tissue Normal	0.593401
TCGA-LIHC	0.952871	TCGA-G3-A3CH-01A	Primary Tumor	1.63519	TCGA-G3-A3CH-11A	Solid Tissue Normal	0.582729
TCGA-LIHC	0.385577	TCGA-DD-A119-01A	Primary Tumor	0.665127	TCGA-DD-A119-11A	Solid Tissue Normal	0.579704
TCGA-LIHC	0.416873	TCGA-ES-A2HT-01A	Primary Tumor	0.817232	TCGA-ES-A2HT-11A	Solid Tissue Normal	0.510104
TCGA-LIHC	0.851613	TCGA-DD-A1EC-01A	Primary Tumor	1.68889	TCGA-DD-A1EC-11A	Solid Tissue Normal	0.504244
TCGA-LIHC	0.5	TCGA-BC-A10X-01A	Primary Tumor	1.56613	TCGA-BC-A10X-11A	Solid Tissue Normal	0.319257
TCGA-LIHC	0.394558	TCGA-BC-A10Z-01A	Primary Tumor	1.4965	TCGA-BC-A10Z-11A	Solid Tissue Normal	0.263653
TCGA-LIHC	0.199275	TCGA-DD-A113-01A	Primary Tumor	0.843575	TCGA-DD-A113-11A	Solid Tissue Normal	0.236227
TCGA-LIHC	0.290141	TCGA-BC-A10T-01A	Primary Tumor	1.8123	TCGA-BC-A10T-11A	Solid Tissue Normal	0.160095
TCGA-LUAD	3.90385	TCGA-49-4512-01A	Primary Tumor	0.602888	TCGA-49-4512-11A	Solid Tissue Normal	6.47524
TCGA-LUAD	1.08597	TCGA-91-6835-01A	Primary Tumor	0.1939	TCGA-91-6835-11A	Solid Tissue Normal	5.60067
TCGA-LUAD	2.26829	TCGA-50-5931-01A	Primary Tumor	0.452991	TCGA-50-5931-11A	Solid Tissue Normal	5.00736
TCGA-LUAD	1.52189	TCGA-44-2662-01A	Primary Tumor	0.74559	TCGA-44-2662-11A	Solid Tissue Normal	2.04119
TCGA-LUAD	1.42904	TCGA-49-4490-01A	Primary Tumor	0.703974	TCGA-49-4490-11A	Solid Tissue Normal	2.02997
TCGA-LUAD	1.45055	TCGA-44-2668-01A	Primary Tumor	0.738281	TCGA-44-2668-11A	Solid Tissue Normal	1.96476
TCGA-LUAD	2.07025	TCGA-44-2657-01A	Primary Tumor	1.06826	TCGA-44-2657-11A	Solid Tissue Normal	1.93796
TCGA-LUAD	2.13995	TCGA-49-6743-01A	Primary Tumor	1.10859	TCGA-49-6743-11A	Solid Tissue Normal	1.93035
TCGA-LUAD	1.43457	TCGA-55-6983-01A	Primary Tumor	0.751012	TCGA-55-6983-11A	Solid Tissue Normal	1.91018
TCGA-LUAD	1.55754	TCGA-55-6986-01A	Primary Tumor	0.839031	TCGA-55-6986-11A	Solid Tissue Normal	1.85635
TCGA-LUAD	1.07971	TCGA-50-5933-01A	Primary Tumor	0.5975	TCGA-50-5933-11A	Solid Tissue Normal	1.80705
TCGA-LUAD	1.2207	TCGA-38-4632-01A	Primary Tumor	0.706056	TCGA-38-4632-11A	Solid Tissue Normal	1.7289
TCGA-LUAD	1.12209	TCGA-38-4627-01A	Primary Tumor	0.650743	TCGA-38-4627-11A	Solid Tissue Normal	1.72433
TCGA-LUAD	1.91698	TCGA-55-6981-01A	Primary Tumor	1.12167	TCGA-55-6981-11A	Solid Tissue Normal	1.70904
TCGA-LUAD	1.08787	TCGA-91-6828-01A	Primary Tumor	0.773438	TCGA-91-6828-11A	Solid Tissue Normal	1.40653
TCGA-LUAD	0.972426	TCGA-55-6972-01A	Primary Tumor	0.709843	TCGA-55-6972-11A	Solid Tissue Normal	1.36992
TCGA-LUAD	1.09462	TCGA-55-6984-01A	Primary Tumor	0.841463	TCGA-55-6984-11A	Solid Tissue Normal	1.30086
TCGA-LUAD	0.947368	TCGA-44-2662-01A	Primary Tumor	0.74559	TCGA-44-2662-11A	Solid Tissue Normal	1.27063
TCGA-LUAD	1.40336	TCGA-49-6744-01A	Primary Tumor	1.10568	TCGA-49-6744-11A	Solid Tissue Normal	1.26923
TCGA-LUAD	1.29445	TCGA-38-4626-01A	Primary Tumor	1.04364	TCGA-38-4626-11A	Solid Tissue Normal	1.24032
TCGA-LUAD	1.68224	TCGA-91-6829-01A	Primary Tumor	1.44539	TCGA-91-6829-11A	Solid Tissue Normal	1.16387
TCGA-LUAD	1.1024	TCGA-55-6969-01A	Primary Tumor	0.96197	TCGA-55-6969-11A	Solid Tissue Normal	1.14598
TCGA-LUAD	2.25585	TCGA-44-3398-01A	Primary Tumor	2.01352	TCGA-44-3398-11B	Solid Tissue Normal	1.12035
TCGA-LUAD	2.34118	TCGA-55-6968-01A	Primary Tumor	2.10494	TCGA-55-6968-11A	Solid Tissue Normal	1.11223
TCGA-LUAD	1.3154	TCGA-50-6595-01A	Primary Tumor	1.19978	TCGA-50-6595-11A	Solid Tissue Normal	1.09637
TCGA-LUAD	1.50685	TCGA-91-6831-01A	Primary Tumor	1.37518	TCGA-91-6831-11A	Solid Tissue Normal	1.09575
TCGA-LUAD	0.927124	TCGA-38-4625-01A	Primary Tumor	0.885099	TCGA-38-4625-11A	Solid Tissue Normal	1.04748
TCGA-LUAD	0.772589	TCGA-44-2668-01B	Primary Tumor	0.738281	TCGA-44-2668-11A	Solid Tissue Normal	1.04647
TCGA-LUAD	0.776462	TCGA-44-2662-01B	Primary Tumor	0.74559	TCGA-44-2662-11A	Solid Tissue Normal	1.04141
TCGA-LUAD	1.1313	TCGA-55-6970-01A	Primary Tumor	1.14057	TCGA-55-6970-11A	Solid Tissue Normal	0.991875
TCGA-LUAD	0.851158	TCGA-50-5930-01A	Primary Tumor	0.858392	TCGA-50-5930-11A	Solid Tissue Normal	0.991573
TCGA-LUAD	1.19734	TCGA-91-6849-01A	Primary Tumor	1.27526	TCGA-91-6849-11A	Solid Tissue Normal	0.938898
TCGA-LUAD	0.730769	TCGA-55-6980-01A	Primary Tumor	0.788344	TCGA-55-6980-11A	Solid Tissue Normal	0.926968
TCGA-LUAD	1.36193	TCGA-44-5645-01A	Primary Tumor	1.54248	TCGA-44-5645-11A	Solid Tissue Normal	0.882944
TCGA-LUAD	1.00634	TCGA-91-6847-01A	Primary Tumor	1.16542	TCGA-91-6847-11A	Solid Tissue Normal	0.863504
TCGA-LUAD	0.905109	TCGA-44-6148-01A	Primary Tumor	1.09454	TCGA-44-6148-11A	Solid Tissue Normal	0.826933
TCGA-LUAD	0.763699	TCGA-44-6778-01A	Primary Tumor	0.936067	TCGA-44-6778-11A	Solid Tissue Normal	0.815859
TCGA-LUAD	1.01759	TCGA-49-6761-01A	Primary Tumor	1.24972	TCGA-49-6761-11A	Solid Tissue Normal	0.814251
TCGA-LUAD	1.59574	TCGA-55-6971-01A	Primary Tumor	1.99209	TCGA-55-6971-11A	Solid Tissue Normal	0.801041
TCGA-LUAD	1.04539	TCGA-44-6777-01A	Primary Tumor	1.40135	TCGA-44-6777-11A	Solid Tissue Normal	0.745986
TCGA-LUAD	1.45952	TCGA-44-6145-01A	Primary Tumor	2.14912	TCGA-44-6145-11A	Solid Tissue Normal	0.679124
TCGA-LUAD	0.682609	TCGA-55-6985-01A	Primary Tumor	1.01621	TCGA-55-6985-11A	Solid Tissue Normal	0.671723
TCGA-LUAD	0.753846	TCGA-44-2655-01A	Primary Tumor	1.2039	TCGA-44-2655-11A	Solid Tissue Normal	0.626168
TCGA-LUAD	0.382716	TCGA-44-2668-01A	Primary Tumor	0.738281	TCGA-44-2668-11A	Solid Tissue Normal	0.518388
TCGA-LUAD	0.767896	TCGA-44-5645-01B	Primary Tumor	1.54248	TCGA-44-5645-11A	Solid Tissue Normal	0.497831
TCGA-LUAD	1.23622	TCGA-44-3396-01A	Primary Tumor	2.80385	TCGA-44-3396-11A	Solid Tissue Normal	0.440903
TCGA-LUAD	1.03072	TCGA-44-2665-01A	Primary Tumor	2.9125	TCGA-44-2665-11A	Solid Tissue Normal	0.353894
TCGA-LUAD	0.519481	TCGA-44-5645-01A	Primary Tumor	1.54248	TCGA-44-5645-11A	Solid Tissue Normal	0.336782
TCGA-LUAD	0.664145	TCGA-55-6975-01A	Primary Tumor	2.14286	TCGA-55-6975-11A	Solid Tissue Normal	0.309934
TCGA-LUAD	0.913386	TCGA-50-5936-01A	Primary Tumor	2.94964	TCGA-50-5936-11A	Solid Tissue Normal	0.30966
TCGA-LUAD	0.822016	TCGA-44-2665-01B	Primary Tumor	2.9125	TCGA-44-2665-11A	Solid Tissue Normal	0.282237
TCGA-LUAD	0.706977	TCGA-44-2665-01A	Primary Tumor	2.9125	TCGA-44-2665-11A	Solid Tissue Normal	0.242739
TCGA-LUAD	0.264214	TCGA-55-6982-01A	Primary Tumor	1.2	TCGA-55-6982-11A	Solid Tissue Normal	0.220178
TCGA-LUSC	1.80942	TCGA-56-8309-01A	Primary Tumor	0.564356	TCGA-56-8309-11A	Solid Tissue Normal	3.20617
TCGA-LUSC	2.86407	TCGA-56-7579-01A	Primary Tumor	0.917371	TCGA-56-7579-11A	Solid Tissue Normal	3.12205
TCGA-LUSC	1.73711	TCGA-33-4587-01A	Primary Tumor	0.746482	TCGA-33-4587-11A	Solid Tissue Normal	2.32707
TCGA-LUSC	1.15	TCGA-51-4081-01A	Primary Tumor	0.52	TCGA-51-4081-11A	Solid Tissue Normal	2.21154
TCGA-LUSC	2.06767	TCGA-22-4593-01A	Primary Tumor	0.955556	TCGA-22-4593-11A	Solid Tissue Normal	2.16384
TCGA-LUSC	1.84261	TCGA-56-8082-01A	Primary Tumor	0.913357	TCGA-56-8082-11A	Solid Tissue Normal	2.01741
TCGA-LUSC	2.39345	TCGA-56-7582-01A	Primary Tumor	1.60622	TCGA-56-7582-11A	Solid Tissue Normal	1.49011
TCGA-LUSC	0.86645	TCGA-77-8008-01A	Primary Tumor	0.602167	TCGA-77-8008-11A	Solid Tissue Normal	1.43889
TCGA-LUSC	1.22519	TCGA-39-5040-01A	Primary Tumor	0.918367	TCGA-39-5040-11A	Solid Tissue Normal	1.33409
TCGA-LUSC	1.22605	TCGA-51-4080-01A	Primary Tumor	0.933884	TCGA-51-4080-11A	Solid Tissue Normal	1.31285
TCGA-LUSC	1.95153	TCGA-22-5483-01A	Primary Tumor	1.49562	TCGA-22-5483-11A	Solid Tissue Normal	1.30483
TCGA-LUSC	1.51461	TCGA-56-7730-01A	Primary Tumor	1.21081	TCGA-56-7730-11A	Solid Tissue Normal	1.25091
TCGA-LUSC	1.45646	TCGA-85-7710-01A	Primary Tumor	1.19192	TCGA-85-7710-11A	Solid Tissue Normal	1.22194
TCGA-LUSC	1.06471	TCGA-43-6773-01A	Primary Tumor	0.936345	TCGA-43-6773-11A	Solid Tissue Normal	1.13709
TCGA-LUSC	1.57916	TCGA-58-8386-01A	Primary Tumor	1.41827	TCGA-58-8386-11A	Solid Tissue Normal	1.11344
TCGA-LUSC	1.27257	TCGA-43-6647-01A	Primary Tumor	1.14696	TCGA-43-6647-11A	Solid Tissue Normal	1.10951
TCGA-LUSC	1.35664	TCGA-22-4609-01A	Primary Tumor	1.24264	TCGA-22-4609-11A	Solid Tissue Normal	1.09174
TCGA-LUSC	1.42346	TCGA-22-5478-01A	Primary Tumor	1.32361	TCGA-22-5478-11A	Solid Tissue Normal	1.07544
TCGA-LUSC	1.17348	TCGA-34-8454-01A	Primary Tumor	1.09145	TCGA-34-8454-11A	Solid Tissue Normal	1.07516
TCGA-LUSC	1.86005	TCGA-56-8083-01A	Primary Tumor	1.97751	TCGA-56-8083-11A	Solid Tissue Normal	0.940603
TCGA-LUSC	1.50213	TCGA-22-5482-01A	Primary Tumor	1.73616	TCGA-22-5482-11A	Solid Tissue Normal	0.865203
TCGA-LUSC	1.23175	TCGA-77-7138-01A	Primary Tumor	1.51739	TCGA-77-7138-11A	Solid Tissue Normal	0.81176
TCGA-LUSC	0.930233	TCGA-56-7823-01B	Primary Tumor	1.17049	TCGA-56-7823-11A	Solid Tissue Normal	0.79474
TCGA-LUSC	1.46047	TCGA-22-5481-01A	Primary Tumor	1.83968	TCGA-22-5481-11A	Solid Tissue Normal	0.793871
TCGA-LUSC	1.06048	TCGA-77-7337-01A	Primary Tumor	1.36409	TCGA-77-7337-11A	Solid Tissue Normal	0.77743
TCGA-LUSC	1.06367	TCGA-90-7767-01A	Primary Tumor	1.39172	TCGA-90-7767-11A	Solid Tissue Normal	0.764285
TCGA-LUSC	1.23926	TCGA-43-3394-01A	Primary Tumor	1.69971	TCGA-43-3394-11A	Solid Tissue Normal	0.7291
TCGA-LUSC	1.06594	TCGA-56-7580-01A	Primary Tumor	1.48613	TCGA-56-7580-11A	Solid Tissue Normal	0.717256
TCGA-LUSC	0.925358	TCGA-77-7338-01A	Primary Tumor	1.34733	TCGA-77-7338-11A	Solid Tissue Normal	0.686808
TCGA-LUSC	1.38353	TCGA-77-7142-01A	Primary Tumor	2.06604	TCGA-77-7142-11A	Solid Tissue Normal	0.669654
TCGA-LUSC	0.878546	TCGA-43-6771-01A	Primary Tumor	1.32124	TCGA-43-6771-11A	Solid Tissue Normal	0.664939
TCGA-LUSC	0.915129	TCGA-43-6143-01A	Primary Tumor	1.41246	TCGA-43-6143-11A	Solid Tissue Normal	0.647898
TCGA-LUSC	1.76523	TCGA-92-7340-01A	Primary Tumor	2.75683	TCGA-92-7340-11A	Solid Tissue Normal	0.640313
TCGA-LUSC	1.01783	TCGA-22-5489-01A	Primary Tumor	1.60276	TCGA-22-5489-11A	Solid Tissue Normal	0.635045
TCGA-LUSC	1.10803	TCGA-22-5491-01A	Primary Tumor	1.85649	TCGA-22-5491-11A	Solid Tissue Normal	0.596842
TCGA-LUSC	0.959404	TCGA-56-7222-01A	Primary Tumor	1.72323	TCGA-56-7222-11A	Solid Tissue Normal	0.556747
TCGA-LUSC	0.863487	TCGA-56-7731-01A	Primary Tumor	1.62228	TCGA-56-7731-11A	Solid Tissue Normal	0.532268
TCGA-LUSC	2.63706	TCGA-77-7335-01A	Primary Tumor	5.23219	TCGA-77-7335-11A	Solid Tissue Normal	0.504006
TCGA-LUSC	1.04259	TCGA-51-4079-01A	Primary Tumor	2.47677	TCGA-51-4079-11A	Solid Tissue Normal	0.420946
TCGA-LUSC	0.912902	TCGA-43-5670-01A	Primary Tumor	2.50382	TCGA-43-5670-11A	Solid Tissue Normal	0.364604
TCGA-LUSC	1.25235	TCGA-56-8201-01A	Primary Tumor	3.51056	TCGA-56-8201-11A	Solid Tissue Normal	0.356739
TCGA-LUSC	0.495541	TCGA-34-7107-01A	Primary Tumor	1.73881	TCGA-34-7107-11A	Solid Tissue Normal	0.284989
TCGA-LUSC	0.597315	TCGA-60-2709-01A	Primary Tumor	2.17384	TCGA-60-2709-11A	Solid Tissue Normal	0.274774
TCGA-LUSC	0.345354	TCGA-77-8007-01A	Primary Tumor	1.32749	TCGA-77-8007-11A	Solid Tissue Normal	0.260156
TCGA-PRAD	1.17688	TCGA-HC-7737-01A	Primary Tumor	0.143885	TCGA-HC-7737-11A	Solid Tissue Normal	8.17933
TCGA-PRAD	0.93994	TCGA-G9-6348-01A	Primary Tumor	0.117834	TCGA-G9-6348-11A	Solid Tissue Normal	7.97679
TCGA-PRAD	0.768875	TCGA-G9-6351-01A	Primary Tumor	0.131868	TCGA-G9-6351-11A	Solid Tissue Normal	5.83064
TCGA-PRAD	1.06645	TCGA-HC-7752-01A	Primary Tumor	0.224181	TCGA-HC-7752-11A	Solid Tissue Normal	4.75706
TCGA-PRAD	1.39295	TCGA-EJ-7125-01A	Primary Tumor	0.555666	TCGA-EJ-7125-11A	Solid Tissue Normal	2.50682
TCGA-PRAD	1.52263	TCGA-EJ-7321-01A	Primary Tumor	0.661157	TCGA-EJ-7321-11A	Solid Tissue Normal	2.30298
TCGA-PRAD	2.44	TCGA-G9-6496-01A	Primary Tumor	1.08872	TCGA-G9-6496-11A	Solid Tissue Normal	2.24116
TCGA-PRAD	1.60691	TCGA-HC-8258-01A	Primary Tumor	0.845404	TCGA-HC-8258-11A	Solid Tissue Normal	1.90076
TCGA-PRAD	1.23506	TCGA-EJ-7797-01A	Primary Tumor	0.70828	TCGA-EJ-7797-11A	Solid Tissue Normal	1.74374
TCGA-PRAD	1.30931	TCGA-EJ-7792-01A	Primary Tumor	0.751724	TCGA-EJ-7792-11A	Solid Tissue Normal	1.74175
TCGA-PRAD	1.9	TCGA-EJ-7783-01A	Primary Tumor	1.22733	TCGA-EJ-7783-11A	Solid Tissue Normal	1.54807
TCGA-PRAD	1.43478	TCGA-CH-5761-01A	Primary Tumor	0.953333	TCGA-CH-5761-11A	Solid Tissue Normal	1.50502
TCGA-PRAD	1.12874	TCGA-EJ-7330-01A	Primary Tumor	0.801887	TCGA-EJ-7330-11A	Solid Tissue Normal	1.40761
TCGA-PRAD	1.2	TCGA-G9-6365-01A	Primary Tumor	0.861368	TCGA-G9-6365-11A	Solid Tissue Normal	1.39313
TCGA-PRAD	0.986777	TCGA-EJ-7317-01A	Primary Tumor	0.713396	TCGA-EJ-7317-11A	Solid Tissue Normal	1.38321
TCGA-PRAD	0.760638	TCGA-EJ-7327-01A	Primary Tumor	0.58209	TCGA-EJ-7327-11A	Solid Tissue Normal	1.30674
TCGA-PRAD	0.745652	TCGA-CH-5767-01A	Primary Tumor	0.592405	TCGA-CH-5767-11B	Solid Tissue Normal	1.25869
TCGA-PRAD	0.535849	TCGA-EJ-7785-01A	Primary Tumor	0.45933	TCGA-EJ-7785-11A	Solid Tissue Normal	1.16659
TCGA-PRAD	1.68436	TCGA-G9-6384-01A	Primary Tumor	1.5252	TCGA-G9-6384-11A	Solid Tissue Normal	1.10435
TCGA-PRAD	0.80756	TCGA-J4-A83J-01A	Primary Tumor	0.805774	TCGA-J4-A83J-11A	Solid Tissue Normal	1.00222
TCGA-PRAD	1.37768	TCGA-HC-7738-01A	Primary Tumor	1.38006	TCGA-HC-7738-11A	Solid Tissue Normal	0.998276
TCGA-PRAD	1.11337	TCGA-G9-6342-01A	Primary Tumor	1.20451	TCGA-G9-6342-11A	Solid Tissue Normal	0.924335
TCGA-PRAD	0.940083	TCGA-EJ-7793-01A	Primary Tumor	1.05725	TCGA-EJ-7793-11A	Solid Tissue Normal	0.889176
TCGA-PRAD	1.03448	TCGA-EJ-7786-01A	Primary Tumor	1.17842	TCGA-EJ-7786-11A	Solid Tissue Normal	0.877853
TCGA-PRAD	1.23024	TCGA-EJ-7328-01A	Primary Tumor	1.4087	TCGA-EJ-7328-11A	Solid Tissue Normal	0.873319
TCGA-PRAD	0.811024	TCGA-CH-5768-01A	Primary Tumor	0.969432	TCGA-CH-5768-11A	Solid Tissue Normal	0.836596
TCGA-PRAD	1.30366	TCGA-EJ-7314-01A	Primary Tumor	1.5654	TCGA-EJ-7314-11A	Solid Tissue Normal	0.832799
TCGA-PRAD	1.18116	TCGA-EJ-7789-01A	Primary Tumor	1.4465	TCGA-EJ-7789-11A	Solid Tissue Normal	0.816566
TCGA-PRAD	0.502742	TCGA-EJ-7331-01A	Primary Tumor	0.645897	TCGA-EJ-7331-11A	Solid Tissue Normal	0.778363
TCGA-PRAD	1.25413	TCGA-G9-6356-01A	Primary Tumor	1.76142	TCGA-G9-6356-11A	Solid Tissue Normal	0.711996
TCGA-PRAD	1.37367	TCGA-EJ-7784-01A	Primary Tumor	2.1199	TCGA-EJ-7784-11A	Solid Tissue Normal	0.647987
TCGA-PRAD	1.98534	TCGA-EJ-A8FO-01A	Primary Tumor	3.30256	TCGA-EJ-A8FO-11A	Solid Tissue Normal	0.601152
TCGA-PRAD	0.600597	TCGA-HC-7211-01A	Primary Tumor	1.00548	TCGA-HC-7211-11A	Solid Tissue Normal	0.597324
TCGA-PRAD	0.423077	TCGA-HC-7819-01A	Primary Tumor	0.789357	TCGA-HC-7819-11A	Solid Tissue Normal	0.535977
TCGA-PRAD	0.903084	TCGA-EJ-7782-01A	Primary Tumor	1.83146	TCGA-EJ-7782-11A	Solid Tissue Normal	0.493095
TCGA-PRAD	0.181416	TCGA-HC-7745-01A	Primary Tumor	0.555389	TCGA-HC-7745-11A	Solid Tissue Normal	0.326646
TCGA-PRAD	0.241546	TCGA-HC-7742-01A	Primary Tumor	0.834507	TCGA-HC-7742-11A	Solid Tissue Normal	0.289447
TCGA-PRAD	0.343511	TCGA-HC-8262-01A	Primary Tumor	1.29037	TCGA-HC-8262-11A	Solid Tissue Normal	0.266212
TCGA-PRAD	0.380282	TCGA-EJ-7781-01A	Primary Tumor	1.51375	TCGA-EJ-7781-11A	Solid Tissue Normal	0.251218
TCGA-PRAD	0.223938	TCGA-HC-7747-01A	Primary Tumor	0.981651	TCGA-HC-7747-11A	Solid Tissue Normal	0.228124
TCGA-PRAD	1.36119	TCGA-EJ-7794-01A	Primary Tumor	6.01389	TCGA-EJ-7794-11A	Solid Tissue Normal	0.226342
TCGA-PRAD	0.153659	TCGA-HC-8260-01A	Primary Tumor	0.995434	TCGA-HC-8260-11A	Solid Tissue Normal	0.154363
TCGA-READ	1.27682	TCGA-AH-6643-01A	Primary Tumor	0.844387	TCGA-AH-6643-11A	Solid Tissue Normal	1.51213
TCGA-READ	1.16971	TCGA-AG-3742-01A	Primary Tumor	0.98977	TCGA-AG-3742-11A	Solid Tissue Normal	1.1818
TCGA-READ	0.650453	TCGA-AG-3732-01A	Primary Tumor	0.584517	TCGA-AG-3732-11A	Solid Tissue Normal	1.1128
TCGA-READ	0.732446	TCGA-AG-3725-01A	Primary Tumor	0.723889	TCGA-AG-3725-11A	Solid Tissue Normal	1.01182
TCGA-READ	1.25682	TCGA-AF-3400-01A	Primary Tumor	1.47366	TCGA-AF-3400-11A	Solid Tissue Normal	0.852855
TCGA-READ	0.955484	TCGA-AF-5654-01A	Primary Tumor	1.18206	TCGA-AF-5654-11A	Solid Tissue Normal	0.808322
TCGA-READ	0.787165	TCGA-AG-3731-01A	Primary Tumor	1.06716	TCGA-AG-3731-11A	Solid Tissue Normal	0.737627
TCGA-READ	0.79185	TCGA-AF-2691-01A	Primary Tumor	1.22854	TCGA-AF-2691-11A	Solid Tissue Normal	0.644546
TCGA-STAD	1.11865	TCGA-CG-5720-01A	Primary Tumor	0.143699	TCGA-CG-5720-11A	Solid Tissue Normal	7.78468
TCGA-STAD	1.02813	TCGA-BR-8060-01A	Primary Tumor	0.230453	TCGA-BR-8060-11A	Solid Tissue Normal	4.46136
TCGA-STAD	2.85338	TCGA-HU-A4GH-01A	Primary Tumor	0.660438	TCGA-HU-A4GH-11A	Solid Tissue Normal	4.32044
TCGA-STAD	1.31192	TCGA-BR-7716-01A	Primary Tumor	0.338578	TCGA-BR-7716-11A	Solid Tissue Normal	3.87479
TCGA-STAD	0.937881	TCGA-IN-8462-01A	Primary Tumor	0.349566	TCGA-IN-8462-11A	Solid Tissue Normal	2.68299
TCGA-STAD	1.21773	TCGA-BR-6852-01A	Primary Tumor	0.508551	TCGA-BR-6852-11A	Solid Tissue Normal	2.3945
TCGA-STAD	1.62457	TCGA-IN-AB1X-01A	Primary Tumor	0.794558	TCGA-IN-AB1X-11A	Solid Tissue Normal	2.04462
TCGA-STAD	1.63045	TCGA-CG-5722-01A	Primary Tumor	0.827717	TCGA-CG-5722-11A	Solid Tissue Normal	1.96981
TCGA-STAD	2.10557	TCGA-IN-AB1V-01A	Primary Tumor	1.1087	TCGA-IN-AB1V-11A	Solid Tissue Normal	1.89914
TCGA-STAD	0.940019	TCGA-HU-A4HB-01A	Primary Tumor	0.517996	TCGA-HU-A4HB-11A	Solid Tissue Normal	1.81472
TCGA-STAD	2.01878	TCGA-BR-6458-01A	Primary Tumor	1.23485	TCGA-BR-6458-11A	Solid Tissue Normal	1.63483
TCGA-STAD	1.76193	TCGA-CG-5721-01A	Primary Tumor	1.10725	TCGA-CG-5721-11A	Solid Tissue Normal	1.59127
TCGA-STAD	1.79115	TCGA-BR-7703-01A	Primary Tumor	1.36266	TCGA-BR-7703-11A	Solid Tissue Normal	1.31445
TCGA-STAD	1.05719	TCGA-BR-6453-01A	Primary Tumor	0.877375	TCGA-BR-6453-11A	Solid Tissue Normal	1.20494
TCGA-STAD	1.16365	TCGA-IN-8663-01A	Primary Tumor	1.00926	TCGA-IN-8663-11A	Solid Tissue Normal	1.15297
TCGA-STAD	1.45901	TCGA-HU-A4GY-01A	Primary Tumor	1.27267	TCGA-HU-A4GY-11A	Solid Tissue Normal	1.14642
TCGA-STAD	0.743475	TCGA-CG-5734-01A	Primary Tumor	0.690347	TCGA-CG-5734-11A	Solid Tissue Normal	1.07696
TCGA-STAD	0.815761	TCGA-BR-7715-01A	Primary Tumor	0.815169	TCGA-BR-7715-11A	Solid Tissue Normal	1.00073
TCGA-STAD	1.24153	TCGA-HU-8238-01A	Primary Tumor	1.4099	TCGA-HU-8238-11A	Solid Tissue Normal	0.880584
TCGA-STAD	0.665532	TCGA-HU-A4GC-01A	Primary Tumor	0.844444	TCGA-HU-A4GC-11A	Solid Tissue Normal	0.78813
TCGA-STAD	1.06253	TCGA-BR-6454-01A	Primary Tumor	1.48823	TCGA-BR-6454-11A	Solid Tissue Normal	0.713958
TCGA-STAD	0.634696	TCGA-BR-7851-01A	Primary Tumor	0.951435	TCGA-BR-7851-11A	Solid Tissue Normal	0.667094
TCGA-STAD	0.0867571	TCGA-FP-7735-01A	Primary Tumor	0.141153	TCGA-FP-7735-11A	Solid Tissue Normal	0.614631
TCGA-STAD	1.21544	TCGA-IP-7968-01A	Primary Tumor	2.01595	TCGA-IP-7968-11A	Solid Tissue Normal	0.602909
TCGA-STAD	0.626059	TCGA-HU-A4GN-01A	Primary Tumor	1.12194	TCGA-HU-A4GN-11A	Solid Tissue Normal	0.558016
TCGA-STAD	1.33868	TCGA-BR-6802-01A	Primary Tumor	2.40896	TCGA-BR-6802-11A	Solid Tissue Normal	0.555709
TCGA-STAD	0.599705	TCGA-IN-7806-01A	Primary Tumor	1.13496	TCGA-IN-7806-11A	Solid Tissue Normal	0.528391
TCGA-STAD	0.454311	TCGA-FP-7829-01A	Primary Tumor	0.963027	TCGA-FP-7829-11A	Solid Tissue Normal	0.471754
TCGA-STAD	0.988792	TCGA-BR-7717-01A	Primary Tumor	2.74175	TCGA-BR-7717-11A	Solid Tissue Normal	0.360643
TCGA-STAD	0.569065	TCGA-BR-6457-01A	Primary Tumor	1.59624	TCGA-BR-6457-11A	Solid Tissue Normal	0.356502
TCGA-STAD	0.488048	TCGA-BR-6564-01A	Primary Tumor	1.64255	TCGA-BR-6564-11A	Solid Tissue Normal	0.297128
TCGA-THCA	1.18985	TCGA-EL-A3T6-01A	Primary Tumor	0.0547798	TCGA-EL-A3T6-11A	Solid Tissue Normal	21.7206
TCGA-THCA	2.33423	TCGA-EL-A3N2-01A	Primary Tumor	0.133096	TCGA-EL-A3N2-11A	Solid Tissue Normal	17.5379
TCGA-THCA	1.37028	TCGA-EM-A3ST-01A	Primary Tumor	0.123016	TCGA-EM-A3ST-11A	Solid Tissue Normal	11.1391
TCGA-THCA	1.04865	TCGA-EL-A3ZS-01A	Primary Tumor	0.168311	TCGA-EL-A3ZS-11A	Solid Tissue Normal	6.23042
TCGA-THCA	2.19305	TCGA-EL-A3T0-01A	Primary Tumor	0.379747	TCGA-EL-A3T0-11A	Solid Tissue Normal	5.77503
TCGA-THCA	1.65158	TCGA-EL-A3ZR-01A	Primary Tumor	0.292826	TCGA-EL-A3ZR-11A	Solid Tissue Normal	5.64016
TCGA-THCA	1.31683	TCGA-EL-A3H1-01A	Primary Tumor	0.2393	TCGA-EL-A3H1-11A	Solid Tissue Normal	5.50286
TCGA-THCA	0.604492	TCGA-EL-A3T2-01A	Primary Tumor	0.124277	TCGA-EL-A3T2-11A	Solid Tissue Normal	4.86405
TCGA-THCA	0.583333	TCGA-BJ-A2N9-01A	Primary Tumor	0.139181	TCGA-BJ-A2N9-11A	Solid Tissue Normal	4.19118
TCGA-THCA	0.717514	TCGA-EM-A1CT-01A	Primary Tumor	0.188713	TCGA-EM-A1CT-11A	Solid Tissue Normal	3.80215
TCGA-THCA	1.89918	TCGA-E8-A2JQ-01A	Primary Tumor	0.52	TCGA-E8-A2JQ-11A	Solid Tissue Normal	3.65227
TCGA-THCA	1.65072	TCGA-BJ-A2N8-01A	Primary Tumor	0.4875	TCGA-BJ-A2N8-11A	Solid Tissue Normal	3.38609
TCGA-THCA	3.42754	TCGA-EM-A1CW-01A	Primary Tumor	1.01643	TCGA-EM-A1CW-11A	Solid Tissue Normal	3.37214
TCGA-THCA	2.86555	TCGA-EL-A3T3-01A	Primary Tumor	0.853081	TCGA-EL-A3T3-11A	Solid Tissue Normal	3.35906
TCGA-THCA	2.67213	TCGA-EM-A1CS-01A	Primary Tumor	0.817901	TCGA-EM-A1CS-11A	Solid Tissue Normal	3.26706
TCGA-THCA	1.82484	TCGA-EM-A1YC-01A	Primary Tumor	0.600998	TCGA-EM-A1YC-11A	Solid Tissue Normal	3.03635
TCGA-THCA	2.12987	TCGA-EL-A3MX-01A	Primary Tumor	0.752358	TCGA-EL-A3MX-11A	Solid Tissue Normal	2.83092
TCGA-THCA	1.21932	TCGA-EL-A3ZO-01A	Primary Tumor	0.46	TCGA-EL-A3ZO-11A	Solid Tissue Normal	2.6507
TCGA-THCA	1.71267	TCGA-ET-A3DP-01A	Primary Tumor	0.683516	TCGA-ET-A3DP-11A	Solid Tissue Normal	2.50567
TCGA-THCA	1.75141	TCGA-BJ-A3PR-01A	Primary Tumor	0.737509	TCGA-BJ-A3PR-11A	Solid Tissue Normal	2.37477
TCGA-THCA	1.85714	TCGA-FY-A3TY-01A	Primary Tumor	0.813137	TCGA-FY-A3TY-11A	Solid Tissue Normal	2.28392
TCGA-THCA	1.37154	TCGA-EM-A1CU-01A	Primary Tumor	0.712632	TCGA-EM-A1CU-11A	Solid Tissue Normal	1.92462
TCGA-THCA	2.17724	TCGA-KS-A41I-01A	Primary Tumor	1.1627	TCGA-KS-A41I-11A	Solid Tissue Normal	1.87257
TCGA-THCA	1.31111	TCGA-EL-A3ZP-01A	Primary Tumor	0.716071	TCGA-EL-A3ZP-11A	Solid Tissue Normal	1.83098
TCGA-THCA	0.673629	TCGA-EL-A3T7-01A	Primary Tumor	0.374761	TCGA-EL-A3T7-11A	Solid Tissue Normal	1.79749
TCGA-THCA	1.16049	TCGA-H2-A2K9-01A	Primary Tumor	0.821656	TCGA-H2-A2K9-11A	Solid Tissue Normal	1.41238
TCGA-THCA	1.5562	TCGA-DO-A1JZ-01A	Primary Tumor	1.2	TCGA-DO-A1JZ-11A	Solid Tissue Normal	1.29683
TCGA-THCA	0.688172	TCGA-EL-A3TA-01A	Primary Tumor	0.550889	TCGA-EL-A3TA-11A	Solid Tissue Normal	1.2492
TCGA-THCA	0.844211	TCGA-EL-A3ZT-01A	Primary Tumor	0.683791	TCGA-EL-A3ZT-11A	Solid Tissue Normal	1.2346
TCGA-THCA	0.593776	TCGA-EL-A3T8-01A	Primary Tumor	0.547535	TCGA-EL-A3T8-11A	Solid Tissue Normal	1.08445
TCGA-THCA	1.11258	TCGA-BJ-A28X-01A	Primary Tumor	1.07115	TCGA-BJ-A28X-11A	Solid Tissue Normal	1.03868
TCGA-THCA	0.856643	TCGA-GE-A2C6-01A	Primary Tumor	0.890792	TCGA-GE-A2C6-11A	Solid Tissue Normal	0.961665
TCGA-THCA	1.08462	TCGA-EL-A3ZH-01A	Primary Tumor	1.14469	TCGA-EL-A3ZH-11A	Solid Tissue Normal	0.94752
TCGA-THCA	1.54196	TCGA-EL-A3T1-01A	Primary Tumor	1.67689	TCGA-EL-A3T1-11A	Solid Tissue Normal	0.919536
TCGA-THCA	1.32718	TCGA-BJ-A2N7-01A	Primary Tumor	1.48468	TCGA-BJ-A2N7-11A	Solid Tissue Normal	0.893915
TCGA-THCA	1.20423	TCGA-ET-A2N5-01A	Primary Tumor	1.42891	TCGA-ET-A2N5-11B	Solid Tissue Normal	0.842758
TCGA-THCA	1.58333	TCGA-EL-A3N3-01A	Primary Tumor	1.88087	TCGA-EL-A3N3-11A	Solid Tissue Normal	0.841808
TCGA-THCA	0.762667	TCGA-EL-A3GZ-01A	Primary Tumor	0.915789	TCGA-EL-A3GZ-11A	Solid Tissue Normal	0.832797
TCGA-THCA	1.06982	TCGA-ET-A3DW-01A	Primary Tumor	1.28487	TCGA-ET-A3DW-11A	Solid Tissue Normal	0.832628
TCGA-THCA	0.83125	TCGA-EL-A3MW-01A	Primary Tumor	1.11198	TCGA-EL-A3MW-11A	Solid Tissue Normal	0.747541
TCGA-THCA	0.543363	TCGA-EL-A3ZM-01A	Primary Tumor	0.769944	TCGA-EL-A3ZM-11A	Solid Tissue Normal	0.705717
TCGA-THCA	0.523028	TCGA-EL-A3ZL-01A	Primary Tumor	0.767647	TCGA-EL-A3ZL-11A	Solid Tissue Normal	0.68134
TCGA-THCA	0.799014	TCGA-ET-A2MX-01A	Primary Tumor	1.19214	TCGA-ET-A2MX-11C	Solid Tissue Normal	0.670237
TCGA-THCA	1.10147	TCGA-EL-A3MY-01A	Primary Tumor	2.34109	TCGA-EL-A3MY-11A	Solid Tissue Normal	0.470497
TCGA-THCA	0.524768	TCGA-KS-A41L-01A	Primary Tumor	1.18403	TCGA-KS-A41L-11A	Solid Tissue Normal	0.443206
TCGA-THCA	0.438578	TCGA-BJ-A3PU-01A	Primary Tumor	0.992167	TCGA-BJ-A3PU-11A	Solid Tissue Normal	0.44204
TCGA-THCA	1.07309	TCGA-EM-A1CV-01A	Primary Tumor	2.59465	TCGA-EM-A1CV-11A	Solid Tissue Normal	0.413578
TCGA-THCA	0.396973	TCGA-BJ-A28W-01A	Primary Tumor	1.04178	TCGA-BJ-A28W-11A	Solid Tissue Normal	0.381054
TCGA-THCA	0.707317	TCGA-EL-A3ZG-01A	Primary Tumor	1.9073	TCGA-EL-A3ZG-11A	Solid Tissue Normal	0.370847
TCGA-THCA	0.238558	TCGA-EL-A3ZK-01A	Primary Tumor	0.839729	TCGA-EL-A3ZK-11A	Solid Tissue Normal	0.284089
TCGA-UCEC	1.5713	TCGA-AX-A0J0-01A	Primary Tumor	0.684773	TCGA-AX-A0J0-11A	Solid Tissue Normal	2.29462
TCGA-UCEC	0.626437	TCGA-BG-A3EW-01A	Primary Tumor	0.303158	TCGA-BG-A3EW-11A	Solid Tissue Normal	2.06637
TCGA-UCEC	1.18382	TCGA-DI-A2QU-01A	Primary Tumor	0.617501	TCGA-DI-A2QU-11A	Solid Tissue Normal	1.91712
TCGA-UCEC	0.523077	TCGA-DI-A2QY-01A	Primary Tumor	0.298103	TCGA-DI-A2QY-11A	Solid Tissue Normal	1.75469
TCGA-UCEC	1.33803	TCGA-AJ-A3NH-01A	Primary Tumor	0.875184	TCGA-AJ-A3NH-11A	Solid Tissue Normal	1.52885
TCGA-UCEC	0.652389	TCGA-AX-A1CK-01A	Primary Tumor	0.488228	TCGA-AX-A1CK-11A	Solid Tissue Normal	1.33624
TCGA-UCEC	0.775641	TCGA-AX-A2HD-01A	Primary Tumor	0.699829	TCGA-AX-A2HD-11A	Solid Tissue Normal	1.10833
TCGA-UCEC	0.595026	TCGA-E6-A1M0-01A	Primary Tumor	0.637624	TCGA-E6-A1M0-11A	Solid Tissue Normal	0.933193
TCGA-UCEC	0.495531	TCGA-AX-A1CF-01A	Primary Tumor	1.03636	TCGA-AX-A1CF-11A	Solid Tissue Normal	0.478144
TCGA-UCEC	0.311475	TCGA-AX-A05Y-01A	Primary Tumor	0.777027	TCGA-AX-A05Y-11A	Solid Tissue Normal	0.400855
TCGA-UCEC	0.299114	TCGA-BK-A13C-01A	Primary Tumor	0.791052	TCGA-BK-A13C-11A	Solid Tissue Normal	0.378122
TCGA-UCEC	0.244856	TCGA-AX-A2HC-01A	Primary Tumor	0.706325	TCGA-AX-A2HC-11A	Solid Tissue Normal	0.346662
TCGA-UCEC	0.375494	TCGA-BK-A0CB-01A	Primary Tumor	1.6469	TCGA-BK-A0CB-11A	Solid Tissue Normal	0.228
TCGA-UCEC	0.183908	TCGA-AX-A2HA-01A	Primary Tumor	1.11515	TCGA-AX-A2HA-11A	Solid Tissue Normal	0.164918
