# Supplementary material for: Post-transcriptional control drives Aurora kinase A expression in human cancers
Source: PLoS One. 2024 Nov 11;19(11):e0310625. doi: 10.1371/journal.pone.0310625 (PMC11554201; doi:10.1371/journal.pone.0310625)
Supplement: S1 Data — (ZIP) [file pone.0310625.s006.zip › S1_Data/processed datasets_AURKA mRNA/TCGA-LUSC/Solid Tissue Normal.xls]

## Sheet: Solid Tissue Normal
# gene-model: GENCODE v36
gene_id	gene_name	gene_type	unstranded	stranded_first	stranded_second	tpm_unstranded	fpkm_unstranded	fpkm_uq_unstranded
ENSG00000087586,18	AURKA	protein_coding	141	69	72	3.8824	1.2155	1.4494
ENSG00000087586,18	AURKA	protein_coding	175	91	84	3.7501	1.1138	1.1384
ENSG00000087586,18	AURKA	protein_coding	349	162	187	4.5138	1.2993	1.5472
ENSG00000087586,18	AURKA	protein_coding	135	79	56	5.0735	1.433	1.5374
ENSG00000087586,18	AURKA	protein_coding	193	103	90	3.298	1.0947	1.2815
ENSG00000087586,18	AURKA	protein_coding	275	144	131	4.2905	1.7272	2.116
ENSG00000087586,18	AURKA	protein_coding	223	106	117	3.26	0.9316	1.0374
ENSG00000087586,18	AURKA	protein_coding	708	344	364	5.1829	1.6294	1.9302
ENSG00000087586,18	AURKA	protein_coding	365	168	197	5.3508	1.7221	2.1051
ENSG00000087586,18	AURKA	protein_coding	130	67	63	3.8238	1.2	1.2868
ENSG00000087586,18	AURKA	protein_coding	270	132	138	6.437	2.3806	2.7723
ENSG00000087586,18	AURKA	protein_coding	574	255	321	8.4788	2.2525	2.4626
ENSG00000087586,18	AURKA	protein_coding	454	217	239	3.4549	1.3013	1.5137
ENSG00000087586,18	AURKA	protein_coding	129	66	63	2.6368	0.7951	0.9423
ENSG00000087586,18	AURKA	protein_coding	38	17	21	1.0261	0.2815	0.3077
ENSG00000087586,18	AURKA	protein_coding	365	176	189	6.7715	2.0228	2.4665
ENSG00000087586,18	AURKA	protein_coding	231	117	114	4.0469	1.1722	1.1917
ENSG00000087586,18	AURKA	protein_coding	168	86	82	3.0005	0.8881	0.9899
ENSG00000087586,18	AURKA	protein_coding	165	87	79	4.2762	1.228	1.2848
ENSG00000087586,18	AURKA	protein_coding	139	75	64	3.3378	0.942	1.0001
ENSG00000087586,18	AURKA	protein_coding	540	269	271	10.8085	3.4511	3.3594
ENSG00000087586,18	AURKA	protein_coding	150	72	78	2.0598	0.7141	0.8289
ENSG00000087586,18	AURKA	protein_coding	147	78	69	2.4029	0.7372	0.8427
ENSG00000087586,18	AURKA	protein_coding	230	126	104	3.5771	0.9884	1.0523
ENSG00000087586,18	AURKA	protein_coding	121	61	62	2.8485	0.9334	1.0087
ENSG00000087586,18	AURKA	protein_coding	147	74	73	1.9888	0.6277	0.7604
ENSG00000087586,18	AURKA	protein_coding	202	80	123	2.6141	0.7358	0.8264
ENSG00000087586,18	AURKA	protein_coding	276	138	138	4.7007	1.2089	1.3575
ENSG00000087586,18	AURKA	protein_coding	206	106	100	2.929	0.9171	1.0459
ENSG00000087586,18	AURKA	protein_coding	530	274	256	8.7376	2.779	3.2689
ENSG00000087586,18	AURKA	protein_coding	192	98	94	3.8663	1.0631	1.0593
ENSG00000087586,18	AURKA	protein_coding	180	93	87	3.1945	0.9684	1.0124
ENSG00000087586,18	AURKA	protein_coding	164	82	82	3.1979	0.9342	1.0368
ENSG00000087586,18	AURKA	protein_coding	138	64	75	2.645	0.6692	0.6878
ENSG00000087586,18	AURKA	protein_coding	262	139	123	3.2113	1.2575	1.4899
ENSG00000087586,18	AURKA	protein_coding	132	61	71	2.7182	0.9154	1.0953
ENSG00000087586,18	AURKA	protein_coding	195	105	90	3.7422	1.2553	1.5527
ENSG00000087586,18	AURKA	protein_coding	554	276	279	6.5793	1.9751	2.3725
ENSG00000087586,18	AURKA	protein_coding	283	123	160	5.3537	1.6319	1.7495
ENSG00000087586,18	AURKA	protein_coding	116	54	62	3.1498	0.9364	1.0962
ENSG00000087586,18	AURKA	protein_coding	458	225	234	3.6439	1.1056	1.2904
ENSG00000087586,18	AURKA	protein_coding	163	86	77	3.165	0.9059	0.9643
ENSG00000087586,18	AURKA	protein_coding	267	120	147	6.0901	1.7414	1.8128
