# Supplementary material for: Post-transcriptional control drives Aurora kinase A expression in human cancers
Source: PLoS One. 2024 Nov 11;19(11):e0310625. doi: 10.1371/journal.pone.0310625 (PMC11554201; doi:10.1371/journal.pone.0310625)
Supplement: S1 Data — (ZIP) [file pone.0310625.s006.zip › S1_Data/processed datasets_AURKA mRNA/TCGA-LUSC/Primary Tumors.xls]

## Sheet: Primary Tumors
gene_id	gene_name	gene_type	unstranded	stranded_first	stranded_second	tpm_unstranded	fpkm_unstranded	fpkm_uq_unstranded
ENSG00000087586,18	AURKA	protein_coding	1569	766	803	51.3216	15.2575	16.212
ENSG00000087586,18	AURKA	protein_coding	703	339	365	15.4844	4.5378	4.6601
ENSG00000087586,18	AURKA	protein_coding	1144	576	568	27.2486	8.8205	7.9892
ENSG00000087586,18	AURKA	protein_coding	1235	606	629	31.2101	9.2346	8.7785
ENSG00000087586,18	AURKA	protein_coding	2155	1105	1050	55.2553	16.8377	18.2787
ENSG00000087586,18	AURKA	protein_coding	1773	841	933	31.3558	10.3014	11.6991
ENSG00000087586,18	AURKA	protein_coding	1711	838	873	35.3025	12.0998	12.5907
ENSG00000087586,18	AURKA	protein_coding	3705	1832	1873	122.116	32.8144	33.4239
ENSG00000087586,18	AURKA	protein_coding	844	414	430	41.5504	12.7726	12.2656
ENSG00000087586,18	AURKA	protein_coding	366	199	167	8.5124	3.5639	3.9667
ENSG00000087586,18	AURKA	protein_coding	5292	2579	2713	65.6432	19.9412	20.5763
ENSG00000087586,18	AURKA	protein_coding	1170	586	584	26.6597	9.0191	9.4622
ENSG00000087586,18	AURKA	protein_coding	1677	861	816	37.1992	10.2165	10.4409
ENSG00000087586,18	AURKA	protein_coding	1041	512	529	28.4822	9.405	9.2311
ENSG00000087586,18	AURKA	protein_coding	1210	585	625	47.5079	11.2428	10.2402
ENSG00000087586,18	AURKA	protein_coding	1619	805	814	32.4679	10.5267	12.1937
ENSG00000087586,18	AURKA	protein_coding	1445	690	756	23.8666	9.555	11.1164
ENSG00000087586,18	AURKA	protein_coding	884	434	450	11.8941	4.9342	6.3305
ENSG00000087586,18	AURKA	protein_coding	3709	1787	1922	68.0727	19.7211	20.9979
ENSG00000087586,18	AURKA	protein_coding	2495	1231	1264	28.7256	9.9703	11.8662
ENSG00000087586,18	AURKA	protein_coding	2512	1290	1222	58.1697	17.0164	16.779
ENSG00000087586,18	AURKA	protein_coding	3291	1666	1625	57.3996	16.844	17.8126
ENSG00000087586,18	AURKA	protein_coding	933	454	479	46.7806	15.8352	16.5632
ENSG00000087586,18	AURKA	protein_coding	3655	1805	1850	75.8451	21.2793	21.3366
ENSG00000087586,18	AURKA	protein_coding	2972	1489	1485	48.301	15.0976	16.0473
ENSG00000087586,18	AURKA	protein_coding	536	258	278	28.8108	7.0014	6.4478
ENSG00000087586,18	AURKA	protein_coding	1929	968	961	41.0284	17.0762	20.2346
ENSG00000087586,18	AURKA	protein_coding	947	452	495	19.8936	8.2028	8.0821
ENSG00000087586,18	AURKA	protein_coding	1822	896	926	36.1598	10.5279	10.7146
ENSG00000087586,18	AURKA	protein_coding	2789	1378	1412	68.8179	20.1459	22.5075
ENSG00000087586,18	AURKA	protein_coding	2116	1057	1060	49.2496	14.79	14.9636
ENSG00000087586,18	AURKA	protein_coding	2722	1350	1373	25.1985	12.4894	13.1576
ENSG00000087586,18	AURKA	protein_coding	1443	714	731	23.8468	7.0057	6.994
ENSG00000087586,18	AURKA	protein_coding	1334	646	688	20.7515	8.2266	8.5846
ENSG00000087586,18	AURKA	protein_coding	1239	600	640	35.4017	9.1831	8.7964
ENSG00000087586,18	AURKA	protein_coding	3247	1600	1647	59.5529	20.9217	22.7067
ENSG00000087586,18	AURKA	protein_coding	3017	1496	1524	58.1586	21.0574	22.0027
ENSG00000087586,18	AURKA	protein_coding	1049	534	516	27.3064	8.2747	7.9997
ENSG00000087586,18	AURKA	protein_coding	1112	564	549	42.9486	14.1715	13.4172
ENSG00000087586,18	AURKA	protein_coding	3651	1738	1914	67.2418	20.4615	21.9174
ENSG00000087586,18	AURKA	protein_coding	897	415	482	27.5279	8.5403	8.9081
ENSG00000087586,18	AURKA	protein_coding	2533	1253	1282	54.6811	14.6254	15.0486
ENSG00000087586,18	AURKA	protein_coding	616	288	328	11.2818	6.3545	6.7046
ENSG00000087586,18	AURKA	protein_coding	1137	602	536	37.1682	13.8135	13.0729
ENSG00000087586,18	AURKA	protein_coding	780	379	401	13.4872	6.9664	7.4218
ENSG00000087586,18	AURKA	protein_coding	1574	778	796	28.4292	9.9288	10.2355
ENSG00000087586,18	AURKA	protein_coding	1757	864	894	54.2831	13.8442	13.5225
ENSG00000087586,18	AURKA	protein_coding	997	488	509	15.1171	3.9079	4.5581
ENSG00000087586,18	AURKA	protein_coding	1437	704	733	38.8826	12.2867	11.4729
ENSG00000087586,18	AURKA	protein_coding	1140	532	608	25.411	7.8717	7.8816
ENSG00000087586,18	AURKA	protein_coding	4447	2174	2274	50.0563	15.1691	16.6107
ENSG00000087586,18	AURKA	protein_coding	1768	861	907	40.8472	16.1443	16.0912
ENSG00000087586,18	AURKA	protein_coding	1388	675	713	35.5841	10.6163	10.7378
ENSG00000087586,18	AURKA	protein_coding	2775	1326	1449	53.8155	16.9414	15.953
ENSG00000087586,18	AURKA	protein_coding	1218	611	607	23.8145	7.3298	8.4632
ENSG00000087586,18	AURKA	protein_coding	2119	1033	1088	45.6534	13.5165	14.5381
ENSG00000087586,18	AURKA	protein_coding	2016	1030	986	33.5733	10.7456	12.8445
ENSG00000087586,18	AURKA	protein_coding	517	260	258	36.0237	11.7709	10.9746
ENSG00000087586,18	AURKA	protein_coding	1423	719	706	46.5506	16.2557	15.1842
ENSG00000087586,18	AURKA	protein_coding	7475	3630	3847	111.601	29.006	32.6822
ENSG00000087586,18	AURKA	protein_coding	1681	860	821	34.6552	10.2117	11.2074
ENSG00000087586,18	AURKA	protein_coding	702	339	364	14.5959	4.9287	4.9825
ENSG00000087586,18	AURKA	protein_coding	2134	1076	1060	65.265	16.3369	16.0523
ENSG00000087586,18	AURKA	protein_coding	2295	1135	1160	77.9302	23.4262	21.1667
ENSG00000087586,18	AURKA	protein_coding	2546	1230	1316	52.6742	14.7659	15.352
ENSG00000087586,18	AURKA	protein_coding	746	386	360	13.537	6.4606	7.3688
ENSG00000087586,18	AURKA	protein_coding	1122	569	554	24.2861	8.8171	8.9025
ENSG00000087586,18	AURKA	protein_coding	2787	1400	1388	32.2869	11.7524	12.2841
ENSG00000087586,18	AURKA	protein_coding	334	168	166	5.1305	1.6583	1.8442
ENSG00000087586,18	AURKA	protein_coding	1371	665	706	35.5182	10.8227	10.9765
ENSG00000087586,18	AURKA	protein_coding	1261	660	603	33.3352	9.0497	8.8658
ENSG00000087586,18	AURKA	protein_coding	1323	656	667	42.0253	13.1999	12.7868
ENSG00000087586,18	AURKA	protein_coding	2764	1362	1403	35.1159	13.1501	12.9406
ENSG00000087586,18	AURKA	protein_coding	3591	1744	1851	46.4864	12.2915	12.0222
ENSG00000087586,18	AURKA	protein_coding	1471	681	790	40.3139	11.9744	12.7543
ENSG00000087586,18	AURKA	protein_coding	2000	984	1016	53.6524	18.3365	18.635
ENSG00000087586,18	AURKA	protein_coding	3768	1852	1916	112.199	31.4622	30.3978
ENSG00000087586,18	AURKA	protein_coding	882	430	452	37.553	10.7576	10.8129
ENSG00000087586,18	AURKA	protein_coding	908	450	458	27.2596	9.8325	10.3143
ENSG00000087586,18	AURKA	protein_coding	1500	717	783	27.1459	8.1904	8.7679
ENSG00000087586,18	AURKA	protein_coding	3930	1942	1989	59.4035	17.6693	17.7246
ENSG00000087586,18	AURKA	protein_coding	2901	1421	1481	61.2516	16.5294	17.2793
ENSG00000087586,18	AURKA	protein_coding	236	128	108	5.6351	1.7308	1.869
ENSG00000087586,18	AURKA	protein_coding	472	237	235	12.9538	4.3924	4.4965
ENSG00000087586,18	AURKA	protein_coding	632	288	344	24.9567	9.4186	11.8157
ENSG00000087586,18	AURKA	protein_coding	456	218	238	6.4673	4.0904	4.1778
ENSG00000087586,18	AURKA	protein_coding	1576	757	821	39.5015	14.2479	13.7027
ENSG00000087586,18	AURKA	protein_coding	1302	645	657	34.7609	10.2636	10.7737
ENSG00000087586,18	AURKA	protein_coding	2181	1074	1108	58.2585	15.9684	15.2253
ENSG00000087586,18	AURKA	protein_coding	1087	541	546	21.1144	7.5312	8.9492
ENSG00000087586,18	AURKA	protein_coding	963	470	493	25.2975	7.4647	7.6902
ENSG00000087586,18	AURKA	protein_coding	2585	1269	1316	60.5908	18.8434	20.2114
ENSG00000087586,18	AURKA	protein_coding	3574	1698	1876	70.6893	20.281	20.9541
ENSG00000087586,18	AURKA	protein_coding	3367	1691	1676	62.6899	18.8095	22.7182
ENSG00000087586,18	AURKA	protein_coding	2698	1330	1368	63.5281	19.7649	19.4101
ENSG00000087586,18	AURKA	protein_coding	2047	1026	1022	43.479	13.3769	12.8324
ENSG00000087586,18	AURKA	protein_coding	1998	984	1014	49.8687	14.5332	14.4815
ENSG00000087586,18	AURKA	protein_coding	2206	1104	1103	44.4082	13.9159	14.065
ENSG00000087586,18	AURKA	protein_coding	1928	957	971	30.8525	9.6039	9.4493
ENSG00000087586,18	AURKA	protein_coding	1149	577	572	33.717	11.1042	10.8366
ENSG00000087586,18	AURKA	protein_coding	880	444	436	26.6844	9.5641	10.3568
ENSG00000087586,18	AURKA	protein_coding	3502	1746	1758	65.6595	20.6159	21.2128
ENSG00000087586,18	AURKA	protein_coding	889	454	435	17.9607	8.4179	8.7177
ENSG00000087586,18	AURKA	protein_coding	3327	1659	1669	56.0881	15.2239	15.2279
ENSG00000087586,18	AURKA	protein_coding	3063	1553	1510	74.2264	21.5916	21.4241
ENSG00000087586,18	AURKA	protein_coding	1457	684	774	26.3899	9.7266	9.382
ENSG00000087586,18	AURKA	protein_coding	1647	829	818	54.6227	15.3703	15.198
ENSG00000087586,18	AURKA	protein_coding	240	105	135	4.992	1.5761	1.4399
ENSG00000087586,18	AURKA	protein_coding	3267	1662	1608	67.4434	16.2823	14.5102
ENSG00000087586,18	AURKA	protein_coding	4070	2033	2037	97.6596	33.38	35.9487
ENSG00000087586,18	AURKA	protein_coding	1155	558	597	24.4785	9.8491	10.321
ENSG00000087586,18	AURKA	protein_coding	5154	2562	2594	83.2112	20.6892	18.9984
ENSG00000087586,18	AURKA	protein_coding	872	426	446	29.3648	10.2776	9.5605
ENSG00000087586,18	AURKA	protein_coding	2293	1163	1131	34.32	10.7184	11.7091
ENSG00000087586,18	AURKA	protein_coding	2772	1380	1392	81.0144	23.0111	24.1864
ENSG00000087586,18	AURKA	protein_coding	1973	992	983	38.9257	13.7939	14.767
ENSG00000087586,18	AURKA	protein_coding	1070	552	518	24.273	7.8176	7.9332
ENSG00000087586,18	AURKA	protein_coding	1446	703	743	33.5243	10.7455	11.6904
ENSG00000087586,18	AURKA	protein_coding	1081	533	550	24.348	6.5075	6.2814
ENSG00000087586,18	AURKA	protein_coding	791	381	410	12.6394	5.1037	5.9726
ENSG00000087586,18	AURKA	protein_coding	295	151	144	6.3851	2.253	2.4817
ENSG00000087586,18	AURKA	protein_coding	1110	530	581	26.8716	9.3399	9.8417
ENSG00000087586,18	AURKA	protein_coding	1010	498	513	31.7099	9.7865	10.2054
ENSG00000087586,18	AURKA	protein_coding	2212	1096	1116	57.5787	17.6739	18.5778
ENSG00000087586,18	AURKA	protein_coding	581	289	292	9.3187	2.7447	3.263
ENSG00000087586,18	AURKA	protein_coding	2252	1097	1155	37.3413	12.8863	13.2184
ENSG00000087586,18	AURKA	protein_coding	689	353	336	32.4164	9.1574	9.629
ENSG00000087586,18	AURKA	protein_coding	5322	2647	2677	103.342	28.7584	31.1034
ENSG00000087586,18	AURKA	protein_coding	846	412	434	17.2836	8.9599	8.4484
ENSG00000087586,18	AURKA	protein_coding	6747	3252	3500	92.4048	41.4802	44.3244
ENSG00000087586,18	AURKA	protein_coding	882	443	439	13.4253	5.0401	5.4023
ENSG00000087586,18	AURKA	protein_coding	1816	892	924	46.015	13.1966	13.0648
ENSG00000087586,18	AURKA	protein_coding	2487	1251	1237	44.5937	12.7358	13.5508
ENSG00000087586,18	AURKA	protein_coding	1888	919	970	45.926	13.4741	13.2056
ENSG00000087586,18	AURKA	protein_coding	763	373	390	13.5361	6.2128	6.4565
ENSG00000087586,18	AURKA	protein_coding	2366	1175	1191	41.5064	11.9582	13.0902
ENSG00000087586,18	AURKA	protein_coding	1621	770	852	33.4617	9.4002	9.5986
ENSG00000087586,18	AURKA	protein_coding	3626	1793	1833	78.0926	20.9494	20.2046
ENSG00000087586,18	AURKA	protein_coding	1848	933	915	60.7522	18.5645	17.9966
ENSG00000087586,18	AURKA	protein_coding	4218	2083	2137	81.3791	21.0515	18.7816
ENSG00000087586,18	AURKA	protein_coding	2021	1029	992	40.6781	13.4463	13.6672
ENSG00000087586,18	AURKA	protein_coding	682	315	368	22.0406	6.2274	6.412
ENSG00000087586,18	AURKA	protein_coding	3628	1725	1905	93.1689	31.1831	33.8963
ENSG00000087586,18	AURKA	protein_coding	1157	578	580	37.6891	9.0425	8.3868
ENSG00000087586,18	AURKA	protein_coding	1289	619	670	37.7534	10.5027	10.3558
ENSG00000087586,18	AURKA	protein_coding	2432	1156	1276	49.1711	13.2418	13.1483
ENSG00000087586,18	AURKA	protein_coding	431	211	220	19.8911	6.4676	7.1493
ENSG00000087586,18	AURKA	protein_coding	2223	1096	1130	64.0861	19.1084	18.3524
ENSG00000087586,18	AURKA	protein_coding	4182	2066	2117	55.2561	18.787	18.4565
ENSG00000087586,18	AURKA	protein_coding	2777	1373	1404	59.1655	17.1712	16.433
ENSG00000087586,18	AURKA	protein_coding	1715	837	878	46.937	13.9302	15.2153
ENSG00000087586,18	AURKA	protein_coding	2513	1234	1280	48.3867	17.6902	18.1428
ENSG00000087586,18	AURKA	protein_coding	1189	593	596	30.3604	9.3744	9.0414
ENSG00000087586,18	AURKA	protein_coding	1394	698	696	33.3409	11.6555	11.8575
ENSG00000087586,18	AURKA	protein_coding	971	460	511	30.8586	8.9458	8.5722
ENSG00000087586,18	AURKA	protein_coding	1499	761	738	34.9141	12.1711	12.9345
ENSG00000087586,18	AURKA	protein_coding	2688	1295	1393	44.9738	14.9143	16.1784
ENSG00000087586,18	AURKA	protein_coding	2971	1473	1498	78.7504	27.3478	28.3031
ENSG00000087586,18	AURKA	protein_coding	477	219	259	4.3082	1.2277	1.3921
ENSG00000087586,18	AURKA	protein_coding	1274	625	649	35.977	11.3038	13.554
ENSG00000087586,18	AURKA	protein_coding	1639	777	862	40.2181	10.9502	12.0166
ENSG00000087586,18	AURKA	protein_coding	1251	618	635	46.2243	13.3235	13.0996
ENSG00000087586,18	AURKA	protein_coding	1979	1004	976	49.6425	14.9292	14.9192
ENSG00000087586,18	AURKA	protein_coding	983	490	494	23.4511	7.7817	7.711
ENSG00000087586,18	AURKA	protein_coding	1984	958	1026	39.3982	12.4966	12.6879
ENSG00000087586,18	AURKA	protein_coding	2283	1137	1147	33.797	12.1125	12.8852
ENSG00000087586,18	AURKA	protein_coding	3042	1506	1536	37.5088	13.5536	15.5815
ENSG00000087586,18	AURKA	protein_coding	1306	638	668	23.2783	8.1681	8.4804
ENSG00000087586,18	AURKA	protein_coding	2067	1008	1059	39.5191	11.963	13.0124
ENSG00000087586,18	AURKA	protein_coding	3625	1803	1823	84.9409	25.0812	26.2052
ENSG00000087586,18	AURKA	protein_coding	3511	1699	1812	73.0168	25.6134	27.1032
ENSG00000087586,18	AURKA	protein_coding	3905	1940	1965	59.5069	22.2935	23.8897
ENSG00000087586,18	AURKA	protein_coding	1622	776	847	44.7351	11.6542	11.3517
ENSG00000087586,18	AURKA	protein_coding	1939	969	971	33.8848	10.8992	12.0533
ENSG00000087586,18	AURKA	protein_coding	2046	992	1055	50.2121	16.3737	18.1969
ENSG00000087586,18	AURKA	protein_coding	1718	845	873	38.7806	10.5107	13.5655
ENSG00000087586,18	AURKA	protein_coding	1632	818	814	35.5215	10.6146	10.582
ENSG00000087586,18	AURKA	protein_coding	1612	769	843	34.6274	10.2857	11.2795
ENSG00000087586,18	AURKA	protein_coding	1546	752	795	19.1607	5.8864	5.9518
ENSG00000087586,18	AURKA	protein_coding	2250	1101	1149	42.3627	14.2317	16.2506
ENSG00000087586,18	AURKA	protein_coding	2411	1182	1229	45.2152	13.2003	13.4271
ENSG00000087586,18	AURKA	protein_coding	991	488	503	17.0196	6.0416	6.0323
ENSG00000087586,18	AURKA	protein_coding	3213	1571	1643	44.9721	12.6242	14.4964
ENSG00000087586,18	AURKA	protein_coding	613	317	296	21.8317	5.8461	6.0153
ENSG00000087586,18	AURKA	protein_coding	854	429	425	16.8956	5.9075	6.1618
ENSG00000087586,18	AURKA	protein_coding	573	280	293	34.6098	11.7586	10.8368
ENSG00000087586,18	AURKA	protein_coding	1016	501	515	49.4054	17.3831	16.3543
ENSG00000087586,18	AURKA	protein_coding	1907	941	967	45.1447	14.7299	14.2211
ENSG00000087586,18	AURKA	protein_coding	1420	702	718	29.1497	8.5576	9.0956
ENSG00000087586,18	AURKA	protein_coding	4260	2044	2218	67.4612	21.1474	20.0047
ENSG00000087586,18	AURKA	protein_coding	3506	1712	1794	79.0952	19.3125	20.4502
ENSG00000087586,18	AURKA	protein_coding	2096	1057	1039	75.9736	22.1967	22.3921
ENSG00000087586,18	AURKA	protein_coding	1360	703	658	37.3384	11.6183	12.272
ENSG00000087586,18	AURKA	protein_coding	933	467	467	29.6837	8.9153	8.3769
ENSG00000087586,18	AURKA	protein_coding	3007	1464	1544	61.6015	15.3906	14.9727
ENSG00000087586,18	AURKA	protein_coding	1053	515	538	17.8243	5.8952	6.7209
ENSG00000087586,18	AURKA	protein_coding	2056	1029	1030	40.1721	13.7433	13.9459
ENSG00000087586,18	AURKA	protein_coding	902	436	466	22.3426	6.2917	7.8635
ENSG00000087586,18	AURKA	protein_coding	3206	1549	1657	65.3863	17.3716	17.1764
ENSG00000087586,18	AURKA	protein_coding	664	327	337	10.7815	3.9311	4.4853
ENSG00000087586,18	AURKA	protein_coding	960	462	499	23.2693	6.6006	6.6551
ENSG00000087586,18	AURKA	protein_coding	1407	650	757	74.0579	24.1459	22.6685
ENSG00000087586,18	AURKA	protein_coding	3729	1832	1897	43.2879	16.4338	17.0908
ENSG00000087586,18	AURKA	protein_coding	5223	2697	2527	89.9961	28.1124	29.9399
ENSG00000087586,18	AURKA	protein_coding	6481	3137	3344	78.938	30.1473	31.7728
ENSG00000087586,18	AURKA	protein_coding	2338	1120	1219	42.7056	17.1329	20.5395
ENSG00000087586,18	AURKA	protein_coding	4961	2398	2563	81.8462	27.3139	28.0704
ENSG00000087586,18	AURKA	protein_coding	418	214	204	27.8504	11.5056	10.8413
ENSG00000087586,18	AURKA	protein_coding	3804	1942	1862	72.6848	24.894	26.5295
ENSG00000087586,18	AURKA	protein_coding	2198	1038	1163	32.3326	9.3023	10.3596
ENSG00000087586,18	AURKA	protein_coding	553	286	267	27.9218	8.7992	9.0147
ENSG00000087586,18	AURKA	protein_coding	3001	1492	1510	77.09	23.3678	22.0699
ENSG00000087586,18	AURKA	protein_coding	2105	1088	1018	59.613	22.2277	22.495
ENSG00000087586,18	AURKA	protein_coding	3811	1832	1979	54.8477	14.9052	15.7041
ENSG00000087586,18	AURKA	protein_coding	1259	609	650	25.4046	6.9511	7.4502
ENSG00000087586,18	AURKA	protein_coding	1131	530	601	15.932	5.3345	5.7635
ENSG00000087586,18	AURKA	protein_coding	1804	879	925	34.9844	12.8524	16.369
ENSG00000087586,18	AURKA	protein_coding	1716	851	865	29.1161	7.4481	7.5765
ENSG00000087586,18	AURKA	protein_coding	2693	1369	1324	42.392	12.6436	12.9807
ENSG00000087586,18	AURKA	protein_coding	2391	1209	1185	65.1575	18.7246	18.8258
ENSG00000087586,18	AURKA	protein_coding	1637	839	798	41.3846	11.3548	11.3483
ENSG00000087586,18	AURKA	protein_coding	1370	696	674	46.1529	13.1331	12.4373
ENSG00000087586,18	AURKA	protein_coding	2934	1435	1499	42.8751	11.0477	11.8588
ENSG00000087586,18	AURKA	protein_coding	3103	1518	1585	82.3654	23.2838	23.8307
ENSG00000087586,18	AURKA	protein_coding	721	365	356	12.229	7.7457	7.34
ENSG00000087586,18	AURKA	protein_coding	986	473	514	15.714	5.9571	6.7628
ENSG00000087586,18	AURKA	protein_coding	1304	647	657	30.1576	10.5934	11.1183
ENSG00000087586,18	AURKA	protein_coding	3137	1545	1592	51.3365	12.6088	13.1609
ENSG00000087586,18	AURKA	protein_coding	4169	2074	2095	77.8361	22.675	24.4425
ENSG00000087586,18	AURKA	protein_coding	736	371	367	18.5128	7.0415	7.1987
ENSG00000087586,18	AURKA	protein_coding	2644	1309	1335	53.1536	14.0807	13.9983
ENSG00000087586,18	AURKA	protein_coding	966	448	518	18.3041	7.7375	9.3288
ENSG00000087586,18	AURKA	protein_coding	1242	578	664	36.3746	11.1337	13.2568
ENSG00000087586,18	AURKA	protein_coding	2964	1461	1504	33.8013	10.834	12.8388
ENSG00000087586,18	AURKA	protein_coding	2755	1392	1363	60.883	16.8495	17.7354
ENSG00000087586,18	AURKA	protein_coding	656	319	338	15.2815	4.4585	4.9058
ENSG00000087586,18	AURKA	protein_coding	709	359	350	27.443	8.9368	9.0185
ENSG00000087586,18	AURKA	protein_coding	4053	2016	2037	66.2287	23.691	25.2667
ENSG00000087586,18	AURKA	protein_coding	2439	1202	1237	60.8514	16.6464	17.0082
ENSG00000087586,18	AURKA	protein_coding	621	318	303	16.5445	5.936	6.9389
ENSG00000087586,18	AURKA	protein_coding	931	469	462	20.8588	7.8055	8.1351
ENSG00000087586,18	AURKA	protein_coding	2527	1315	1212	36.2372	12.1376	12.2687
ENSG00000087586,18	AURKA	protein_coding	1589	760	829	24.2184	8.9113	9.7136
ENSG00000087586,18	AURKA	protein_coding	4907	2397	2513	99.2051	27.2181	27.4448
ENSG00000087586,18	AURKA	protein_coding	923	453	470	31.2269	9.2284	8.6574
ENSG00000087586,18	AURKA	protein_coding	2055	1019	1036	50.3765	15.4801	14.7355
ENSG00000087586,18	AURKA	protein_coding	1470	738	732	26.544	7.8721	8.5577
ENSG00000087586,18	AURKA	protein_coding	1637	799	838	34.7717	9.8118	10.1786
ENSG00000087586,18	AURKA	protein_coding	2558	1265	1293	57.3502	19.3351	18.8467
ENSG00000087586,18	AURKA	protein_coding	2833	1367	1466	41.5115	13.7577	14.9022
ENSG00000087586,18	AURKA	protein_coding	1335	642	693	28.6211	9.5253	9.7006
ENSG00000087586,18	AURKA	protein_coding	2645	1285	1362	54.7112	17.9009	17.37
ENSG00000087586,18	AURKA	protein_coding	2314	1133	1181	55.3422	16.6944	16.0028
ENSG00000087586,18	AURKA	protein_coding	1985	1007	978	43.1995	11.9517	11.6522
ENSG00000087586,18	AURKA	protein_coding	1284	638	647	50.5719	14.4492	13.62
ENSG00000087586,18	AURKA	protein_coding	1486	748	738	37.4407	12.3983	12.7427
ENSG00000087586,18	AURKA	protein_coding	2067	1045	1022	37.8018	10.7488	10.6063
ENSG00000087586,18	AURKA	protein_coding	3372	1690	1682	60.8396	21.5412	21.4916
ENSG00000087586,18	AURKA	protein_coding	1409	698	712	22.7448	8.4818	10.5281
ENSG00000087586,18	AURKA	protein_coding	2094	1005	1089	47.1045	13.2837	13.8376
ENSG00000087586,18	AURKA	protein_coding	1835	921	914	46.0809	13.0965	12.9867
ENSG00000087586,18	AURKA	protein_coding	3270	1502	1768	56.9641	14.6563	14.6212
ENSG00000087586,18	AURKA	protein_coding	969	456	513	37.3624	12.7927	13.6618
ENSG00000087586,18	AURKA	protein_coding	963	449	514	22.8659	7.341	7.1844
ENSG00000087586,18	AURKA	protein_coding	4496	2242	2254	84.6398	22.8374	23.2815
ENSG00000087586,18	AURKA	protein_coding	1089	538	551	20.3497	7.0801	8.281
ENSG00000087586,18	AURKA	protein_coding	2971	1469	1502	50.9106	15.3379	16.4273
ENSG00000087586,18	AURKA	protein_coding	354	201	153	7.0257	2.7795	2.7687
ENSG00000087586,18	AURKA	protein_coding	3035	1501	1534	47.6817	17.5688	17.9007
ENSG00000087586,18	AURKA	protein_coding	2127	1073	1055	45.8558	15.0182	15.9996
ENSG00000087586,18	AURKA	protein_coding	2080	1028	1053	32.0777	13.5281	13.8908
ENSG00000087586,18	AURKA	protein_coding	1481	735	747	37.26	10.1659	10.5647
ENSG00000087586,18	AURKA	protein_coding	963	499	464	38.0036	11.4276	11.044
ENSG00000087586,18	AURKA	protein_coding	1671	850	821	37.7639	11.9405	12.8841
ENSG00000087586,18	AURKA	protein_coding	1735	876	859	30.2227	12.4216	14.0174
ENSG00000087586,18	AURKA	protein_coding	2486	1192	1296	64.9711	18.1866	18.3426
ENSG00000087586,18	AURKA	protein_coding	667	337	330	17.4029	5.7331	5.7388
ENSG00000087586,18	AURKA	protein_coding	3112	1520	1592	45.4679	15.0865	15.458
ENSG00000087586,18	AURKA	protein_coding	1511	781	730	33.1794	12.9804	14.5646
ENSG00000087586,18	AURKA	protein_coding	1566	739	827	26.5753	9.0953	9.7482
ENSG00000087586,18	AURKA	protein_coding	1341	631	710	37.3564	11.0169	11.1413
ENSG00000087586,18	AURKA	protein_coding	2052	1026	1027	54.4845	17.1357	17.019
ENSG00000087586,18	AURKA	protein_coding	1115	544	571	15.96	8.162	8.3071
ENSG00000087586,18	AURKA	protein_coding	876	440	436	23.1035	7.7373	8.0339
ENSG00000087586,18	AURKA	protein_coding	3041	1519	1522	59.875	19.3984	20.7211
ENSG00000087586,18	AURKA	protein_coding	1890	917	973	35.1609	11.4465	12.9508
ENSG00000087586,18	AURKA	protein_coding	3462	1719	1743	85.9124	27.0978	26.881
ENSG00000087586,18	AURKA	protein_coding	1495	735	762	39.3722	11.7385	11.9095
ENSG00000087586,18	AURKA	protein_coding	1915	883	1033	36.9079	13.2883	14.8339
ENSG00000087586,18	AURKA	protein_coding	2571	1231	1341	49.5863	14.8915	15.7113
ENSG00000087586,18	AURKA	protein_coding	1200	551	650	23.4866	6.6683	7.437
ENSG00000087586,18	AURKA	protein_coding	5084	2385	2699	87.5335	23.6859	24.9992
ENSG00000087586,18	AURKA	protein_coding	1873	968	906	35.4036	14.4838	16.6007
ENSG00000087586,18	AURKA	protein_coding	1265	606	661	34.8079	11.866	11.8097
ENSG00000087586,18	AURKA	protein_coding	608	311	297	18.2077	5.027	6.6538
ENSG00000087586,18	AURKA	protein_coding	1506	744	762	43.4004	11.7782	11.7163
ENSG00000087586,18	AURKA	protein_coding	2059	1028	1031	50.841	15.3669	15.3914
ENSG00000087586,18	AURKA	protein_coding	1344	688	656	42.3441	13.6422	13.1383
ENSG00000087586,18	AURKA	protein_coding	110	52	58	2.6248	0.785	0.8716
ENSG00000087586,18	AURKA	protein_coding	2437	1253	1184	59.3019	18.87	18.951
ENSG00000087586,18	AURKA	protein_coding	1515	737	778	30.011	9.0431	9.4381
ENSG00000087586,18	AURKA	protein_coding	2054	1051	1003	44.4881	17.2159	19.6194
ENSG00000087586,18	AURKA	protein_coding	1156	587	570	30.1149	8.059	7.5364
ENSG00000087586,18	AURKA	protein_coding	1749	889	860	47.4308	13.6065	13.6764
ENSG00000087586,18	AURKA	protein_coding	2774	1371	1404	70.412	18.0522	18.4091
ENSG00000087586,18	AURKA	protein_coding	649	324	325	21.2705	7.3715	7.217
ENSG00000087586,18	AURKA	protein_coding	2089	1033	1057	62.3102	17.5246	18.465
ENSG00000087586,18	AURKA	protein_coding	481	252	229	11.1083	3.1697	3.3223
ENSG00000087586,18	AURKA	protein_coding	703	353	350	31.7894	9.5935	8.9612
ENSG00000087586,18	AURKA	protein_coding	2269	1139	1132	49.9966	15.1887	17.0535
ENSG00000087586,18	AURKA	protein_coding	1319	657	663	36.9404	10.4347	10.9497
ENSG00000087586,18	AURKA	protein_coding	2328	1156	1172	40.2089	11.7092	11.441
ENSG00000087586,18	AURKA	protein_coding	5247	2562	2687	82.6758	25.3584	26.3327
ENSG00000087586,18	AURKA	protein_coding	2942	1455	1487	51.8034	17.6664	18.5468
ENSG00000087586,18	AURKA	protein_coding	1792	911	881	28.4534	8.4349	9.5608
ENSG00000087586,18	AURKA	protein_coding	2724	1304	1423	61.0942	18.446	16.8877
ENSG00000087586,18	AURKA	protein_coding	1191	610	581	32.089	12.9235	14.6185
ENSG00000087586,18	AURKA	protein_coding	1669	806	863	35.1977	10.5706	10.1216
ENSG00000087586,18	AURKA	protein_coding	497	253	245	12.2238	4.1656	4.3407
ENSG00000087586,18	AURKA	protein_coding	1990	1020	970	39.2795	15.0511	15.653
ENSG00000087586,18	AURKA	protein_coding	1436	670	766	22.4505	10.6609	11.6832
ENSG00000087586,18	AURKA	protein_coding	1236	631	606	37.7235	11.0844	10.294
ENSG00000087586,18	AURKA	protein_coding	2082	1013	1069	49.6822	18.9721	17.7013
ENSG00000087586,18	AURKA	protein_coding	1888	949	939	30.1689	8.7331	8.529
ENSG00000087586,18	AURKA	protein_coding	2326	1154	1172	40.3757	12.9774	13.054
ENSG00000087586,18	AURKA	protein_coding	3059	1492	1567	64.0437	24.4457	24.7699
ENSG00000087586,18	AURKA	protein_coding	1929	947	982	37.3872	11.6497	11.8122
ENSG00000087586,18	AURKA	protein_coding	3625	1859	1766	79.0728	20.6101	21.3595
ENSG00000087586,18	AURKA	protein_coding	2136	997	1140	38.0269	13.7173	14.0081
ENSG00000087586,18	AURKA	protein_coding	2854	1440	1415	75.169	22.1553	21.8716
ENSG00000087586,18	AURKA	protein_coding	1429	709	720	31.2189	9.1843	9.5114
ENSG00000087586,18	AURKA	protein_coding	1180	586	594	24.5128	7.2697	7.1194
ENSG00000087586,18	AURKA	protein_coding	3288	1635	1653	55.1013	21.1881	22.9755
ENSG00000087586,18	AURKA	protein_coding	3378	1688	1690	77.2083	32.249	37.4941
ENSG00000087586,18	AURKA	protein_coding	1334	637	697	51.9231	15.519	14.4362
ENSG00000087586,18	AURKA	protein_coding	1265	624	641	51.0482	13.9388	13.1924
ENSG00000087586,18	AURKA	protein_coding	1904	915	990	39.506	11.1098	12.3579
ENSG00000087586,18	AURKA	protein_coding	884	456	428	20.2636	7.5119	7.1727
ENSG00000087586,18	AURKA	protein_coding	872	451	421	29.6722	7.1261	7.157
ENSG00000087586,18	AURKA	protein_coding	1151	577	574	41.38	11.4205	11.2885
ENSG00000087586,18	AURKA	protein_coding	1501	732	769	31.0519	8.7631	8.959
ENSG00000087586,18	AURKA	protein_coding	1095	518	578	18.7888	5.6543	6.8263
ENSG00000087586,18	AURKA	protein_coding	680	373	307	31.3327	10.6852	13.4411
ENSG00000087586,18	AURKA	protein_coding	2164	1023	1141	39.9433	12.4003	14.287
ENSG00000087586,18	AURKA	protein_coding	1115	571	546	21.4728	6.7273	7.1445
ENSG00000087586,18	AURKA	protein_coding	1092	535	557	32.1248	9.9295	9.6168
ENSG00000087586,18	AURKA	protein_coding	2680	1317	1363	49.5726	16.4961	17.5549
ENSG00000087586,18	AURKA	protein_coding	3878	1883	1995	70.3815	20.3238	20.2862
ENSG00000087586,18	AURKA	protein_coding	1261	641	621	52.3042	15.126	14.5756
ENSG00000087586,18	AURKA	protein_coding	1471	714	757	37.2655	11.4671	11.7457
ENSG00000087586,18	AURKA	protein_coding	839	423	416	15.3169	4.3683	4.5965
ENSG00000087586,18	AURKA	protein_coding	1566	782	784	33.3926	11.0266	12.0693
ENSG00000087586,18	AURKA	protein_coding	2015	996	1019	46.8963	13.0476	13.7157
ENSG00000087586,18	AURKA	protein_coding	3388	1631	1757	55.7749	26.074	35.4355
ENSG00000087586,18	AURKA	protein_coding	1102	548	554	20.2474	6.0433	6.5557
ENSG00000087586,18	AURKA	protein_coding	5114	2445	2670	76.7067	22.2493	22.3051
ENSG00000087586,18	AURKA	protein_coding	4175	2038	2137	81.1164	27.8637	28.8757
ENSG00000087586,18	AURKA	protein_coding	3003	1476	1529	104.311	27.6339	25.6045
ENSG00000087586,18	AURKA	protein_coding	973	515	458	30.4754	8.5667	8.5093
ENSG00000087586,18	AURKA	protein_coding	2157	1048	1109	37.0914	12.5144	13.6387
ENSG00000087586,18	AURKA	protein_coding	983	485	498	23.5498	6.7304	6.9679
ENSG00000087586,18	AURKA	protein_coding	1879	930	949	48.7105	14.9987	14.3126
ENSG00000087586,18	AURKA	protein_coding	2494	1187	1307	49.5693	13.8243	14.1529
ENSG00000087586,18	AURKA	protein_coding	2406	1152	1254	43.1342	12.603	13.0088
ENSG00000087586,18	AURKA	protein_coding	1455	747	708	36.7321	13.808	16.0801
ENSG00000087586,18	AURKA	protein_coding	729	371	358	18.0514	6.0064	5.7741
ENSG00000087586,18	AURKA	protein_coding	2514	1181	1333	49.0237	15.1397	15.5589
ENSG00000087586,18	AURKA	protein_coding	1210	594	616	48.6075	18.8308	18.4825
ENSG00000087586,18	AURKA	protein_coding	2242	1175	1067	37.7143	16.2308	24.3284
ENSG00000087586,18	AURKA	protein_coding	1389	694	695	22.4886	8.3459	8.8686
ENSG00000087586,18	AURKA	protein_coding	4636	2275	2361	91.7475	28.1744	29.8578
ENSG00000087586,18	AURKA	protein_coding	3018	1500	1519	50.673	17.3015	19.0997
ENSG00000087586,18	AURKA	protein_coding	626	317	309	15.1296	5.8643	6.0147
ENSG00000087586,18	AURKA	protein_coding	4644	2312	2332	103.166	29.5857	29.3486
ENSG00000087586,18	AURKA	protein_coding	2537	1251	1286	44.1547	14.7706	15.7284
ENSG00000087586,18	AURKA	protein_coding	1610	803	807	63.9486	19.0789	18.9172
ENSG00000087586,18	AURKA	protein_coding	1991	980	1012	22.6834	9.8067	10.0973
ENSG00000087586,18	AURKA	protein_coding	1791	870	921	37.8894	12.9248	13.3159
ENSG00000087586,18	AURKA	protein_coding	2061	1007	1054	39.2096	11.7439	12.5392
ENSG00000087586,18	AURKA	protein_coding	3550	1729	1822	80.9358	21.449	20.2366
ENSG00000087586,18	AURKA	protein_coding	2086	1052	1034	78.4759	21.815	21.4798
ENSG00000087586,18	AURKA	protein_coding	1415	669	746	36.6512	9.8054	9.5763
ENSG00000087586,18	AURKA	protein_coding	1755	872	883	57.3131	17.62	16.7903
ENSG00000087586,18	AURKA	protein_coding	2655	1280	1375	68.4509	19.314	19.4735
ENSG00000087586,18	AURKA	protein_coding	4977	2452	2526	88.0603	25.29	25.4564
ENSG00000087586,18	AURKA	protein_coding	566	297	270	32.7488	12.3029	12.5724
ENSG00000087586,18	AURKA	protein_coding	1756	891	866	64.8908	17.307	19.2174
ENSG00000087586,18	AURKA	protein_coding	311	166	145	7.1418	2.9962	3.0619
ENSG00000087586,18	AURKA	protein_coding	2147	1046	1102	51.411	15.8418	14.9589
ENSG00000087586,18	AURKA	protein_coding	1554	746	808	35.6293	9.4192	9.0614
ENSG00000087586,18	AURKA	protein_coding	1813	853	960	29.2492	12.8066	13.6149
ENSG00000087586,18	AURKA	protein_coding	4797	2345	2452	58.5732	18.6021	19.7445
ENSG00000087586,18	AURKA	protein_coding	6462	3140	3323	162.492	48.664	48.1441
ENSG00000087586,18	AURKA	protein_coding	1973	935	1039	32.4339	11.9864	12.8383
ENSG00000087586,18	AURKA	protein_coding	815	409	406	21.433	7.5965	8.6247
ENSG00000087586,18	AURKA	protein_coding	1377	694	683	34.3052	12.3651	13.118
ENSG00000087586,18	AURKA	protein_coding	860	402	458	20.127	5.8286	6.4126
ENSG00000087586,18	AURKA	protein_coding	3449	1685	1766	73.3214	27.1453	34.0918
ENSG00000087586,18	AURKA	protein_coding	1475	763	713	16.7502	5.2215	6.8459
ENSG00000087586,18	AURKA	protein_coding	701	324	377	17.6691	5.6023	5.8971
ENSG00000087586,18	AURKA	protein_coding	1649	817	832	31.4921	10.734	11.5025
ENSG00000087586,18	AURKA	protein_coding	7490	3654	3838	101.807	29.6303	27.7017
ENSG00000087586,18	AURKA	protein_coding	4328	2109	2220	90.0791	29.6335	28.2159
ENSG00000087586,18	AURKA	protein_coding	3519	1695	1825	98.0361	26.0688	24.5658
ENSG00000087586,18	AURKA	protein_coding	1695	873	822	45.4303	17.1007	17.3664
ENSG00000087586,18	AURKA	protein_coding	6231	3143	3089	84.0191	23.0701	22.6406
ENSG00000087586,18	AURKA	protein_coding	2227	1111	1117	61.158	18.2046	18.5475
ENSG00000087586,18	AURKA	protein_coding	1391	699	692	31.2777	10.461	9.8135
ENSG00000087586,18	AURKA	protein_coding	808	380	429	19.5478	5.6331	5.4786
ENSG00000087586,18	AURKA	protein_coding	1967	986	982	51.9592	16.8035	16.4202
ENSG00000087586,18	AURKA	protein_coding	1949	971	978	47.3881	15.0045	14.6791
ENSG00000087586,18	AURKA	protein_coding	1592	776	817	35.7371	11.5644	11.1548
ENSG00000087586,18	AURKA	protein_coding	1025	510	516	19.8918	8.4919	9.31
ENSG00000087586,18	AURKA	protein_coding	970	486	484	33.7912	8.6914	8.1888
ENSG00000087586,18	AURKA	protein_coding	2893	1416	1477	50.913	17.411	16.6848
ENSG00000087586,18	AURKA	protein_coding	1176	549	627	52.0608	22.1894	23.118
ENSG00000087586,18	AURKA	protein_coding	2943	1459	1487	54.2394	18.0374	19.4479
ENSG00000087586,18	AURKA	protein_coding	1560	796	764	34.9019	18.8927	19.6758
ENSG00000087586,18	AURKA	protein_coding	1579	802	778	26.3248	8.9123	9.1095
ENSG00000087586,18	AURKA	protein_coding	523	239	284	9.5282	4.7526	5.2675
ENSG00000087586,18	AURKA	protein_coding	2437	1213	1224	41.3861	15.0711	16.8551
ENSG00000087586,18	AURKA	protein_coding	2875	1437	1438	57.9011	16.4964	17.9167
ENSG00000087586,18	AURKA	protein_coding	1967	947	1021	35.9791	11.5437	11.5825
ENSG00000087586,18	AURKA	protein_coding	1847	859	989	32.493	11.1366	12.3566
ENSG00000087586,18	AURKA	protein_coding	2701	1345	1356	39.2642	13.2581	12.0373
ENSG00000087586,18	AURKA	protein_coding	2487	1223	1265	38.7634	13.0385	14.2199
ENSG00000087586,18	AURKA	protein_coding	2064	1016	1048	42.1602	12.7809	13.5694
ENSG00000087586,18	AURKA	protein_coding	5173	2621	2552	140.277	38.7523	38.9775
ENSG00000087586,18	AURKA	protein_coding	1553	786	768	32.7796	9.5463	9.1267
ENSG00000087586,18	AURKA	protein_coding	3284	1651	1633	69.6286	19.3791	17.9533
ENSG00000087586,18	AURKA	protein_coding	1166	566	600	36.8235	11.8479	12.6678
ENSG00000087586,18	AURKA	protein_coding	1411	659	752	35.4028	10.0435	10.0604
ENSG00000087586,18	AURKA	protein_coding	431	221	210	14.014	4.0857	4.0143
ENSG00000087586,18	AURKA	protein_coding	484	242	242	13.6026	4.3283	4.6804
ENSG00000087586,18	AURKA	protein_coding	2460	1219	1243	41.4889	12.0959	13.0956
ENSG00000087586,18	AURKA	protein_coding	2016	1003	1013	26.6142	6.6772	7.6903
ENSG00000087586,18	AURKA	protein_coding	1728	849	879	29.4823	9.6296	10.7018
ENSG00000087586,18	AURKA	protein_coding	4369	2126	2244	88.5482	25.4263	24.9647
ENSG00000087586,18	AURKA	protein_coding	698	332	366	14.5452	4.8204	4.7733
ENSG00000087586,18	AURKA	protein_coding	1771	869	903	61.9384	16.3491	15.4299
ENSG00000087586,18	AURKA	protein_coding	1391	678	715	32.7857	9.4898	10.1548
ENSG00000087586,18	AURKA	protein_coding	2173	1049	1124	66.9274	18.7956	18.7865
ENSG00000087586,18	AURKA	protein_coding	2188	1093	1096	43.9926	17.9887	19.8183
ENSG00000087586,18	AURKA	protein_coding	1006	501	505	26.9157	8.9843	10.0644
ENSG00000087586,18	AURKA	protein_coding	3837	1907	1930	95.1578	29.1825	29.1929
ENSG00000087586,18	AURKA	protein_coding	1629	774	857	29.8277	10.2418	10.744
ENSG00000087586,18	AURKA	protein_coding	2244	1099	1145	35.8788	10.0581	10.2795
ENSG00000087586,18	AURKA	protein_coding	1565	806	759	31.613	9.9143	10.7495
ENSG00000087586,18	AURKA	protein_coding	1036	497	539	19.0708	6.7968	6.7886
ENSG00000087586,18	AURKA	protein_coding	3102	1570	1534	66.4385	23.254	22.047
ENSG00000087586,18	AURKA	protein_coding	3163	1621	1542	73.282	20.4085	18.5884
ENSG00000087586,18	AURKA	protein_coding	1958	909	1049	35.3779	12.2957	12.7499
ENSG00000087586,18	AURKA	protein_coding	3129	1564	1565	113.198	32.9268	31.1475
ENSG00000087586,18	AURKA	protein_coding	2148	1056	1092	46.5037	14.1312	14.5672
ENSG00000087586,18	AURKA	protein_coding	4281	2061	2222	58.0017	16.3263	16.696
ENSG00000087586,18	AURKA	protein_coding	799	394	406	15.6728	4.5891	5.4578
ENSG00000087586,18	AURKA	protein_coding	1604	770	834	33.9211	14.2377	16.1551
ENSG00000087586,18	AURKA	protein_coding	2163	1084	1079	52.9497	16.4465	16.984
