# Supplementary material for: Post-transcriptional control drives Aurora kinase A expression in human cancers
Source: PLoS One. 2024 Nov 11;19(11):e0310625. doi: 10.1371/journal.pone.0310625 (PMC11554201; doi:10.1371/journal.pone.0310625)
Supplement: S1 Data — (ZIP) [file pone.0310625.s006.zip › S1_Data/processed datasets_AURKA mRNA/TCGA-STAD/Solid Normal Tissue.xls]

## Sheet: Solid Normal Tissue
gene_id	gene_name	gene_type	unstranded	stranded_first	stranded_second	tpm_unstranded	fpkm_unstranded	fpkm_uq_unstranded
ENSG00000087586,18	AURKA	protein_coding	487	219	268	4.972	1.9099	2.6878
ENSG00000087586,18	AURKA	protein_coding	1350	664	687	16.1499	9.0653	10.7927
ENSG00000087586,18	AURKA	protein_coding	1105	544	561	14.1383	5.8787	8.1859
ENSG00000087586,18	AURKA	protein_coding	265	134	131	4.2995	1.7874	2.4785
ENSG00000087586,18	AURKA	protein_coding	507	255	254	6.902	2.5253	3.6762
ENSG00000087586,18	AURKA	protein_coding	162	76	87	2.9667	1.9626	3.4046
ENSG00000087586,18	AURKA	protein_coding	613	300	314	7.496	3.676	4.301
ENSG00000087586,18	AURKA	protein_coding	354	169	186	3.3476	3.0036	3.9966
ENSG00000087586,18	AURKA	protein_coding	755	375	380	8.5708	5.2171	7.0056
ENSG00000087586,18	AURKA	protein_coding	159	75	86	2.0647	0.9947	1.6077
ENSG00000087586,18	AURKA	protein_coding	520	259	261	8.3195	2.6369	3.8281
ENSG00000087586,18	AURKA	protein_coding	266	119	147	5.3993	4.5568	5.7728
ENSG00000087586,18	AURKA	protein_coding	278	139	141	6.3545	4.5351	7.1585
ENSG00000087586,18	AURKA	protein_coding	1495	763	734	14.7205	7.5594	8.5548
ENSG00000087586,18	AURKA	protein_coding	617	327	290	8.4991	5.0798	5.9537
ENSG00000087586,18	AURKA	protein_coding	171	87	84	4.8065	2.5586	2.9257
ENSG00000087586,18	AURKA	protein_coding	521	271	250	9.7968	5.8946	7.999
ENSG00000087586,18	AURKA	protein_coding	1023	504	521	12.9122	10.3278	11.2781
ENSG00000087586,18	AURKA	protein_coding	859	444	415	11.8685	5.3668	5.8693
ENSG00000087586,18	AURKA	protein_coding	543	260	283	8.0592	4.6586	5.8114
ENSG00000087586,18	AURKA	protein_coding	189	86	103	2.301	0.8886	1.1974
ENSG00000087586,18	AURKA	protein_coding	121	51	70	1.3848	0.5015	0.6853
ENSG00000087586,18	AURKA	protein_coding	74	42	32	1.342	0.468	0.6701
ENSG00000087586,18	AURKA	protein_coding	511	254	258	6.9571	4.1933	5.0254
ENSG00000087586,18	AURKA	protein_coding	374	208	166	5.5577	1.6995	2.0846
ENSG00000087586,18	AURKA	protein_coding	80	35	45	1.0179	0.4185	0.6156
ENSG00000087586,18	AURKA	protein_coding	104	54	50	1.5946	0.5559	0.7984
ENSG00000087586,18	AURKA	protein_coding	248	133	115	6.4578	2.6126	3.8297
ENSG00000087586,18	AURKA	protein_coding	1168	640	528	12.2308	7.7199	11.6332
ENSG00000087586,18	AURKA	protein_coding	619	292	329	7.0824	2.5661	3.7057
ENSG00000087586,18	AURKA	protein_coding	1796	878	921	19.5945	8.7605	11.3232
ENSG00000087586,18	AURKA	protein_coding	484	225	259	8.0957	4.98	5.9529
ENSG00000087586,18	AURKA	protein_coding	377	183	195	4.6491	1.5032	1.7801
ENSG00000087586,18	AURKA	protein_coding	69	33	36	0.7492	0.2695	0.3899
ENSG00000087586,18	AURKA	protein_coding	172	89	83	2.1796	0.6217	0.8135
ENSG00000087586,18	AURKA	protein_coding	567	282	285	10.4204	5.9988	7.3503
