# Supplementary material for: Post-transcriptional control drives Aurora kinase A expression in human cancers
Source: PLoS One. 2024 Nov 11;19(11):e0310625. doi: 10.1371/journal.pone.0310625 (PMC11554201; doi:10.1371/journal.pone.0310625)
Supplement: S1 Data — (ZIP) [file pone.0310625.s006.zip › S1_Data/processed datasets_AURKA mRNA/TCGA-STAD/Primary Tumors.xls]

## Sheet: Primary Tumors
gene_id	gene_name	gene_type	unstranded	stranded_first	stranded_second	tpm_unstranded	fpkm_unstranded	fpkm_uq_unstranded
ENSG00000087586,18	AURKA	protein_coding	1068	537	532	21.3977	9.7682	11.2805
ENSG00000087586,18	AURKA	protein_coding	515	230	285	7.1128	2.1205	2.3242
ENSG00000087586,18	AURKA	protein_coding	2397	1200	1197	29.5799	13.7853	17.864
ENSG00000087586,18	AURKA	protein_coding	3087	1530	1557	33.6922	10.7499	11.4497
ENSG00000087586,18	AURKA	protein_coding	4910	2446	2468	40.9965	20.8871	25.4033
ENSG00000087586,18	AURKA	protein_coding	5869	2957	2918	54.5367	19.4181	21.375
ENSG00000087586,18	AURKA	protein_coding	1914	955	960	30.2457	10.6249	11.4431
ENSG00000087586,18	AURKA	protein_coding	1150	585	565	13.3641	5.6654	6.6324
ENSG00000087586,18	AURKA	protein_coding	4383	2182	2204	46.3867	14.8576	15.6579
ENSG00000087586,18	AURKA	protein_coding	3467	1737	1733	57.5461	22.9699	28.2329
ENSG00000087586,18	AURKA	protein_coding	1737	814	923	18.7164	8.8538	10.7613
ENSG00000087586,18	AURKA	protein_coding	3585	1749	1837	31.9245	10.3047	11.0607
ENSG00000087586,18	AURKA	protein_coding	5731	2772	2962	69.2397	17.0405	16.4207
ENSG00000087586,18	AURKA	protein_coding	2061	1039	1022	37.55	13.167	13.5125
ENSG00000087586,18	AURKA	protein_coding	4658	2322	2337	70.1793	25.1527	30.1347
ENSG00000087586,18	AURKA	protein_coding	1764	901	863	18.1404	8.4063	10.3625
ENSG00000087586,18	AURKA	protein_coding	2886	1430	1459	63.3172	37.8551	55.295
ENSG00000087586,18	AURKA	protein_coding	2533	1270	1263	41.248	14.0324	15.7909
ENSG00000087586,18	AURKA	protein_coding	1889	953	937	25.4873	9.2334	10.2956
ENSG00000087586,18	AURKA	protein_coding	431	225	207	6.7804	2.8393	3.0491
ENSG00000087586,18	AURKA	protein_coding	3931	1933	1998	61.9344	20.5122	21.3184
ENSG00000087586,18	AURKA	protein_coding	634	327	307	8.9861	3.2379	3.7125
ENSG00000087586,18	AURKA	protein_coding	1757	867	896	17.7613	8.9777	9.6969
ENSG00000087586,18	AURKA	protein_coding	2683	1286	1397	39.555	12.9862	13.6067
ENSG00000087586,18	AURKA	protein_coding	3381	1675	1708	36.6649	11.5346	12.1479
ENSG00000087586,18	AURKA	protein_coding	263	122	142	3.7763	1.3947	1.8598
ENSG00000087586,18	AURKA	protein_coding	454	235	219	7.451	3.3632	3.9593
ENSG00000087586,18	AURKA	protein_coding	3182	1546	1641	43.818	15.0308	14.3304
ENSG00000087586,18	AURKA	protein_coding	3005	1479	1527	43.4523	14.9104	15.4349
ENSG00000087586,18	AURKA	protein_coding	888	474	414	10.0857	3.9704	4.7223
ENSG00000087586,18	AURKA	protein_coding	4450	2228	2223	64.2778	24.3039	27.943
ENSG00000087586,18	AURKA	protein_coding	2537	1278	1260	35.765	11.7658	11.4716
ENSG00000087586,18	AURKA	protein_coding	1887	924	969	30.0874	12.7133	13.0788
ENSG00000087586,18	AURKA	protein_coding	890	433	457	23.1061	7.1239	7.5108
ENSG00000087586,18	AURKA	protein_coding	5553	2788	2766	63.997	22.8108	24.0445
ENSG00000087586,18	AURKA	protein_coding	1959	980	979	26.9126	10.3937	10.4394
ENSG00000087586,18	AURKA	protein_coding	2086	1038	1048	31.4506	13.3035	16.9773
ENSG00000087586,18	AURKA	protein_coding	2174	1015	1159	21.9747	10.3139	11.7712
ENSG00000087586,18	AURKA	protein_coding	1635	782	853	36.4041	12.6312	13.6742
ENSG00000087586,18	AURKA	protein_coding	3127	1547	1581	55.2503	19.3533	21.667
ENSG00000087586,18	AURKA	protein_coding	3377	1704	1674	43.6559	16.9976	18.3555
ENSG00000087586,18	AURKA	protein_coding	1635	839	797	32.2718	20.0734	29.5219
ENSG00000087586,18	AURKA	protein_coding	5752	2878	2874	65.3179	22.4064	24.2111
ENSG00000087586,18	AURKA	protein_coding	1497	765	734	24.6777	8.483	8.6143
ENSG00000087586,18	AURKA	protein_coding	673	318	355	6.6981	1.9375	2.3976
ENSG00000087586,18	AURKA	protein_coding	5988	3079	2910	94.1783	34.3357	35.8329
ENSG00000087586,18	AURKA	protein_coding	2416	1213	1203	60.7489	18.8812	19.4492
ENSG00000087586,18	AURKA	protein_coding	2548	1290	1258	34.2432	11.7689	13.1743
ENSG00000087586,18	AURKA	protein_coding	102	46	57	1.7526	0.5584	0.8771
ENSG00000087586,18	AURKA	protein_coding	3928	1998	1931	69.0263	30.0805	36.4903
ENSG00000087586,18	AURKA	protein_coding	637	306	331	12.0739	4.607	5.5879
ENSG00000087586,18	AURKA	protein_coding	4474	2181	2295	74.4357	25.5524	25.023
ENSG00000087586,18	AURKA	protein_coding	4619	2278	2343	79.5754	30.2869	31.9835
ENSG00000087586,18	AURKA	protein_coding	4866	2411	2457	58.576	18.7395	20.8063
ENSG00000087586,18	AURKA	protein_coding	1013	505	508	15.6488	5.3451	5.5779
ENSG00000087586,18	AURKA	protein_coding	577	288	289	9.9638	3.4532	4.1341
ENSG00000087586,18	AURKA	protein_coding	3587	1806	1786	56.6305	18.0955	17.8831
ENSG00000087586,18	AURKA	protein_coding	2827	1415	1413	38.2467	12.8682	13.4567
ENSG00000087586,18	AURKA	protein_coding	6430	3271	3159	60.9194	20.1675	21.8095
ENSG00000087586,18	AURKA	protein_coding	2409	1224	1185	24.3735	10.7735	11.372
ENSG00000087586,18	AURKA	protein_coding	3292	1599	1695	49.7581	23.9217	26.2481
ENSG00000087586,18	AURKA	protein_coding	3602	1772	1830	50.2378	17.9302	19.638
ENSG00000087586,18	AURKA	protein_coding	2307	1202	1106	36.6877	16.8499	21.0716
ENSG00000087586,18	AURKA	protein_coding	1565	790	775	30.6874	14.0934	15.9548
ENSG00000087586,18	AURKA	protein_coding	3127	1536	1596	34.2341	13.429	15.152
ENSG00000087586,18	AURKA	protein_coding	540	279	261	4.9653	1.7494	2.595
ENSG00000087586,18	AURKA	protein_coding	3886	1997	1889	55.0168	19.1252	20.2483
ENSG00000087586,18	AURKA	protein_coding	1923	997	926	22.1495	10.3207	12.5368
ENSG00000087586,18	AURKA	protein_coding	7283	3699	3584	122.142	38.6821	40.158
ENSG00000087586,18	AURKA	protein_coding	6510	3271	3243	55.8103	22.2834	24.0178
ENSG00000087586,18	AURKA	protein_coding	1302	642	663	26.353	11.6081	12.4497
ENSG00000087586,18	AURKA	protein_coding	2735	1357	1379	39.4753	12.9359	12.75
ENSG00000087586,18	AURKA	protein_coding	839	430	409	10.7757	5.0883	5.6398
ENSG00000087586,18	AURKA	protein_coding	422	210	212	7.9647	2.5229	2.6226
ENSG00000087586,18	AURKA	protein_coding	1118	565	553	26.4838	10.8366	10.5387
ENSG00000087586,18	AURKA	protein_coding	3798	1938	1861	52.1078	16.0135	17.4427
ENSG00000087586,18	AURKA	protein_coding	4122	2066	2056	84.7827	24.9278	25.3534
ENSG00000087586,18	AURKA	protein_coding	390	197	193	4.9019	2.2759	2.7528
ENSG00000087586,18	AURKA	protein_coding	2501	1281	1220	42.6917	14.2574	14.3825
ENSG00000087586,18	AURKA	protein_coding	661	338	324	11.7038	4.4043	5.3033
ENSG00000087586,18	AURKA	protein_coding	3595	1746	1849	49.7678	22.8335	28.0747
ENSG00000087586,18	AURKA	protein_coding	1587	788	799	18.4874	6.1315	7.0617
ENSG00000087586,18	AURKA	protein_coding	1246	611	636	20.779	7.1795	8.0588
ENSG00000087586,18	AURKA	protein_coding	2545	1261	1284	40.8899	15.187	16.2192
ENSG00000087586,18	AURKA	protein_coding	3087	1479	1608	34.6649	12.7065	14.7158
ENSG00000087586,18	AURKA	protein_coding	1111	597	515	14.2071	4.8164	5.2309
ENSG00000087586,18	AURKA	protein_coding	2944	1409	1535	52.362	14.0586	15.36
ENSG00000087586,18	AURKA	protein_coding	5230	2601	2633	71.1395	26.2338	25.4556
ENSG00000087586,18	AURKA	protein_coding	2528	1240	1288	54.5316	15.5761	16.118
ENSG00000087586,18	AURKA	protein_coding	2811	1440	1373	36.9524	15.6636	20.1082
ENSG00000087586,18	AURKA	protein_coding	18767	9174	9610	348.141	113.942	116.691
ENSG00000087586,18	AURKA	protein_coding	5196	2626	2570	78.6164	25.7866	27.6461
ENSG00000087586,18	AURKA	protein_coding	867	474	394	13.0784	3.8204	4.5078
ENSG00000087586,18	AURKA	protein_coding	3529	1796	1733	42.0264	14.0192	14.9453
ENSG00000087586,18	AURKA	protein_coding	3135	1570	1565	46.1991	17.1676	19.9315
ENSG00000087586,18	AURKA	protein_coding	603	284	319	8.1465	3.3056	3.8283
ENSG00000087586,18	AURKA	protein_coding	14621	7367	7260	105.826	53.3926	63.8132
ENSG00000087586,18	AURKA	protein_coding	3804	1901	1905	71.2426	20.7199	19.2673
ENSG00000087586,18	AURKA	protein_coding	1289	618	671	26.7197	12.0311	13.5608
ENSG00000087586,18	AURKA	protein_coding	1783	901	882	23.353	8.0143	8.6454
ENSG00000087586,18	AURKA	protein_coding	4282	2093	2193	72.6108	22.4491	23.7127
ENSG00000087586,18	AURKA	protein_coding	1307	685	623	25	8.6326	8.8654
ENSG00000087586,18	AURKA	protein_coding	1260	611	649	20.1529	6.2521	6.6104
ENSG00000087586,18	AURKA	protein_coding	4235	2163	2077	68.8723	20.7027	20.2112
ENSG00000087586,18	AURKA	protein_coding	2036	1002	1034	30.5723	10.5624	12.3151
ENSG00000087586,18	AURKA	protein_coding	2266	1125	1141	23.7432	11.4634	14.7716
ENSG00000087586,18	AURKA	protein_coding	3881	1938	1944	75.9169	20.06	19.089
ENSG00000087586,18	AURKA	protein_coding	2169	1106	1066	30.6053	11.3852	11.324
ENSG00000087586,18	AURKA	protein_coding	1945	1002	944	29.05	10.3439	10.3972
ENSG00000087586,18	AURKA	protein_coding	1509	732	777	42.9475	14.6904	15.0046
ENSG00000087586,18	AURKA	protein_coding	760	382	378	12.5741	5.2428	6.1889
ENSG00000087586,18	AURKA	protein_coding	823	398	425	15.8149	6.0266	7.1905
ENSG00000087586,18	AURKA	protein_coding	2182	1096	1086	31.6621	12.7339	14.2047
ENSG00000087586,18	AURKA	protein_coding	782	352	430	12.5215	5.7772	7.2449
ENSG00000087586,18	AURKA	protein_coding	1401	708	695	17.7837	6.6704	7.236
ENSG00000087586,18	AURKA	protein_coding	2064	958	1106	24.6655	9.8872	10.6449
ENSG00000087586,18	AURKA	protein_coding	2385	1188	1200	29.5318	12.8358	13.7595
ENSG00000087586,18	AURKA	protein_coding	1965	942	1023	25.14	7.4128	7.8186
ENSG00000087586,18	AURKA	protein_coding	1124	596	528	24.1482	9.0988	9.6351
ENSG00000087586,18	AURKA	protein_coding	4888	2399	2490	65.9765	23.0313	24.8666
ENSG00000087586,18	AURKA	protein_coding	2564	1252	1312	26.8887	9.2005	10.8591
ENSG00000087586,18	AURKA	protein_coding	2160	1081	1082	26.6256	13.5874	18.4343
ENSG00000087586,18	AURKA	protein_coding	3024	1519	1507	31.6518	13.4968	17.2505
ENSG00000087586,18	AURKA	protein_coding	1101	570	532	14.5805	5.6711	6.5292
ENSG00000087586,18	AURKA	protein_coding	6001	2875	3128	54.1036	18.9591	20.4103
ENSG00000087586,18	AURKA	protein_coding	460	239	221	6.3489	2.9596	4.067
ENSG00000087586,18	AURKA	protein_coding	2203	1115	1089	38.2319	11.4462	13.002
ENSG00000087586,18	AURKA	protein_coding	465	246	219	7.3609	2.7486	3.2149
ENSG00000087586,18	AURKA	protein_coding	7314	3655	3659	91.6134	27.5017	26.9827
ENSG00000087586,18	AURKA	protein_coding	2317	1186	1133	21.6502	10.4937	13.7677
ENSG00000087586,18	AURKA	protein_coding	3437	1749	1690	61.9086	19.021	20.9891
ENSG00000087586,18	AURKA	protein_coding	3439	1736	1704	46.6497	14.0915	15.3587
ENSG00000087586,18	AURKA	protein_coding	152	75	77	3.4791	1.5337	2.2143
ENSG00000087586,18	AURKA	protein_coding	5337	2613	2724	67.1922	22.8958	23.1918
ENSG00000087586,18	AURKA	protein_coding	4028	2005	2024	60.598	22.4836	24.6149
ENSG00000087586,18	AURKA	protein_coding	1397	708	690	26.5563	7.5626	8.0363
ENSG00000087586,18	AURKA	protein_coding	5648	2864	2786	60.7764	21.5857	22.3725
ENSG00000087586,18	AURKA	protein_coding	6394	3174	3223	114.616	31.714	31.6401
ENSG00000087586,18	AURKA	protein_coding	2788	1315	1474	35.3221	11.6896	11.3821
ENSG00000087586,18	AURKA	protein_coding	932	487	445	23.8701	10.2143	11.0266
ENSG00000087586,18	AURKA	protein_coding	943	471	472	15.4784	5.0932	5.1636
ENSG00000087586,18	AURKA	protein_coding	11800	5905	5896	102.094	38.298	42.0855
ENSG00000087586,18	AURKA	protein_coding	3092	1497	1595	42.4634	14.5645	14.1208
ENSG00000087586,18	AURKA	protein_coding	2316	1140	1176	33.5798	12.6903	13.2729
ENSG00000087586,18	AURKA	protein_coding	3954	1985	1970	56.0266	16.0329	16.4026
ENSG00000087586,18	AURKA	protein_coding	2872	1433	1443	33.1071	10.0647	9.5963
ENSG00000087586,18	AURKA	protein_coding	2841	1423	1421	57.0712	17.5415	18.3946
ENSG00000087586,18	AURKA	protein_coding	841	409	432	10.9381	3.3755	3.4278
ENSG00000087586,18	AURKA	protein_coding	1780	903	878	24.7748	10.3113	11.8411
ENSG00000087586,18	AURKA	protein_coding	3064	1543	1522	59.043	20.7658	21.5213
ENSG00000087586,18	AURKA	protein_coding	5187	2626	2562	60.9179	21.4604	23.2521
ENSG00000087586,18	AURKA	protein_coding	3543	1738	1812	44.724	15.8183	17.3056
ENSG00000087586,18	AURKA	protein_coding	4398	2216	2182	61.5287	21.1052	21.7152
ENSG00000087586,18	AURKA	protein_coding	8700	4356	4352	147.577	53.0184	53.5665
ENSG00000087586,18	AURKA	protein_coding	2591	1306	1286	36.4321	13.356	14.3086
ENSG00000087586,18	AURKA	protein_coding	3061	1477	1585	49.8765	17.826	19.6612
ENSG00000087586,18	AURKA	protein_coding	1903	921	982	27.6356	9.6749	11.2936
ENSG00000087586,18	AURKA	protein_coding	291	137	154	8.1615	3.0087	3.8347
ENSG00000087586,18	AURKA	protein_coding	325	164	162	8.7495	2.8294	3.5218
ENSG00000087586,18	AURKA	protein_coding	2549	1275	1275	62.9358	25.791	28.3452
ENSG00000087586,18	AURKA	protein_coding	2110	1078	1032	19.2373	10.2787	12.4266
ENSG00000087586,18	AURKA	protein_coding	2392	1194	1198	34.6028	12.5335	12.5128
ENSG00000087586,18	AURKA	protein_coding	3538	1748	1791	59.7447	18.3474	18.3684
ENSG00000087586,18	AURKA	protein_coding	1729	870	859	33.0923	11.4013	11.308
ENSG00000087586,18	AURKA	protein_coding	746	383	363	6.9704	3.1824	3.8091
ENSG00000087586,18	AURKA	protein_coding	833	418	416	12.2317	5.0197	6.4166
ENSG00000087586,18	AURKA	protein_coding	1504	694	810	21.8091	10.7877	14.6545
ENSG00000087586,18	AURKA	protein_coding	4965	2505	2461	99.6449	31.9046	31.0492
ENSG00000087586,18	AURKA	protein_coding	9494	4730	4772	135.01	45.439	53.7149
ENSG00000087586,18	AURKA	protein_coding	5026	2488	2541	94.039	23.1189	21.265
ENSG00000087586,18	AURKA	protein_coding	3644	1858	1788	63.3108	17.7327	17.7916
ENSG00000087586,18	AURKA	protein_coding	2617	1334	1283	34.2772	10.8804	11.0569
ENSG00000087586,18	AURKA	protein_coding	1924	956	968	24.5377	10.1834	11.6504
ENSG00000087586,18	AURKA	protein_coding	6160	3116	3050	135.464	52.3578	53.6173
ENSG00000087586,18	AURKA	protein_coding	1808	881	927	28.3469	11.1523	12.1489
ENSG00000087586,18	AURKA	protein_coding	4394	2254	2141	55.5132	23.7963	29.3607
ENSG00000087586,18	AURKA	protein_coding	4587	2334	2254	45.1725	19.2617	23.5472
ENSG00000087586,18	AURKA	protein_coding	6260	3138	3126	109.119	35.8176	36.8011
ENSG00000087586,18	AURKA	protein_coding	2457	1218	1239	32.7918	13.7698	16.2558
ENSG00000087586,18	AURKA	protein_coding	2747	1424	1323	41.0405	14.5412	16.0648
ENSG00000087586,18	AURKA	protein_coding	3308	1639	1669	85.6206	25.2755	25.5005
ENSG00000087586,18	AURKA	protein_coding	2898	1439	1460	38.6588	15.9334	19.2855
ENSG00000087586,18	AURKA	protein_coding	3411	1700	1712	49.6883	18.8946	18.983
ENSG00000087586,18	AURKA	protein_coding	3615	1813	1804	34.401	13.8246	16.6512
ENSG00000087586,18	AURKA	protein_coding	1443	730	714	19.0599	6.4168	7.2893
ENSG00000087586,18	AURKA	protein_coding	4802	2409	2393	61.2215	25.0306	27.0514
ENSG00000087586,18	AURKA	protein_coding	2720	1332	1392	23.8869	10.0464	11.2835
ENSG00000087586,18	AURKA	protein_coding	7058	3538	3520	124.439	38.7452	38.6384
ENSG00000087586,18	AURKA	protein_coding	8914	4391	4523	116.795	37.6776	36.9934
ENSG00000087586,18	AURKA	protein_coding	2823	1405	1422	37.9728	12.2491	13.2792
ENSG00000087586,18	AURKA	protein_coding	6544	3271	3276	53.6079	23.8344	29.6837
ENSG00000087586,18	AURKA	protein_coding	5118	2533	2589	41.8847	16.1527	18.777
ENSG00000087586,18	AURKA	protein_coding	3527	1779	1750	64.2552	16.5475	17.027
ENSG00000087586,18	AURKA	protein_coding	2562	1284	1278	28.0758	12.6574	14.7403
ENSG00000087586,18	AURKA	protein_coding	1036	497	539	14.7154	6.9548	7.9225
ENSG00000087586,18	AURKA	protein_coding	245	113	132	5.6841	2.4123	3.2766
ENSG00000087586,18	AURKA	protein_coding	1818	891	929	26.15	13.0907	13.6353
ENSG00000087586,18	AURKA	protein_coding	1339	691	650	17.3275	8.0219	10.087
ENSG00000087586,18	AURKA	protein_coding	830	436	394	10.946	4.5101	5.3103
ENSG00000087586,18	AURKA	protein_coding	1016	495	521	13.7988	5.5833	6.423
ENSG00000087586,18	AURKA	protein_coding	6581	3225	3357	89.7447	28.2292	26.7667
ENSG00000087586,18	AURKA	protein_coding	5028	2560	2469	54.9126	18.1151	18.7302
ENSG00000087586,18	AURKA	protein_coding	4333	2109	2225	64.0521	18.2385	17.8572
ENSG00000087586,18	AURKA	protein_coding	6541	3299	3243	107.689	33.0771	33.051
ENSG00000087586,18	AURKA	protein_coding	2319	1160	1160	31.3579	11.4113	11.4179
ENSG00000087586,18	AURKA	protein_coding	2560	1240	1320	31.4408	9.5774	10.0909
ENSG00000087586,18	AURKA	protein_coding	2303	1137	1166	21.4667	11.1449	14.4373
ENSG00000087586,18	AURKA	protein_coding	691	337	354	7.9499	2.7012	3.0654
ENSG00000087586,18	AURKA	protein_coding	1023	477	546	8.9518	3.7122	4.4468
ENSG00000087586,18	AURKA	protein_coding	5057	2508	2553	76.7304	22.3907	22.5035
ENSG00000087586,18	AURKA	protein_coding	293	120	173	3.6299	1.2785	1.6782
ENSG00000087586,18	AURKA	protein_coding	2896	1467	1429	52.3696	23.0152	24.5987
ENSG00000087586,18	AURKA	protein_coding	1056	527	529	27.3309	11.4271	12.2435
ENSG00000087586,18	AURKA	protein_coding	2523	1261	1263	31.6093	11.1131	12.5785
ENSG00000087586,18	AURKA	protein_coding	5611	2829	2784	74.6304	23.3049	23.9205
ENSG00000087586,18	AURKA	protein_coding	2784	1441	1344	43.5642	14.2416	15.0786
ENSG00000087586,18	AURKA	protein_coding	3306	1642	1668	69.8217	17.8738	18.2389
ENSG00000087586,18	AURKA	protein_coding	6979	3440	3542	85.1433	24.8495	28.8281
ENSG00000087586,18	AURKA	protein_coding	1731	859	872	23.667	7.356	7.5577
ENSG00000087586,18	AURKA	protein_coding	2353	1223	1130	36.4562	15.4327	20.6007
ENSG00000087586,18	AURKA	protein_coding	7372	3685	3687	111.735	34.0855	32.7666
ENSG00000087586,18	AURKA	protein_coding	1815	952	864	26.2806	10.4042	11.7157
ENSG00000087586,18	AURKA	protein_coding	4196	2116	2083	49.6128	24.1276	26.5641
ENSG00000087586,18	AURKA	protein_coding	3474	1794	1680	44.5177	20.7097	23.814
ENSG00000087586,18	AURKA	protein_coding	2773	1391	1384	41.532	15.5653	16.6189
ENSG00000087586,18	AURKA	protein_coding	1432	700	732	25.954	10.1101	11.3409
ENSG00000087586,18	AURKA	protein_coding	3543	1739	1805	61.5558	25.3527	26.5453
ENSG00000087586,18	AURKA	protein_coding	2736	1355	1383	29.8293	10.9486	11.8612
ENSG00000087586,18	AURKA	protein_coding	1882	953	929	28.5031	9.8824	10.1894
ENSG00000087586,18	AURKA	protein_coding	875	433	442	23.4356	9.0839	8.8625
ENSG00000087586,18	AURKA	protein_coding	2585	1323	1262	35.5702	12.8218	14.0762
ENSG00000087586,18	AURKA	protein_coding	3739	1887	1855	51.1031	17.7368	16.4317
ENSG00000087586,18	AURKA	protein_coding	580	278	302	12.1034	5.5802	5.8581
ENSG00000087586,18	AURKA	protein_coding	2572	1287	1288	23.9856	11.5215	13.0678
ENSG00000087586,18	AURKA	protein_coding	4205	2067	2140	57.6474	21.3975	21.6497
ENSG00000087586,18	AURKA	protein_coding	33262	16517	16765	485.456	184.021	198.729
ENSG00000087586,18	AURKA	protein_coding	2237	1107	1131	37.636	12.4374	13.3742
ENSG00000087586,18	AURKA	protein_coding	1921	977	945	32.6349	10.2144	10.1435
ENSG00000087586,18	AURKA	protein_coding	800	381	419	22.1437	7.1271	8.3624
ENSG00000087586,18	AURKA	protein_coding	2760	1349	1411	39.2943	16.2803	18.4218
ENSG00000087586,18	AURKA	protein_coding	209	104	105	4.2356	1.1297	1.3673
ENSG00000087586,18	AURKA	protein_coding	2667	1354	1313	28.7354	9.0837	9.4463
ENSG00000087586,18	AURKA	protein_coding	1234	612	625	22.1234	8.8697	9.1861
ENSG00000087586,18	AURKA	protein_coding	2011	965	1048	33.1525	11.3039	12.5367
ENSG00000087586,18	AURKA	protein_coding	743	365	379	11.3154	3.4136	3.4503
ENSG00000087586,18	AURKA	protein_coding	3774	1926	1848	73.0843	25.3296	32.4908
ENSG00000087586,18	AURKA	protein_coding	3531	1776	1757	48.4782	15.093	16.6467
ENSG00000087586,18	AURKA	protein_coding	599	301	299	6.5796	3.4894	4.2008
ENSG00000087586,18	AURKA	protein_coding	8959	4398	4564	187.247	69.7206	71.0775
ENSG00000087586,18	AURKA	protein_coding	299	130	169	3.2783	1.261	1.8118
ENSG00000087586,18	AURKA	protein_coding	470	233	237	8.3356	2.8664	3.5972
ENSG00000087586,18	AURKA	protein_coding	1056	535	521	18.0087	6.9	7.6032
ENSG00000087586,18	AURKA	protein_coding	2163	1104	1060	39.629	9.6289	9.17
ENSG00000087586,18	AURKA	protein_coding	910	462	448	8.4626	3.7124	4.4479
ENSG00000087586,18	AURKA	protein_coding	4679	2368	2313	44.8294	15.4775	17.4554
ENSG00000087586,18	AURKA	protein_coding	1667	786	881	43.7952	15.1022	15.9739
ENSG00000087586,18	AURKA	protein_coding	3781	1888	1894	70.8843	20.5073	21.6566
ENSG00000087586,18	AURKA	protein_coding	4123	2118	2096	69.4994	20.1353	20.2571
ENSG00000087586,18	AURKA	protein_coding	3481	1748	1735	77.0483	25.9285	29.1368
ENSG00000087586,18	AURKA	protein_coding	2271	1138	1134	39.9815	12.3771	13.0098
ENSG00000087586,18	AURKA	protein_coding	2923	1469	1455	42.1479	13.7302	14.0638
ENSG00000087586,18	AURKA	protein_coding	2270	1190	1080	36.2539	15.7054	20.9576
ENSG00000087586,18	AURKA	protein_coding	5721	2929	2792	104.863	38.4432	41.1213
ENSG00000087586,18	AURKA	protein_coding	11379	5602	5783	153.647	52.2789	61.2794
ENSG00000087586,18	AURKA	protein_coding	4766	2351	2415	77.6449	22.8389	22.9298
ENSG00000087586,18	AURKA	protein_coding	5336	2668	2671	71.6279	20.5198	20.6802
ENSG00000087586,18	AURKA	protein_coding	2007	1023	986	31.5936	10.3383	11.5379
ENSG00000087586,18	AURKA	protein_coding	2158	1075	1084	37.5076	13.5854	15.5987
ENSG00000087586,18	AURKA	protein_coding	1981	940	1042	30.1228	10.092	9.9336
ENSG00000087586,18	AURKA	protein_coding	393	193	200	4.229	1.4006	1.8769
ENSG00000087586,18	AURKA	protein_coding	268	125	143	3.7421	1.165	1.5002
ENSG00000087586,18	AURKA	protein_coding	2862	1438	1426	58.8803	19.2343	19.9309
ENSG00000087586,18	AURKA	protein_coding	5520	2774	2747	84.6322	26.0252	27.1097
ENSG00000087586,18	AURKA	protein_coding	2918	1484	1435	40.8409	14.7161	15.8907
ENSG00000087586,18	AURKA	protein_coding	2329	1218	1111	38.8092	12.9634	13.7242
ENSG00000087586,18	AURKA	protein_coding	3900	1884	2019	69.5502	25.4015	25.2878
ENSG00000087586,18	AURKA	protein_coding	4747	2435	2312	50.3626	17.5144	19.8691
ENSG00000087586,18	AURKA	protein_coding	1588	801	787	29.5275	11.4655	13.1585
ENSG00000087586,18	AURKA	protein_coding	3979	2009	1972	72.2431	25.7661	28.4039
ENSG00000087586,18	AURKA	protein_coding	8968	4548	4421	133.491	47.3811	47.0118
ENSG00000087586,18	AURKA	protein_coding	3480	1712	1769	44.1327	14.7187	16.2483
ENSG00000087586,18	AURKA	protein_coding	6084	3033	3051	64.355	20.7282	20.7664
ENSG00000087586,18	AURKA	protein_coding	690	344	349	9.6683	3.6564	3.8834
ENSG00000087586,18	AURKA	protein_coding	1662	876	786	30.0817	7.8267	9.2695
ENSG00000087586,18	AURKA	protein_coding	2238	1148	1090	24.4067	10.3013	11.4372
ENSG00000087586,18	AURKA	protein_coding	6478	3208	3271	72.0904	22.3985	21.2378
ENSG00000087586,18	AURKA	protein_coding	296	143	154	8.6677	3.548	5.0213
ENSG00000087586,18	AURKA	protein_coding	4783	2461	2322	53.4731	17.1505	18.1222
ENSG00000087586,18	AURKA	protein_coding	432	201	231	7.2146	2.4446	2.5751
ENSG00000087586,18	AURKA	protein_coding	7272	3570	3703	67.2418	27.2659	30.1703
ENSG00000087586,18	AURKA	protein_coding	2733	1323	1411	41.7654	12.8587	12.2019
ENSG00000087586,18	AURKA	protein_coding	1780	880	900	32.3561	12.3617	13.3169
ENSG00000087586,18	AURKA	protein_coding	2798	1447	1351	49.7708	15.1384	15.4268
ENSG00000087586,18	AURKA	protein_coding	1471	708	763	26.4338	17.3848	22.2608
ENSG00000087586,18	AURKA	protein_coding	3444	1648	1797	86.7184	28.5592	27.5579
ENSG00000087586,18	AURKA	protein_coding	2985	1483	1502	42.1055	14.7606	15.0914
ENSG00000087586,18	AURKA	protein_coding	896	455	441	22.7237	8.3018	9.1579
ENSG00000087586,18	AURKA	protein_coding	1631	851	780	21.8779	8.0009	8.1745
ENSG00000087586,18	AURKA	protein_coding	2157	1124	1033	26.7961	8.1874	8.9553
ENSG00000087586,18	AURKA	protein_coding	3863	1940	1924	42.5343	17.2849	21.6158
ENSG00000087586,18	AURKA	protein_coding	1747	853	894	35.3006	13.9955	15.9405
ENSG00000087586,18	AURKA	protein_coding	1491	769	722	15.6113	7.6687	9.0437
ENSG00000087586,18	AURKA	protein_coding	1447	731	717	34.971	11.3691	11.6748
ENSG00000087586,18	AURKA	protein_coding	1917	977	941	21.0254	7.3885	7.7196
ENSG00000087586,18	AURKA	protein_coding	1524	758	766	24.8547	10.9051	13.3933
ENSG00000087586,18	AURKA	protein_coding	459	238	221	6.9957	2.2442	2.517
ENSG00000087586,18	AURKA	protein_coding	860	420	440	11.4893	4.0147	4.4727
ENSG00000087586,18	AURKA	protein_coding	3690	1830	1861	42.8492	16.8139	17.8969
ENSG00000087586,18	AURKA	protein_coding	3329	1668	1662	62.7506	14.6782	13.097
ENSG00000087586,18	AURKA	protein_coding	2925	1526	1400	36.8386	16.6267	20.0794
ENSG00000087586,18	AURKA	protein_coding	5451	2674	2778	72.4134	28.3562	36.3357
ENSG00000087586,18	AURKA	protein_coding	3728	1897	1832	45.3088	15.2623	16.7452
ENSG00000087586,18	AURKA	protein_coding	3342	1675	1669	52.1039	16.3569	18.0071
ENSG00000087586,18	AURKA	protein_coding	4737	2347	2391	66.5759	21.5571	22.0944
ENSG00000087586,18	AURKA	protein_coding	3211	1689	1522	56.5179	19.1831	19.4042
ENSG00000087586,18	AURKA	protein_coding	1401	671	731	45.3584	16.8006	16.4319
ENSG00000087586,18	AURKA	protein_coding	3061	1512	1549	48.4602	21.1034	24.3198
ENSG00000087586,18	AURKA	protein_coding	6401	3273	3130	62.5267	23.129	23.3315
ENSG00000087586,18	AURKA	protein_coding	10737	5430	5308	92.0982	43.7108	50.3643
ENSG00000087586,18	AURKA	protein_coding	3615	1822	1803	46.2754	19.666	30.7933
ENSG00000087586,18	AURKA	protein_coding	742	360	383	14.8918	5.0734	5.0912
ENSG00000087586,18	AURKA	protein_coding	2194	1091	1104	32.2337	9.0767	10.7707
ENSG00000087586,18	AURKA	protein_coding	4924	2487	2440	90.0054	28.9014	27.7822
ENSG00000087586,18	AURKA	protein_coding	3707	1885	1825	46.9119	18.0966	18.6969
ENSG00000087586,18	AURKA	protein_coding	3712	1830	1883	56.4815	17.1687	17.2709
ENSG00000087586,18	AURKA	protein_coding	1987	995	992	21.0779	7.5347	8.1185
ENSG00000087586,18	AURKA	protein_coding	4372	2217	2157	68.6674	22.2042	21.8285
ENSG00000087586,18	AURKA	protein_coding	5745	2916	2831	45.1416	18.2992	20.076
ENSG00000087586,18	AURKA	protein_coding	1619	783	836	19.8306	8.7521	10.3777
ENSG00000087586,18	AURKA	protein_coding	2815	1407	1409	33.3274	15.4081	19.8989
ENSG00000087586,18	AURKA	protein_coding	1805	883	922	30.016	11.4036	11.1595
ENSG00000087586,18	AURKA	protein_coding	1920	967	953	27.9178	9.4443	10.4519
ENSG00000087586,18	AURKA	protein_coding	1951	941	1010	24.628	8.195	9.5153
ENSG00000087586,18	AURKA	protein_coding	2641	1361	1280	32.0613	12.9507	14.1483
ENSG00000087586,18	AURKA	protein_coding	2115	1027	1089	38.3412	15.3233	17.3095
ENSG00000087586,18	AURKA	protein_coding	1082	508	575	13.5518	6.0968	7.3503
ENSG00000087586,18	AURKA	protein_coding	1292	624	668	19.8085	8.4464	9.1546
ENSG00000087586,18	AURKA	protein_coding	3174	1601	1575	54.8231	23.3936	26.992
ENSG00000087586,18	AURKA	protein_coding	488	248	240	6.0112	2.8304	3.6724
ENSG00000087586,18	AURKA	protein_coding	1716	821	895	39.0293	13.0059	13.8795
ENSG00000087586,18	AURKA	protein_coding	1810	857	954	26.1478	9.1205	9.1201
ENSG00000087586,18	AURKA	protein_coding	1385	638	748	25.0177	6.6789	6.9377
ENSG00000087586,18	AURKA	protein_coding	6105	3068	3037	58.9864	19.5425	20.4692
ENSG00000087586,18	AURKA	protein_coding	1651	877	774	28.7121	10.6357	12.6362
ENSG00000087586,18	AURKA	protein_coding	189	94	95	5.4307	1.508	1.7245
ENSG00000087586,18	AURKA	protein_coding	4206	2104	2103	79.2603	25.3618	23.4474
ENSG00000087586,18	AURKA	protein_coding	273	151	122	3.9764	1.6979	2.0015
ENSG00000087586,18	AURKA	protein_coding	2055	1028	1027	32.038	8.8126	9.4125
ENSG00000087586,18	AURKA	protein_coding	942	471	472	14.8103	7.2301	8.776
ENSG00000087586,18	AURKA	protein_coding	2691	1318	1375	36.7795	14.5379	17.5055
ENSG00000087586,18	AURKA	protein_coding	1798	872	927	39.3956	13.7269	16.6406
ENSG00000087586,18	AURKA	protein_coding	2612	1269	1345	48.4311	14.9804	17.6705
ENSG00000087586,18	AURKA	protein_coding	4012	2014	2000	62.5953	18.5628	19.8311
ENSG00000087586,18	AURKA	protein_coding	964	468	497	14.0721	5.2386	5.8551
ENSG00000087586,18	AURKA	protein_coding	618	308	310	6.9436	3.3011	4.1249
ENSG00000087586,18	AURKA	protein_coding	4686	2383	2305	64.0155	22.8757	24.4559
ENSG00000087586,18	AURKA	protein_coding	4312	2192	2125	45.4174	16.0093	17.1096
ENSG00000087586,18	AURKA	protein_coding	3214	1579	1635	72.9428	23.9972	25.5382
ENSG00000087586,18	AURKA	protein_coding	656	330	327	9.51	3.4882	4.2238
ENSG00000087586,18	AURKA	protein_coding	2809	1421	1388	50.7892	18.6329	20.2229
ENSG00000087586,18	AURKA	protein_coding	2261	1140	1123	36.2258	13.7312	14.9991
ENSG00000087586,18	AURKA	protein_coding	3084	1548	1537	50.8558	19.0386	21.8176
ENSG00000087586,18	AURKA	protein_coding	1713	887	826	14.4072	7.3725	9.0585
ENSG00000087586,18	AURKA	protein_coding	1230	575	655	16.217	7.7759	8.5104
ENSG00000087586,18	AURKA	protein_coding	830	391	440	27.3233	10.9769	11.958
ENSG00000087586,18	AURKA	protein_coding	1496	740	757	18.3988	6.8181	7.9911
ENSG00000087586,18	AURKA	protein_coding	1526	788	742	41.6349	15.2401	16.6596
ENSG00000087586,18	AURKA	protein_coding	2453	1264	1189	35.3395	11.9424	12.3219
ENSG00000087586,18	AURKA	protein_coding	5448	2676	2772	119.705	38.3949	40.9121
ENSG00000087586,18	AURKA	protein_coding	3452	1710	1743	45.033	13.8051	14.1517
ENSG00000087586,18	AURKA	protein_coding	2982	1531	1451	54.492	21.3452	23.2901
ENSG00000087586,18	AURKA	protein_coding	2432	1231	1201	33.9403	10.0882	11.0701
ENSG00000087586,18	AURKA	protein_coding	7468	3761	3714	85.0278	29.9095	29.8319
ENSG00000087586,18	AURKA	protein_coding	893	466	429	16.2762	4.884	5.3874
ENSG00000087586,18	AURKA	protein_coding	8519	4295	4225	92.5742	31.7063	32.9486
ENSG00000087586,18	AURKA	protein_coding	5634	2827	2807	101.743	41.4609	42.4332
