# Supplementary material for: Post-transcriptional control drives Aurora kinase A expression in human cancers
Source: PLoS One. 2024 Nov 11;19(11):e0310625. doi: 10.1371/journal.pone.0310625 (PMC11554201; doi:10.1371/journal.pone.0310625)
Supplement: S1 Data — (ZIP) [file pone.0310625.s006.zip › S1_Data/processed datasets_AURKA mRNA/TCGA-LIHC/Solid Tissue Normal.xls]

## Sheet: Solid Tissue Normal
# gene-model: GENCODE v36
gene_id	gene_name	gene_type	unstranded	stranded_first	stranded_second	tpm_unstranded	fpkm_unstranded	fpkm_uq_unstranded
ENSG00000087586,18	AURKA	protein_coding	263	129	134	3.3054	1.5733	4.2795
ENSG00000087586,18	AURKA	protein_coding	53	28	25	0.9459	0.3547	0.7436
ENSG00000087586,18	AURKA	protein_coding	313	141	173	4.0574	1.5884	3.5532
ENSG00000087586,18	AURKA	protein_coding	100	44	56	1.4164	0.6322	1.7876
ENSG00000087586,18	AURKA	protein_coding	71	42	29	0.9394	0.3656	0.9487
ENSG00000087586,18	AURKA	protein_coding	34	21	13	0.5828	0.2573	0.6006
ENSG00000087586,18	AURKA	protein_coding	150	80	70	3.6291	1.2918	2.825
ENSG00000087586,18	AURKA	protein_coding	122	60	62	2.0278	0.8335	1.9369
ENSG00000087586,18	AURKA	protein_coding	23	12	11	0.4849	0.1752	0.3637
ENSG00000087586,18	AURKA	protein_coding	232	99	134	3.9363	1.4776	3.2813
ENSG00000087586,18	AURKA	protein_coding	48	26	22	1.7146	0.6709	1.4287
ENSG00000087586,18	AURKA	protein_coding	45	17	28	1.2245	0.4413	0.9251
ENSG00000087586,18	AURKA	protein_coding	87	43	44	1.3859	0.5999	1.5468
ENSG00000087586,18	AURKA	protein_coding	64	26	38	0.9304	0.3498	0.7695
ENSG00000087586,18	AURKA	protein_coding	67	31	36	1.1688	0.4427	0.7135
ENSG00000087586,18	AURKA	protein_coding	87	46	41	1.2218	0.4738	1.1473
ENSG00000087586,18	AURKA	protein_coding	115	57	58	1.7962	0.8517	2.2075
ENSG00000087586,18	AURKA	protein_coding	115	52	63	2.0007	0.8032	1.6371
ENSG00000087586,18	AURKA	protein_coding	127	73	54	1.4903	0.5756	1.2552
ENSG00000087586,18	AURKA	protein_coding	97	50	47	1.4074	0.5512	1.0854
ENSG00000087586,18	AURKA	protein_coding	105	50	55	1.983	0.7246	1.2589
ENSG00000087586,18	AURKA	protein_coding	287	168	119	3.3168	1.3048	2.9987
ENSG00000087586,18	AURKA	protein_coding	62	39	23	1.263	0.5269	1.4266
ENSG00000087586,18	AURKA	protein_coding	78	40	38	1.389	0.5561	1.3745
ENSG00000087586,18	AURKA	protein_coding	57	29	28	0.9989	0.3694	0.7495
ENSG00000087586,18	AURKA	protein_coding	26	16	10	0.4457	0.202	0.5114
ENSG00000087586,18	AURKA	protein_coding	224	100	124	3.546	1.3062	2.4031
ENSG00000087586,18	AURKA	protein_coding	71	35	36	1.031	0.3938	1.0178
ENSG00000087586,18	AURKA	protein_coding	57	28	30	0.7712	0.2933	0.7736
ENSG00000087586,18	AURKA	protein_coding	80	42	38	1.3399	0.5302	1.3668
ENSG00000087586,18	AURKA	protein_coding	129	63	66	3.0238	1.2566	2.7048
ENSG00000087586,18	AURKA	protein_coding	93	48	45	1.4579	0.5004	1.0419
ENSG00000087586,18	AURKA	protein_coding	128	62	66	1.6482	0.7558	1.9387
ENSG00000087586,18	AURKA	protein_coding	113	45	68	1.573	0.6648	1.2481
ENSG00000087586,18	AURKA	protein_coding	35	15	20	0.5517	0.2359	0.5784
ENSG00000087586,18	AURKA	protein_coding	201	99	102	2.4312	0.9292	1.9582
ENSG00000087586,18	AURKA	protein_coding	33	18	15	0.5137	0.2133	0.4332
ENSG00000087586,18	AURKA	protein_coding	53	23	30	1.1506	0.5341	1.237
ENSG00000087586,18	AURKA	protein_coding	109	52	57	2.9192	1.1198	2.1665
ENSG00000087586,18	AURKA	protein_coding	102	53	49	1.2561	0.5144	1.1442
ENSG00000087586,18	AURKA	protein_coding	450	233	217	6.6901	2.5638	4.8103
ENSG00000087586,18	AURKA	protein_coding	70	36	34	1.0055	0.4358	0.9987
ENSG00000087586,18	AURKA	protein_coding	172	82	90	2.5698	1.1168	2.564
