# Supplementary material for: Post-transcriptional control drives Aurora kinase A expression in human cancers
Source: PLoS One. 2024 Nov 11;19(11):e0310625. doi: 10.1371/journal.pone.0310625 (PMC11554201; doi:10.1371/journal.pone.0310625)
Supplement: S1 Data — (ZIP) [file pone.0310625.s006.zip › S1_Data/processed datasets_AURKA mRNA/TCGA-LIHC/Primary Tumors.xls]

## Sheet: Primary Tumors
gene_id	gene_name	gene_type	unstranded	stranded_first	stranded_second	tpm_unstranded	fpkm_unstranded	fpkm_uq_unstranded
ENSG00000087586,18	AURKA	protein_coding	597	313	284	12.5771	4.7907	5.1378
ENSG00000087586,18	AURKA	protein_coding	161	80	81	3.2754	1.0869	1.6761
ENSG00000087586,18	AURKA	protein_coding	247	119	128	3.2587	1.3464	2.324
ENSG00000087586,18	AURKA	protein_coding	401	217	185	5.5986	2.1258	3.9479
ENSG00000087586,18	AURKA	protein_coding	74	35	39	1.3409	0.5519	1.1965
ENSG00000087586,18	AURKA	protein_coding	2726	1354	1373	42.1076	14.8917	19.8563
ENSG00000087586,18	AURKA	protein_coding	1195	594	601	17.8576	6.166	9.7578
ENSG00000087586,18	AURKA	protein_coding	287	164	123	6.0213	2.3254	3.5421
ENSG00000087586,18	AURKA	protein_coding	453	218	235	12.0202	3.7207	4.3901
ENSG00000087586,18	AURKA	protein_coding	1073	517	556	21.5087	7.3714	7.576
ENSG00000087586,18	AURKA	protein_coding	2737	1383	1356	67.386	26.6785	38.3476
ENSG00000087586,18	AURKA	protein_coding	946	481	465	19.083	6.7199	10.1913
ENSG00000087586,18	AURKA	protein_coding	1714	887	828	30.3965	10.7159	19.6566
ENSG00000087586,18	AURKA	protein_coding	108	50	58	2.3387	0.8112	1.2311
ENSG00000087586,18	AURKA	protein_coding	374	201	173	7.2249	2.4104	3.5488
ENSG00000087586,18	AURKA	protein_coding	385	207	178	7.0544	2.4416	2.67
ENSG00000087586,18	AURKA	protein_coding	1954	991	964	37.2293	16.9933	30.3901
ENSG00000087586,18	AURKA	protein_coding	528	247	281	18.0764	6.1576	7.7233
ENSG00000087586,18	AURKA	protein_coding	1184	616	568	15.1546	6.6851	10.7705
ENSG00000087586,18	AURKA	protein_coding	565	272	293	9.1044	3.7631	6.3817
ENSG00000087586,18	AURKA	protein_coding	91	42	49	2.5218	0.9138	1.3398
ENSG00000087586,18	AURKA	protein_coding	1497	788	709	34.9876	14.3084	22.1136
ENSG00000087586,18	AURKA	protein_coding	1157	605	555	18.5022	6.4764	8.8866
ENSG00000087586,18	AURKA	protein_coding	1212	632	580	7.5033	3.7546	7.9703
ENSG00000087586,18	AURKA	protein_coding	1843	928	915	41.5829	14.2445	16.825
ENSG00000087586,18	AURKA	protein_coding	613	301	312	6.2969	2.6035	5.158
ENSG00000087586,18	AURKA	protein_coding	2226	1090	1136	43.114	14.7123	18.8098
ENSG00000087586,18	AURKA	protein_coding	1200	598	602	22.3507	9.3603	11.4805
ENSG00000087586,18	AURKA	protein_coding	271	146	125	6.2988	2.7897	5.6116
ENSG00000087586,18	AURKA	protein_coding	197	106	91	6.2719	2.5873	4.4032
ENSG00000087586,18	AURKA	protein_coding	2433	1149	1284	39.6715	12.7409	15.2896
ENSG00000087586,18	AURKA	protein_coding	372	184	188	9.4312	3.9307	6.0738
ENSG00000087586,18	AURKA	protein_coding	837	436	401	18.0285	5.5491	5.5845
ENSG00000087586,18	AURKA	protein_coding	378	181	197	8.9606	3.3032	4.5048
ENSG00000087586,18	AURKA	protein_coding	2008	1009	1000	41.0214	14.2781	16.9557
ENSG00000087586,18	AURKA	protein_coding	1271	646	626	24.7334	8.4618	10.9043
ENSG00000087586,18	AURKA	protein_coding	1302	661	641	26.4616	11.6261	16.538
ENSG00000087586,18	AURKA	protein_coding	504	251	253	16.0406	6.3177	8.9717
ENSG00000087586,18	AURKA	protein_coding	1490	733	757	26.7695	8.0343	11.9612
ENSG00000087586,18	AURKA	protein_coding	274	117	157	4.9362	1.808	3.2546
ENSG00000087586,18	AURKA	protein_coding	332	167	165	6.6062	2.3347	3.8387
ENSG00000087586,18	AURKA	protein_coding	283	148	135	5.7949	2.7322	4.0602
ENSG00000087586,18	AURKA	protein_coding	530	277	253	10.2816	4.3521	8.7229
ENSG00000087586,18	AURKA	protein_coding	610	287	323	11.1966	4.3403	8.3702
ENSG00000087586,18	AURKA	protein_coding	1237	611	626	27.8104	13.4673	18.0354
ENSG00000087586,18	AURKA	protein_coding	811	419	392	21.3481	7.4559	8.8056
ENSG00000087586,18	AURKA	protein_coding	534	270	265	11.7587	4.1363	6.0411
ENSG00000087586,18	AURKA	protein_coding	1204	604	600	27.2931	9.0362	14.3392
ENSG00000087586,18	AURKA	protein_coding	499	268	231	8.471	4.0066	5.5386
ENSG00000087586,18	AURKA	protein_coding	160	85	75	3.5072	1.2977	2.0166
ENSG00000087586,18	AURKA	protein_coding	215	96	119	3.6227	1.6007	2.6055
ENSG00000087586,18	AURKA	protein_coding	1331	647	684	24.105	10.0908	14.5396
ENSG00000087586,18	AURKA	protein_coding	1308	651	657	20.413	6.7783	9.9002
ENSG00000087586,18	AURKA	protein_coding	2731	1362	1370	52.116	19.5103	32.391
ENSG00000087586,18	AURKA	protein_coding	2179	1093	1088	45.4089	14.2506	20.9809
ENSG00000087586,18	AURKA	protein_coding	84	40	44	2.6066	0.9643	2.0968
ENSG00000087586,18	AURKA	protein_coding	184	82	102	2.744	1.0632	1.8449
ENSG00000087586,18	AURKA	protein_coding	1687	829	858	32.77	11.6864	17.1159
ENSG00000087586,18	AURKA	protein_coding	3058	1579	1479	52.9762	23.8245	34.196
ENSG00000087586,18	AURKA	protein_coding	781	427	354	16.2784	5.5399	7.9871
ENSG00000087586,18	AURKA	protein_coding	916	471	445	19.3038	7.5055	15.517
ENSG00000087586,18	AURKA	protein_coding	449	223	226	16.5405	6.1223	9.1058
ENSG00000087586,18	AURKA	protein_coding	436	222	214	6.4518	2.4957	4.2674
ENSG00000087586,18	AURKA	protein_coding	103	66	37	1.9901	1.115	2.4747
ENSG00000087586,18	AURKA	protein_coding	193	105	89	4.0089	1.3815	1.7066
ENSG00000087586,18	AURKA	protein_coding	376	186	190	11.4856	4.9351	8.9859
ENSG00000087586,18	AURKA	protein_coding	1550	760	790	29.1279	11.1739	13.7515
ENSG00000087586,18	AURKA	protein_coding	800	416	385	18.0333	6.7344	9.019
ENSG00000087586,18	AURKA	protein_coding	254	124	130	9.8355	3.2612	4.8549
ENSG00000087586,18	AURKA	protein_coding	740	380	360	14.9361	5.0322	7.6199
ENSG00000087586,18	AURKA	protein_coding	727	346	381	14.7334	5.7679	8.7045
ENSG00000087586,18	AURKA	protein_coding	349	172	177	8.0488	2.5293	3.5656
ENSG00000087586,18	AURKA	protein_coding	498	245	254	7.0399	3.5649	5.5275
ENSG00000087586,18	AURKA	protein_coding	940	477	463	21.2423	7.6983	11.2174
ENSG00000087586,18	AURKA	protein_coding	185	97	88	6.8776	2.7184	4.5609
ENSG00000087586,18	AURKA	protein_coding	206	98	108	4.0113	1.4742	2.7867
ENSG00000087586,18	AURKA	protein_coding	321	148	174	8.5363	2.8204	3.3197
ENSG00000087586,18	AURKA	protein_coding	580	283	298	11.4858	5.2566	8.7846
ENSG00000087586,18	AURKA	protein_coding	2263	1167	1096	46.4812	15.8383	22.6368
ENSG00000087586,18	AURKA	protein_coding	894	432	462	13.6987	5.3528	9.5452
ENSG00000087586,18	AURKA	protein_coding	147	79	68	2.9356	1.0849	1.7948
ENSG00000087586,18	AURKA	protein_coding	519	256	263	9.9102	3.7721	5.608
ENSG00000087586,18	AURKA	protein_coding	1444	692	752	29.1314	12.2794	20.4069
ENSG00000087586,18	AURKA	protein_coding	902	457	447	18.0739	6.259	9.0127
ENSG00000087586,18	AURKA	protein_coding	1198	602	597	23.083	8.0546	12.6703
ENSG00000087586,18	AURKA	protein_coding	1482	740	744	28.2109	10.8689	21.1269
ENSG00000087586,18	AURKA	protein_coding	1238	614	624	29.1116	9.2676	10.9672
ENSG00000087586,18	AURKA	protein_coding	2506	1249	1261	46.2226	14.7192	16.7358
ENSG00000087586,18	AURKA	protein_coding	6065	3046	3026	204.708	65.7289	82.2159
ENSG00000087586,18	AURKA	protein_coding	1308	683	625	23.9889	9.4536	12.9415
ENSG00000087586,18	AURKA	protein_coding	718	372	346	14.8064	5.4198	7.4274
ENSG00000087586,18	AURKA	protein_coding	498	247	252	19.5551	5.4227	5.1486
ENSG00000087586,18	AURKA	protein_coding	1002	502	500	16.2106	7.4498	12.5322
ENSG00000087586,18	AURKA	protein_coding	419	209	210	7.859	2.8377	5.4415
ENSG00000087586,18	AURKA	protein_coding	862	424	438	20.2272	7.372	10.3175
ENSG00000087586,18	AURKA	protein_coding	1262	627	635	15.3956	6.15	8.7792
ENSG00000087586,18	AURKA	protein_coding	957	472	485	18.909	6.1204	9.4634
ENSG00000087586,18	AURKA	protein_coding	1427	713	714	30.8	10.2786	12.5057
ENSG00000087586,18	AURKA	protein_coding	480	249	231	7.292	3.2092	6.0562
ENSG00000087586,18	AURKA	protein_coding	200	93	107	2.7143	1.2297	2.2633
ENSG00000087586,18	AURKA	protein_coding	290	141	149	9.9838	3.3935	5.8025
ENSG00000087586,18	AURKA	protein_coding	949	451	498	19.8418	7.2577	8.7056
ENSG00000087586,18	AURKA	protein_coding	466	227	239	15.0202	6.4503	9.7479
ENSG00000087586,18	AURKA	protein_coding	260	128	132	5.2349	1.9407	3.4824
ENSG00000087586,18	AURKA	protein_coding	751	396	359	15.5116	6.027	9.8242
ENSG00000087586,18	AURKA	protein_coding	1202	582	621	15.7672	6.4755	10.749
ENSG00000087586,18	AURKA	protein_coding	1101	543	558	24.8121	9.2301	10.3839
ENSG00000087586,18	AURKA	protein_coding	776	377	399	24.7891	8.0937	8.4717
ENSG00000087586,18	AURKA	protein_coding	3064	1550	1514	51.5842	14.806	17.4856
ENSG00000087586,18	AURKA	protein_coding	1379	666	713	25.736	7.5395	10.6797
ENSG00000087586,18	AURKA	protein_coding	722	362	360	9.2974	3.6375	5.8795
ENSG00000087586,18	AURKA	protein_coding	680	330	351	17.4254	6.679	8.231
ENSG00000087586,18	AURKA	protein_coding	4667	2320	2349	97.1196	30.7001	31.4071
ENSG00000087586,18	AURKA	protein_coding	468	241	227	7.2863	3.1049	4.2965
ENSG00000087586,18	AURKA	protein_coding	93	49	44	1.9687	0.7488	1.6396
ENSG00000087586,18	AURKA	protein_coding	762	381	382	19.3668	8.1669	15.0952
ENSG00000087586,18	AURKA	protein_coding	2147	1055	1092	27.1909	11.1081	19.6602
ENSG00000087586,18	AURKA	protein_coding	1739	870	869	44.923	15.3109	17.9711
ENSG00000087586,18	AURKA	protein_coding	326	152	174	7.9844	2.9816	4.2063
ENSG00000087586,18	AURKA	protein_coding	2998	1512	1487	68.3389	22.8395	29.2751
ENSG00000087586,18	AURKA	protein_coding	1309	639	671	26.6513	9.851	12.4371
ENSG00000087586,18	AURKA	protein_coding	1044	521	523	20.6867	7.5174	10.7072
ENSG00000087586,18	AURKA	protein_coding	1965	1026	940	38.8544	13.6553	18.4309
ENSG00000087586,18	AURKA	protein_coding	59	33	27	1.5744	0.5849	1.0124
ENSG00000087586,18	AURKA	protein_coding	1681	834	847	31.3851	11.9595	19.2413
ENSG00000087586,18	AURKA	protein_coding	708	374	334	9.7845	4.093	10.6069
ENSG00000087586,18	AURKA	protein_coding	345	175	170	6.2279	2.3516	4.4308
ENSG00000087586,18	AURKA	protein_coding	629	309	321	11.5131	4.7367	8.406
ENSG00000087586,18	AURKA	protein_coding	686	351	335	10.9287	4.1107	6.9857
ENSG00000087586,18	AURKA	protein_coding	2507	1273	1234	52.9364	18.6077	22.878
ENSG00000087586,18	AURKA	protein_coding	266	124	142	12.955	4.3639	5.5384
ENSG00000087586,18	AURKA	protein_coding	635	325	310	18.9424	8.6367	18.1479
ENSG00000087586,18	AURKA	protein_coding	459	230	230	7.8847	3.3243	5.0355
ENSG00000087586,18	AURKA	protein_coding	344	154	193	6.7062	2.7361	4.6422
ENSG00000087586,18	AURKA	protein_coding	662	334	329	12.1169	4.1163	5.5985
ENSG00000087586,18	AURKA	protein_coding	85	38	47	1.8377	0.5902	0.8499
ENSG00000087586,18	AURKA	protein_coding	2161	1055	1106	33.4579	11.6204	18.0733
ENSG00000087586,18	AURKA	protein_coding	1851	922	931	39.7603	12.1429	13.7393
ENSG00000087586,18	AURKA	protein_coding	923	464	459	21.7189	7.7584	11.0018
ENSG00000087586,18	AURKA	protein_coding	615	285	331	12.6678	5.1749	8.8587
ENSG00000087586,18	AURKA	protein_coding	222	102	120	6.0965	2.3194	3.2158
ENSG00000087586,18	AURKA	protein_coding	1321	632	689	26.7659	9.2159	13.5713
ENSG00000087586,18	AURKA	protein_coding	449	222	227	8.7161	3.352	4.8884
ENSG00000087586,18	AURKA	protein_coding	212	110	103	4.519	1.5321	2.1045
ENSG00000087586,18	AURKA	protein_coding	472	233	239	8.3782	3.1982	5.7046
ENSG00000087586,18	AURKA	protein_coding	642	308	334	10.4481	3.772	6.4085
ENSG00000087586,18	AURKA	protein_coding	317	161	156	6.1787	2.7801	6.1842
ENSG00000087586,18	AURKA	protein_coding	446	245	202	8.4774	3.3427	5.4086
ENSG00000087586,18	AURKA	protein_coding	370	205	165	7.4384	2.6578	4.4434
ENSG00000087586,18	AURKA	protein_coding	1207	616	592	21.0565	7.3847	9.2815
ENSG00000087586,18	AURKA	protein_coding	2651	1279	1372	51.9789	14.7574	16.7948
ENSG00000087586,18	AURKA	protein_coding	263	116	147	4.8652	1.8551	3.3383
ENSG00000087586,18	AURKA	protein_coding	424	219	205	8.7573	3.4268	5.8628
ENSG00000087586,18	AURKA	protein_coding	647	322	326	9.7167	3.7224	5.7203
ENSG00000087586,18	AURKA	protein_coding	1249	640	609	18.2003	6.636	9.1488
ENSG00000087586,18	AURKA	protein_coding	238	121	117	5.4263	2.1762	4.0374
ENSG00000087586,18	AURKA	protein_coding	200	97	103	2.728	1.0641	1.5654
ENSG00000087586,18	AURKA	protein_coding	405	201	204	8.1414	3.3502	7.8774
ENSG00000087586,18	AURKA	protein_coding	649	326	323	10.79	3.5723	4.5236
ENSG00000087586,18	AURKA	protein_coding	2219	1121	1099	54.9247	20.1638	27.372
ENSG00000087586,18	AURKA	protein_coding	558	296	263	10.9249	3.9947	5.5887
ENSG00000087586,18	AURKA	protein_coding	1052	499	553	18.6446	6.5033	11.1393
ENSG00000087586,18	AURKA	protein_coding	1580	805	776	24.8965	9.6432	16.4678
ENSG00000087586,18	AURKA	protein_coding	2228	1111	1117	47.7621	13.1498	14.6691
ENSG00000087586,18	AURKA	protein_coding	271	140	131	5.5432	2.5757	6.6903
ENSG00000087586,18	AURKA	protein_coding	840	420	420	15.864	6.3952	10.1217
ENSG00000087586,18	AURKA	protein_coding	172	74	98	4.318	1.909	2.8013
ENSG00000087586,18	AURKA	protein_coding	2823	1452	1371	36.2946	13.0033	16.5524
ENSG00000087586,18	AURKA	protein_coding	388	178	210	9.0537	3.8867	8.3699
ENSG00000087586,18	AURKA	protein_coding	928	453	475	14.6499	4.8646	6.4582
ENSG00000087586,18	AURKA	protein_coding	987	481	508	34.2599	12.9517	19.9938
ENSG00000087586,18	AURKA	protein_coding	1273	616	660	25.8708	10.3104	23.2191
ENSG00000087586,18	AURKA	protein_coding	2397	1200	1197	42.8868	15.5222	19.9726
ENSG00000087586,18	AURKA	protein_coding	4219	2116	2103	59.581	18.6508	19.2432
ENSG00000087586,18	AURKA	protein_coding	849	441	408	14.7027	5.3398	7.5509
ENSG00000087586,18	AURKA	protein_coding	1340	669	673	37.1374	13.3755	18.982
ENSG00000087586,18	AURKA	protein_coding	1754	906	848	39.5653	16.8346	29.257
ENSG00000087586,18	AURKA	protein_coding	172	91	82	2.3525	0.8831	1.7752
ENSG00000087586,18	AURKA	protein_coding	857	432	425	18.0606	8.095	11.9513
ENSG00000087586,18	AURKA	protein_coding	297	158	139	5.0528	2.3855	4.7382
ENSG00000087586,18	AURKA	protein_coding	535	276	259	10.6006	3.9672	7.5016
ENSG00000087586,18	AURKA	protein_coding	246	135	112	3.8243	1.6705	3.4379
ENSG00000087586,18	AURKA	protein_coding	458	226	232	10.4266	5.0248	9.5472
ENSG00000087586,18	AURKA	protein_coding	358	180	178	6.7787	2.7647	5.9494
ENSG00000087586,18	AURKA	protein_coding	1115	548	567	38.7778	16.7047	21.8948
ENSG00000087586,18	AURKA	protein_coding	638	299	340	17.063	7.3843	10.9576
ENSG00000087586,18	AURKA	protein_coding	7423	3711	3713	166.153	50.43	57.2773
ENSG00000087586,18	AURKA	protein_coding	162	80	82	3.8284	1.4797	1.7721
ENSG00000087586,18	AURKA	protein_coding	948	477	471	22.9563	8.1693	13.2203
ENSG00000087586,18	AURKA	protein_coding	683	334	349	11.4121	4.8683	8.1101
ENSG00000087586,18	AURKA	protein_coding	824	416	408	19.919	7.5123	12.3603
ENSG00000087586,18	AURKA	protein_coding	660	332	328	13.7569	6.1195	7.4736
ENSG00000087586,18	AURKA	protein_coding	230	135	95	3.5143	1.4231	2.8787
ENSG00000087586,18	AURKA	protein_coding	386	199	187	9.3053	3.0427	3.985
ENSG00000087586,18	AURKA	protein_coding	952	458	497	18.9689	6.5647	9.9166
ENSG00000087586,18	AURKA	protein_coding	688	351	337	11.4019	4.3556	6.6086
ENSG00000087586,18	AURKA	protein_coding	602	312	290	16.1944	5.2183	5.1846
ENSG00000087586,18	AURKA	protein_coding	91	51	40	3.4126	1.2042	1.6683
ENSG00000087586,18	AURKA	protein_coding	2833	1410	1423	59.1472	19.6076	27.2964
ENSG00000087586,18	AURKA	protein_coding	1583	824	761	27.1863	9.266	14.5681
ENSG00000087586,18	AURKA	protein_coding	605	309	298	11.4406	4.6619	8.5081
ENSG00000087586,18	AURKA	protein_coding	969	467	502	18.0485	6.1845	9.145
ENSG00000087586,18	AURKA	protein_coding	361	163	198	8.4052	3.2337	5.3371
ENSG00000087586,18	AURKA	protein_coding	404	218	186	6.7158	2.8978	4.9318
ENSG00000087586,18	AURKA	protein_coding	619	312	307	15.2406	4.8145	6.3886
ENSG00000087586,18	AURKA	protein_coding	1728	897	831	39.1045	13.411	19.2633
ENSG00000087586,18	AURKA	protein_coding	1396	685	713	24.5348	8.4564	11.6104
ENSG00000087586,18	AURKA	protein_coding	425	218	209	7.2103	2.6214	4.5594
ENSG00000087586,18	AURKA	protein_coding	2155	1108	1048	37.3461	12.7837	18.1543
ENSG00000087586,18	AURKA	protein_coding	315	158	157	4.0873	1.6698	3.2736
ENSG00000087586,18	AURKA	protein_coding	199	92	107	4.578	2.4374	4.5426
ENSG00000087586,18	AURKA	protein_coding	1642	802	845	28.3664	9.892	15.3892
ENSG00000087586,18	AURKA	protein_coding	454	222	232	8.3574	3.4015	6.5765
ENSG00000087586,18	AURKA	protein_coding	325	161	164	6.0006	2.1886	3.5786
ENSG00000087586,18	AURKA	protein_coding	304	160	144	3.5243	1.4911	2.6257
ENSG00000087586,18	AURKA	protein_coding	225	113	112	4.1018	1.5112	2.5644
ENSG00000087586,18	AURKA	protein_coding	1150	567	583	24.3597	7.6478	8.3142
ENSG00000087586,18	AURKA	protein_coding	497	235	262	13.212	4.7014	8.2137
ENSG00000087586,18	AURKA	protein_coding	639	331	309	11.2055	4.1863	6.4322
ENSG00000087586,18	AURKA	protein_coding	989	500	489	21.1289	7.6696	10.8949
ENSG00000087586,18	AURKA	protein_coding	2254	1098	1156	52.7335	18.7578	20.4032
ENSG00000087586,18	AURKA	protein_coding	1388	696	693	29.2995	9.2707	13.3342
ENSG00000087586,18	AURKA	protein_coding	2119	1070	1050	39.9437	13.9555	18.7625
ENSG00000087586,18	AURKA	protein_coding	3894	1918	1980	52.2905	19.7619	29.279
ENSG00000087586,18	AURKA	protein_coding	1851	910	942	43.8931	15.9438	27.1418
ENSG00000087586,18	AURKA	protein_coding	153	71	82	4.618	1.7668	2.7161
ENSG00000087586,18	AURKA	protein_coding	1073	533	540	18.626	5.8612	7.3392
ENSG00000087586,18	AURKA	protein_coding	3304	1648	1657	61.4613	18.5169	21.1144
ENSG00000087586,18	AURKA	protein_coding	1043	540	503	19.5288	7.7586	10.7522
ENSG00000087586,18	AURKA	protein_coding	1028	502	526	18.0043	7.6017	16.3278
ENSG00000087586,18	AURKA	protein_coding	533	262	271	9.8249	3.4794	5.6697
ENSG00000087586,18	AURKA	protein_coding	2304	1129	1175	36.0293	12.4893	16.0965
ENSG00000087586,18	AURKA	protein_coding	574	276	298	9.5466	3.4212	5.5239
ENSG00000087586,18	AURKA	protein_coding	394	182	213	9.2569	3.3296	4.8228
ENSG00000087586,18	AURKA	protein_coding	3575	1777	1798	71.5022	29.6419	37.5775
ENSG00000087586,18	AURKA	protein_coding	613	313	302	8.4965	3.4695	6.0818
ENSG00000087586,18	AURKA	protein_coding	750	405	345	12.6257	4.9518	7.6996
ENSG00000087586,18	AURKA	protein_coding	1351	673	678	28.521	9.8122	12.9736
ENSG00000087586,18	AURKA	protein_coding	1562	794	771	33.8847	13.0856	22.8854
ENSG00000087586,18	AURKA	protein_coding	1019	523	496	52.783	19.2501	23.2979
ENSG00000087586,18	AURKA	protein_coding	2290	1160	1130	53.205	18.2971	20.1424
ENSG00000087586,18	AURKA	protein_coding	415	222	194	8.1512	3.2745	5.8834
ENSG00000087586,18	AURKA	protein_coding	1967	1031	936	33.829	13.8713	24.9362
ENSG00000087586,18	AURKA	protein_coding	926	450	476	17.8307	6.1828	8.0835
ENSG00000087586,18	AURKA	protein_coding	1615	822	793	25.7107	9.9482	15.3853
ENSG00000087586,18	AURKA	protein_coding	1224	592	633	20.5361	8.9513	12.8169
ENSG00000087586,18	AURKA	protein_coding	792	392	400	17.0952	6.9326	11.062
ENSG00000087586,18	AURKA	protein_coding	666	354	312	11.2196	4.2715	5.4756
ENSG00000087586,18	AURKA	protein_coding	466	217	249	7.4428	2.6159	3.7205
ENSG00000087586,18	AURKA	protein_coding	853	416	438	17.7266	6.1988	8.7333
ENSG00000087586,18	AURKA	protein_coding	948	477	471	30.687	11.2496	13.6993
ENSG00000087586,18	AURKA	protein_coding	1280	641	641	30.2402	10.5136	15.2545
ENSG00000087586,18	AURKA	protein_coding	597	284	313	9.1303	3.7822	6.5295
ENSG00000087586,18	AURKA	protein_coding	465	214	251	8.0961	2.9539	4.3718
ENSG00000087586,18	AURKA	protein_coding	700	334	366	12.3687	4.5712	6.6765
ENSG00000087586,18	AURKA	protein_coding	1021	503	518	23.6608	7.9679	11.2924
ENSG00000087586,18	AURKA	protein_coding	1694	838	856	26.9483	10.7256	14.7448
ENSG00000087586,18	AURKA	protein_coding	959	468	491	15.0512	5.6531	8.8221
ENSG00000087586,18	AURKA	protein_coding	3834	1829	2007	57.8832	19.7096	31.0875
ENSG00000087586,18	AURKA	protein_coding	2529	1276	1255	48.0448	17.6649	27.4925
ENSG00000087586,18	AURKA	protein_coding	230	120	110	3.9886	1.6451	3.2031
ENSG00000087586,18	AURKA	protein_coding	103	41	62	1.4065	0.5576	1.0926
ENSG00000087586,18	AURKA	protein_coding	1885	936	949	28.8583	12.1856	18.956
ENSG00000087586,18	AURKA	protein_coding	603	322	281	9.0025	5.0278	12.4112
ENSG00000087586,18	AURKA	protein_coding	4999	2492	2507	126.585	39.4309	41.2323
ENSG00000087586,18	AURKA	protein_coding	483	240	243	9.264	3.5506	5.5427
ENSG00000087586,18	AURKA	protein_coding	1772	852	920	34.489	11.7178	15.4087
ENSG00000087586,18	AURKA	protein_coding	529	264	266	10.9324	3.5942	5.9266
ENSG00000087586,18	AURKA	protein_coding	823	435	390	15.0289	6.9214	9.4024
ENSG00000087586,18	AURKA	protein_coding	423	223	201	9.1507	3.1449	4.4896
ENSG00000087586,18	AURKA	protein_coding	378	185	193	6.3171	2.535	3.7555
ENSG00000087586,18	AURKA	protein_coding	1438	718	720	19.2252	6.5051	8.3363
ENSG00000087586,18	AURKA	protein_coding	488	243	245	11.6853	3.6691	4.8672
ENSG00000087586,18	AURKA	protein_coding	515	289	226	10.5124	4.7484	9.2733
ENSG00000087586,18	AURKA	protein_coding	139	63	76	1.8096	0.8941	1.9343
ENSG00000087586,18	AURKA	protein_coding	529	275	254	12.3956	6.2016	15.1911
ENSG00000087586,18	AURKA	protein_coding	5611	2789	2915	108.953	37.2525	62.453
ENSG00000087586,18	AURKA	protein_coding	3751	1899	1858	63.775	26.601	42.0503
ENSG00000087586,18	AURKA	protein_coding	583	293	290	8.7508	2.9477	4.5738
ENSG00000087586,18	AURKA	protein_coding	497	254	243	10.7178	3.7913	5.1952
ENSG00000087586,18	AURKA	protein_coding	1784	903	881	24.8548	9.9583	15.0324
ENSG00000087586,18	AURKA	protein_coding	1551	782	771	26.5551	9.9674	16.4086
ENSG00000087586,18	AURKA	protein_coding	961	458	503	37.8756	11.9455	12.3818
ENSG00000087586,18	AURKA	protein_coding	1037	510	527	34.5963	16.0517	23.7095
ENSG00000087586,18	AURKA	protein_coding	692	341	351	10.0296	5.3675	9.0327
ENSG00000087586,18	AURKA	protein_coding	897	441	456	17.1454	5.9958	9.004
ENSG00000087586,18	AURKA	protein_coding	903	463	441	16.9806	5.8739	7.376
ENSG00000087586,18	AURKA	protein_coding	247	113	134	7.0421	2.2336	2.7143
ENSG00000087586,18	AURKA	protein_coding	804	426	378	14.4019	6.51	8.5184
ENSG00000087586,18	AURKA	protein_coding	550	278	274	10.8647	3.7074	5.5652
ENSG00000087586,18	AURKA	protein_coding	1613	832	781	21.5373	8.5012	15.7916
ENSG00000087586,18	AURKA	protein_coding	317	167	150	7.9452	2.7393	4.9217
ENSG00000087586,18	AURKA	protein_coding	262	135	127	3.6663	1.3333	2.487
ENSG00000087586,18	AURKA	protein_coding	4028	2009	2020	54.8304	19.0527	23.7946
ENSG00000087586,18	AURKA	protein_coding	635	297	338	14.7628	6.824	12.6632
ENSG00000087586,18	AURKA	protein_coding	762	379	384	13.9166	4.9886	7.7049
ENSG00000087586,18	AURKA	protein_coding	1978	966	1019	74.2948	23.1975	32.5398
ENSG00000087586,18	AURKA	protein_coding	331	171	160	7.4499	2.8866	5.4804
ENSG00000087586,18	AURKA	protein_coding	820	416	404	18.3591	5.1586	5.1858
ENSG00000087586,18	AURKA	protein_coding	711	334	377	11.0136	3.69	4.9251
ENSG00000087586,18	AURKA	protein_coding	400	193	207	6.6568	2.5056	4.4702
ENSG00000087586,18	AURKA	protein_coding	1015	514	502	9.4262	3.0824	4.6466
ENSG00000087586,18	AURKA	protein_coding	579	287	292	12.7471	4.1328	4.2398
ENSG00000087586,18	AURKA	protein_coding	133	66	67	2.228	0.9128	1.7867
ENSG00000087586,18	AURKA	protein_coding	152	63	89	2.9993	1.3183	2.827
ENSG00000087586,18	AURKA	protein_coding	1303	638	665	20.2525	6.9829	8.8752
ENSG00000087586,18	AURKA	protein_coding	167	85	82	2.9306	1.1603	2.4493
ENSG00000087586,18	AURKA	protein_coding	281	140	141	7.3403	2.88	4.9445
ENSG00000087586,18	AURKA	protein_coding	1055	522	533	22.4004	8.4453	14.0598
ENSG00000087586,18	AURKA	protein_coding	561	279	282	11.5561	4.6651	8.0776
ENSG00000087586,18	AURKA	protein_coding	111	48	63	2.2761	0.9303	2.0538
ENSG00000087586,18	AURKA	protein_coding	589	286	303	12.9719	4.8306	7.9424
ENSG00000087586,18	AURKA	protein_coding	210	114	96	5.0802	2.1837	3.5999
ENSG00000087586,18	AURKA	protein_coding	328	168	160	6.2016	2.7164	5.6388
ENSG00000087586,18	AURKA	protein_coding	756	375	381	17.0959	7.4664	13.3846
ENSG00000087586,18	AURKA	protein_coding	1754	906	848	33.934	15.0199	21.6436
ENSG00000087586,18	AURKA	protein_coding	538	270	268	15.1488	7.4745	12.7724
ENSG00000087586,18	AURKA	protein_coding	209	112	97	4.671	1.7116	2.8332
ENSG00000087586,18	AURKA	protein_coding	432	222	210	13.0832	4.9724	5.8738
ENSG00000087586,18	AURKA	protein_coding	274	140	134	5.6132	2.3445	4.0276
ENSG00000087586,18	AURKA	protein_coding	499	248	251	9.7656	3.7859	5.3629
ENSG00000087586,18	AURKA	protein_coding	1324	677	648	29.5896	9.0885	10.7854
ENSG00000087586,18	AURKA	protein_coding	1361	669	692	27.7894	10.1996	12.5075
ENSG00000087586,18	AURKA	protein_coding	395	185	210	8.5281	2.9519	4.2999
ENSG00000087586,18	AURKA	protein_coding	332	158	174	7.432	2.778	3.7547
ENSG00000087586,18	AURKA	protein_coding	1909	965	946	38.6191	14.0944	20.2258
ENSG00000087586,18	AURKA	protein_coding	1021	499	523	37.7934	10.3505	10.8431
ENSG00000087586,18	AURKA	protein_coding	2586	1299	1288	59.8536	21.293	25.2383
ENSG00000087586,18	AURKA	protein_coding	2403	1261	1144	54.5227	15.6374	16.6649
ENSG00000087586,18	AURKA	protein_coding	1257	633	626	22.1531	9.0342	17.4617
ENSG00000087586,18	AURKA	protein_coding	550	257	293	10.0153	3.9079	6.1076
ENSG00000087586,18	AURKA	protein_coding	1997	1001	996	34.9324	12.0081	13.6801
ENSG00000087586,18	AURKA	protein_coding	1008	516	492	33.4879	11.4829	13.6231
ENSG00000087586,18	AURKA	protein_coding	246	123	123	5.0628	1.7055	3.0345
ENSG00000087586,18	AURKA	protein_coding	2223	1071	1152	34.0729	11.9357	17.5937
ENSG00000087586,18	AURKA	protein_coding	199	103	96	2.375	0.8816	1.7822
ENSG00000087586,18	AURKA	protein_coding	509	270	239	9.4733	3.5519	5.7168
ENSG00000087586,18	AURKA	protein_coding	556	279	277	12.8211	4.169	5.6586
ENSG00000087586,18	AURKA	protein_coding	403	191	212	8.4698	3.4714	4.9171
ENSG00000087586,18	AURKA	protein_coding	439	236	203	10.1964	3.3967	4.4876
ENSG00000087586,18	AURKA	protein_coding	250	120	130	5.0939	2.0574	3.7298
ENSG00000087586,18	AURKA	protein_coding	237	122	115	5.0253	1.5323	2.4045
ENSG00000087586,18	AURKA	protein_coding	265	131	135	5.7896	2.2739	3.5494
ENSG00000087586,18	AURKA	protein_coding	1612	808	804	24.3605	9.1687	13.127
ENSG00000087586,18	AURKA	protein_coding	624	312	312	11.8759	4.3528	6.9779
ENSG00000087586,18	AURKA	protein_coding	82	45	37	1.7678	0.7467	1.7689
ENSG00000087586,18	AURKA	protein_coding	668	331	337	14.3068	5.3987	7.6535
ENSG00000087586,18	AURKA	protein_coding	1267	637	630	27.2284	9.8217	13.2286
ENSG00000087586,18	AURKA	protein_coding	466	227	239	9.3735	3.9922	5.9202
ENSG00000087586,18	AURKA	protein_coding	397	203	195	7.7151	2.6718	4.0577
ENSG00000087586,18	AURKA	protein_coding	137	70	67	4.2737	1.6339	2.791
ENSG00000087586,18	AURKA	protein_coding	799	404	396	19.2498	6.6991	8.5169
ENSG00000087586,18	AURKA	protein_coding	2407	1196	1217	40.0764	13.7878	24.352
ENSG00000087586,18	AURKA	protein_coding	695	317	378	9.0611	4.2063	7.4072
ENSG00000087586,18	AURKA	protein_coding	738	353	385	12.1562	4.6834	5.6684
