# Supplementary material for: Post-transcriptional control drives Aurora kinase A expression in human cancers
Source: PLoS One. 2024 Nov 11;19(11):e0310625. doi: 10.1371/journal.pone.0310625 (PMC11554201; doi:10.1371/journal.pone.0310625)
Supplement: S1 Data — (ZIP) [file pone.0310625.s006.zip › S1_Data/processed datasets_AURKA mRNA/TCGA-KIRP/Solid Tissue Normal.xls]

## Sheet: Solid Tissue Normal
# gene-model: GENCODE v36
gene_id	gene_name	gene_type	unstranded	stranded_first	stranded_second	tpm_unstranded	fpkm_unstranded	fpkm_uq_unstranded
ENSG00000087586,18	AURKA	protein_coding	248	116	132	4.4254	1.4125	1.3637
ENSG00000087586,18	AURKA	protein_coding	198	92	106	2.7168	1.0105	1.1012
ENSG00000087586,18	AURKA	protein_coding	165	70	95	2.2832	0.939	1.0677
ENSG00000087586,18	AURKA	protein_coding	177	82	95	3.2254	1.1901	1.3156
ENSG00000087586,18	AURKA	protein_coding	284	143	141	3.2504	1.1801	1.419
ENSG00000087586,18	AURKA	protein_coding	221	111	110	3.1709	1.0976	1.2724
ENSG00000087586,18	AURKA	protein_coding	101	54	47	2.8006	0.9739	0.9522
ENSG00000087586,18	AURKA	protein_coding	131	65	67	1.9535	0.6242	0.656
ENSG00000087586,18	AURKA	protein_coding	82	41	41	2.8007	0.9498	0.9455
ENSG00000087586,18	AURKA	protein_coding	218	99	120	2.4804	0.9483	1.1269
ENSG00000087586,18	AURKA	protein_coding	226	112	114	2.5573	1.0849	1.3092
ENSG00000087586,18	AURKA	protein_coding	184	95	89	2.5604	0.9823	1.1815
ENSG00000087586,18	AURKA	protein_coding	197	98	99	3.4511	1.1638	1.2163
ENSG00000087586,18	AURKA	protein_coding	233	118	116	3.8488	1.1787	1.1348
ENSG00000087586,18	AURKA	protein_coding	117	61	56	2.2591	0.7669	0.7675
ENSG00000087586,18	AURKA	protein_coding	184	89	96	2.8818	0.9551	0.9594
ENSG00000087586,18	AURKA	protein_coding	219	99	120	4.6397	1.5336	1.5755
ENSG00000087586,18	AURKA	protein_coding	173	89	84	2.2628	0.8693	1.0164
ENSG00000087586,18	AURKA	protein_coding	124	61	63	2.4168	1.1557	1.3504
ENSG00000087586,18	AURKA	protein_coding	201	95	106	2.94	0.8508	0.8586
ENSG00000087586,18	AURKA	protein_coding	167	77	90	2.1831	0.8119	0.865
ENSG00000087586,18	AURKA	protein_coding	178	91	87	2.2529	0.8149	0.9154
ENSG00000087586,18	AURKA	protein_coding	244	114	131	3.2374	1.088	1.2484
ENSG00000087586,18	AURKA	protein_coding	122	69	53	2.8286	0.9169	0.8804
ENSG00000087586,18	AURKA	protein_coding	210	106	104	2.6077	0.9884	1.0569
ENSG00000087586,18	AURKA	protein_coding	120	59	61	4.2521	1.1793	1.0796
ENSG00000087586,18	AURKA	protein_coding	67	31	36	2.776	1.0732	1.1334
ENSG00000087586,18	AURKA	protein_coding	111	55	56	1.53	0.6803	0.7902
