# Supplementary material for: Post-transcriptional control drives Aurora kinase A expression in human cancers
Source: PLoS One. 2024 Nov 11;19(11):e0310625. doi: 10.1371/journal.pone.0310625 (PMC11554201; doi:10.1371/journal.pone.0310625)
Supplement: S1 Data — (ZIP) [file pone.0310625.s006.zip › S1_Data/processed datasets_AURKA mRNA/TCGA-KIRP/Primary Tumors.xls]

## Sheet: Primary Tumors
gene_id	gene_name	gene_type	unstranded	stranded_first	stranded_second	tpm_unstranded	fpkm_unstranded	fpkm_uq_unstranded
ENSG00000087586,18	AURKA	protein_coding	204	96	108	3.5699	1.3441	1.336
ENSG00000087586,18	AURKA	protein_coding	174	87	87	3.4855	1.3283	1.5067
ENSG00000087586,18	AURKA	protein_coding	535	270	265	11.1637	2.977	2.8113
ENSG00000087586,18	AURKA	protein_coding	113	57	56	4.0947	1.6212	1.8555
ENSG00000087586,18	AURKA	protein_coding	1398	693	705	26.0552	8.085	8.0835
ENSG00000087586,18	AURKA	protein_coding	213	113	100	2.9329	1.622	2.4537
ENSG00000087586,18	AURKA	protein_coding	1135	527	608	19.8485	5.7279	5.4628
ENSG00000087586,18	AURKA	protein_coding	803	412	391	26.3246	7.8068	7.6335
ENSG00000087586,18	AURKA	protein_coding	216	105	111	7.1851	2.5145	2.4436
ENSG00000087586,18	AURKA	protein_coding	264	135	129	4.8529	1.5673	1.5836
ENSG00000087586,18	AURKA	protein_coding	171	77	94	4.9674	1.8152	2.2633
ENSG00000087586,18	AURKA	protein_coding	308	178	130	4.3184	2.4364	3.124
ENSG00000087586,18	AURKA	protein_coding	288	128	160	8.8691	2.773	2.644
ENSG00000087586,18	AURKA	protein_coding	206	110	96	5.1138	1.5237	1.3868
ENSG00000087586,18	AURKA	protein_coding	373	185	188	9.7747	3.2468	3.3055
ENSG00000087586,18	AURKA	protein_coding	158	80	78	2.3643	1.1735	1.5676
ENSG00000087586,18	AURKA	protein_coding	413	207	206	7.8192	2.2508	2.2558
ENSG00000087586,18	AURKA	protein_coding	182	85	97	3.8755	1.2755	1.3235
ENSG00000087586,18	AURKA	protein_coding	104	58	46	2.2178	0.8147	0.9179
ENSG00000087586,18	AURKA	protein_coding	811	413	399	8.584	3.101	3.1885
ENSG00000087586,18	AURKA	protein_coding	168	92	76	4.7973	1.6461	1.7551
ENSG00000087586,18	AURKA	protein_coding	183	101	82	2.7297	1.6957	2.2558
ENSG00000087586,18	AURKA	protein_coding	339	176	163	7.0113	2.6841	2.9301
ENSG00000087586,18	AURKA	protein_coding	108	52	56	2.6395	1.2953	1.5126
ENSG00000087586,18	AURKA	protein_coding	199	93	106	4.8954	1.7307	1.6674
ENSG00000087586,18	AURKA	protein_coding	1543	735	808	31.1668	9.1285	10.4622
ENSG00000087586,18	AURKA	protein_coding	768	407	361	15.0102	4.7392	4.5312
ENSG00000087586,18	AURKA	protein_coding	155	72	83	3.9874	1.3022	1.2378
ENSG00000087586,18	AURKA	protein_coding	317	151	166	5.8663	2.3784	2.8041
ENSG00000087586,18	AURKA	protein_coding	678	346	332	10.0708	4.1298	4.6812
ENSG00000087586,18	AURKA	protein_coding	466	236	230	8.2854	3.4753	3.9216
ENSG00000087586,18	AURKA	protein_coding	350	174	176	5.8642	1.8564	2.0308
ENSG00000087586,18	AURKA	protein_coding	1260	642	618	30.249	11.0705	10.8723
ENSG00000087586,18	AURKA	protein_coding	431	213	218	11.5589	3.4241	3.3898
ENSG00000087586,18	AURKA	protein_coding	74	31	43	1.4667	0.6093	0.6998
ENSG00000087586,18	AURKA	protein_coding	489	248	242	6.9641	2.348	2.4025
ENSG00000087586,18	AURKA	protein_coding	285	140	145	4.8545	1.6914	1.7585
ENSG00000087586,18	AURKA	protein_coding	253	127	126	5.3847	2.319	2.4834
ENSG00000087586,18	AURKA	protein_coding	178	94	84	3.8174	1.6241	1.9528
ENSG00000087586,18	AURKA	protein_coding	57	27	30	1.8131	0.8897	1.1279
ENSG00000087586,18	AURKA	protein_coding	141	69	72	2.3197	1.1529	1.6335
ENSG00000087586,18	AURKA	protein_coding	200	95	105	5.3241	2.0227	2.1624
ENSG00000087586,18	AURKA	protein_coding	335	166	169	7.8414	3.3946	3.6768
ENSG00000087586,18	AURKA	protein_coding	303	167	136	4.2551	1.8952	2.1555
ENSG00000087586,18	AURKA	protein_coding	309	151	158	4.9241	1.41	1.3089
ENSG00000087586,18	AURKA	protein_coding	189	98	91	4.1654	1.588	1.8378
ENSG00000087586,18	AURKA	protein_coding	804	407	397	11.6414	5.9422	8.075
ENSG00000087586,18	AURKA	protein_coding	361	183	178	7.2919	2.3155	2.2774
ENSG00000087586,18	AURKA	protein_coding	122	62	60	3.4175	1.587	1.7933
ENSG00000087586,18	AURKA	protein_coding	161	77	84	3.7936	1.0332	1.0144
ENSG00000087586,18	AURKA	protein_coding	1066	554	512	28.1296	7.0686	6.8754
ENSG00000087586,18	AURKA	protein_coding	918	450	468	18.4163	4.7605	5.1328
ENSG00000087586,18	AURKA	protein_coding	466	228	238	5.8067	2.0612	2.1589
ENSG00000087586,18	AURKA	protein_coding	472	246	226	6.5077	2.4409	2.5655
ENSG00000087586,18	AURKA	protein_coding	160	84	76	3.766	1.4176	1.4084
ENSG00000087586,18	AURKA	protein_coding	682	350	332	15.3699	6.1289	6.1883
ENSG00000087586,18	AURKA	protein_coding	252	116	136	5.7546	2.4197	2.7197
ENSG00000087586,18	AURKA	protein_coding	170	82	88	4.3584	2.0553	2.7631
ENSG00000087586,18	AURKA	protein_coding	144	70	74	3.5701	2.0812	2.6152
ENSG00000087586,18	AURKA	protein_coding	184	94	90	5.0945	2.0159	2.3029
ENSG00000087586,18	AURKA	protein_coding	324	175	150	6.3495	2.4169	2.6602
ENSG00000087586,18	AURKA	protein_coding	223	113	110	4.5069	1.7192	1.8215
ENSG00000087586,18	AURKA	protein_coding	618	298	320	9.3525	3.4305	3.5826
ENSG00000087586,18	AURKA	protein_coding	348	165	183	5.069	1.9835	2.0764
ENSG00000087586,18	AURKA	protein_coding	267	135	132	4.8429	2.1418	2.3735
ENSG00000087586,18	AURKA	protein_coding	236	109	127	5.2017	1.3235	1.5084
ENSG00000087586,18	AURKA	protein_coding	153	79	74	4.2291	1.7619	1.9393
ENSG00000087586,18	AURKA	protein_coding	1391	696	695	22.5711	8.8658	9.6953
ENSG00000087586,18	AURKA	protein_coding	278	140	138	4.3473	1.5241	1.9044
ENSG00000087586,18	AURKA	protein_coding	141	69	72	7.5447	3.2392	3.7998
ENSG00000087586,18	AURKA	protein_coding	76	32	44	2.2335	1.3176	2.0001
ENSG00000087586,18	AURKA	protein_coding	258	127	131	3.2389	1.1242	1.2528
ENSG00000087586,18	AURKA	protein_coding	211	111	100	4.0635	1.3861	1.2965
ENSG00000087586,18	AURKA	protein_coding	371	197	175	7.126	1.7796	1.8252
ENSG00000087586,18	AURKA	protein_coding	1144	578	567	22.104	6.4306	6.2295
ENSG00000087586,18	AURKA	protein_coding	553	294	259	10.2134	3.5054	3.5268
ENSG00000087586,18	AURKA	protein_coding	431	211	221	7.2408	2.9305	3.1876
ENSG00000087586,18	AURKA	protein_coding	356	172	184	5.3171	2.3887	2.6759
ENSG00000087586,18	AURKA	protein_coding	137	75	62	3.8305	1.8054	2.1517
ENSG00000087586,18	AURKA	protein_coding	332	166	166	3.8981	2.0513	2.6566
ENSG00000087586,18	AURKA	protein_coding	186	90	96	3.0595	1.3109	1.594
ENSG00000087586,18	AURKA	protein_coding	280	131	149	6.3755	1.9779	1.9238
ENSG00000087586,18	AURKA	protein_coding	163	90	73	4.0476	1.2109	1.1595
ENSG00000087586,18	AURKA	protein_coding	528	276	252	8.0768	3.2546	3.7353
ENSG00000087586,18	AURKA	protein_coding	175	94	81	3.7265	1.441	1.4971
ENSG00000087586,18	AURKA	protein_coding	232	120	112	3.7648	1.3607	1.3563
ENSG00000087586,18	AURKA	protein_coding	371	192	179	4.125	1.9013	2.496
ENSG00000087586,18	AURKA	protein_coding	139	59	80	2.9506	0.9782	0.9536
ENSG00000087586,18	AURKA	protein_coding	214	111	103	3.6606	1.8619	2.4402
ENSG00000087586,18	AURKA	protein_coding	129	59	70	2.8082	1.3221	1.5644
ENSG00000087586,18	AURKA	protein_coding	94	48	46	2.6905	1.4398	2.1302
ENSG00000087586,18	AURKA	protein_coding	302	139	163	6.9094	2.0644	1.988
ENSG00000087586,18	AURKA	protein_coding	209	96	113	5.0291	1.7867	1.7888
ENSG00000087586,18	AURKA	protein_coding	384	195	190	5.0894	2.6124	3.2944
ENSG00000087586,18	AURKA	protein_coding	1253	576	678	20.3326	5.2201	5.6215
ENSG00000087586,18	AURKA	protein_coding	326	178	148	4.7157	1.7446	1.8296
ENSG00000087586,18	AURKA	protein_coding	525	274	251	7.7965	2.9026	3.2897
ENSG00000087586,18	AURKA	protein_coding	161	86	75	2.5714	1.3232	1.7251
ENSG00000087586,18	AURKA	protein_coding	595	276	319	10.5044	3.2296	3.2302
ENSG00000087586,18	AURKA	protein_coding	264	117	148	5.0645	1.8438	1.8758
ENSG00000087586,18	AURKA	protein_coding	145	62	83	5.5774	1.7205	1.602
ENSG00000087586,18	AURKA	protein_coding	519	265	254	7.115	2.8123	2.9251
ENSG00000087586,18	AURKA	protein_coding	193	98	95	4.4734	1.6387	1.7837
ENSG00000087586,18	AURKA	protein_coding	233	123	110	4.4032	1.5804	1.6711
ENSG00000087586,18	AURKA	protein_coding	157	83	74	3.2702	0.954	0.9927
ENSG00000087586,18	AURKA	protein_coding	134	69	65	1.8495	0.8647	0.9788
ENSG00000087586,18	AURKA	protein_coding	92	54	38	3.6124	1.5712	1.8589
ENSG00000087586,18	AURKA	protein_coding	128	63	65	3.308	0.8929	0.7882
ENSG00000087586,18	AURKA	protein_coding	390	194	196	6.8609	2.9002	3.1318
ENSG00000087586,18	AURKA	protein_coding	446	221	225	9.6427	2.9103	2.7872
ENSG00000087586,18	AURKA	protein_coding	339	181	158	7.2416	2.4449	2.4766
ENSG00000087586,18	AURKA	protein_coding	450	232	218	10.2577	3.0649	3.4545
ENSG00000087586,18	AURKA	protein_coding	382	198	184	7.027	3.608	4.3531
ENSG00000087586,18	AURKA	protein_coding	1134	538	596	26.4269	8.4874	8.4225
ENSG00000087586,18	AURKA	protein_coding	2200	1079	1121	29.2573	8.3647	8.6203
ENSG00000087586,18	AURKA	protein_coding	336	166	170	9.739	2.6243	2.4748
ENSG00000087586,18	AURKA	protein_coding	259	126	133	4.8935	1.9267	1.9254
ENSG00000087586,18	AURKA	protein_coding	614	305	309	19.4217	6.3621	6.3043
ENSG00000087586,18	AURKA	protein_coding	269	132	137	4.175	1.6835	1.6828
ENSG00000087586,18	AURKA	protein_coding	154	77	77	2.2347	1.1955	1.5931
ENSG00000087586,18	AURKA	protein_coding	85	41	44	2.1696	0.7895	0.7714
ENSG00000087586,18	AURKA	protein_coding	361	176	185	7.3688	2.7025	2.7571
ENSG00000087586,18	AURKA	protein_coding	111	52	59	6.2854	1.7148	1.5115
ENSG00000087586,18	AURKA	protein_coding	252	131	122	3.8329	1.6057	1.8485
ENSG00000087586,18	AURKA	protein_coding	224	109	115	3.9644	1.2462	1.5698
ENSG00000087586,18	AURKA	protein_coding	821	376	445	11.2098	2.9902	2.8615
ENSG00000087586,18	AURKA	protein_coding	436	239	197	7.9801	2.6739	2.4779
ENSG00000087586,18	AURKA	protein_coding	608	299	309	20.6023	6.9986	7.7379
ENSG00000087586,18	AURKA	protein_coding	202	102	100	4.6977	1.517	1.6163
ENSG00000087586,18	AURKA	protein_coding	686	329	357	7.581	2.8052	3.057
ENSG00000087586,18	AURKA	protein_coding	92	56	36	3.6143	1.2866	1.2528
ENSG00000087586,18	AURKA	protein_coding	368	185	183	5.1724	2.5306	3.0131
ENSG00000087586,18	AURKA	protein_coding	332	170	162	3.4509	2.1451	3.1345
ENSG00000087586,18	AURKA	protein_coding	251	131	120	4.5745	2.196	2.4577
ENSG00000087586,18	AURKA	protein_coding	250	116	134	5.0136	1.6825	1.6376
ENSG00000087586,18	AURKA	protein_coding	188	88	100	2.7373	1.949	2.9807
ENSG00000087586,18	AURKA	protein_coding	286	133	154	4.0585	1.7819	2.0578
ENSG00000087586,18	AURKA	protein_coding	379	190	189	6.9938	2.1435	2.077
ENSG00000087586,18	AURKA	protein_coding	126	73	54	3.9191	0.9708	0.9058
ENSG00000087586,18	AURKA	protein_coding	173	77	96	4.2247	1.2295	1.1829
ENSG00000087586,18	AURKA	protein_coding	403	186	217	10.5426	2.7534	2.5513
ENSG00000087586,18	AURKA	protein_coding	199	103	96	2.7206	1.2382	1.7081
ENSG00000087586,18	AURKA	protein_coding	146	75	71	2.9775	1.3194	1.7228
ENSG00000087586,18	AURKA	protein_coding	189	94	95	5.1695	1.4555	1.6371
ENSG00000087586,18	AURKA	protein_coding	184	94	90	5.3929	2.3585	2.718
ENSG00000087586,18	AURKA	protein_coding	1330	656	674	22.3929	7.1571	7.3949
ENSG00000087586,18	AURKA	protein_coding	507	243	264	5.7428	2.4161	2.7163
ENSG00000087586,18	AURKA	protein_coding	142	76	66	2.5686	1.6048	2.6166
ENSG00000087586,18	AURKA	protein_coding	178	76	102	3.3517	1.3331	1.4621
ENSG00000087586,18	AURKA	protein_coding	332	157	175	5.027	1.951	2.0827
ENSG00000087586,18	AURKA	protein_coding	346	170	176	8.1117	3.2259	3.2624
ENSG00000087586,18	AURKA	protein_coding	586	287	299	6.4229	2.5346	2.7466
ENSG00000087586,18	AURKA	protein_coding	171	96	75	2.4271	0.9451	1.1498
ENSG00000087586,18	AURKA	protein_coding	211	106	105	5.3344	1.9737	2.041
ENSG00000087586,18	AURKA	protein_coding	218	113	105	4.0229	1.4786	1.5359
ENSG00000087586,18	AURKA	protein_coding	404	187	217	13.6589	3.7806	3.6825
ENSG00000087586,18	AURKA	protein_coding	538	293	246	7.8581	2.1009	2.1269
ENSG00000087586,18	AURKA	protein_coding	193	104	89	3.54	1.3868	1.7426
ENSG00000087586,18	AURKA	protein_coding	122	56	66	3.4822	1.328	1.4725
ENSG00000087586,18	AURKA	protein_coding	236	109	127	4.9814	1.7049	1.88
ENSG00000087586,18	AURKA	protein_coding	250	139	111	3.87	1.3559	1.3842
ENSG00000087586,18	AURKA	protein_coding	204	108	96	3.9826	1.3871	1.3845
ENSG00000087586,18	AURKA	protein_coding	89	45	44	2.3671	0.9236	1.1217
ENSG00000087586,18	AURKA	protein_coding	638	316	322	10.1758	5.3464	6.6075
ENSG00000087586,18	AURKA	protein_coding	943	454	489	11.22	4.7037	5.6662
ENSG00000087586,18	AURKA	protein_coding	3022	1488	1535	57.499	14.7408	14.8477
ENSG00000087586,18	AURKA	protein_coding	291	155	136	4.7724	2.4107	3.0759
ENSG00000087586,18	AURKA	protein_coding	534	282	252	13.3538	4.4345	4.5661
ENSG00000087586,18	AURKA	protein_coding	674	355	319	12.1145	3.0895	2.9427
ENSG00000087586,18	AURKA	protein_coding	199	106	93	3.4	1.4882	1.7414
ENSG00000087586,18	AURKA	protein_coding	955	492	463	25.9603	7.8343	8.3733
ENSG00000087586,18	AURKA	protein_coding	910	467	443	22.3482	8.3922	8.6188
ENSG00000087586,18	AURKA	protein_coding	454	257	197	10.1025	3.2676	3.1546
ENSG00000087586,18	AURKA	protein_coding	788	395	393	13.2776	4.6379	4.9834
ENSG00000087586,18	AURKA	protein_coding	241	117	124	5.101	1.557	1.5985
ENSG00000087586,18	AURKA	protein_coding	103	58	45	2.0902	0.9471	1.3165
ENSG00000087586,18	AURKA	protein_coding	129	71	58	5.7325	1.9575	1.8173
ENSG00000087586,18	AURKA	protein_coding	143	67	76	5.6872	1.7762	1.7848
ENSG00000087586,18	AURKA	protein_coding	302	166	136	4.7874	1.9943	2.2528
ENSG00000087586,18	AURKA	protein_coding	394	181	213	5.7615	2.1642	2.2855
ENSG00000087586,18	AURKA	protein_coding	287	141	146	5.7888	2.4169	2.7399
ENSG00000087586,18	AURKA	protein_coding	154	73	81	3.9455	1.1504	1.1314
ENSG00000087586,18	AURKA	protein_coding	728	367	362	10.4737	2.9837	2.8367
ENSG00000087586,18	AURKA	protein_coding	406	208	199	7.5814	3.3612	3.781
ENSG00000087586,18	AURKA	protein_coding	181	100	81	3.0906	1.3801	1.6194
ENSG00000087586,18	AURKA	protein_coding	174	83	91	3.5948	1.0692	1.0653
ENSG00000087586,18	AURKA	protein_coding	197	96	101	4.2226	1.4952	1.529
ENSG00000087586,18	AURKA	protein_coding	1525	768	759	35.3344	10.3672	10.7546
ENSG00000087586,18	AURKA	protein_coding	249	122	127	5.6612	2.135	2.2654
ENSG00000087586,18	AURKA	protein_coding	254	115	139	5.3369	2.0756	2.1047
ENSG00000087586,18	AURKA	protein_coding	93	47	46	2.4434	1.0724	1.2869
ENSG00000087586,18	AURKA	protein_coding	307	158	149	4.8477	1.9007	2.1063
ENSG00000087586,18	AURKA	protein_coding	140	73	67	4.0226	1.4381	1.389
ENSG00000087586,18	AURKA	protein_coding	450	241	209	8.418	2.8562	2.8262
ENSG00000087586,18	AURKA	protein_coding	244	125	119	5.4631	2.104	2.2664
ENSG00000087586,18	AURKA	protein_coding	550	285	265	22.4705	9.7039	11.1888
ENSG00000087586,18	AURKA	protein_coding	298	151	147	6.1092	1.9068	1.8748
ENSG00000087586,18	AURKA	protein_coding	260	112	148	6.5412	2.0687	1.9419
ENSG00000087586,18	AURKA	protein_coding	1001	501	500	13.9371	6.1212	7.0482
ENSG00000087586,18	AURKA	protein_coding	153	68	85	4.969	1.292	1.178
ENSG00000087586,18	AURKA	protein_coding	468	221	247	7.5656	2.5692	2.7056
ENSG00000087586,18	AURKA	protein_coding	595	298	297	9.6621	3.732	4.5212
ENSG00000087586,18	AURKA	protein_coding	555	270	285	10.3515	3.1566	3.152
ENSG00000087586,18	AURKA	protein_coding	358	182	176	8.3425	2.5117	2.5217
ENSG00000087586,18	AURKA	protein_coding	526	259	267	7.1929	4.4256	6.901
ENSG00000087586,18	AURKA	protein_coding	237	118	119	3.2964	1.4515	1.7341
ENSG00000087586,18	AURKA	protein_coding	197	99	98	5.4979	1.6144	1.5542
ENSG00000087586,18	AURKA	protein_coding	164	79	85	4.3189	1.772	1.8248
ENSG00000087586,18	AURKA	protein_coding	340	171	169	5.744	1.9929	2.008
ENSG00000087586,18	AURKA	protein_coding	585	292	293	20.3744	5.7803	5.9386
ENSG00000087586,18	AURKA	protein_coding	115	64	51	1.8105	0.9056	1.1694
ENSG00000087586,18	AURKA	protein_coding	244	121	123	4.3174	1.726	1.8346
ENSG00000087586,18	AURKA	protein_coding	756	354	402	13.8489	4.8222	4.8598
ENSG00000087586,18	AURKA	protein_coding	392	199	194	8.4694	2.5016	2.3586
ENSG00000087586,18	AURKA	protein_coding	296	165	131	4.7408	1.3124	1.2407
ENSG00000087586,18	AURKA	protein_coding	134	76	59	3.2523	1.035	1.0657
ENSG00000087586,18	AURKA	protein_coding	158	78	81	3.3641	1.2897	1.3376
ENSG00000087586,18	AURKA	protein_coding	88	44	44	2.4102	1.485	2.1785
ENSG00000087586,18	AURKA	protein_coding	161	82	79	3.6275	1.0371	0.9468
ENSG00000087586,18	AURKA	protein_coding	299	161	138	6.3799	2.34	2.3196
ENSG00000087586,18	AURKA	protein_coding	493	256	237	7.8536	3.25	3.4699
ENSG00000087586,18	AURKA	protein_coding	671	338	333	15.133	6.7475	7.4593
ENSG00000087586,18	AURKA	protein_coding	363	173	190	6.7207	2.0714	2.0805
ENSG00000087586,18	AURKA	protein_coding	182	95	87	3.2106	1.2427	1.3862
ENSG00000087586,18	AURKA	protein_coding	443	227	217	7.7407	3.8267	5.3121
ENSG00000087586,18	AURKA	protein_coding	297	137	160	4.1674	1.3665	1.3179
ENSG00000087586,18	AURKA	protein_coding	491	242	249	9.6347	3.6436	3.6934
ENSG00000087586,18	AURKA	protein_coding	319	168	151	5.8439	2.1712	2.2938
ENSG00000087586,18	AURKA	protein_coding	206	104	102	4.2635	1.8801	1.95
ENSG00000087586,18	AURKA	protein_coding	139	61	78	1.1725	0.8983	1.7734
ENSG00000087586,18	AURKA	protein_coding	396	183	213	11.6145	3.2693	2.8951
ENSG00000087586,18	AURKA	protein_coding	255	119	136	4.5248	1.9163	2.3924
ENSG00000087586,18	AURKA	protein_coding	176	79	97	2.7753	1.536	1.9706
ENSG00000087586,18	AURKA	protein_coding	1432	721	711	26.5295	8.2223	7.8376
ENSG00000087586,18	AURKA	protein_coding	283	159	124	6.5971	2.2431	2.1865
ENSG00000087586,18	AURKA	protein_coding	200	95	105	4.7741	2.0211	2.0177
ENSG00000087586,18	AURKA	protein_coding	522	268	254	11.1448	2.728	2.5469
ENSG00000087586,18	AURKA	protein_coding	142	72	70	4.2708	1.3862	1.4133
ENSG00000087586,18	AURKA	protein_coding	445	199	246	7.9245	2.3096	2.4298
ENSG00000087586,18	AURKA	protein_coding	414	196	218	7.1944	2.3059	2.1841
ENSG00000087586,18	AURKA	protein_coding	117	64	53	2.0222	1.0805	1.2946
ENSG00000087586,18	AURKA	protein_coding	228	119	109	3.6363	2.0861	2.9755
ENSG00000087586,18	AURKA	protein_coding	355	178	177	7.0275	2.8063	3.0427
ENSG00000087586,18	AURKA	protein_coding	229	109	120	2.9041	1.0841	1.3493
ENSG00000087586,18	AURKA	protein_coding	610	295	315	12.9471	5.0741	6.9249
ENSG00000087586,18	AURKA	protein_coding	662	325	337	11.0052	4.1977	4.4912
ENSG00000087586,18	AURKA	protein_coding	215	109	107	3.4211	1.3939	1.6227
ENSG00000087586,18	AURKA	protein_coding	99	41	58	1.8024	1.2203	1.8803
ENSG00000087586,18	AURKA	protein_coding	133	73	60	3.7488	1.019	0.8964
ENSG00000087586,18	AURKA	protein_coding	254	146	108	3.7889	1.7292	1.9048
ENSG00000087586,18	AURKA	protein_coding	501	253	248	8.2717	2.8017	2.8319
ENSG00000087586,18	AURKA	protein_coding	691	351	340	16.7292	5.4174	5.6682
ENSG00000087586,18	AURKA	protein_coding	231	111	120	4.6653	1.5847	1.4951
ENSG00000087586,18	AURKA	protein_coding	148	76	72	3.7156	1.317	1.2447
ENSG00000087586,18	AURKA	protein_coding	785	391	394	13.4654	4.3176	4.7873
ENSG00000087586,18	AURKA	protein_coding	1334	683	651	27.4719	9.2492	9.5923
ENSG00000087586,18	AURKA	protein_coding	204	104	100	5.0514	1.5746	1.4764
ENSG00000087586,18	AURKA	protein_coding	559	258	301	9.0072	2.3571	2.2271
ENSG00000087586,18	AURKA	protein_coding	295	137	158	5.7408	2.6482	3.2128
ENSG00000087586,18	AURKA	protein_coding	188	97	91	3.9726	1.5279	1.8798
ENSG00000087586,18	AURKA	protein_coding	257	128	129	4.828	2.1971	2.5899
