# Supplementary material for: Post-transcriptional control drives Aurora kinase A expression in human cancers
Source: PLoS One. 2024 Nov 11;19(11):e0310625. doi: 10.1371/journal.pone.0310625 (PMC11554201; doi:10.1371/journal.pone.0310625)
Supplement: S1 Data — (ZIP) [file pone.0310625.s006.zip › S1_Data/processed datasets_AURKA mRNA/TCGA-KIRC/Solid Tissue Normal.xls]

## Sheet: Solid Tissue Normal
# gene-model: GENCODE v36
gene_id	gene_name	gene_type	unstranded	stranded_first	stranded_second	tpm_unstranded	fpkm_unstranded	fpkm_uq_unstranded
ENSG00000087586,18	AURKA	protein_coding	223	102	121	2.8336	1.0855	1.2131
ENSG00000087586,18	AURKA	protein_coding	136	57	80	2.58	0.7646	0.7683
ENSG00000087586,18	AURKA	protein_coding	126	64	62	1.9294	0.5833	0.5976
ENSG00000087586,18	AURKA	protein_coding	242	111	131	3.5867	1.1262	1.1487
ENSG00000087586,18	AURKA	protein_coding	276	126	150	4.425	1.2951	1.2385
ENSG00000087586,18	AURKA	protein_coding	141	72	69	2.4722	0.7835	0.814
ENSG00000087586,18	AURKA	protein_coding	93	45	48	1.3295	0.4749	0.5426
ENSG00000087586,18	AURKA	protein_coding	859	412	447	19.4249	5.3904	5.0532
ENSG00000087586,18	AURKA	protein_coding	95	51	44	1.9708	0.7691	0.8748
ENSG00000087586,18	AURKA	protein_coding	372	174	198	7.3117	2.1127	2.3134
ENSG00000087586,18	AURKA	protein_coding	210	102	108	2.9839	1.0379	1.0858
ENSG00000087586,18	AURKA	protein_coding	179	84	95	2.5111	0.9127	0.9659
ENSG00000087586,18	AURKA	protein_coding	261	134	127	5.0553	1.4741	1.4446
ENSG00000087586,18	AURKA	protein_coding	270	126	144	3.6028	1.245	1.353
ENSG00000087586,18	AURKA	protein_coding	162	79	84	2.5444	1.0612	1.2917
ENSG00000087586,18	AURKA	protein_coding	265	133	132	3.6446	1.3003	1.3663
ENSG00000087586,18	AURKA	protein_coding	155	85	70	2.3955	0.8772	0.9375
ENSG00000087586,18	AURKA	protein_coding	180	90	90	2.3477	0.9319	1.0596
ENSG00000087586,18	AURKA	protein_coding	213	111	102	3.2782	1.0509	1.04
ENSG00000087586,18	AURKA	protein_coding	119	60	59	2.0701	0.8252	0.8993
ENSG00000087586,18	AURKA	protein_coding	196	100	96	2.4918	0.7252	0.7419
ENSG00000087586,18	AURKA	protein_coding	147	75	72	2.8262	1.0926	1.1679
ENSG00000087586,18	AURKA	protein_coding	255	126	129	5.4504	1.6823	1.6457
ENSG00000087586,18	AURKA	protein_coding	210	94	116	3.5134	1.1403	1.1243
ENSG00000087586,18	AURKA	protein_coding	163	94	69	2.8056	0.927	0.9893
ENSG00000087586,18	AURKA	protein_coding	144	73	71	3.2301	1.0314	1.0119
ENSG00000087586,18	AURKA	protein_coding	194	94	100	2.6681	0.9705	1.0469
ENSG00000087586,18	AURKA	protein_coding	191	98	93	2.8354	0.9556	1.0072
ENSG00000087586,18	AURKA	protein_coding	110	51	59	2.0562	0.8296	0.8989
ENSG00000087586,18	AURKA	protein_coding	298	153	145	3.4957	1.1006	1.104
ENSG00000087586,18	AURKA	protein_coding	141	63	78	2.4777	1.0637	1.2405
ENSG00000087586,18	AURKA	protein_coding	305	146	159	3.0189	1.1883	1.3302
ENSG00000087586,18	AURKA	protein_coding	346	158	188	4.6129	1.4354	1.4259
ENSG00000087586,18	AURKA	protein_coding	142	72	71	2.9588	1.0376	1.0749
ENSG00000087586,18	AURKA	protein_coding	122	58	65	3.043	1.1762	1.2413
ENSG00000087586,18	AURKA	protein_coding	263	126	137	2.7466	1.2545	1.4902
ENSG00000087586,18	AURKA	protein_coding	191	93	98	4.0346	1.1393	1.0883
ENSG00000087586,18	AURKA	protein_coding	190	92	99	2.7042	0.8468	0.8561
ENSG00000087586,18	AURKA	protein_coding	118	54	64	2.3012	0.8572	0.9293
ENSG00000087586,18	AURKA	protein_coding	127	68	59	1.7834	0.9136	1.16
ENSG00000087586,18	AURKA	protein_coding	203	110	93	2.6214	1.1587	1.4221
ENSG00000087586,18	AURKA	protein_coding	146	75	71	2.2644	1.0105	1.1638
ENSG00000087586,18	AURKA	protein_coding	127	65	62	2.2459	0.8899	0.9779
ENSG00000087586,18	AURKA	protein_coding	103	56	47	2.0233	0.9066	1.0971
ENSG00000087586,18	AURKA	protein_coding	244	128	116	3.3123	1.3379	1.4458
ENSG00000087586,18	AURKA	protein_coding	104	58	46	2.1029	0.9678	1.1979
ENSG00000087586,18	AURKA	protein_coding	634	320	314	14.4486	3.5244	3.3626
ENSG00000087586,18	AURKA	protein_coding	160	86	75	2.6793	0.9894	1.0659
ENSG00000087586,18	AURKA	protein_coding	178	85	93	2.1761	0.6483	0.696
ENSG00000087586,18	AURKA	protein_coding	269	139	130	3.6985	1.146	1.1915
ENSG00000087586,18	AURKA	protein_coding	170	87	83	2.3067	0.794	0.8386
ENSG00000087586,18	AURKA	protein_coding	839	413	426	14.6599	6.183	6.9553
ENSG00000087586,18	AURKA	protein_coding	192	91	101	3.193	1.0714	1.1005
ENSG00000087586,18	AURKA	protein_coding	183	88	95	2.2347	0.7518	0.7721
ENSG00000087586,18	AURKA	protein_coding	269	139	130	4.2893	1.477	1.5979
ENSG00000087586,18	AURKA	protein_coding	118	66	52	3.8659	1.0944	1.0646
ENSG00000087586,18	AURKA	protein_coding	177	101	76	2.679	0.9498	1.0101
ENSG00000087586,18	AURKA	protein_coding	176	98	78	2.3875	0.8329	0.8812
ENSG00000087586,18	AURKA	protein_coding	185	93	92	2.2031	1.0516	1.2975
ENSG00000087586,18	AURKA	protein_coding	189	88	101	2.9386	1.0648	1.1595
ENSG00000087586,18	AURKA	protein_coding	194	96	98	3.5238	1.1024	1.1082
ENSG00000087586,18	AURKA	protein_coding	187	96	91	2.6047	0.9932	1.0729
ENSG00000087586,18	AURKA	protein_coding	328	171	157	4.8738	1.4748	1.4337
ENSG00000087586,18	AURKA	protein_coding	132	66	66	2.5114	1.0269	1.1451
