# Supplementary material for: Post-transcriptional control drives Aurora kinase A expression in human cancers
Source: PLoS One. 2024 Nov 11;19(11):e0310625. doi: 10.1371/journal.pone.0310625 (PMC11554201; doi:10.1371/journal.pone.0310625)
Supplement: S1 Data — (ZIP) [file pone.0310625.s006.zip › S1_Data/processed datasets_AURKA mRNA/TCGA-KIRC/Primary Tumors.xls]

## Sheet: Primary Tumor
# gene-model: GENCODE v36
gene_id	gene_name	gene_type	unstranded	stranded_first	stranded_second	tpm_unstranded	fpkm_unstranded	fpkm_uq_unstranded
ENSG00000087586,18	AURKA	protein_coding	519	238	283	5.9979	2.8771	3.7008
ENSG00000087586,18	AURKA	protein_coding	237	111	127	5.3452	1.8802	2.2844
ENSG00000087586,18	AURKA	protein_coding	576	288	288	9.1019	4.141	5.4532
ENSG00000087586,18	AURKA	protein_coding	2467	1191	1278	41.1175	17.1402	17.9333
ENSG00000087586,18	AURKA	protein_coding	291	144	147	4.1364	1.6643	1.7582
ENSG00000087586,18	AURKA	protein_coding	340	165	175	5.762	1.9131	2.1802
ENSG00000087586,18	AURKA	protein_coding	240	114	126	4.8476	1.3156	1.3701
ENSG00000087586,18	AURKA	protein_coding	210	89	121	3.7235	1.4336	1.6826
ENSG00000087586,18	AURKA	protein_coding	274	128	146	4.862	2.431	3.0531
ENSG00000087586,18	AURKA	protein_coding	288	146	143	4.8759	1.647	1.8374
ENSG00000087586,18	AURKA	protein_coding	217	110	108	4.671	1.2266	1.1687
ENSG00000087586,18	AURKA	protein_coding	305	140	165	5.9601	1.8214	1.8588
ENSG00000087586,18	AURKA	protein_coding	518	248	270	9.9175	2.7572	2.6563
ENSG00000087586,18	AURKA	protein_coding	501	255	246	8.4748	3.039	3.3925
ENSG00000087586,18	AURKA	protein_coding	80	30	50	1.7272	0.7911	0.9482
ENSG00000087586,18	AURKA	protein_coding	638	330	308	11.3269	3.8023	4.5006
ENSG00000087586,18	AURKA	protein_coding	163	75	88	3.8922	1.2585	1.2465
ENSG00000087586,18	AURKA	protein_coding	512	253	259	8.2175	2.8038	3.23
ENSG00000087586,18	AURKA	protein_coding	766	387	379	10.4152	4.39	5.6804
ENSG00000087586,18	AURKA	protein_coding	439	214	225	8.2707	2.5436	2.5825
ENSG00000087586,18	AURKA	protein_coding	309	162	147	6.1103	1.5732	1.6005
ENSG00000087586,18	AURKA	protein_coding	263	132	131	5.7087	1.9836	2.2609
ENSG00000087586,18	AURKA	protein_coding	244	104	140	5.9704	1.5781	1.4992
ENSG00000087586,18	AURKA	protein_coding	140	67	73	2.7262	0.788	0.9861
ENSG00000087586,18	AURKA	protein_coding	603	289	317	8.1684	3.12	3.5624
ENSG00000087586,18	AURKA	protein_coding	461	215	246	6.165	2.2172	3.0481
ENSG00000087586,18	AURKA	protein_coding	128	68	60	3.6702	1.0367	1.039
ENSG00000087586,18	AURKA	protein_coding	325	160	165	9.6604	2.6125	2.7606
ENSG00000087586,18	AURKA	protein_coding	286	136	150	4.7805	1.3088	1.3192
ENSG00000087586,18	AURKA	protein_coding	332	157	175	5.3474	2.1262	2.4869
ENSG00000087586,18	AURKA	protein_coding	117	63	54	1.3784	0.7237	1.083
ENSG00000087586,18	AURKA	protein_coding	205	98	107	3.8561	1.286	1.3326
ENSG00000087586,18	AURKA	protein_coding	308	155	153	7.5357	2.336	2.588
ENSG00000087586,18	AURKA	protein_coding	459	215	244	7.6754	1.922	1.8666
ENSG00000087586,18	AURKA	protein_coding	194	102	92	3.8324	1.2922	1.2953
ENSG00000087586,18	AURKA	protein_coding	171	82	89	2.2695	1.0595	1.4798
ENSG00000087586,18	AURKA	protein_coding	341	157	184	5.359	1.6714	1.8396
ENSG00000087586,18	AURKA	protein_coding	515	246	269	5.5942	2.4916	3.0044
ENSG00000087586,18	AURKA	protein_coding	137	76	61	3.1551	1.1403	1.435
ENSG00000087586,18	AURKA	protein_coding	430	195	235	7.4322	2.484	2.5275
ENSG00000087586,18	AURKA	protein_coding	196	96	100	2.9295	1.0592	1.2371
ENSG00000087586,18	AURKA	protein_coding	338	173	165	4.3579	1.3542	1.4785
ENSG00000087586,18	AURKA	protein_coding	349	187	162	6.4626	2.3225	2.6263
ENSG00000087586,18	AURKA	protein_coding	463	227	236	8.5444	2.8904	2.9322
ENSG00000087586,18	AURKA	protein_coding	1273	652	621	12.8496	6.2455	11.0736
ENSG00000087586,18	AURKA	protein_coding	311	169	142	6.0255	1.769	1.7091
ENSG00000087586,18	AURKA	protein_coding	91	46	45	2.5519	0.7025	0.7242
ENSG00000087586,18	AURKA	protein_coding	352	159	193	7.8466	2.3827	2.3804
ENSG00000087586,18	AURKA	protein_coding	187	101	86	3.3646	1.4102	1.7843
ENSG00000087586,18	AURKA	protein_coding	159	69	91	2.4634	0.8858	0.9226
ENSG00000087586,18	AURKA	protein_coding	142	65	77	3.3264	1.2649	1.3965
ENSG00000087586,18	AURKA	protein_coding	177	96	81	2.2413	1.4611	1.8553
ENSG00000087586,18	AURKA	protein_coding	150	78	72	4.332	1.2846	1.3427
ENSG00000087586,18	AURKA	protein_coding	186	95	91	6.0543	1.6953	1.7172
ENSG00000087586,18	AURKA	protein_coding	137	58	79	4.4203	1.3867	1.6591
ENSG00000087586,18	AURKA	protein_coding	288	144	144	2.4418	1.9706	3.1157
ENSG00000087586,18	AURKA	protein_coding	142	73	69	3.3564	1.0742	1.1368
ENSG00000087586,18	AURKA	protein_coding	221	110	111	3.7091	1.1063	1.1605
ENSG00000087586,18	AURKA	protein_coding	304	159	145	5.157	1.4928	1.4734
ENSG00000087586,18	AURKA	protein_coding	211	126	85	5.1687	1.834	1.8304
ENSG00000087586,18	AURKA	protein_coding	301	125	176	6.432	2.6054	2.9618
ENSG00000087586,18	AURKA	protein_coding	353	169	184	7.2642	2.3701	2.5012
ENSG00000087586,18	AURKA	protein_coding	279	147	132	5.9017	1.6575	1.6386
ENSG00000087586,18	AURKA	protein_coding	226	111	115	5.2698	2.1222	2.6616
ENSG00000087586,18	AURKA	protein_coding	209	103	106	5.7124	1.3641	1.4155
ENSG00000087586,18	AURKA	protein_coding	228	102	126	4.3642	1.3618	1.3867
ENSG00000087586,18	AURKA	protein_coding	88	4	84	3.9169	1.2976	1.129
ENSG00000087586,18	AURKA	protein_coding	287	143	144	4.5464	1.3537	1.3823
ENSG00000087586,18	AURKA	protein_coding	41	30	11	0.8593	0.3019	0.3605
ENSG00000087586,18	AURKA	protein_coding	574	288	287	4.4952	1.429	1.5142
ENSG00000087586,18	AURKA	protein_coding	256	139	117	5.7208	1.7086	1.7014
ENSG00000087586,18	AURKA	protein_coding	191	95	96	4.8265	1.4304	1.4325
ENSG00000087586,18	AURKA	protein_coding	551	283	268	10.7026	3.667	4.2498
ENSG00000087586,18	AURKA	protein_coding	254	130	124	4.3935	1.4796	1.5927
ENSG00000087586,18	AURKA	protein_coding	1197	611	587	20.2105	5.6184	7.282
ENSG00000087586,18	AURKA	protein_coding	153	90	63	2.8065	1.1424	1.3108
ENSG00000087586,18	AURKA	protein_coding	190	95	95	4.2974	1.6599	1.7596
ENSG00000087586,18	AURKA	protein_coding	146	74	72	2.2966	0.8308	0.9019
ENSG00000087586,18	AURKA	protein_coding	161	88	73	4.0021	1.1144	1.0523
ENSG00000087586,18	AURKA	protein_coding	518	275	243	7.7481	2.6258	2.9078
ENSG00000087586,18	AURKA	protein_coding	169	84	85	4.0078	1.2695	1.2508
ENSG00000087586,18	AURKA	protein_coding	500	236	264	9.867	2.7064	2.7067
ENSG00000087586,18	AURKA	protein_coding	408	203	205	6.5796	2.3838	2.8022
ENSG00000087586,18	AURKA	protein_coding	222	97	125	3.1673	0.8934	0.9128
ENSG00000087586,18	AURKA	protein_coding	436	220	216	8.4714	3.2534	3.6528
ENSG00000087586,18	AURKA	protein_coding	191	102	89	4.5985	1.213	1.1919
ENSG00000087586,18	AURKA	protein_coding	536	274	263	12.377	4.1135	4.2865
ENSG00000087586,18	AURKA	protein_coding	493	234	259	10.7125	3.6901	3.8454
ENSG00000087586,18	AURKA	protein_coding	150	71	79	3.8216	0.9776	0.9674
ENSG00000087586,18	AURKA	protein_coding	177	72	106	4.1236	1.3271	1.3154
ENSG00000087586,18	AURKA	protein_coding	266	117	149	5.7441	1.6862	1.7931
ENSG00000087586,18	AURKA	protein_coding	210	115	95	3.4449	0.919	0.9352
ENSG00000087586,18	AURKA	protein_coding	371	0	371	5.6364	2.7639	2.5869
ENSG00000087586,18	AURKA	protein_coding	294	131	164	6.3262	2.5866	3.1917
ENSG00000087586,18	AURKA	protein_coding	509	259	250	8.1089	2.2875	2.3976
ENSG00000087586,18	AURKA	protein_coding	358	170	188	7.7956	2.0192	1.9871
ENSG00000087586,18	AURKA	protein_coding	266	129	137	4.6751	1.3863	1.4511
ENSG00000087586,18	AURKA	protein_coding	248	124	124	5.079	1.3252	1.2995
ENSG00000087586,18	AURKA	protein_coding	195	87	108	4.6222	1.2902	1.3379
ENSG00000087586,18	AURKA	protein_coding	184	81	103	2.6394	0.9357	0.9966
ENSG00000087586,18	AURKA	protein_coding	89	47	42	4.7968	1.2894	1.2748
ENSG00000087586,18	AURKA	protein_coding	489	257	232	5.4296	2.4523	2.9037
ENSG00000087586,18	AURKA	protein_coding	208	101	107	3.1798	1.1334	1.3021
ENSG00000087586,18	AURKA	protein_coding	318	159	159	7.6628	2.4511	2.4713
ENSG00000087586,18	AURKA	protein_coding	370	195	175	5.9777	1.869	1.9635
ENSG00000087586,18	AURKA	protein_coding	316	152	165	8.5533	2.5987	2.5617
ENSG00000087586,18	AURKA	protein_coding	247	123	125	3.9922	1.2535	1.3457
ENSG00000087586,18	AURKA	protein_coding	764	395	371	11.595	3.1458	3.5992
ENSG00000087586,18	AURKA	protein_coding	195	108	87	4.2088	1.2061	1.1472
ENSG00000087586,18	AURKA	protein_coding	131	69	62	4.1926	2.3827	2.5473
ENSG00000087586,18	AURKA	protein_coding	465	238	227	9.1711	3.1624	3.4558
ENSG00000087586,18	AURKA	protein_coding	311	141	170	5.7656	1.5551	1.5003
ENSG00000087586,18	AURKA	protein_coding	169	80	89	3.6211	0.9847	1.0326
ENSG00000087586,18	AURKA	protein_coding	459	218	241	5.5752	2.0635	2.3948
ENSG00000087586,18	AURKA	protein_coding	235	126	110	5.1269	1.3982	1.3874
ENSG00000087586,18	AURKA	protein_coding	174	0	179	9.636	3.1086	2.9913
ENSG00000087586,18	AURKA	protein_coding	627	304	323	13.2259	4.4754	4.5736
ENSG00000087586,18	AURKA	protein_coding	196	81	118	3.5012	0.9752	1.0127
ENSG00000087586,18	AURKA	protein_coding	645	309	336	14.9044	4.6767	5.1428
ENSG00000087586,18	AURKA	protein_coding	317	164	153	5.4387	1.8873	2.0458
ENSG00000087586,18	AURKA	protein_coding	490	237	254	10.31	3.7309	4.3558
ENSG00000087586,18	AURKA	protein_coding	346	163	183	5.3837	2.1069	2.2981
ENSG00000087586,18	AURKA	protein_coding	263	132	131	5.4979	1.7893	1.9214
ENSG00000087586,18	AURKA	protein_coding	229	117	112	3.9041	1.2591	1.3989
ENSG00000087586,18	AURKA	protein_coding	170	82	88	3.3413	0.9317	0.9473
ENSG00000087586,18	AURKA	protein_coding	476	231	245	10.3164	3.5894	4.2866
ENSG00000087586,18	AURKA	protein_coding	316	170	146	4.0363	1.3508	1.5854
ENSG00000087586,18	AURKA	protein_coding	350	175	175	5.8302	2.2552	2.8749
ENSG00000087586,18	AURKA	protein_coding	157	82	76	2.7052	1.1843	1.4413
ENSG00000087586,18	AURKA	protein_coding	211	100	111	5.0623	1.7587	1.9963
ENSG00000087586,18	AURKA	protein_coding	234	105	129	4.7995	1.3683	1.3847
ENSG00000087586,18	AURKA	protein_coding	213	98	115	5.0334	1.6959	1.8118
ENSG00000087586,18	AURKA	protein_coding	506	230	277	7.0244	2.4421	2.7239
ENSG00000087586,18	AURKA	protein_coding	144	74	70	2.7618	0.9422	1.0295
ENSG00000087586,18	AURKA	protein_coding	298	158	140	4.6407	1.7501	1.9488
ENSG00000087586,18	AURKA	protein_coding	290	131	159	4.1286	1.6323	2.0322
ENSG00000087586,18	AURKA	protein_coding	308	162	146	3.6373	1.7343	2.3822
ENSG00000087586,18	AURKA	protein_coding	93	50	43	1.2205	0.5897	0.773
ENSG00000087586,18	AURKA	protein_coding	331	152	179	4.7475	1.2871	1.3226
ENSG00000087586,18	AURKA	protein_coding	368	173	195	7.2645	2.107	2.267
ENSG00000087586,18	AURKA	protein_coding	181	90	91	3.4935	1.2136	1.2648
ENSG00000087586,18	AURKA	protein_coding	255	130	125	4.6249	1.3212	1.3242
ENSG00000087586,18	AURKA	protein_coding	269	130	139	4.5565	1.4499	1.4198
ENSG00000087586,18	AURKA	protein_coding	174	89	86	4.0784	1.1468	1.1118
ENSG00000087586,18	AURKA	protein_coding	574	274	300	12.3383	4.1202	4.5514
ENSG00000087586,18	AURKA	protein_coding	360	162	198	7.2528	2.0852	2.0513
ENSG00000087586,18	AURKA	protein_coding	208	94	114	5.5864	1.6446	1.6839
ENSG00000087586,18	AURKA	protein_coding	3004	1459	1546	69.8649	18.3738	19.3038
ENSG00000087586,18	AURKA	protein_coding	328	175	153	5.3784	2.1376	2.4176
ENSG00000087586,18	AURKA	protein_coding	344	173	174	7.0052	2.5136	2.8637
ENSG00000087586,18	AURKA	protein_coding	280	122	158	6.1472	1.9575	2.1783
ENSG00000087586,18	AURKA	protein_coding	218	105	113	7.5467	2.3591	2.3641
ENSG00000087586,18	AURKA	protein_coding	265	141	124	5.3844	1.5405	1.5023
ENSG00000087586,18	AURKA	protein_coding	349	182	167	6.7171	2.2908	2.2892
ENSG00000087586,18	AURKA	protein_coding	2238	1106	1134	35.8573	10.0088	9.9745
ENSG00000087586,18	AURKA	protein_coding	322	161	161	11.3377	2.9394	3.0069
ENSG00000087586,18	AURKA	protein_coding	198	106	92	5.0294	1.3484	1.2601
ENSG00000087586,18	AURKA	protein_coding	560	240	320	9.9529	3.1284	3.5316
ENSG00000087586,18	AURKA	protein_coding	172	96	76	4.7152	1.3902	1.3777
ENSG00000087586,18	AURKA	protein_coding	177	85	92	3.2674	1.4448	1.7149
ENSG00000087586,18	AURKA	protein_coding	165	86	79	4.8174	1.0845	1.0187
ENSG00000087586,18	AURKA	protein_coding	191	87	104	5.5103	3.9119	4.2584
ENSG00000087586,18	AURKA	protein_coding	153	74	79	3.0756	1.0646	1.2695
ENSG00000087586,18	AURKA	protein_coding	251	121	130	4.4759	1.2402	1.3225
ENSG00000087586,18	AURKA	protein_coding	272	142	130	5.4099	1.6791	1.8114
ENSG00000087586,18	AURKA	protein_coding	209	96	113	4.1357	1.2302	1.2809
ENSG00000087586,18	AURKA	protein_coding	307	151	156	6.8476	1.7175	1.6399
ENSG00000087586,18	AURKA	protein_coding	186	99	87	1.8521	0.9486	1.3241
ENSG00000087586,18	AURKA	protein_coding	268	120	148	6.468	1.6817	1.6066
ENSG00000087586,18	AURKA	protein_coding	156	80	76	5.6245	2.2728	2.2893
ENSG00000087586,18	AURKA	protein_coding	650	315	335	10.6526	3.9045	4.7656
ENSG00000087586,18	AURKA	protein_coding	322	178	144	6.0175	1.9335	1.913
ENSG00000087586,18	AURKA	protein_coding	235	121	114	4.7668	1.6892	1.8017
ENSG00000087586,18	AURKA	protein_coding	1917	939	979	27.5164	9.4493	11.4534
ENSG00000087586,18	AURKA	protein_coding	239	127	113	8.3521	2.1995	2.0904
ENSG00000087586,18	AURKA	protein_coding	170	96	74	4.1028	2.0274	2.4948
ENSG00000087586,18	AURKA	protein_coding	172	93	79	3.8711	1.1557	1.1287
ENSG00000087586,18	AURKA	protein_coding	138	0	138	3.3827	2.4091	2.165
ENSG00000087586,18	AURKA	protein_coding	135	77	59	2.9841	0.8019	0.7731
ENSG00000087586,18	AURKA	protein_coding	246	125	121	4.421	1.379	1.4974
ENSG00000087586,18	AURKA	protein_coding	372	198	175	4.4249	1.3606	1.4533
ENSG00000087586,18	AURKA	protein_coding	246	127	119	4.2812	1.2451	1.4431
ENSG00000087586,18	AURKA	protein_coding	1272	642	630	15.9337	6.1295	7.1143
ENSG00000087586,18	AURKA	protein_coding	272	135	137	5.5103	1.3275	1.2327
ENSG00000087586,18	AURKA	protein_coding	190	99	91	3.8074	1.1305	1.2153
ENSG00000087586,18	AURKA	protein_coding	258	139	119	3.4892	1.8432	2.2757
ENSG00000087586,18	AURKA	protein_coding	377	179	198	7.7496	2.0748	2.0289
ENSG00000087586,18	AURKA	protein_coding	267	128	139	3.9506	1.2181	1.3266
ENSG00000087586,18	AURKA	protein_coding	314	166	148	6.9074	2.1811	2.2408
ENSG00000087586,18	AURKA	protein_coding	219	102	117	4.337	1.3445	1.3231
ENSG00000087586,18	AURKA	protein_coding	453	216	238	11.9214	3.344	3.4186
ENSG00000087586,18	AURKA	protein_coding	452	225	227	6.0186	1.8368	1.9106
ENSG00000087586,18	AURKA	protein_coding	417	204	213	5.5594	1.9948	2.3388
ENSG00000087586,18	AURKA	protein_coding	452	203	249	8.1609	2.1899	2.172
ENSG00000087586,18	AURKA	protein_coding	327	159	168	5.7049	1.7819	1.8266
ENSG00000087586,18	AURKA	protein_coding	254	119	135	3.4817	1.369	1.5104
ENSG00000087586,18	AURKA	protein_coding	467	238	229	5.8611	2.1408	2.4681
ENSG00000087586,18	AURKA	protein_coding	134	67	67	3.2573	0.8705	0.8392
ENSG00000087586,18	AURKA	protein_coding	163	76	87	2.4567	1.2285	1.6852
ENSG00000087586,18	AURKA	protein_coding	215	113	102	8.1836	2.0598	2.2779
ENSG00000087586,18	AURKA	protein_coding	272	135	137	5.5103	1.3275	1.2327
ENSG00000087586,18	AURKA	protein_coding	190	99	91	3.8074	1.1305	1.2153
ENSG00000087586,18	AURKA	protein_coding	258	139	119	3.4892	1.8432	2.2757
ENSG00000087586,18	AURKA	protein_coding	377	179	198	7.7496	2.0748	2.0289
ENSG00000087586,18	AURKA	protein_coding	267	128	139	3.9506	1.2181	1.3266
ENSG00000087586,18	AURKA	protein_coding	314	166	148	6.9074	2.1811	2.2408
ENSG00000087586,18	AURKA	protein_coding	219	102	117	4.337	1.3445	1.3231
ENSG00000087586,18	AURKA	protein_coding	453	216	238	11.9214	3.344	3.4186
ENSG00000087586,18	AURKA	protein_coding	452	225	227	6.0186	1.8368	1.9106
ENSG00000087586,18	AURKA	protein_coding	417	204	213	5.5594	1.9948	2.3388
ENSG00000087586,18	AURKA	protein_coding	452	203	249	8.1609	2.1899	2.172
ENSG00000087586,18	AURKA	protein_coding	327	159	168	5.7049	1.7819	1.8266
ENSG00000087586,18	AURKA	protein_coding	254	119	135	3.4817	1.369	1.5104
ENSG00000087586,18	AURKA	protein_coding	467	238	229	5.8611	2.1408	2.4681
ENSG00000087586,18	AURKA	protein_coding	134	67	67	3.2573	0.8705	0.8392
ENSG00000087586,18	AURKA	protein_coding	163	76	87	2.4567	1.2285	1.6852
ENSG00000087586,18	AURKA	protein_coding	215	113	102	8.1836	2.0598	2.2779
ENSG00000087586,18	AURKA	protein_coding	151	74	77	5.456	1.4789	1.4145
ENSG00000087586,18	AURKA	protein_coding	344	173	171	4.2545	1.3042	1.465
ENSG00000087586,18	AURKA	protein_coding	958	462	496	15.4867	5.8149	7.1138
ENSG00000087586,18	AURKA	protein_coding	620	304	316	8.5906	3.7523	4.5647
ENSG00000087586,18	AURKA	protein_coding	126	54	72	2.9504	1.2184	1.4957
ENSG00000087586,18	AURKA	protein_coding	1749	852	897	35.8871	10.313	11.0551
ENSG00000087586,18	AURKA	protein_coding	287	130	157	5.3428	1.7089	1.8182
ENSG00000087586,18	AURKA	protein_coding	628	294	334	10.5689	3.2297	3.5047
ENSG00000087586,18	AURKA	protein_coding	185	92	93	2.5287	1.2499	1.5262
ENSG00000087586,18	AURKA	protein_coding	406	201	205	11.2925	3.7539	3.8863
ENSG00000087586,18	AURKA	protein_coding	247	111	136	3.3983	1.2111	1.3967
ENSG00000087586,18	AURKA	protein_coding	145	75	70	4.1351	1.1928	1.1976
ENSG00000087586,18	AURKA	protein_coding	296	144	152	5.7497	1.8733	2.1374
ENSG00000087586,18	AURKA	protein_coding	292	145	147	7.4279	2.0849	1.9769
ENSG00000087586,18	AURKA	protein_coding	354	178	177	6.1784	1.96	2.1648
ENSG00000087586,18	AURKA	protein_coding	284	133	153	4.9863	1.4137	1.4755
ENSG00000087586,18	AURKA	protein_coding	236	124	112	5.7281	1.7308	1.7583
ENSG00000087586,18	AURKA	protein_coding	541	285	256	7.4116	2.5555	2.8676
ENSG00000087586,18	AURKA	protein_coding	164	92	72	3.4292	1.0293	1.0288
ENSG00000087586,18	AURKA	protein_coding	64	40	24	1.0233	0.7551	1.2816
ENSG00000087586,18	AURKA	protein_coding	139	75	64	2.163	0.8665	0.9866
ENSG00000087586,18	AURKA	protein_coding	406	215	191	5.8724	1.7234	1.7601
ENSG00000087586,18	AURKA	protein_coding	607	293	314	15.4925	4.1028	4.0952
ENSG00000087586,18	AURKA	protein_coding	322	161	161	5.509	2.6129	3.3233
ENSG00000087586,18	AURKA	protein_coding	181	85	96	3.5826	0.9825	1.0652
ENSG00000087586,18	AURKA	protein_coding	415	209	206	4.3993	2.4074	3.525
ENSG00000087586,18	AURKA	protein_coding	260	138	122	5.4495	1.6069	1.7227
ENSG00000087586,18	AURKA	protein_coding	322	158	165	7.0106	2.2216	2.3105
ENSG00000087586,18	AURKA	protein_coding	381	164	217	4.8643	1.3984	1.3539
ENSG00000087586,18	AURKA	protein_coding	354	166	188	5.6479	2.6173	3.42
ENSG00000087586,18	AURKA	protein_coding	239	115	124	3.5387	1.5297	1.8046
ENSG00000087586,18	AURKA	protein_coding	216	95	122	4.2766	1.1937	1.2107
ENSG00000087586,18	AURKA	protein_coding	546	270	276	14.0509	3.7905	3.9514
ENSG00000087586,18	AURKA	protein_coding	723	356	368	13.9069	4.2837	4.7515
ENSG00000175756,13	AURKAIP1	protein_coding	4244	2091	2153	102.001	35.1695	39.4654
ENSG00000087586,18	AURKA	protein_coding	334	161	173	5.5992	1.4993	1.4624
ENSG00000087586,18	AURKA	protein_coding	1049	524	525	20.3898	7.398	7.8751
ENSG00000087586,18	AURKA	protein_coding	211	121	90	4.8487	1.4518	1.4504
ENSG00000087586,18	AURKA	protein_coding	275	138	138	5.8516	1.4097	1.364
ENSG00000087586,18	AURKA	protein_coding	113	58	55	3.0254	1.083	1.1874
ENSG00000087586,18	AURKA	protein_coding	357	173	184	4.9629	1.5617	1.6625
ENSG00000087586,18	AURKA	protein_coding	180	90	90	4.4442	1.1057	1.0902
ENSG00000087586,18	AURKA	protein_coding	299	149	150	6.0466	1.93	1.9536
ENSG00000087586,18	AURKA	protein_coding	162	90	72	2.676	0.904	0.9754
ENSG00000087586,18	AURKA	protein_coding	196	94	102	4.4837	1.2225	1.2797
ENSG00000087586,18	AURKA	protein_coding	153	71	82	2.47	1.2591	1.6375
ENSG00000087586,18	AURKA	protein_coding	304	130	174	4.8128	1.3163	1.2966
ENSG00000087586,18	AURKA	protein_coding	311	168	144	5.3306	1.525	1.5505
ENSG00000087586,18	AURKA	protein_coding	244	113	131	5.3605	1.5311	1.6689
ENSG00000087586,18	AURKA	protein_coding	92	46	46	1.4036	0.6969	0.8989
ENSG00000087586,18	AURKA	protein_coding	215	118	97	4.0859	1.3448	1.4318
ENSG00000087586,18	AURKA	protein_coding	86	40	46	1.6178	0.55	0.586
ENSG00000087586,18	AURKA	protein_coding	280	141	139	5.1358	1.3408	1.3954
ENSG00000087586,18	AURKA	protein_coding	145	74	71	3.4633	1.1941	1.3611
ENSG00000087586,18	AURKA	protein_coding	329	162	167	6.719	1.8862	1.8651
ENSG00000087586,18	AURKA	protein_coding	428	221	207	11.3666	2.8783	2.8911
ENSG00000087586,18	AURKA	protein_coding	185	94	91	2.9034	0.936	0.9956
ENSG00000087586,18	AURKA	protein_coding	275	137	139	4.2848	1.4328	1.5156
ENSG00000087586,18	AURKA	protein_coding	644	317	327	8.0831	3.663	4.1742
ENSG00000087586,18	AURKA	protein_coding	257	136	121	5.3529	2.6726	3.5104
ENSG00000087586,18	AURKA	protein_coding	313	156	157	6.9976	2.7822	3.3619
ENSG00000087586,18	AURKA	protein_coding	240	127	113	4.5172	1.2611	1.2192
ENSG00000087586,18	AURKA	protein_coding	278	149	129	5.3851	1.5952	1.7532
ENSG00000087586,18	AURKA	protein_coding	167	87	80	2.979	1.2542	1.4165
ENSG00000087586,18	AURKA	protein_coding	179	90	89	2.2815	0.971	1.1872
ENSG00000087586,18	AURKA	protein_coding	719	338	381	17.932	5.4416	5.9331
ENSG00000087586,18	AURKA	protein_coding	1647	788	860	28.0002	9.1957	10.5988
ENSG00000087586,18	AURKA	protein_coding	291	144	147	6.5843	1.8663	2.1015
ENSG00000087586,18	AURKA	protein_coding	335	180	156	8.8772	2.2512	2.3496
ENSG00000087586,18	AURKA	protein_coding	135	55	80	3.0212	1.3059	1.4711
ENSG00000087586,18	AURKA	protein_coding	558	269	289	7.4765	2.5705	2.9378
ENSG00000087586,18	AURKA	protein_coding	698	349	349	9.3306	3.4216	3.8719
ENSG00000087586,18	AURKA	protein_coding	452	225	227	8.6258	2.4163	2.4885
ENSG00000087586,18	AURKA	protein_coding	490	249	241	9.814	4.1822	5.5172
ENSG00000087586,18	AURKA	protein_coding	1667	801	867	22.4308	8.9148	10.8011
ENSG00000087586,18	AURKA	protein_coding	274	137	137	4.8931	1.4448	1.4898
ENSG00000087586,18	AURKA	protein_coding	254	131	123	4.4579	1.3358	1.3107
ENSG00000087586,18	AURKA	protein_coding	240	112	128	4.5316	1.6203	1.6683
ENSG00000087586,18	AURKA	protein_coding	277	143	134	5.0904	2.5684	3.3361
ENSG00000087586,18	AURKA	protein_coding	130	55	75	6.0139	2.0005	1.9628
ENSG00000087586,18	AURKA	protein_coding	463	241	222	9.0265	2.3929	2.3446
ENSG00000087586,18	AURKA	protein_coding	369	194	176	10.4172	2.9803	2.9725
ENSG00000087586,18	AURKA	protein_coding	299	135	164	3.9327	1.3864	1.5728
ENSG00000087586,18	AURKA	protein_coding	330	153	177	5.6453	1.911	2.2833
ENSG00000087586,18	AURKA	protein_coding	428	178	250	8.5205	2.4314	2.5882
ENSG00000087586,18	AURKA	protein_coding	444	214	230	6.231	2.1487	2.3664
ENSG00000087586,18	AURKA	protein_coding	127	65	67	3.2816	0.9285	0.9013
ENSG00000087586,18	AURKA	protein_coding	463	225	238	6.0026	2.1324	2.3729
ENSG00000087586,18	AURKA	protein_coding	190	93	97	2.4162	1.1217	1.4963
ENSG00000087586,18	AURKA	protein_coding	423	200	223	6.793	2.3121	2.3258
ENSG00000087586,18	AURKA	protein_coding	477	230	247	5.2717	2.746	4.2293
ENSG00000087586,18	AURKA	protein_coding	263	132	131	4.5164	1.3115	1.3456
ENSG00000087586,18	AURKA	protein_coding	201	96	105	5.3349	1.5847	1.5583
ENSG00000087586,18	AURKA	protein_coding	431	199	232	6.1604	2.3412	2.7726
ENSG00000087586,18	AURKA	protein_coding	451	233	218	9.3991	2.6404	2.6752
ENSG00000087586,18	AURKA	protein_coding	185	94	91	5.4	1.403	1.2653
ENSG00000087586,18	AURKA	protein_coding	106	61	45	2.0597	0.7122	0.8157
ENSG00000087586,18	AURKA	protein_coding	230	113	117	5.2707	1.6297	1.61
ENSG00000087586,18	AURKA	protein_coding	197	104	93	3.264	1.1261	1.208
ENSG00000087586,18	AURKA	protein_coding	229	114	115	5.3517	1.4826	1.5155
ENSG00000087586,18	AURKA	protein_coding	329	152	177	5.6233	1.6506	1.6189
ENSG00000087586,18	AURKA	protein_coding	308	149	162	3.9389	1.3212	1.3875
ENSG00000087586,18	AURKA	protein_coding	91	47	44	1.1226	0.5601	0.8081
ENSG00000087586,18	AURKA	protein_coding	176	87	89	3.0512	1.0774	1.434
ENSG00000087586,18	AURKA	protein_coding	134	61	73	2.7352	0.8857	1.0217
ENSG00000087586,18	AURKA	protein_coding	302	162	140	4.0337	1.4293	1.55
ENSG00000087586,18	AURKA	protein_coding	520	266	254	8.523	2.3125	2.335
ENSG00000087586,18	AURKA	protein_coding	341	173	168	5.86	1.5559	1.5302
ENSG00000087586,18	AURKA	protein_coding	405	200	205	8.6082	2.4933	2.5935
ENSG00000087586,18	AURKA	protein_coding	304	150	154	3.7255	1.5134	1.7204
ENSG00000087586,18	AURKA	protein_coding	203	107	96	2.9127	0.9526	0.9998
ENSG00000087586,18	AURKA	protein_coding	329	165	164	8.8998	2.7616	2.7879
ENSG00000087586,18	AURKA	protein_coding	454	232	222	5.7203	1.9922	2.1484
ENSG00000087586,18	AURKA	protein_coding	370	183	187	4.7145	1.4276	1.5498
ENSG00000087586,18	AURKA	protein_coding	81	39	42	2.3715	0.8493	0.9731
ENSG00000087586,18	AURKA	protein_coding	5766	2944	2822	104.351	29.6431	30.5093
ENSG00000087586,18	AURKA	protein_coding	359	180	180	5.7515	1.7904	1.696
ENSG00000087586,18	AURKA	protein_coding	124	64	60	2.867	0.9661	0.985
ENSG00000087586,18	AURKA	protein_coding	242	116	126	5.884	2.1508	2.3679
ENSG00000087586,18	AURKA	protein_coding	285	144	141	6.5566	1.875	1.9757
ENSG00000087586,18	AURKA	protein_coding	282	134	148	5.4273	1.6169	1.6769
ENSG00000087586,18	AURKA	protein_coding	475	237	238	9.7893	2.8688	2.7733
ENSG00000087586,18	AURKA	protein_coding	485	240	245	10.994	3.1034	3.4822
ENSG00000087586,18	AURKA	protein_coding	82	40	42	2.3039	0.7494	0.7673
ENSG00000087586,18	AURKA	protein_coding	199	97	102	3.4461	1.643	2.2372
ENSG00000087586,18	AURKA	protein_coding	437	208	229	6.8819	2.7564	3.9925
ENSG00000087586,18	AURKA	protein_coding	292	141	151	5.0527	1.5583	1.5627
ENSG00000087586,18	AURKA	protein_coding	1209	582	628	24.1079	7.3634	9.0848
ENSG00000087586,18	AURKA	protein_coding	212	100	112	3.4219	1.0943	1.1802
ENSG00000087586,18	AURKA	protein_coding	374	192	182	6.5046	2.1496	2.4128
ENSG00000087586,18	AURKA	protein_coding	460	226	235	6.844	2.3047	2.5857
ENSG00000087586,18	AURKA	protein_coding	84	3	81	3.8721	1.2546	1.1159
ENSG00000087586,18	AURKA	protein_coding	290	137	154	3.2277	1.4791	1.9501
ENSG00000087586,18	AURKA	protein_coding	426	205	221	8.8253	2.6227	2.5623
ENSG00000087586,18	AURKA	protein_coding	465	217	248	11.86	5.9767	8.2305
ENSG00000087586,18	AURKA	protein_coding	117	56	61	2.8166	0.8219	0.8353
ENSG00000087586,18	AURKA	protein_coding	419	190	229	6.1025	2.4328	2.6964
ENSG00000087586,18	AURKA	protein_coding	728	373	355	14.178	5.7591	6.2939
ENSG00000087586,18	AURKA	protein_coding	252	131	121	2.6828	1.3618	2.0484
ENSG00000087586,18	AURKA	protein_coding	329	165	165	4.8042	1.9042	2.2838
ENSG00000087586,18	AURKA	protein_coding	231	110	121	4.64	1.3535	1.3622
ENSG00000087586,18	AURKA	protein_coding	199	107	92	4.2846	1.3508	1.3742
ENSG00000087586,18	AURKA	protein_coding	250	120	131	5.7488	1.5849	1.4391
ENSG00000087586,18	AURKA	protein_coding	247	148	99	4.2807	1.4173	1.676
ENSG00000087586,18	AURKA	protein_coding	390	202	188	7.585	2.2154	2.3867
ENSG00000087586,18	AURKA	protein_coding	131	64	67	2.5927	0.7081	0.7318
ENSG00000087586,18	AURKA	protein_coding	4623	2306	2318	56.5673	16.9723	17.3095
ENSG00000087586,18	AURKA	protein_coding	1272	617	656	22.1292	6.2285	6.8558
ENSG00000087586,18	AURKA	protein_coding	251	135	116	3.7685	1.218	1.2912
ENSG00000087586,18	AURKA	protein_coding	213	95	118	4.6393	1.3421	1.3442
ENSG00000087586,18	AURKA	protein_coding	251	125	127	3.9032	1.612	2.1663
ENSG00000087586,18	AURKA	protein_coding	230	102	128	4.1943	1.7264	1.9254
ENSG00000087586,18	AURKA	protein_coding	364	191	174	6.5966	2.0851	2.2535
ENSG00000087586,18	AURKA	protein_coding	395	194	201	5.1341	2.0674	2.2999
ENSG00000087586,18	AURKA	protein_coding	239	121	118	5.1461	1.6216	1.7423
ENSG00000087586,18	AURKA	protein_coding	322	154	168	4.3034	1.3388	1.407
ENSG00000087586,18	AURKA	protein_coding	209	101	108	3.6472	1.8585	2.7025
ENSG00000087586,18	AURKA	protein_coding	195	88	107	4.5166	1.1992	1.1532
ENSG00000087586,18	AURKA	protein_coding	243	109	134	7.1167	2.4529	2.6955
ENSG00000087586,18	AURKA	protein_coding	305	162	143	6.23	1.749	1.7252
ENSG00000087586,18	AURKA	protein_coding	179	84	95	3.2145	1.4892	1.9342
ENSG00000087586,18	AURKA	protein_coding	177	90	87	3.8195	1.3594	1.415
ENSG00000087586,18	AURKA	protein_coding	354	180	174	6.0814	1.6559	1.6602
ENSG00000087586,18	AURKA	protein_coding	531	256	275	11.1604	3.6245	4.1212
ENSG00000087586,18	AURKA	protein_coding	267	129	138	4.1188	1.198	1.1983
ENSG00000087586,18	AURKA	protein_coding	196	118	78	6.3012	1.7447	1.8662
ENSG00000087586,18	AURKA	protein_coding	158	82	76	2.5088	1.2083	1.5896
ENSG00000087586,18	AURKA	protein_coding	170	81	89	2.8109	0.8552	0.8823
ENSG00000087586,18	AURKA	protein_coding	955	492	463	23.0426	5.8998	5.4173
ENSG00000087586,18	AURKA	protein_coding	63	32	31	2.7743	1.0715	1.6489
ENSG00000087586,18	AURKA	protein_coding	241	136	105	5.8456	1.7987	1.8644
ENSG00000087586,18	AURKA	protein_coding	1003	501	502	25.3673	7.2659	8.5641
ENSG00000087586,18	AURKA	protein_coding	92	46	47	2.083	0.9498	1.1348
ENSG00000087586,18	AURKA	protein_coding	715	390	326	8.3297	2.592	2.6344
ENSG00000087586,18	AURKA	protein_coding	341	181	160	4.8342	1.5523	1.6351
ENSG00000087586,18	AURKA	protein_coding	90	50	40	1.7666	0.7952	0.9731
ENSG00000087586,18	AURKA	protein_coding	630	321	309	11.9879	3.5491	3.6712
ENSG00000087586,18	AURKA	protein_coding	282	125	157	9.6856	2.5327	2.4905
ENSG00000087586,18	AURKA	protein_coding	264	134	130	5.4643	1.3703	1.3351
ENSG00000087586,18	AURKA	protein_coding	684	2	684	11.1001	5.9323	6.2316
ENSG00000087586,18	AURKA	protein_coding	592	307	285	8.7516	2.3272	2.3048
ENSG00000087586,18	AURKA	protein_coding	1791	877	914	23.0127	8.1631	9.5046
ENSG00000087586,18	AURKA	protein_coding	235	129	106	4.683	1.811	1.9691
ENSG00000087586,18	AURKA	protein_coding	182	87	95	3.3216	1.1785	1.4252
ENSG00000087586,18	AURKA	protein_coding	564	280	285	7.9485	2.983	3.4798
ENSG00000087586,18	AURKA	protein_coding	292	145	147	5.7651	2.2334	2.6207
ENSG00000087586,18	AURKA	protein_coding	187	93	94	4.6619	1.5756	1.5839
ENSG00000087586,18	AURKA	protein_coding	203	97	106	5.3584	1.7219	1.7939
ENSG00000087586,18	AURKA	protein_coding	278	141	137	3.1144	1.4742	2.1259
ENSG00000087586,18	AURKA	protein_coding	275	147	128	6.5149	2.0928	2.2354
ENSG00000087586,18	AURKA	protein_coding	570	274	296	6.527	3.9082	5.9721
ENSG00000087586,18	AURKA	protein_coding	241	120	121	4.8714	1.4405	1.4753
ENSG00000087586,18	AURKA	protein_coding	600	295	305	7.1527	2.9781	3.8039
ENSG00000087586,18	AURKA	protein_coding	291	149	142	4.9799	1.3003	1.248
ENSG00000087586,18	AURKA	protein_coding	221	117	104	5.9338	1.5628	1.49
ENSG00000087586,18	AURKA	protein_coding	453	209	244	5.9273	2.779	3.4154
ENSG00000087586,18	AURKA	protein_coding	444	217	228	8.4117	3.7982	4.7696
ENSG00000087586,18	AURKA	protein_coding	3238	1587	1651	55.1435	17.0179	18.3822
ENSG00000087586,18	AURKA	protein_coding	310	136	174	6.765	1.9135	1.9352
ENSG00000087586,18	AURKA	protein_coding	269	130	139	5.254	2.2239	2.9194
ENSG00000087586,18	AURKA	protein_coding	803	361	442	9.4133	3.5293	4.8789
ENSG00000087586,18	AURKA	protein_coding	951	458	493	22.6596	6.7107	6.8137
ENSG00000087586,18	AURKA	protein_coding	1598	763	836	32.6637	8.8043	10.758
ENSG00000087586,18	AURKA	protein_coding	340	159	181	5.2656	1.5039	1.5165
ENSG00000087586,18	AURKA	protein_coding	146	74	73	4.5777	1.1651	1.1318
ENSG00000087586,18	AURKA	protein_coding	331	162	170	5.2715	1.3356	1.343
ENSG00000087586,18	AURKA	protein_coding	2752	1346	1409	90.4322	22.9085	24.8735
ENSG00000087586,18	AURKA	protein_coding	149	75	74	1.6793	1.0093	1.5385
ENSG00000087586,18	AURKA	protein_coding	504	264	240	7.3901	2.7658	3.6431
ENSG00000087586,18	AURKA	protein_coding	349	163	186	4.4775	1.4876	1.6094
