# Supplementary material for: Post-transcriptional control drives Aurora kinase A expression in human cancers
Source: PLoS One. 2024 Nov 11;19(11):e0310625. doi: 10.1371/journal.pone.0310625 (PMC11554201; doi:10.1371/journal.pone.0310625)
Supplement: S1 Data — (ZIP) [file pone.0310625.s006.zip › S1_Data/processed datasets_AURKA mRNA/TCGA-LUAD/Solid Tissue Normal.xls]

## Sheet: Solid Tissue Normal
# gene-model: GENCODE v36
gene_id	gene_name	gene_type	unstranded	stranded_first	stranded_second	tpm_unstranded	fpkm_unstranded	fpkm_uq_unstranded
ENSG00000087586,18	AURKA	protein_coding	101	50	51	4.6766	1.2653	1.3086
ENSG00000087586,18	AURKA	protein_coding	97	50	47	3.2371	0.9739	1.0674
ENSG00000087586,18	AURKA	protein_coding	53	23	30	3.1628	0.9231	0.9604
ENSG00000087586,18	AURKA	protein_coding	197	82	115	3.3838	0.9535	1.0372
ENSG00000087586,18	AURKA	protein_coding	105	53	52	3.8392	1.2961	1.581
ENSG00000087586,18	AURKA	protein_coding	562	275	287	14.8931	4.7319	5.259
ENSG00000087586,18	AURKA	protein_coding	202	102	100	3.6921	1.0448	1.2085
ENSG00000087586,18	AURKA	protein_coding	122	71	51	5.1907	1.5882	1.7845
ENSG00000087586,18	AURKA	protein_coding	105	50	55	3.3696	1.048	1.188
ENSG00000087586,18	AURKA	protein_coding	275	135	140	4.2024	1.2822	1.2759
ENSG00000087586,18	AURKA	protein_coding	156	71	85	6.6426	1.9331	1.9614
ENSG00000087586,18	AURKA	protein_coding	170	87	83	7.4695	2.2166	2.232
ENSG00000087586,18	AURKA	protein_coding	212	124	88	7.694	2.1414	2.2465
ENSG00000087586,18	AURKA	protein_coding	114	55	59	3.0428	0.8781	0.911
ENSG00000087586,18	AURKA	protein_coding	167	69	98	3.6895	1.0595	1.2875
ENSG00000087586,18	AURKA	protein_coding	196	105	93	3.8116	1.0828	1.1583
ENSG00000087586,18	AURKA	protein_coding	86	49	37	3.0203	0.9034	0.9096
ENSG00000087586,18	AURKA	protein_coding	245	117	128	7.9802	2.2799	2.4068
ENSG00000087586,18	AURKA	protein_coding	93	51	42	2.7997	1.0477	1.3806
ENSG00000087586,18	AURKA	protein_coding	218	115	103	3.8012	1.2104	1.3816
ENSG00000087586,18	AURKA	protein_coding	61	37	24	2.6858	0.7431	0.7222
ENSG00000087586,18	AURKA	protein_coding	237	115	122	4.3751	1.456	1.569
ENSG00000087586,18	AURKA	protein_coding	75	30	45	2.2708	0.6218	0.7077
ENSG00000087586,18	AURKA	protein_coding	200	91	111	3.9709	1.1516	1.2139
ENSG00000087586,18	AURKA	protein_coding	119	55	65	4.1339	1.2209	1.3561
ENSG00000087586,18	AURKA	protein_coding	112	60	52	3.9953	1.2766	1.4462
ENSG00000087586,18	AURKA	protein_coding	194	96	98	5.2024	1.89	2.2009
ENSG00000087586,18	AURKA	protein_coding	156	70	86	4.6571	1.5219	1.8851
ENSG00000087586,18	AURKA	protein_coding	60	31	29	2.9426	0.8996	0.9348
ENSG00000087586,18	AURKA	protein_coding	110	47	63	5.8023	1.6472	1.6064
ENSG00000087586,18	AURKA	protein_coding	92	42	52	3.3008	1.1014	1.2509
ENSG00000087586,18	AURKA	protein_coding	68	36	32	2.6536	0.7083	0.7321
ENSG00000087586,18	AURKA	protein_coding	98	42	56	3.4323	0.9863	1.0507
ENSG00000087586,18	AURKA	protein_coding	122	60	63	2.8833	0.8464	0.8641
ENSG00000087586,18	AURKA	protein_coding	125	60	65	4.3592	1.3304	1.5195
ENSG00000087586,18	AURKA	protein_coding	193	92	101	2.9615	1.008	1.2656
ENSG00000087586,18	AURKA	protein_coding	183	95	88	4.4953	1.4852	1.7259
ENSG00000087586,18	AURKA	protein_coding	119	64	55	3.6889	1.0999	1.2094
ENSG00000087586,18	AURKA	protein_coding	294	123	172	5.7428	1.6618	1.9464
ENSG00000087586,18	AURKA	protein_coding	154	81	73	7.3247	2.1229	2.3246
ENSG00000087586,18	AURKA	protein_coding	205	105	100	3.3254	0.9302	1.0224
ENSG00000087586,18	AURKA	protein_coding	83	39	44	3.7568	1.1332	1.2508
ENSG00000087586,18	AURKA	protein_coding	97	47	50	4.076	1.171	1.1884
ENSG00000087586,18	AURKA	protein_coding	65	26	39	2.5945	0.7848	0.8528
ENSG00000087586,18	AURKA	protein_coding	348	166	183	5.2914	1.8355	2.2156
ENSG00000087586,18	AURKA	protein_coding	135	65	70	4.9691	1.6841	1.7809
