# Supplementary material for: Post-transcriptional control drives Aurora kinase A expression in human cancers
Source: PLoS One. 2024 Nov 11;19(11):e0310625. doi: 10.1371/journal.pone.0310625 (PMC11554201; doi:10.1371/journal.pone.0310625)
Supplement: S1 Data — (ZIP) [file pone.0310625.s006.zip › S1_Data/processed datasets_AURKA mRNA/TCGA-LUAD/Primary Tumors.xls]

## Sheet: Primary Tumors
# gene-model: GENCODE v36
gene_id	gene_name	gene_type	unstranded	stranded_first	stranded_second	tpm_unstranded	fpkm_unstranded	fpkm_uq_unstranded
ENSG00000087586,18	AURKA	protein_coding	471	238	233	11.4095	3.64	3.9622
ENSG00000087586,18	AURKA	protein_coding	977	492	485	19.5657	6.5576	6.4969
ENSG00000087586,18	AURKA	protein_coding	912	480	432	24.0607	6.5371	6.7325
ENSG00000087586,18	AURKA	protein_coding	2305	1143	1164	65.7735	18.4272	17.3059
ENSG00000087586,18	AURKA	protein_coding	1219	631	588	35.9986	11.3289	11.0609
ENSG00000087586,18	AURKA	protein_coding	139	74	65	4.2474	1.5672	1.5428
ENSG00000087586,18	AURKA	protein_coding	6001	2973	3028	116.486	33.216	34.0166
ENSG00000087586,18	AURKA	protein_coding	418	197	221	12.0233	4.3533	4.5976
ENSG00000087586,18	AURKA	protein_coding	868	401	467	19.8359	7.1306	6.6704
ENSG00000087586,18	AURKA	protein_coding	575	276	299	15.047	5.444	5.7206
ENSG00000087586,18	AURKA	protein_coding	2880	1402	1478	78.8055	23.1978	23.4341
ENSG00000087586,18	AURKA	protein_coding	2384	1189	1195	69.0462	20.1268	21.3379
ENSG00000087586,18	AURKA	protein_coding	505	255	251	17.3068	4.9512	4.7779
ENSG00000087586,18	AURKA	protein_coding	811	399	413	25.8262	9.1017	8.5471
ENSG00000087586,18	AURKA	protein_coding	3074	1512	1562	63.0922	23.6309	23.3853
ENSG00000087586,18	AURKA	protein_coding	883	443	440	23.9426	6.7488	6.1737
ENSG00000087586,18	AURKA	protein_coding	2651	1365	1286	61.4421	25.8277	24.3251
ENSG00000087586,18	AURKA	protein_coding	127	62	65	3.0944	0.9044	0.9762
ENSG00000087586,18	AURKA	protein_coding	173	80	93	4.7562	1.5404	1.6693
ENSG00000087586,18	AURKA	protein_coding	1362	705	657	46.864	12.2213	11.8723
ENSG00000087586,18	AURKA	protein_coding	832	395	437	28.9242	10.0954	9.975
ENSG00000087586,18	AURKA	protein_coding	321	181	140	6.8647	2.0034	2.1481
ENSG00000087586,18	AURKA	protein_coding	1798	878	923	60.1816	19.3048	19.4165
ENSG00000087586,18	AURKA	protein_coding	951	502	449	32.2822	8.2881	7.1776
ENSG00000087586,18	AURKA	protein_coding	1533	774	759	51.5921	21.376	21.8366
ENSG00000087586,18	AURKA	protein_coding	338	176	162	10.2424	3.2565	3.4071
ENSG00000087586,18	AURKA	protein_coding	440	246	194	14.1424	5.1051	5.7184
ENSG00000087586,18	AURKA	protein_coding	846	419	427	28.7362	9.6658	11.8025
ENSG00000087586,18	AURKA	protein_coding	1070	517	553	19.9991	5.7208	5.8354
ENSG00000087586,18	AURKA	protein_coding	1637	816	821	38.6961	12.0197	12.0215
ENSG00000087586,18	AURKA	protein_coding	1485	731	755	62.594	21.1177	20.8713
ENSG00000087586,18	AURKA	protein_coding	702	371	331	16.477	7.6506	7.5491
ENSG00000087586,18	AURKA	protein_coding	1791	907	884	28.1192	12.0583	15.3949
ENSG00000087586,18	AURKA	protein_coding	1746	895	852	30.1376	9.8687	10.2711
ENSG00000087586,18	AURKA	protein_coding	1112	542	570	22.4283	7.2537	7.4035
ENSG00000087586,18	AURKA	protein_coding	1023	538	486	19.1355	8.0241	9.2033
ENSG00000087586,18	AURKA	protein_coding	2184	1116	1069	35.0618	9.6172	9.1031
ENSG00000087586,18	AURKA	protein_coding	51	2	49	7.0906	2.4147	2.2545
ENSG00000087586,18	AURKA	protein_coding	1827	896	931	65.3556	25.9054	26.7298
ENSG00000087586,18	AURKA	protein_coding	1107	533	575	28.6873	8.3833	8.6497
ENSG00000087586,18	AURKA	protein_coding	489	247	242	13.5714	4.6816	4.9585
ENSG00000087586,18	AURKA	protein_coding	1476	746	731	45.6532	13.4981	13.0305
ENSG00000087586,18	AURKA	protein_coding	1608	802	807	26.7404	8.2596	8.0156
ENSG00000087586,18	AURKA	protein_coding	348	168	180	13.2327	4.6188	4.5227
ENSG00000087586,18	AURKA	protein_coding	1935	976	959	30.3807	10.7873	11.3392
ENSG00000087586,18	AURKA	protein_coding	80	37	43	3.4747	1.1737	1.2684
ENSG00000087586,18	AURKA	protein_coding	848	425	423	29.0931	11.0442	13.8205
ENSG00000087586,18	AURKA	protein_coding	1266	645	621	42.8163	14.4592	14.1438
ENSG00000087586,18	AURKA	protein_coding	1169	529	641	26.7712	10.3701	10.0041
ENSG00000087586,18	AURKA	protein_coding	467	248	219	25.2131	9.2931	9.2615
ENSG00000087586,18	AURKA	protein_coding	468	241	227	11.046	3.1416	3.1237
ENSG00000087586,18	AURKA	protein_coding	747	365	382	18.9813	5.9037	6.5337
ENSG00000087586,18	AURKA	protein_coding	2785	1383	1403	79.2214	21.5495	20.9888
ENSG00000087586,18	AURKA	protein_coding	4059	2037	2022	68.937	26.4158	26.7047
ENSG00000087586,18	AURKA	protein_coding	355	174	181	7.3077	3.0346	3.2179
ENSG00000087586,18	AURKA	protein_coding	164	78	86	5.8143	1.8594	2.03
ENSG00000087586,18	AURKA	protein_coding	839	405	434	15.3924	4.2258	4.052
ENSG00000087586,18	AURKA	protein_coding	626	288	339	20.0769	7.4095	7.4778
ENSG00000087586,18	AURKA	protein_coding	3394	1719	1676	51.6034	16.7504	17.0714
ENSG00000087586,18	AURKA	protein_coding	565	263	302	22.9501	6.0907	5.8957
ENSG00000087586,18	AURKA	protein_coding	666	338	328	20.413	7.2144	7.1246
ENSG00000087586,18	AURKA	protein_coding	1804	907	897	38.8857	11.783	11.82
ENSG00000087586,18	AURKA	protein_coding	3310	1647	1664	51.6902	16.0791	16.7298
ENSG00000087586,18	AURKA	protein_coding	1139	555	584	22.0685	6.2888	6.5626
ENSG00000087586,18	AURKA	protein_coding	145	73	72	3.5811	1.0681	1.0473
ENSG00000087586,18	AURKA	protein_coding	934	466	468	16.9998	6.6852	6.4748
ENSG00000087586,18	AURKA	protein_coding	1556	778	780	20.2762	6.9642	7.8789
ENSG00000087586,18	AURKA	protein_coding	475	237	240	6.2681	1.98	2.267
ENSG00000087586,18	AURKA	protein_coding	33450	16652	16813	346.853	128.854	158.322
ENSG00000087586,18	AURKA	protein_coding	278	136	142	6.5597	2.2566	2.5706
ENSG00000087586,18	AURKA	protein_coding	1135	540	595	22.5608	12.4254	12.2716
ENSG00000087586,18	AURKA	protein_coding	624	310	314	24.3217	7.2865	7.1941
ENSG00000087586,18	AURKA	protein_coding	1998	990	1008	40.6153	13.8423	14.8427
ENSG00000087586,18	AURKA	protein_coding	1704	876	828	30.4529	8.0113	7.8258
ENSG00000087586,18	AURKA	protein_coding	825	404	421	25.0394	6.9538	6.7689
ENSG00000087586,18	AURKA	protein_coding	1066	562	504	38.7806	9.5406	9.1063
ENSG00000087586,18	AURKA	protein_coding	269	135	134	3.8863	1.0965	1.2186
ENSG00000087586,18	AURKA	protein_coding	2863	1373	1491	32.1818	9.6615	10.4963
ENSG00000087586,18	AURKA	protein_coding	1081	532	549	34.0812	12.498	11.6825
ENSG00000087586,18	AURKA	protein_coding	1593	828	765	19.6509	9.5826	9.0392
ENSG00000087586,18	AURKA	protein_coding	179	92	87	6.4321	1.7724	1.7432
ENSG00000087586,18	AURKA	protein_coding	1551	796	755	38.2245	12.149	10.7938
ENSG00000087586,18	AURKA	protein_coding	1444	731	714	31.137	14.4832	13.2838
ENSG00000087586,18	AURKA	protein_coding	521	249	273	11.4046	5.7103	5.8116
ENSG00000087586,18	AURKA	protein_coding	397	199	198	9.1875	3.4546	4.2387
ENSG00000087586,18	AURKA	protein_coding	1022	516	506	21.9716	8.321	8.1632
ENSG00000087586,18	AURKA	protein_coding	1131	535	596	30.9991	11.3031	11.1533
ENSG00000087586,18	AURKA	protein_coding	1008	494	514	28.9574	9.2302	9.467
ENSG00000087586,18	AURKA	protein_coding	656	315	341	20.4347	10.0567	11.076
ENSG00000087586,18	AURKA	protein_coding	1368	694	675	46.0251	12.0243	11.9188
ENSG00000087586,18	AURKA	protein_coding	163	85	79	4.7606	1.4838	1.6417
ENSG00000087586,18	AURKA	protein_coding	3386	1642	1744	53.4562	17.5352	17.9585
ENSG00000087586,18	AURKA	protein_coding	383	203	180	17.973	5.2316	5.337
ENSG00000087586,18	AURKA	protein_coding	828	416	412	24.2089	7.7778	8.3138
ENSG00000087586,18	AURKA	protein_coding	2817	1470	1347	59.4756	21.4902	22.2434
ENSG00000087586,18	AURKA	protein_coding	331	166	165	4.738	1.4863	1.6896
ENSG00000087586,18	AURKA	protein_coding	406	202	204	12.2716	3.7943	3.9922
ENSG00000087586,18	AURKA	protein_coding	932	505	427	20.8807	6.4584	6.5707
ENSG00000087586,18	AURKA	protein_coding	719	371	348	20.6805	8.0419	9.1473
ENSG00000087586,18	AURKA	protein_coding	3074	1550	1524	45.2405	14.0135	14.4014
ENSG00000087586,18	AURKA	protein_coding	382	1	381	6.904	3.6879	3.4522
ENSG00000087586,18	AURKA	protein_coding	817	413	404	20.572	7.9274	9.6154
ENSG00000087586,18	AURKA	protein_coding	18293	8913	9384	218.927	67.7082	64.0844
ENSG00000087586,18	AURKA	protein_coding	2269	1132	1137	78.7958	23.6362	23.499
ENSG00000087586,18	AURKA	protein_coding	1167	588	579	23.0107	7.9347	7.8008
ENSG00000087586,18	AURKA	protein_coding	1819	976	843	53.9941	17.1194	16.9772
ENSG00000087586,18	AURKA	protein_coding	865	440	425	20.3504	7.3978	7.2614
ENSG00000087586,18	AURKA	protein_coding	1289	638	651	38.5804	14.5219	15.316
ENSG00000087586,18	AURKA	protein_coding	293	139	154	10.8313	2.8953	2.8783
ENSG00000087586,18	AURKA	protein_coding	426	215	211	23.4546	7.1105	6.7722
ENSG00000087586,18	AURKA	protein_coding	1572	766	806	55.4265	15.5591	15.2673
ENSG00000087586,18	AURKA	protein_coding	977	474	503	22.5304	6.7439	6.2827
ENSG00000087586,18	AURKA	protein_coding	3418	1674	1745	61.7095	18.9191	17.7403
ENSG00000087586,18	AURKA	protein_coding	785	383	402	25.3343	7.5299	7.1892
ENSG00000087586,18	AURKA	protein_coding	966	434	532	14.7575	6.4289	6.4351
ENSG00000087586,18	AURKA	protein_coding	942	455	487	21.6985	6.5912	6.5177
ENSG00000087586,18	AURKA	protein_coding	1761	855	906	20.7262	8.9459	10.7176
ENSG00000087586,18	AURKA	protein_coding	269	135	134	7.2123	2.3608	2.6332
ENSG00000087586,18	AURKA	protein_coding	491	267	224	12.2979	4.266	4.4665
ENSG00000087586,18	AURKA	protein_coding	1071	525	546	26.7624	13.4716	16.5995
ENSG00000087586,18	AURKA	protein_coding	1025	510	517	30.9671	10.5325	10.5667
ENSG00000087586,18	AURKA	protein_coding	283	139	145	7.6379	2.6775	2.8761
ENSG00000087586,18	AURKA	protein_coding	441	229	212	11.7394	4.004	4.2801
ENSG00000087586,18	AURKA	protein_coding	1131	561	570	46.5098	12.2649	11.7812
ENSG00000087586,18	AURKA	protein_coding	167	78	89	4.5649	1.7293	1.8061
ENSG00000087586,18	AURKA	protein_coding	1476	721	756	18.6943	6.6096	6.814
ENSG00000087586,18	AURKA	protein_coding	1261	2	1261	23.7972	9.0617	8.7926
ENSG00000087586,18	AURKA	protein_coding	453	223	230	7.4079	2.4087	2.5287
ENSG00000087586,18	AURKA	protein_coding	1398	705	693	13.6318	6.744	7.1363
ENSG00000087586,18	AURKA	protein_coding	1522	766	756	57.8796	16.852	16.687
ENSG00000087586,18	AURKA	protein_coding	1463	711	752	37.9789	11.4282	11.4863
ENSG00000087586,18	AURKA	protein_coding	845	403	442	19.1956	8.8699	9.0006
ENSG00000087586,18	AURKA	protein_coding	234	110	124	5.8748	2.2846	2.3268
ENSG00000087586,18	AURKA	protein_coding	4395	2183	2212	95.524	25.0076	24.0417
ENSG00000087586,18	AURKA	protein_coding	588	299	289	7.5692	2.3871	2.5898
ENSG00000087586,18	AURKA	protein_coding	376	187	189	16.754	4.8885	4.7793
ENSG00000087586,18	AURKA	protein_coding	2089	1049	1040	49.7569	18.4368	18.379
ENSG00000087586,18	AURKA	protein_coding	584	292	292	22.7193	7.2512	7.3853
ENSG00000087586,18	AURKA	protein_coding	285	153	132	10.7118	3.1889	3.068
ENSG00000087586,18	AURKA	protein_coding	1897	957	940	59.6461	17.5273	16.7617
ENSG00000087586,18	AURKA	protein_coding	300	141	159	4.9631	1.37	1.4572
ENSG00000087586,18	AURKA	protein_coding	1047	514	533	17.5138	5.3529	5.7431
ENSG00000087586,18	AURKA	protein_coding	124	65	59	3.7979	1.1889	1.273
ENSG00000087586,18	AURKA	protein_coding	485	225	260	11.2822	5.3051	5.4575
ENSG00000087586,18	AURKA	protein_coding	363	170	193	8.9876	2.9563	3.4417
ENSG00000087586,18	AURKA	protein_coding	1098	510	588	18.1342	5.5923	5.3334
ENSG00000087586,18	AURKA	protein_coding	202	106	96	4.7126	1.8912	1.938
ENSG00000087586,18	AURKA	protein_coding	381	195	186	14.9284	5.4829	6.0541
ENSG00000087586,18	AURKA	protein_coding	2476	1217	1259	68.233	27.2705	23.7641
ENSG00000087586,18	AURKA	protein_coding	374	0	374	6.9039	3.2426	3.2522
ENSG00000087586,18	AURKA	protein_coding	189	93	96	10.2873	2.9204	2.8203
ENSG00000087586,18	AURKA	protein_coding	1650	845	805	48.0313	18.7846	26.6313
ENSG00000087586,18	AURKA	protein_coding	5368	2724	2650	65.9308	24.4767	26.1379
ENSG00000087586,18	AURKA	protein_coding	890	424	466	20.1531	6.0015	5.7335
ENSG00000087586,18	AURKA	protein_coding	334	167	167	8.1834	3.096	3.1802
ENSG00000087586,18	AURKA	protein_coding	243	122	121	3.9151	1.4197	1.5112
ENSG00000087586,18	AURKA	protein_coding	677	347	330	9.917	3.4999	4.1841
ENSG00000087586,18	AURKA	protein_coding	326	140	186	4.4912	1.5038	1.8059
ENSG00000087586,18	AURKA	protein_coding	645	308	337	27.7073	11.5983	10.9833
ENSG00000087586,18	AURKA	protein_coding	140	71	69	3.7599	1.1954	1.218
ENSG00000087586,18	AURKA	protein_coding	206	96	110	4.1826	1.5553	1.9439
ENSG00000087586,18	AURKA	protein_coding	1202	622	581	21.4776	6.6172	6.9721
ENSG00000087586,18	AURKA	protein_coding	823	400	423	32.5134	12.5605	15.9171
ENSG00000087586,18	AURKA	protein_coding	496	235	261	19.8176	5.6831	5.849
ENSG00000087586,18	AURKA	protein_coding	1181	623	558	19.2833	8.4427	8.6164
ENSG00000087586,18	AURKA	protein_coding	247	130	117	8.6603	2.8494	3.3789
ENSG00000087586,18	AURKA	protein_coding	334	168	166	6.9513	2.4686	2.3892
ENSG00000087586,18	AURKA	protein_coding	393	187	206	7.321	2.2834	2.4898
ENSG00000087586,18	AURKA	protein_coding	499	278	221	5.7212	2.0161	2.0804
ENSG00000087586,18	AURKA	protein_coding	971	484	488	15.7689	6.4275	7.0987
ENSG00000087586,18	AURKA	protein_coding	676	331	345	13.6149	4.9734	5.0548
ENSG00000087586,18	AURKA	protein_coding	1457	726	731	30.0079	11.5955	12.4243
ENSG00000087586,18	AURKA	protein_coding	1704	850	854	30.9291	11.6336	13.1427
ENSG00000087586,18	AURKA	protein_coding	402	228	175	10.4469	5.8825	5.9237
ENSG00000087586,18	AURKA	protein_coding	2628	1318	1310	68.9471	21.4801	19.7931
ENSG00000087586,18	AURKA	protein_coding	1088	541	547	22.0925	9.0945	8.8831
ENSG00000087586,18	AURKA	protein_coding	545	259	286	19.9926	6.4833	7.1036
ENSG00000087586,18	AURKA	protein_coding	388	189	199	12.284	4.5936	5.2596
ENSG00000087586,18	AURKA	protein_coding	1257	622	635	22.6096	6.2896	6.2512
ENSG00000087586,18	AURKA	protein_coding	393	205	190	17.7865	6.1736	6.922
ENSG00000087586,18	AURKA	protein_coding	121	59	62	2.9439	1.0634	1.0366
ENSG00000087586,18	AURKA	protein_coding	1166	580	586	22.105	8.1252	8.2553
ENSG00000087586,18	AURKA	protein_coding	1356	688	668	50.534	15.161	13.9629
ENSG00000087586,18	AURKA	protein_coding	4038	2035	2004	67.7976	18.8408	19.7234
ENSG00000087586,18	AURKA	protein_coding	981	476	506	21.7474	6.8839	6.8033
ENSG00000087586,18	AURKA	protein_coding	2325	1154	1173	53.8108	19.7738	23.1956
ENSG00000087586,18	AURKA	protein_coding	237	122	115	11.6981	3.6043	3.7869
ENSG00000087586,18	AURKA	protein_coding	894	452	442	16.0153	4.6917	4.622
ENSG00000087586,18	AURKA	protein_coding	337	180	157	13.5358	4.1289	4.3957
ENSG00000087586,18	AURKA	protein_coding	256	153	104	9.9235	3.1482	3.1775
ENSG00000087586,18	AURKA	protein_coding	139	2	137	8.9518	2.6884	2.3971
ENSG00000087586,18	AURKA	protein_coding	262	127	135	9.2694	3.6306	3.7702
ENSG00000087586,18	AURKA	protein_coding	2217	1103	1115	35.2383	16.3343	18.4557
ENSG00000087586,18	AURKA	protein_coding	1617	778	839	75.4469	25.6503	24.6783
ENSG00000087586,18	AURKA	protein_coding	474	214	260	5.279	1.9828	2.3462
ENSG00000087586,18	AURKA	protein_coding	642	1	641	20.9884	6.8462	6.3276
ENSG00000087586,18	AURKA	protein_coding	184	107	77	5.5326	1.6969	1.7519
ENSG00000087586,18	AURKA	protein_coding	581	321	260	14.2628	4.5008	4.8187
ENSG00000087586,18	AURKA	protein_coding	1027	509	520	19.8712	5.0652	4.5501
ENSG00000087586,18	AURKA	protein_coding	196	102	94	4.2973	1.449	1.4919
ENSG00000087586,18	AURKA	protein_coding	1085	543	542	27.2576	13.787	13.0257
ENSG00000087586,18	AURKA	protein_coding	433	210	224	11.6186	3.9419	4.0392
ENSG00000087586,18	AURKA	protein_coding	684	9	675	27.105	9.9624	8.9937
ENSG00000087586,18	AURKA	protein_coding	774	382	392	12.3078	3.7622	3.8901
ENSG00000087586,18	AURKA	protein_coding	319	146	173	10.7156	4.0836	4.8315
ENSG00000087586,18	AURKA	protein_coding	624	304	320	21.6108	6.0575	6.0164
ENSG00000087586,18	AURKA	protein_coding	552	280	272	21.5868	6.7366	7.1649
ENSG00000087586,18	AURKA	protein_coding	480	249	231	20.1743	6.9496	7.1331
ENSG00000087586,18	AURKA	protein_coding	2288	1160	1128	62.7354	21.4305	22.0304
ENSG00000087586,18	AURKA	protein_coding	2201	1084	1117	23.4058	7.8386	7.9078
ENSG00000087586,18	AURKA	protein_coding	4483	2193	2290	135.211	36.1906	34.5286
ENSG00000087586,18	AURKA	protein_coding	2737	1320	1417	66.2726	19.4395	19.6611
ENSG00000087586,18	AURKA	protein_coding	1881	946	935	73.024	20.0237	20.8556
ENSG00000087586,18	AURKA	protein_coding	1405	702	705	16.37	7.1293	6.6773
ENSG00000087586,18	AURKA	protein_coding	324	169	155	7.373	2.9445	3.0606
ENSG00000087586,18	AURKA	protein_coding	152	84	68	4.5179	1.7959	2.2959
ENSG00000087586,18	AURKA	protein_coding	3612	1777	1835	63.2626	16.2707	14.9287
ENSG00000087586,18	AURKA	protein_coding	2504	1233	1271	38.4701	13.9099	15.6536
ENSG00000087586,18	AURKA	protein_coding	1349	668	682	15.6258	4.6755	4.9361
ENSG00000087586,18	AURKA	protein_coding	1092	559	534	23.3112	8.4985	9.3019
ENSG00000087586,18	AURKA	protein_coding	541	263	278	9.3324	2.7631	2.7565
ENSG00000087586,18	AURKA	protein_coding	647	321	326	19.5061	5.8739	5.8767
ENSG00000087586,18	AURKA	protein_coding	1144	562	582	38.2429	13.7765	13.053
ENSG00000087586,18	AURKA	protein_coding	7365	3542	3826	89.9111	27.4549	28.708
ENSG00000087586,18	AURKA	protein_coding	1161	602	559	37.1852	9.4275	8.6877
ENSG00000087586,18	AURKA	protein_coding	938	495	444	20.2158	7.7958	8.5241
ENSG00000087586,18	AURKA	protein_coding	568	277	291	13.9592	4.9006	4.6892
ENSG00000087586,18	AURKA	protein_coding	1612	843	769	28.953	10.588	11.3016
ENSG00000087586,18	AURKA	protein_coding	596	308	288	24.2134	7.8912	8.6967
ENSG00000087586,18	AURKA	protein_coding	1234	613	621	21.5868	6.0959	5.9096
ENSG00000087586,18	AURKA	protein_coding	640	314	326	8.9766	4.2976	4.7231
ENSG00000087586,18	AURKA	protein_coding	887	437	450	17.2308	7.1782	7.4183
ENSG00000087586,18	AURKA	protein_coding	188	94	94	5.5686	1.9153	2.2439
ENSG00000087586,18	AURKA	protein_coding	466	233	233	17.7032	6.1658	5.9401
ENSG00000087586,18	AURKA	protein_coding	813	411	403	29.5059	9.1484	9.0072
ENSG00000087586,18	AURKA	protein_coding	1521	758	763	17.8174	7.5822	9.3043
ENSG00000087586,18	AURKA	protein_coding	1345	687	659	25.6421	8.533	8.3356
ENSG00000087586,18	AURKA	protein_coding	995	488	507	16.3791	6.5849	6.7824
ENSG00000087586,18	AURKA	protein_coding	132	63	69	5.3253	1.4375	1.4089
ENSG00000087586,18	AURKA	protein_coding	745	355	390	21.8962	6.5531	6.3521
ENSG00000087586,18	AURKA	protein_coding	4080	1972	2108	82.4249	22.4678	20.7443
ENSG00000087586,18	AURKA	protein_coding	497	239	258	25.3288	7.3962	7.2345
ENSG00000087586,18	AURKA	protein_coding	683	347	336	18.7815	5.6174	5.6778
ENSG00000087586,18	AURKA	protein_coding	166	82	84	3.0911	1.2263	1.2414
ENSG00000087586,18	AURKA	protein_coding	571	285	286	10.1176	3.3723	4.0507
ENSG00000087586,18	AURKA	protein_coding	488	266	222	25.1431	7.5428	8.0501
ENSG00000087586,18	AURKA	protein_coding	738	376	364	16.6021	5.6628	5.3876
ENSG00000087586,18	AURKA	protein_coding	619	323	296	16.3054	5.0508	4.9664
ENSG00000087586,18	AURKA	protein_coding	459	219	240	11.2697	5.2374	5.3546
ENSG00000087586,18	AURKA	protein_coding	1868	0	1868	34.7892	16.0525	15.1567
ENSG00000087586,18	AURKA	protein_coding	444	221	223	11.6494	3.8697	3.6521
ENSG00000087586,18	AURKA	protein_coding	2787	1398	1389	58.6355	16.7885	15.532
ENSG00000087586,18	AURKA	protein_coding	1820	883	937	40.4313	11.4529	11.6912
ENSG00000087586,18	AURKA	protein_coding	1656	813	843	54.2357	16.6236	16.4208
ENSG00000087586,18	AURKA	protein_coding	610	292	319	8.7897	2.5834	2.6455
ENSG00000087586,18	AURKA	protein_coding	2451	1261	1190	50.512	13.4018	13.0953
ENSG00000087586,18	AURKA	protein_coding	3545	1775	1770	140.985	36.0158	31.1583
ENSG00000087586,18	AURKA	protein_coding	479	225	254	8.8051	2.5943	3.0641
ENSG00000087586,18	AURKA	protein_coding	3757	1935	1822	103.853	28.4408	29.0741
ENSG00000087586,18	AURKA	protein_coding	682	336	347	18.1463	5.3413	5.3035
ENSG00000087586,18	AURKA	protein_coding	395	205	190	7.6112	2.325	2.4138
ENSG00000087586,18	AURKA	protein_coding	274	128	147	5.0799	1.3423	1.2629
ENSG00000087586,18	AURKA	protein_coding	2119	1040	1080	92.1444	26.7232	23.2006
ENSG00000087586,18	AURKA	protein_coding	688	328	360	18.2389	5.195	4.9511
ENSG00000087586,18	AURKA	protein_coding	1179	564	616	31.5179	12.2903	13.3211
ENSG00000087586,18	AURKA	protein_coding	399	197	202	19.2138	5.629	6.4025
ENSG00000087586,18	AURKA	protein_coding	483	258	225	11.3777	3.6036	4.012
ENSG00000087586,18	AURKA	protein_coding	466	216	250	5.7184	2.5084	2.8712
ENSG00000087586,18	AURKA	protein_coding	514	258	257	9.8405	3.0079	3.0524
ENSG00000087586,18	AURKA	protein_coding	618	328	290	13.7147	4.8761	4.9739
ENSG00000087586,18	AURKA	protein_coding	4803	2369	2435	76.1536	21.4801	21.0048
ENSG00000087586,18	AURKA	protein_coding	289	6	283	15.1237	5.1717	4.8251
ENSG00000087586,18	AURKA	protein_coding	1966	928	1038	22.5992	7.7838	8.2849
ENSG00000087586,18	AURKA	protein_coding	1379	7	1372	26.202	12.6999	12.1027
ENSG00000087586,18	AURKA	protein_coding	758	374	384	25.096	7.3398	7.9326
ENSG00000087586,18	AURKA	protein_coding	819	419	400	32.3565	10.0292	9.4469
ENSG00000087586,18	AURKA	protein_coding	371	186	185	7.3815	2.0368	2.0577
ENSG00000087586,18	AURKA	protein_coding	411	193	218	8.0325	2.8306	2.8747
ENSG00000087586,18	AURKA	protein_coding	1028	483	545	21.4472	6.8856	6.7467
ENSG00000087586,18	AURKA	protein_coding	412	212	200	10.8291	3.338	3.1043
ENSG00000087586,18	AURKA	protein_coding	647	332	316	21.7355	8.2135	7.8303
ENSG00000087586,18	AURKA	protein_coding	2467	1288	1183	49.5943	17.3357	18.1223
ENSG00000087586,18	AURKA	protein_coding	973	506	467	25.6344	8.6537	9.548
ENSG00000087586,18	AURKA	protein_coding	1541	715	826	31.0944	8.3125	7.7734
ENSG00000087586,18	AURKA	protein_coding	715	382	333	13.8261	3.9576	3.8167
ENSG00000087586,18	AURKA	protein_coding	1240	615	625	38.2973	12.1343	12.2349
ENSG00000087586,18	AURKA	protein_coding	1156	582	574	15.6444	5.3939	5.914
ENSG00000087586,18	AURKA	protein_coding	499	234	265	6.3389	2.5511	2.7226
ENSG00000087586,18	AURKA	protein_coding	3913	1916	1997	91.4256	27.4557	26.1662
ENSG00000087586,18	AURKA	protein_coding	521	284	237	14.6174	4.1793	4.3151
ENSG00000087586,18	AURKA	protein_coding	1546	737	810	19.8739	6.6502	7.4082
ENSG00000087586,18	AURKA	protein_coding	3160	1561	1600	64.1653	17.924	16.7735
ENSG00000087586,18	AURKA	protein_coding	1721	886	835	26.3472	8.9559	8.9022
ENSG00000087586,18	AURKA	protein_coding	523	239	284	13.9986	5.7732	6.9531
ENSG00000087586,18	AURKA	protein_coding	1307	604	705	23.1019	6.0244	5.746
ENSG00000087586,18	AURKA	protein_coding	1479	727	753	22.8066	7.2848	7.5039
ENSG00000087586,18	AURKA	protein_coding	1069	536	533	29.8599	9.0725	9.0523
ENSG00000087586,18	AURKA	protein_coding	2662	1336	1326	36.8487	12.977	13.8847
ENSG00000087586,18	AURKA	protein_coding	478	252	226	8.4946	2.4796	2.503
ENSG00000087586,18	AURKA	protein_coding	101	45	56	3.7979	1.2459	1.5547
ENSG00000087586,18	AURKA	protein_coding	405	215	191	9.1604	2.6254	2.7723
ENSG00000087586,18	AURKA	protein_coding	667	320	347	8.9322	3.2315	3.4383
ENSG00000087586,18	AURKA	protein_coding	320	166	154	6.2649	2.0258	2.0528
ENSG00000087586,18	AURKA	protein_coding	124	61	63	5.5261	1.7443	1.8845
ENSG00000087586,18	AURKA	protein_coding	686	329	357	18.989	6.8966	7.0476
ENSG00000087586,18	AURKA	protein_coding	1644	753	891	53.2221	17.8273	18.0356
ENSG00000087586,18	AURKA	protein_coding	1288	629	659	20.6115	6.7867	6.9212
ENSG00000087586,18	AURKA	protein_coding	456	223	233	15.5624	6.4685	6.3053
ENSG00000087586,18	AURKA	protein_coding	352	182	170	10.6697	3.4263	3.4712
ENSG00000087586,18	AURKA	protein_coding	311	149	162	6.6104	2.4408	2.8413
ENSG00000087586,18	AURKA	protein_coding	147	57	90	4.5915	1.3985	1.4772
ENSG00000087586,18	AURKA	protein_coding	1441	723	719	31.8089	10.8825	9.518
ENSG00000087586,18	AURKA	protein_coding	1183	607	576	24.1669	11.2506	11.5755
ENSG00000087586,18	AURKA	protein_coding	491	263	228	16.7638	5.0612	5.1535
ENSG00000087586,18	AURKA	protein_coding	333	173	160	5.6956	1.8226	1.8311
ENSG00000087586,18	AURKA	protein_coding	703	346	357	18.6908	6.9297	7.214
ENSG00000087586,18	AURKA	protein_coding	1376	716	661	45.5569	16.3045	15.0909
ENSG00000087586,18	AURKA	protein_coding	5224	2674	2551	47.3835	19.4673	20.4917
ENSG00000087586,18	AURKA	protein_coding	1920	923	997	56.8974	19.9923	19.2299
ENSG00000087586,18	AURKA	protein_coding	3366	1675	1691	54.6862	14.7108	15.6024
ENSG00000087586,18	AURKA	protein_coding	714	354	360	35.4304	11.2117	10.8969
ENSG00000087586,18	AURKA	protein_coding	928	458	470	30.7421	10.4658	11.269
ENSG00000087586,18	AURKA	protein_coding	4022	2044	1978	98.1062	25.7972	24.7447
ENSG00000087586,18	AURKA	protein_coding	2662	1320	1342	56.5008	19.4929	18.4753
ENSG00000087586,18	AURKA	protein_coding	1445	684	761	19.7525	6.9679	7.3267
ENSG00000087586,18	AURKA	protein_coding	128	70	58	6.5475	2.0545	1.8349
ENSG00000087586,18	AURKA	protein_coding	1015	505	510	22.3366	8.8205	10.4456
ENSG00000087586,18	AURKA	protein_coding	404	196	208	10.714	3.5421	3.5509
ENSG00000087586,18	AURKA	protein_coding	2863	1421	1442	53.7232	14.9294	15.0534
ENSG00000087586,18	AURKA	protein_coding	119	68	51	4.7552	1.8113	1.9224
ENSG00000087586,18	AURKA	protein_coding	954	469	485	20.493	7.6057	7.4901
ENSG00000087586,18	AURKA	protein_coding	947	469	478	16.0296	5.0804	5.8353
ENSG00000087586,18	AURKA	protein_coding	2345	1171	1174	31.9005	11.3708	11.4462
ENSG00000087586,18	AURKA	protein_coding	705	353	352	11.1638	3.8759	4.0144
ENSG00000087586,18	AURKA	protein_coding	1322	663	659	19.6754	7.2987	7.551
ENSG00000087586,18	AURKA	protein_coding	335	164	172	3.9315	1.4338	1.9796
ENSG00000087586,18	AURKA	protein_coding	891	446	445	23.3428	6.3372	6.3839
ENSG00000087586,18	AURKA	protein_coding	676	357	320	11.2899	3.3873	3.3744
ENSG00000087586,18	AURKA	protein_coding	400	211	189	8.5175	2.4065	2.3694
ENSG00000087586,18	AURKA	protein_coding	319	165	154	5.9665	2.2746	2.609
ENSG00000087586,18	AURKA	protein_coding	3340	1685	1657	78.0134	25.6031	23.8353
ENSG00000087586,18	AURKA	protein_coding	802	407	395	12.8532	5.4485	6.3452
ENSG00000087586,18	AURKA	protein_coding	1696	854	842	29.3489	9.3202	9.2325
ENSG00000087586,18	AURKA	protein_coding	4731	2375	2356	188.685	48.5226	47.9793
ENSG00000087586,18	AURKA	protein_coding	244	126	118	7.7913	2.396	2.2702
ENSG00000087586,18	AURKA	protein_coding	2600	1254	1346	41.0104	14.1168	14.2967
ENSG00000087586,18	AURKA	protein_coding	3476	1716	1760	97.1433	27.3618	27.5317
ENSG00000087586,18	AURKA	protein_coding	123	65	58	2.7586	0.7809	0.8372
ENSG00000087586,18	AURKA	protein_coding	261	114	147	6.8191	1.9218	1.9377
ENSG00000087586,18	AURKA	protein_coding	123	58	65	5.3446	2.3813	3.1115
ENSG00000087586,18	AURKA	protein_coding	1272	650	622	31.8823	9.1628	8.835
ENSG00000087586,18	AURKA	protein_coding	237	130	107	10.7869	4.7909	5.2449
ENSG00000087586,18	AURKA	protein_coding	1349	692	657	28.3847	9.3239	10.0798
ENSG00000087586,18	AURKA	protein_coding	1031	499	532	13.4068	4.393	5.0462
ENSG00000087586,18	AURKA	protein_coding	1036	514	522	32.6438	9.947	9.901
ENSG00000087586,18	AURKA	protein_coding	1878	925	953	25.1086	7.8036	7.8405
ENSG00000087586,18	AURKA	protein_coding	404	201	203	8.4209	2.9735	3.0659
ENSG00000087586,18	AURKA	protein_coding	81	5	76	3.927	1.2432	1.1098
ENSG00000087586,18	AURKA	protein_coding	1933	920	1013	33.5959	11.0965	10.9971
ENSG00000087586,18	AURKA	protein_coding	210	88	122	8.1063	2.3538	2.2968
ENSG00000087586,18	AURKA	protein_coding	1069	529	540	23.8476	8.5633	8.8939
ENSG00000087586,18	AURKA	protein_coding	228	101	128	4.672	1.7465	1.7591
ENSG00000087586,18	AURKA	protein_coding	117	58	59	4.6746	1.5782	1.6962
ENSG00000087586,18	AURKA	protein_coding	159	88	71	6.6779	1.9737	1.9942
ENSG00000087586,18	AURKA	protein_coding	1121	572	549	34.636	11.1526	11.4625
ENSG00000087586,18	AURKA	protein_coding	1352	4	1349	34.161	16.9644	16.7003
ENSG00000087586,18	AURKA	protein_coding	729	387	342	13.7638	4.5034	4.4488
ENSG00000087586,18	AURKA	protein_coding	564	1	563	8.1559	7.4044	6.7305
ENSG00000087586,18	AURKA	protein_coding	753	362	391	11.7664	3.7192	3.6526
ENSG00000087586,18	AURKA	protein_coding	2498	1248	1250	80.0436	25.6563	24.77
ENSG00000087586,18	AURKA	protein_coding	893	416	477	9.9636	2.993	3.4624
ENSG00000087586,18	AURKA	protein_coding	5321	2610	2712	61.7552	22.0652	23.6212
ENSG00000087586,18	AURKA	protein_coding	624	323	301	16.4165	4.7735	5.2042
ENSG00000087586,18	AURKA	protein_coding	1179	627	553	25.0782	9.7997	11.2258
ENSG00000087586,18	AURKA	protein_coding	2400	1227	1173	38.7114	14.6736	15.1819
ENSG00000087586,18	AURKA	protein_coding	316	1	315	6.8256	2.6214	2.5134
ENSG00000087586,18	AURKA	protein_coding	1084	570	514	24.5418	9.1927	9.2822
ENSG00000087586,18	AURKA	protein_coding	213	3	210	11.8453	4.444	4.2477
ENSG00000087586,18	AURKA	protein_coding	498	243	255	10.6508	3.3882	3.4331
ENSG00000087586,18	AURKA	protein_coding	430	211	219	19.4524	5.6443	5.5763
ENSG00000087586,18	AURKA	protein_coding	1078	521	557	17.5099	4.8698	5.4014
ENSG00000087586,18	AURKA	protein_coding	1092	546	546	34.439	11.7064	11.4614
ENSG00000087586,18	AURKA	protein_coding	1332	670	662	22.8746	5.9722	6.6205
ENSG00000087586,18	AURKA	protein_coding	3829	1942	1888	55.9496	18.3217	18.3799
ENSG00000087586,18	AURKA	protein_coding	466	214	252	5.7327	2.0011	2.5391
ENSG00000087586,18	AURKA	protein_coding	3742	1896	1848	41.9766	17.147	26.0465
ENSG00000087586,18	AURKA	protein_coding	485	225	261	14.1147	4.5513	4.7567
ENSG00000087586,18	AURKA	protein_coding	2349	1179	1170	65.3835	17.9513	18.6176
ENSG00000087586,18	AURKA	protein_coding	593	301	292	20.474	6.2844	6.4621
ENSG00000087586,18	AURKA	protein_coding	2320	1155	1165	39.2786	11.6026	11.1805
ENSG00000087586,18	AURKA	protein_coding	216	115	101	7.6309	2.2905	2.7661
ENSG00000087586,18	AURKA	protein_coding	236	121	115	5.2723	2.0438	2.1296
ENSG00000087586,18	AURKA	protein_coding	504	245	259	22.2656	6.7827	6.5931
ENSG00000087586,18	AURKA	protein_coding	1852	913	939	32.9671	9.0269	9.3711
ENSG00000087586,18	AURKA	protein_coding	156	80	76	5.9184	1.8994	1.8995
ENSG00000087586,18	AURKA	protein_coding	390	211	179	8.0096	2.53	2.398
ENSG00000087586,18	AURKA	protein_coding	425	225	200	9.9443	3.3104	3.4562
ENSG00000087586,18	AURKA	protein_coding	735	365	370	11.208	3.0387	3.4779
ENSG00000087586,18	AURKA	protein_coding	410	205	205	16.2887	4.8858	5.6605
ENSG00000087586,18	AURKA	protein_coding	1573	800	773	48.0785	13.4134	13.5081
ENSG00000087586,18	AURKA	protein_coding	1036	483	553	34.4941	11.3318	11.4636
ENSG00000087586,18	AURKA	protein_coding	2365	1214	1151	58.2369	20.0599	19.2764
ENSG00000087586,18	AURKA	protein_coding	159	84	75	3.5028	1.7155	1.7348
ENSG00000087586,18	AURKA	protein_coding	406	198	208	10.9228	4.7522	5.168
ENSG00000087586,18	AURKA	protein_coding	1646	787	859	21.3806	10.4156	11.0376
ENSG00000087586,18	AURKA	protein_coding	1144	600	544	32.8243	9.6889	9.8288
ENSG00000087586,18	AURKA	protein_coding	1141	577	564	32.6179	10.4196	10.9746
ENSG00000087586,18	AURKA	protein_coding	328	163	166	6.185	2.0305	2.1852
ENSG00000087586,18	AURKA	protein_coding	1323	686	638	26.4495	8.0073	7.7674
ENSG00000087586,18	AURKA	protein_coding	2725	1320	1405	32.8973	16.2559	15.8022
ENSG00000087586,18	AURKA	protein_coding	452	228	227	10.6897	3.8158	3.8361
ENSG00000087586,18	AURKA	protein_coding	1572	788	785	58.2225	19.4964	21.1183
ENSG00000087586,18	AURKA	protein_coding	1778	911	867	31.3122	15.3095	17.0375
ENSG00000087586,18	AURKA	protein_coding	850	429	422	15.0375	4.9421	5.4045
ENSG00000087586,18	AURKA	protein_coding	735	373	362	18.4396	5.3048	5.0254
ENSG00000087586,18	AURKA	protein_coding	637	323	314	9.2209	3.1316	3.6111
ENSG00000087586,18	AURKA	protein_coding	427	2	425	33.0316	9.27	9.1181
ENSG00000087586,18	AURKA	protein_coding	1254	617	637	41.3302	13.4931	15.1867
ENSG00000087586,18	AURKA	protein_coding	5533	2714	2819	87.9172	25.7206	24.0828
ENSG00000087586,18	AURKA	protein_coding	1089	542	548	44.5389	13.296	13.251
ENSG00000087586,18	AURKA	protein_coding	490	271	219	9.6518	2.8559	2.866
ENSG00000087586,18	AURKA	protein_coding	1582	804	779	23.1011	9.6627	10.0304
ENSG00000087586,18	AURKA	protein_coding	108	57	52	3.0858	0.9917	0.9572
ENSG00000087586,18	AURKA	protein_coding	2116	1040	1076	27.0765	8.284	9.7887
ENSG00000087586,18	AURKA	protein_coding	1329	618	711	52.3993	15.8862	16.9288
ENSG00000087586,18	AURKA	protein_coding	851	454	397	12.9502	7.2024	9.1118
ENSG00000087586,18	AURKA	protein_coding	3030	1554	1476	43.091	14.937	14.8382
ENSG00000087586,18	AURKA	protein_coding	695	344	351	10.5341	3.6165	4.007
ENSG00000087586,18	AURKA	protein_coding	934	474	460	21.4618	7.9675	8.5571
ENSG00000087586,18	AURKA	protein_coding	950	466	486	43.5461	12.7428	11.7347
ENSG00000087586,18	AURKA	protein_coding	1723	868	856	15.6292	6.6889	6.5979
ENSG00000087586,18	AURKA	protein_coding	696	338	358	8.1013	2.6009	3.076
ENSG00000087586,18	AURKA	protein_coding	1590	802	789	33.7168	11.4503	11.8411
ENSG00000087586,18	AURKA	protein_coding	1607	810	799	46.0036	13.8082	13.592
ENSG00000087586,18	AURKA	protein_coding	3992	2013	1979	77.4588	23.5896	23.1739
ENSG00000087586,18	AURKA	protein_coding	1925	914	1011	30.8866	8.9554	9.22
ENSG00000087586,18	AURKA	protein_coding	1404	700	704	34.1616	10.814	10.8475
ENSG00000087586,18	AURKA	protein_coding	297	148	149	11.4392	3.5344	3.8599
ENSG00000087586,18	AURKA	protein_coding	727	369	359	20.191	6.6979	6.8846
ENSG00000087586,18	AURKA	protein_coding	1746	853	893	34.4672	18.6431	23.9031
ENSG00000087586,18	AURKA	protein_coding	272	147	125	8.3917	2.922	3.6364
ENSG00000087586,18	AURKA	protein_coding	248	124	124	9.9007	2.853	3.0034
ENSG00000087586,18	AURKA	protein_coding	4369	2188	2181	93.8768	42.543	46.4539
ENSG00000087586,18	AURKA	protein_coding	1298	612	687	28.9751	9.263	9.2648
ENSG00000087586,18	AURKA	protein_coding	4278	2143	2136	73.1972	19.8547	19.1534
ENSG00000087586,18	AURKA	protein_coding	1728	901	827	27.4702	9.2137	10.7575
ENSG00000087586,18	AURKA	protein_coding	114	5	109	5.0742	1.9343	1.6703
ENSG00000087586,18	AURKA	protein_coding	684	347	337	14.009	5.0229	5.1886
ENSG00000087586,18	AURKA	protein_coding	1774	857	918	26.3395	10.6436	11.6543
ENSG00000087586,18	AURKA	protein_coding	1786	891	895	52.5264	13.0601	13.2431
ENSG00000087586,18	AURKA	protein_coding	3281	1608	1675	79.208	26.875	28.5859
ENSG00000087586,18	AURKA	protein_coding	1063	505	558	53.5499	15.8193	14.4809
ENSG00000087586,18	AURKA	protein_coding	1116	538	578	36.6827	16.213	16.9028
ENSG00000087586,18	AURKA	protein_coding	331	162	169	8.1107	2.6158	3.0353
ENSG00000087586,18	AURKA	protein_coding	937	472	465	19.979	6.1588	6.1042
ENSG00000087586,18	AURKA	protein_coding	296	180	116	7.3889	2.7075	2.5077
ENSG00000087586,18	AURKA	protein_coding	300	163	138	6.9942	2.3769	2.8429
ENSG00000087586,18	AURKA	protein_coding	1868	939	929	39.1395	13.1827	13.8154
ENSG00000087586,18	AURKA	protein_coding	211	6	205	9.1271	3.5604	3.3395
ENSG00000087586,18	AURKA	protein_coding	390	203	187	7.3166	3.0271	2.992
ENSG00000087586,18	AURKA	protein_coding	89	44	45	3.6191	1.1846	1.4469
ENSG00000087586,18	AURKA	protein_coding	581	304	277	20.9079	7.4566	7.2339
