# Supplementary material for: Post-transcriptional control drives Aurora kinase A expression in human cancers
Source: PLoS One. 2024 Nov 11;19(11):e0310625. doi: 10.1371/journal.pone.0310625 (PMC11554201; doi:10.1371/journal.pone.0310625)
Supplement: S1 Data — (ZIP) [file pone.0310625.s006.zip › S1_Data/processed datasets_AURKA mRNA/TCGA-UCEC/Solid Tissue Normal.xls]

## Sheet: Solid_Tissue_Normal
gene_id	gene_name	gene_type	unstranded	stranded_first	stranded_second	tpm_unstranded	fpkm_unstranded	fpkm_uq_unstranded
ENSG00000087586,18	AURKA	protein_coding	118	67	51	3.1082	0.9427	0.945
ENSG00000087586,18	AURKA	protein_coding	61	29	32	1.3331	0.4393	0.4556
ENSG00000087586,18	AURKA	protein_coding	75	42	33	2.0619	0.6246	0.6955
ENSG00000087586,18	AURKA	protein_coding	107	58	49	4.5369	1.4132	1.4023
ENSG00000087586,18	AURKA	protein_coding	33	9	24	2.6306	0.9276	1.0409
ENSG00000087586,18	AURKA	protein_coding	17	9	8	0.968	0.2603	0.2864
ENSG00000087586,18	AURKA	protein_coding	27	21	6	1.8573	0.5671	0.525
ENSG00000087586,18	AURKA	protein_coding	36	20	16	1.6433	0.4837	0.5327
ENSG00000087586,18	AURKA	protein_coding	961	485	476	19.1185	5.816	5.8912
ENSG00000087586,18	AURKA	protein_coding	89	42	47	2.3397	0.7576	0.8077
ENSG00000087586,18	AURKA	protein_coding	287	146	142	5.8848	2.0083	2.1248
ENSG00000087586,18	AURKA	protein_coding	50	22	28	2.3324	0.6706	0.6168
ENSG00000087586,18	AURKA	protein_coding	74	33	42	1.6716	0.4811	0.4897
ENSG00000087586,18	AURKA	protein_coding	230	109	121	6.383	1.6567	1.6342
ENSG00000087586,18	AURKA	protein_coding	154	85	69	3.4109	1.4513	1.7264
ENSG00000087586,18	AURKA	protein_coding	83	35	48	2.2052	0.6722	0.6784
ENSG00000087586,18	AURKA	protein_coding	29	13	16	1.4384	0.4109	0.5072
ENSG00000087586,18	AURKA	protein_coding	256	119	137	8.4909	2.5615	2.6285
ENSG00000087586,18	AURKA	protein_coding	109	58	51	2.9297	0.9136	0.8995
ENSG00000087586,18	AURKA	protein_coding	94	41	53	2.2425	0.6727	0.6579
ENSG00000087586,18	AURKA	protein_coding	57	24	33	1.4601	0.4505	0.5374
ENSG00000087586,18	AURKA	protein_coding	75	39	36	2.0663	0.5612	0.5797
ENSG00000087586,18	AURKA	protein_coding	45	19	26	2.6619	0.8325	0.8493
ENSG00000087586,18	AURKA	protein_coding	60	35	25	1.2285	0.3804	0.4231
ENSG00000087586,18	AURKA	protein_coding	115	51	64	2.7352	0.9135	0.9562
ENSG00000087586,18	AURKA	protein_coding	79	35	44	2.3181	0.6442	0.7466
ENSG00000087586,18	AURKA	protein_coding	112	58	54	2.5234	0.746	0.8847
ENSG00000087586,18	AURKA	protein_coding	45	24	21	2.2821	0.7077	0.7117
ENSG00000087586,18	AURKA	protein_coding	35	13	22	1.9179	0.5234	0.5351
ENSG00000087586,18	AURKA	protein_coding	91	47	44	2.8608	0.8707	0.8601
ENSG00000087586,18	AURKA	protein_coding	20	11	9	1.2746	0.3498	0.3509
ENSG00000087586,18	AURKA	protein_coding	85	39	46	2.0623	0.6375	0.6674
ENSG00000087586,18	AURKA	protein_coding	156	80	76	3.5162	1.0888	1.2115
ENSG00000087586,18	AURKA	protein_coding	206	105	101	4.88	1.4764	1.6381
