# Supplementary material for: Post-transcriptional control drives Aurora kinase A expression in human cancers
Source: PLoS One. 2024 Nov 11;19(11):e0310625. doi: 10.1371/journal.pone.0310625 (PMC11554201; doi:10.1371/journal.pone.0310625)
Supplement: S1 Data — (ZIP) [file pone.0310625.s006.zip › S1_Data/processed datasets_AURKA mRNA/TCGA-UCEC/Primary Tumors.xls]

## Sheet: Primary Tumors
gene_id	gene_name	gene_type	unstranded	stranded_first	stranded_second	tpm_unstranded	fpkm_unstranded	fpkm_uq_unstranded
ENSG00000087586,18	AURKA	protein_coding	622	315	307	34.2047	9.0377	8.3435
ENSG00000087586,18	AURKA	protein_coding	257	121	137	20.8097	6.4317	6.4242
ENSG00000087586,18	AURKA	protein_coding	594	300	294	23.5781	19.3561	22.6349
ENSG00000087586,18	AURKA	protein_coding	39	17	22	1.8691	0.6593	0.9543
ENSG00000087586,18	AURKA	protein_coding	483	240	243	19.1623	6.4894	6.4213
ENSG00000087586,18	AURKA	protein_coding	227	107	120	9.9042	2.9505	2.9268
ENSG00000087586,18	AURKA	protein_coding	1032	501	531	37.6196	16.0292	18.0528
ENSG00000087586,18	AURKA	protein_coding	150	76	74	8.1332	2.8926	3.3907
ENSG00000087586,18	AURKA	protein_coding	574	299	275	19.7265	7.6701	7.3903
ENSG00000087586,18	AURKA	protein_coding	902	411	491	33.4322	12.5427	13.9681
ENSG00000087586,18	AURKA	protein_coding	3117	1487	1630	88.6939	27.4701	27.4637
ENSG00000087586,18	AURKA	protein_coding	782	381	401	16.5407	7.8088	9.301
ENSG00000087586,18	AURKA	protein_coding	499	249	250	23.7566	8.1393	8.262
ENSG00000087586,18	AURKA	protein_coding	170	80	90	6.301	2.3889	2.6303
ENSG00000087586,18	AURKA	protein_coding	1107	552	555	30.8237	9.9479	9.8018
ENSG00000087586,18	AURKA	protein_coding	644	317	327	40.0864	11.2228	10.016
ENSG00000087586,18	AURKA	protein_coding	1035	524	511	54.6475	16.4412	15.3394
ENSG00000087586,18	AURKA	protein_coding	1077	519	558	44.6507	15.8389	16.1216
ENSG00000087586,18	AURKA	protein_coding	1396	687	709	32.3247	11.0955	12.2519
ENSG00000087586,18	AURKA	protein_coding	695	323	372	21.0948	6.365	6.2283
ENSG00000087586,18	AURKA	protein_coding	1437	724	714	33.8504	13.3151	14.4205
ENSG00000087586,18	AURKA	protein_coding	575	6	569	35.5167	12.4296	12.4864
ENSG00000087586,18	AURKA	protein_coding	159	69	90	7.3448	2.7215	2.9511
ENSG00000087586,18	AURKA	protein_coding	772	376	396	29.8474	10.5713	10.3247
ENSG00000087586,18	AURKA	protein_coding	146	65	81	9.292	3.5796	3.7649
ENSG00000087586,18	AURKA	protein_coding	1621	781	840	40.9199	13.0273	13.1839
ENSG00000087586,18	AURKA	protein_coding	1355	681	675	24.0548	8.0989	8.0521
ENSG00000087586,18	AURKA	protein_coding	137	80	57	5.4868	1.8561	2.3153
ENSG00000087586,18	AURKA	protein_coding	188	107	81	8.0799	3.4573	4.282
ENSG00000087586,18	AURKA	protein_coding	4205	2091	2115	99.1094	27.2646	25.6987
ENSG00000087586,18	AURKA	protein_coding	323	147	176	19.4361	6.2241	6.2002
ENSG00000087586,18	AURKA	protein_coding	410	217	193	14.3657	5.3251	5.8822
ENSG00000087586,18	AURKA	protein_coding	2878	1464	1414	64.9294	17.3036	17.0138
ENSG00000087586,18	AURKA	protein_coding	353	177	176	14.4955	5.0938	5.4243
ENSG00000087586,18	AURKA	protein_coding	684	3	681	19.283	7.1031	6.0504
ENSG00000087586,18	AURKA	protein_coding	1078	527	551	44.203	20.1014	27.9593
ENSG00000087586,18	AURKA	protein_coding	140	67	73	4.1181	2.2687	3.0494
ENSG00000087586,18	AURKA	protein_coding	275	134	141	12.0765	3.6914	3.5356
ENSG00000087586,18	AURKA	protein_coding	1473	730	743	24.9946	13.1887	16.5129
ENSG00000087586,18	AURKA	protein_coding	181	88	93	8.4354	3.2745	4.0056
ENSG00000087586,18	AURKA	protein_coding	197	100	97	6.4478	2.5896	3.2209
ENSG00000087586,18	AURKA	protein_coding	147	80	67	6.722	1.9899	1.9514
ENSG00000087586,18	AURKA	protein_coding	2566	1294	1272	63.8685	21.2985	28.2541
ENSG00000087586,18	AURKA	protein_coding	371	174	197	24.8628	7.6038	7.5753
ENSG00000087586,18	AURKA	protein_coding	411	187	224	12.3269	5.3255	6.2236
ENSG00000087586,18	AURKA	protein_coding	904	443	461	37.8251	11.9194	11.3939
ENSG00000087586,18	AURKA	protein_coding	392	194	198	16.7957	5.741	6.1933
ENSG00000087586,18	AURKA	protein_coding	2865	1456	1409	62.6229	21.8145	22.3374
ENSG00000087586,18	AURKA	protein_coding	1087	495	592	54.7665	14.5773	12.5583
ENSG00000087586,18	AURKA	protein_coding	290	147	143	23.5888	10.049	10.8435
ENSG00000087586,18	AURKA	protein_coding	151	75	76	6.8052	2.3055	2.5707
ENSG00000087586,18	AURKA	protein_coding	646	330	317	34.9013	11.1153	11.5712
ENSG00000087586,18	AURKA	protein_coding	1071	546	525	58.6346	19.0551	17.4114
ENSG00000087586,18	AURKA	protein_coding	1833	913	920	63.2794	21.3173	21.9726
ENSG00000087586,18	AURKA	protein_coding	334	168	166	12.0748	5.3803	6.4789
ENSG00000087586,18	AURKA	protein_coding	1682	797	885	33.3925	8.9776	8.5884
ENSG00000087586,18	AURKA	protein_coding	171	82	89	5.9716	2.4232	3.1285
ENSG00000087586,18	AURKA	protein_coding	1293	628	665	26.0207	7.1025	6.9773
ENSG00000087586,18	AURKA	protein_coding	187	105	82	8.93	3.1407	3.4601
ENSG00000087586,18	AURKA	protein_coding	409	195	214	25.8353	7.5395	7.9703
ENSG00000087586,18	AURKA	protein_coding	698	357	341	30.6701	9.0243	8.8754
ENSG00000087586,18	AURKA	protein_coding	1478	784	694	57.9468	20.3228	22.692
ENSG00000087586,18	AURKA	protein_coding	547	264	283	22.1378	7.7395	7.9237
ENSG00000087586,18	AURKA	protein_coding	1199	573	626	44.1076	18.6335	20.5731
ENSG00000087586,18	AURKA	protein_coding	960	480	480	23.2525	7.2612	8.0778
ENSG00000087586,18	AURKA	protein_coding	200	95	105	7.0384	3.0214	3.6076
ENSG00000087586,18	AURKA	protein_coding	504	266	238	7.7276	4.7004	8.1292
ENSG00000087586,18	AURKA	protein_coding	393	166	228	15.1437	4.8039	5.3274
ENSG00000087586,18	AURKA	protein_coding	149	85	64	6.5729	2.0387	2.5963
ENSG00000087586,18	AURKA	protein_coding	71	32	39	1.9919	1.3775	2.5085
ENSG00000087586,18	AURKA	protein_coding	822	390	432	28.306	10.8421	11.1093
ENSG00000087586,18	AURKA	protein_coding	3282	1651	1632	109.065	27.7862	25.8695
ENSG00000087586,18	AURKA	protein_coding	66	31	35	2.7654	0.9942	1.3985
ENSG00000087586,18	AURKA	protein_coding	137	65	72	4.8443	2.1332	2.4321
ENSG00000087586,18	AURKA	protein_coding	2126	1064	1062	51.163	15.9169	16.5236
ENSG00000087586,18	AURKA	protein_coding	225	110	115	12.1972	3.5729	3.354
ENSG00000087586,18	AURKA	protein_coding	886	443	443	17.4116	7.1617	10.7155
ENSG00000087586,18	AURKA	protein_coding	1623	815	808	49.1727	13.7646	12.6925
ENSG00000087586,18	AURKA	protein_coding	86	42	44	5.3973	1.7529	2.0124
ENSG00000087586,18	AURKA	protein_coding	906	434	472	43.6703	13.484	12.8038
ENSG00000087586,18	AURKA	protein_coding	1683	829	854	80.0762	23.9162	24.1844
ENSG00000087586,18	AURKA	protein_coding	1834	937	897	36.6658	11.8331	11.9794
ENSG00000087586,18	AURKA	protein_coding	1707	858	849	66.3505	26.2209	27.9026
ENSG00000087586,18	AURKA	protein_coding	1449	700	749	61.8754	20.3809	20.0127
ENSG00000087586,18	AURKA	protein_coding	93	48	45	2.8375	1.5169	2.3609
ENSG00000087586,18	AURKA	protein_coding	2874	1426	1449	62.6322	19.4676	18.6167
ENSG00000087586,18	AURKA	protein_coding	556	279	277	11.1097	3.7381	4.3125
ENSG00000087586,18	AURKA	protein_coding	285	146	139	14.0615	6.5671	7.6431
ENSG00000087586,18	AURKA	protein_coding	679	356	323	14.9384	5.436	6.2495
ENSG00000087586,18	AURKA	protein_coding	712	351	361	29.4329	9.234	9.3859
ENSG00000087586,18	AURKA	protein_coding	1066	553	513	95.9886	34.6176	35.6948
ENSG00000087586,18	AURKA	protein_coding	1567	778	789	63.2075	24.3176	28.6398
ENSG00000087586,18	AURKA	protein_coding	789	381	408	46.5759	13.7727	13.6556
ENSG00000087586,18	AURKA	protein_coding	370	192	178	20.0014	6.1346	5.8137
ENSG00000087586,18	AURKA	protein_coding	409	192	217	14.4239	5.9693	7.2465
ENSG00000087586,18	AURKA	protein_coding	134	66	68	2.8089	1.2355	1.3983
ENSG00000087586,18	AURKA	protein_coding	173	78	95	8.8184	2.5695	2.5111
ENSG00000087586,18	AURKA	protein_coding	628	331	297	14.9614	4.7021	4.8857
ENSG00000087586,18	AURKA	protein_coding	1523	729	795	41.0625	12.5203	12.4475
ENSG00000087586,18	AURKA	protein_coding	471	220	251	19.8429	7.0158	7.2067
ENSG00000087586,18	AURKA	protein_coding	1869	892	977	34.3657	11.2705	10.9266
ENSG00000087586,18	AURKA	protein_coding	143	71	72	7.1755	2.3422	2.6903
ENSG00000087586,18	AURKA	protein_coding	472	231	241	31.8036	9.6568	10.6291
ENSG00000087586,18	AURKA	protein_coding	457	224	233	10.4903	3.4414	3.3963
ENSG00000087586,18	AURKA	protein_coding	1341	660	681	42.1897	11.5639	10.9177
ENSG00000087586,18	AURKA	protein_coding	376	203	173	18.6909	6.1161	6.4702
ENSG00000087586,18	AURKA	protein_coding	405	210	195	15.8608	7.5038	9.5018
ENSG00000087586,18	AURKA	protein_coding	816	408	408	17.9532	6.2293	6.1743
ENSG00000087586,18	AURKA	protein_coding	1435	757	681	29.7008	8.759	9.3792
ENSG00000087586,18	AURKA	protein_coding	1321	675	646	61.0577	19.1684	17.5493
ENSG00000087586,18	AURKA	protein_coding	180	90	90	7.6825	2.7476	3.3409
ENSG00000087586,18	AURKA	protein_coding	197	102	95	8.5005	2.595	2.6055
ENSG00000087586,18	AURKA	protein_coding	1706	835	871	39.8663	13.8518	14.4583
ENSG00000087586,18	AURKA	protein_coding	341	161	180	15.8818	5.5014	6.1883
ENSG00000087586,18	AURKA	protein_coding	2870	1424	1447	48.8923	15.8294	17.2449
ENSG00000087586,18	AURKA	protein_coding	358	166	192	15.2718	5.1694	5.1651
ENSG00000087586,18	AURKA	protein_coding	769	379	390	17.0725	6.859	9.4211
ENSG00000087586,18	AURKA	protein_coding	131	68	63	2.6503	0.9514	1.1273
ENSG00000087586,18	AURKA	protein_coding	129	63	66	5.2289	1.9619	2.6044
ENSG00000087586,18	AURKA	protein_coding	316	6	310	18.2848	5.7019	4.9147
ENSG00000087586,18	AURKA	protein_coding	798	405	395	15.3959	5.4901	5.3512
ENSG00000087586,18	AURKA	protein_coding	83	40	43	2.5912	1.284	1.663
ENSG00000087586,18	AURKA	protein_coding	1427	694	733	30.4621	10.6575	10.7567
ENSG00000087586,18	AURKA	protein_coding	1301	636	665	36.2521	10.4496	10.2413
ENSG00000087586,18	AURKA	protein_coding	1243	598	645	56.3591	19.0545	20.411
ENSG00000087586,18	AURKA	protein_coding	92	49	43	3.0252	1.7212	2.3724
ENSG00000087586,18	AURKA	protein_coding	290	151	140	5.9058	2.0201	2.0459
ENSG00000087586,18	AURKA	protein_coding	1986	976	1010	53.4307	16.8943	16.0128
ENSG00000087586,18	AURKA	protein_coding	144	71	73	2.33	1.2494	1.6063
ENSG00000087586,18	AURKA	protein_coding	2114	1049	1065	40.9987	15.7584	19.0686
ENSG00000087586,18	AURKA	protein_coding	153	61	92	5.9284	2.2504	2.5055
ENSG00000087586,18	AURKA	protein_coding	393	185	208	12.5224	5.1285	7.5037
ENSG00000087586,18	AURKA	protein_coding	110	60	50	10.7588	4.5569	4.9234
ENSG00000087586,18	AURKA	protein_coding	767	373	394	32.6779	11.1427	11.5876
ENSG00000087586,18	AURKA	protein_coding	175	81	94	7.7397	3.0932	3.3955
ENSG00000087586,18	AURKA	protein_coding	955	453	502	31.9634	13.9455	15.6639
ENSG00000087586,18	AURKA	protein_coding	961	492	469	25.1846	7.9753	9.2482
ENSG00000087586,18	AURKA	protein_coding	491	231	260	21.044	6.5271	6.9225
ENSG00000087586,18	AURKA	protein_coding	536	265	271	27.6483	7.491	7.866
ENSG00000087586,18	AURKA	protein_coding	119	66	53	5.4624	1.9151	2.1001
ENSG00000087586,18	AURKA	protein_coding	463	209	254	31.1871	11.9485	17.1691
ENSG00000087586,18	AURKA	protein_coding	426	220	206	14.3953	3.8689	3.4087
ENSG00000087586,18	AURKA	protein_coding	334	164	170	11.2318	6.7665	9.0416
ENSG00000087586,18	AURKA	protein_coding	76	42	34	3.6771	1.6446	2.0359
ENSG00000087586,18	AURKA	protein_coding	898	456	442	44.2992	13.0529	12.2657
ENSG00000087586,18	AURKA	protein_coding	759	366	393	41.7826	11.9176	13.6771
ENSG00000087586,18	AURKA	protein_coding	243	131	112	9.8904	4.2997	4.8621
ENSG00000087586,18	AURKA	protein_coding	183	99	84	4.6566	2.8676	4.2407
ENSG00000087586,18	AURKA	protein_coding	376	190	186	16.4311	6.451	7.2956
ENSG00000087586,18	AURKA	protein_coding	969	484	485	40.0032	14.0062	14.7793
ENSG00000087586,18	AURKA	protein_coding	422	205	217	24.9539	7.5217	6.971
ENSG00000087586,18	AURKA	protein_coding	328	177	151	12.5616	4.3381	4.4938
ENSG00000087586,18	AURKA	protein_coding	1575	849	726	30.2209	8.4605	8.0238
ENSG00000087586,18	AURKA	protein_coding	287	156	131	20.0453	7.5487	7.5639
ENSG00000087586,18	AURKA	protein_coding	1026	519	507	17.8428	14.8744	17.2259
ENSG00000087586,18	AURKA	protein_coding	218	108	110	5.8709	2.0746	2.2155
ENSG00000087586,18	AURKA	protein_coding	342	182	160	13.2915	4.3819	4.331
ENSG00000087586,18	AURKA	protein_coding	1499	759	740	37.2131	13.1118	12.591
ENSG00000087586,18	AURKA	protein_coding	387	185	202	16.0269	5.5661	6.1467
ENSG00000087586,18	AURKA	protein_coding	337	182	155	18.3159	5.056	4.5205
ENSG00000087586,18	AURKA	protein_coding	2384	1205	1179	46.863	16.2598	18.071
ENSG00000087586,18	AURKA	protein_coding	361	183	178	18.5463	5.5009	5.0343
ENSG00000087586,18	AURKA	protein_coding	2865	1399	1468	66.1618	20.7489	20.0236
ENSG00000087586,18	AURKA	protein_coding	1220	615	606	31.6065	9.9406	9.8411
ENSG00000087586,18	AURKA	protein_coding	951	5	946	55.9903	15.8896	15.6735
ENSG00000087586,18	AURKA	protein_coding	568	297	271	24.1411	7.8884	8.2246
ENSG00000087586,18	AURKA	protein_coding	1224	612	612	52.1663	18.3721	19.4754
ENSG00000087586,18	AURKA	protein_coding	2648	1369	1280	68.0871	23.4544	24.7273
ENSG00000087586,18	AURKA	protein_coding	1184	612	572	49.6807	14.3285	12.84
ENSG00000087586,18	AURKA	protein_coding	1137	568	570	39.353	14.5986	14.3507
ENSG00000087586,18	AURKA	protein_coding	1853	909	944	40.7875	13.0077	12.9557
ENSG00000087586,18	AURKA	protein_coding	360	177	183	16.0904	5.9709	6.8572
ENSG00000087586,18	AURKA	protein_coding	1221	574	647	32.2127	9.5142	8.5528
ENSG00000087586,18	AURKA	protein_coding	912	445	467	38.01	12.7176	13.755
ENSG00000087586,18	AURKA	protein_coding	436	226	210	19.7213	6.3536	6.8105
ENSG00000087586,18	AURKA	protein_coding	248	128	120	10.5674	3.8985	4.603
ENSG00000087586,18	AURKA	protein_coding	190	99	91	7.9906	2.6567	2.6389
ENSG00000087586,18	AURKA	protein_coding	88	46	42	3.5047	1.2235	1.2047
ENSG00000087586,18	AURKA	protein_coding	2085	1051	1034	91.6229	30.5208	33.7737
ENSG00000087586,18	AURKA	protein_coding	127	59	68	7.7479	2.518	2.62
ENSG00000087586,18	AURKA	protein_coding	465	246	221	13.8427	3.7012	3.5696
ENSG00000087586,18	AURKA	protein_coding	180	89	91	8.3623	2.3792	2.2961
ENSG00000087586,18	AURKA	protein_coding	680	329	351	28.8387	8.1887	8.3166
ENSG00000087586,18	AURKA	protein_coding	682	342	340	29.6206	9.647	9.9435
ENSG00000087586,18	AURKA	protein_coding	2352	1220	1132	33.4337	16.7768	21.1543
ENSG00000087586,18	AURKA	protein_coding	4821	2453	2368	118.126	33.6189	32.0855
ENSG00000087586,18	AURKA	protein_coding	272	143	129	10.2621	3.945	4.2359
ENSG00000087586,18	AURKA	protein_coding	1139	568	571	49.1693	15.6489	15.3473
ENSG00000087586,18	AURKA	protein_coding	420	202	218	33.2855	8.6597	7.6374
ENSG00000087586,18	AURKA	protein_coding	149	83	66	7.0778	2.1736	2.3274
ENSG00000087586,18	AURKA	protein_coding	737	370	367	16.5193	6.8074	10.2858
ENSG00000087586,18	AURKA	protein_coding	226	123	103	24.1674	10.1272	10.9332
ENSG00000087586,18	AURKA	protein_coding	1266	662	604	34.8143	10.8129	11.7229
ENSG00000087586,18	AURKA	protein_coding	564	296	270	10.471	3.7773	3.8843
ENSG00000087586,18	AURKA	protein_coding	108	57	51	4.5135	1.5306	1.7783
ENSG00000087586,18	AURKA	protein_coding	809	403	406	38.2848	11.2061	10.7954
ENSG00000087586,18	AURKA	protein_coding	167	80	87	6.8639	2.0331	2.08
ENSG00000087586,18	AURKA	protein_coding	150	73	77	8.7625	2.9681	3.0838
ENSG00000087586,18	AURKA	protein_coding	1442	721	722	33.1852	10.0392	9.0651
ENSG00000087586,18	AURKA	protein_coding	3655	1797	1859	79.0409	21.1605	19.9998
ENSG00000087586,18	AURKA	protein_coding	2014	1033	981	37.6837	16.3759	18.7972
ENSG00000087586,18	AURKA	protein_coding	1254	640	614	26.1579	9.9477	11.2801
ENSG00000087586,18	AURKA	protein_coding	798	424	374	35.2969	10.9584	10.3861
ENSG00000087586,18	AURKA	protein_coding	836	408	428	42.6075	12.0591	12.1592
ENSG00000087586,18	AURKA	protein_coding	243	132	111	6.5815	2.4841	2.9449
ENSG00000087586,18	AURKA	protein_coding	290	137	153	14.295	5.9587	7.3776
ENSG00000087586,18	AURKA	protein_coding	95	45	50	9.4628	3.9345	4.3385
ENSG00000087586,18	AURKA	protein_coding	666	339	327	30.5528	11.2897	12.6223
ENSG00000087586,18	AURKA	protein_coding	756	348	408	36.3437	10.0606	11.2509
ENSG00000087586,18	AURKA	protein_coding	623	305	318	17.4361	5.3565	5.3641
ENSG00000087586,18	AURKA	protein_coding	2680	1373	1307	63.8388	20.6178	22.0948
ENSG00000087586,18	AURKA	protein_coding	842	412	430	37.9016	11.9155	12.0704
ENSG00000087586,18	AURKA	protein_coding	676	324	352	33.1047	10.5994	11.2758
ENSG00000087586,18	AURKA	protein_coding	229	113	116	10.8132	3.3557	3.2388
ENSG00000087586,18	AURKA	protein_coding	227	108	119	12.4842	3.8716	4.1446
ENSG00000087586,18	AURKA	protein_coding	707	344	363	31.9066	12.0224	14.9284
ENSG00000087586,18	AURKA	protein_coding	2037	1020	1017	54.3113	18.5699	19.303
ENSG00000087586,18	AURKA	protein_coding	60	30	30	2.682	0.9223	1.153
ENSG00000087586,18	AURKA	protein_coding	149	63	86	5.5829	2.565	3.2454
ENSG00000087586,18	AURKA	protein_coding	108	46	62	6.3374	2.8143	3.1113
ENSG00000087586,18	AURKA	protein_coding	288	143	145	12.0923	3.9291	3.9977
ENSG00000087586,18	AURKA	protein_coding	1573	797	776	61.6391	19.7677	20.9436
ENSG00000087586,18	AURKA	protein_coding	250	112	138	10.3122	3.5977	3.8748
ENSG00000087586,18	AURKA	protein_coding	1241	654	587	34.3728	9.392	8.2585
ENSG00000087586,18	AURKA	protein_coding	138	67	71	8.4277	3.1985	3.5586
ENSG00000087586,18	AURKA	protein_coding	740	363	377	32.3276	10.0209	10.2718
ENSG00000087586,18	AURKA	protein_coding	331	161	170	11.9818	5.4979	6.7355
ENSG00000087586,18	AURKA	protein_coding	604	321	283	19.1514	5.6409	5.6139
ENSG00000087586,18	AURKA	protein_coding	826	425	402	39.5558	10.7957	10.288
ENSG00000087586,18	AURKA	protein_coding	614	298	316	27.6767	9.7421	8.5426
ENSG00000087586,18	AURKA	protein_coding	854	438	416	22.29	6.2487	6.2779
ENSG00000087586,18	AURKA	protein_coding	1244	607	637	28.7223	8.0491	7.4054
ENSG00000087586,18	AURKA	protein_coding	1469	711	759	34.5896	12.5376	13.6715
ENSG00000087586,18	AURKA	protein_coding	92	52	40	2.5184	1.2599	1.7793
ENSG00000087586,18	AURKA	protein_coding	303	158	145	12.6909	4.5788	5.0354
ENSG00000087586,18	AURKA	protein_coding	2238	0	2238	59.6249	19.9257	18.9916
ENSG00000087586,18	AURKA	protein_coding	1146	566	580	49.0809	18.0102	19.8727
ENSG00000087586,18	AURKA	protein_coding	678	337	341	39.6671	11.871	10.5999
ENSG00000087586,18	AURKA	protein_coding	2823	1503	1321	60.8071	18.2266	18.0437
ENSG00000087586,18	AURKA	protein_coding	36	22	14	1.4229	0.8635	1.1823
ENSG00000087586,18	AURKA	protein_coding	326	144	182	16.9249	4.6431	4.263
ENSG00000087586,18	AURKA	protein_coding	122	54	68	4.7929	1.6412	1.6664
ENSG00000087586,18	AURKA	protein_coding	2174	1041	1134	59.578	17.5687	15.5763
ENSG00000087586,18	AURKA	protein_coding	124	57	67	4.1985	1.7818	2.3377
ENSG00000087586,18	AURKA	protein_coding	635	312	323	29.1512	8.6787	8.2318
ENSG00000087586,18	AURKA	protein_coding	318	162	156	11.7538	4.4982	4.8002
ENSG00000087586,18	AURKA	protein_coding	410	197	213	22.7777	6.3315	5.6648
ENSG00000087586,18	AURKA	protein_coding	561	285	276	22.1127	9.4891	16.3189
ENSG00000087586,18	AURKA	protein_coding	1841	916	925	86.1304	23.9053	22.1759
ENSG00000087586,18	AURKA	protein_coding	217	123	94	8.5433	3.5522	4.3699
ENSG00000087586,18	AURKA	protein_coding	1334	625	712	40.7229	10.611	10.4919
ENSG00000087586,18	AURKA	protein_coding	2578	1264	1314	47.7925	15.2011	15.2303
ENSG00000087586,18	AURKA	protein_coding	554	282	272	22.7996	8.2031	8.4407
ENSG00000087586,18	AURKA	protein_coding	181	86	95	4.8303	2.9001	4.2857
ENSG00000087586,18	AURKA	protein_coding	2306	1115	1191	62.1216	18.2978	17.6268
ENSG00000087586,18	AURKA	protein_coding	106	43	63	3.7059	2.1417	2.9542
ENSG00000087586,18	AURKA	protein_coding	356	165	192	12.7897	5.7539	6.4933
ENSG00000087586,18	AURKA	protein_coding	2308	1186	1123	47.5548	14.6855	15.6419
ENSG00000087586,18	AURKA	protein_coding	1485	776	709	61.1659	18.6126	18.5345
ENSG00000087586,18	AURKA	protein_coding	1823	929	894	55.4223	18.9227	20.7345
ENSG00000087586,18	AURKA	protein_coding	1196	615	581	55.9829	16.5321	14.6648
ENSG00000087586,18	AURKA	protein_coding	845	425	420	29.5963	14.0453	13.8628
ENSG00000087586,18	AURKA	protein_coding	952	468	484	47.1481	13.4485	12.9051
ENSG00000087586,18	AURKA	protein_coding	2026	1040	987	33.3379	10.408	10.984
ENSG00000087586,18	AURKA	protein_coding	213	98	115	20.8724	6.0565	5.9826
ENSG00000087586,18	AURKA	protein_coding	1654	835	819	38.6377	16.8699	16.8001
ENSG00000087586,18	AURKA	protein_coding	130	67	63	5.0027	1.9193	2.0926
ENSG00000087586,18	AURKA	protein_coding	3890	1910	1980	70.6523	22.7836	21.8966
ENSG00000087586,18	AURKA	protein_coding	233	121	112	10.8487	3.5248	3.7172
ENSG00000087586,18	AURKA	protein_coding	2328	1159	1172	71.9056	20.9954	21.0465
ENSG00000087586,18	AURKA	protein_coding	137	57	80	5.0292	2.7702	3.2482
ENSG00000087586,18	AURKA	protein_coding	1323	637	686	67.7427	20.7212	20.2344
ENSG00000087586,18	AURKA	protein_coding	402	176	226	14.2798	6.1833	6.5547
ENSG00000087586,18	AURKA	protein_coding	2410	1191	1220	61.6852	15.689	14.7287
ENSG00000087586,18	AURKA	protein_coding	1485	764	721	44.1883	13.4102	12.7524
ENSG00000087586,18	AURKA	protein_coding	110	55	55	8.5271	3.8737	4.6128
ENSG00000087586,18	AURKA	protein_coding	973	474	499	26.4149	8.5949	8.5562
ENSG00000087586,18	AURKA	protein_coding	628	333	295	16.4078	4.8654	4.6412
ENSG00000087586,18	AURKA	protein_coding	1357	677	680	25.1472	10.0187	10.8149
ENSG00000087586,18	AURKA	protein_coding	495	225	270	19.1929	6.9555	6.7381
ENSG00000087586,18	AURKA	protein_coding	4016	2043	1974	77.5515	24.8718	25.6736
ENSG00000087586,18	AURKA	protein_coding	652	324	328	28.2046	10.5554	11.3364
ENSG00000087586,18	AURKA	protein_coding	1303	641	662	31.6153	10.0555	9.3432
ENSG00000087586,18	AURKA	protein_coding	2555	1259	1298	49.3473	13.7703	12.5112
ENSG00000087586,18	AURKA	protein_coding	320	163	157	15.9818	5.4134	6.2292
ENSG00000087586,18	AURKA	protein_coding	224	112	112	9.5557	2.9961	3.0509
ENSG00000087586,18	AURKA	protein_coding	514	254	260	24.8378	6.8287	6.5601
ENSG00000087586,18	AURKA	protein_coding	2259	1108	1151	68.2327	19.4817	17.6414
ENSG00000087586,18	AURKA	protein_coding	487	239	248	18.4311	6.468	6.3754
ENSG00000087586,18	AURKA	protein_coding	1071	532	539	43.3215	14.1746	13.8688
ENSG00000087586,18	AURKA	protein_coding	1118	615	504	25.8295	8.2504	9.0468
ENSG00000087586,18	AURKA	protein_coding	279	136	143	9.9096	4.6343	5.5454
ENSG00000087586,18	AURKA	protein_coding	1167	586	581	24.6377	9.7592	11.6816
ENSG00000087586,18	AURKA	protein_coding	265	121	144	14.788	3.9225	3.7928
ENSG00000087586,18	AURKA	protein_coding	2561	1326	1235	45.3552	16.6329	18.3858
ENSG00000087586,18	AURKA	protein_coding	510	238	272	19.2891	7.4742	7.4844
ENSG00000087586,18	AURKA	protein_coding	1196	619	578	32.566	10.4229	9.4055
ENSG00000087586,18	AURKA	protein_coding	65	36	29	9.4895	4.7757	5.8624
ENSG00000087586,18	AURKA	protein_coding	1098	551	547	50.1591	13.8415	12.5182
ENSG00000087586,18	AURKA	protein_coding	582	272	310	28.8629	8.2495	8.3432
ENSG00000087586,18	AURKA	protein_coding	823	415	408	38.0426	12.0656	11.4772
ENSG00000087586,18	AURKA	protein_coding	106	50	56	5.1945	1.7859	2.1162
ENSG00000087586,18	AURKA	protein_coding	217	110	107	4.5683	1.9827	2.0264
ENSG00000087586,18	AURKA	protein_coding	1074	516	558	58.1018	18.0076	18.5525
ENSG00000087586,18	AURKA	protein_coding	298	151	147	15.3262	5.0787	5.397
ENSG00000087586,18	AURKA	protein_coding	918	484	434	25.1929	7.1058	6.6895
ENSG00000087586,18	AURKA	protein_coding	1074	554	520	32.3944	10.1202	10.5276
ENSG00000087586,18	AURKA	protein_coding	144	69	75	5.3314	2.0604	2.4527
ENSG00000087586,18	AURKA	protein_coding	1269	608	661	52.6636	15.6497	16.028
ENSG00000087586,18	AURKA	protein_coding	1238	621	617	49.9466	16.325	17.1711
ENSG00000087586,18	AURKA	protein_coding	660	329	331	22.8231	12.3142	12.4954
ENSG00000087586,18	AURKA	protein_coding	509	239	270	22.3985	7.8316	8.4902
ENSG00000087586,18	AURKA	protein_coding	470	232	238	25.0104	7.1164	6.5391
ENSG00000087586,18	AURKA	protein_coding	700	360	340	16.3622	5.0827	4.9639
ENSG00000087586,18	AURKA	protein_coding	396	187	209	20.8713	6.1627	5.7503
ENSG00000087586,18	AURKA	protein_coding	630	317	313	19.9263	8.9026	9.1704
ENSG00000087586,18	AURKA	protein_coding	364	180	184	13.4526	4.5505	4.5622
ENSG00000087586,18	AURKA	protein_coding	219	106	113	7.5391	4.3727	6.4861
ENSG00000087586,18	AURKA	protein_coding	136	68	68	6.7443	2.0227	2.0952
ENSG00000087586,18	AURKA	protein_coding	356	186	170	15.6083	5.3949	5.3513
ENSG00000087586,18	AURKA	protein_coding	1256	595	661	60.021	15.8911	14.9685
ENSG00000087586,18	AURKA	protein_coding	239	111	128	10.6413	3.1557	3.6663
ENSG00000087586,18	AURKA	protein_coding	202	100	102	10.5825	3.5854	4.3058
ENSG00000087586,18	AURKA	protein_coding	2050	1001	1049	58.1175	16.8028	17.5331
ENSG00000087586,18	AURKA	protein_coding	2290	1171	1119	53.1175	14.9688	16.0236
ENSG00000087586,18	AURKA	protein_coding	1920	937	983	68.3546	25.1071	26.0075
ENSG00000087586,18	AURKA	protein_coding	856	450	406	16.5825	5.5384	5.8544
ENSG00000087586,18	AURKA	protein_coding	422	210	212	25.7683	7.8595	11.0569
ENSG00000087586,18	AURKA	protein_coding	524	4	520	38.2416	11.7913	11.4412
ENSG00000087586,18	AURKA	protein_coding	358	173	185	13.3225	5.4956	6.8647
ENSG00000087586,18	AURKA	protein_coding	150	81	69	8.724	3.1308	3.2012
ENSG00000087586,18	AURKA	protein_coding	984	513	471	28.1951	8.8583	9.379
ENSG00000087586,18	AURKA	protein_coding	456	248	208	18.5593	7.692	8.7066
ENSG00000087586,18	AURKA	protein_coding	425	223	202	15.3203	6.5427	6.8045
ENSG00000087586,18	AURKA	protein_coding	128	71	57	5.1631	1.8291	1.8986
ENSG00000087586,18	AURKA	protein_coding	677	337	340	26.522	9.8769	10.6259
ENSG00000087586,18	AURKA	protein_coding	148	65	83	4.4404	3.1554	3.7785
ENSG00000087586,18	AURKA	protein_coding	702	335	367	26.5532	9.6989	9.784
ENSG00000087586,18	AURKA	protein_coding	1888	923	966	39.6573	10.9916	10.2273
ENSG00000087586,18	AURKA	protein_coding	2990	1497	1494	90.3538	26.4416	23.8507
ENSG00000087586,18	AURKA	protein_coding	1774	881	893	76.4139	25.0224	23.1056
ENSG00000087586,18	AURKA	protein_coding	847	406	441	18.6369	6.6856	8.112
ENSG00000087586,18	AURKA	protein_coding	989	495	494	44.8254	14.4047	14.1325
ENSG00000087586,18	AURKA	protein_coding	224	106	118	11.6244	3.617	3.9213
ENSG00000087586,18	AURKA	protein_coding	2005	1034	971	45.9941	15.4899	15.1518
ENSG00000087586,18	AURKA	protein_coding	800	385	415	17.3152	5.7271	6.0221
ENSG00000087586,18	AURKA	protein_coding	317	166	151	16.6302	8.4915	10.3633
ENSG00000087586,18	AURKA	protein_coding	212	116	96	7.8006	3.1565	3.3435
ENSG00000087586,18	AURKA	protein_coding	533	261	272	10.6902	3.4809	3.6429
ENSG00000087586,18	AURKA	protein_coding	649	332	317	17.5339	6.4026	6.7683
ENSG00000087586,18	AURKA	protein_coding	651	310	342	28.0947	9.2053	8.7423
ENSG00000087586,18	AURKA	protein_coding	462	3	459	23.6968	7.9919	7.1191
ENSG00000087586,18	AURKA	protein_coding	327	142	185	14.1212	4.8904	4.7368
ENSG00000087586,18	AURKA	protein_coding	523	274	249	20.069	6.8604	6.8818
ENSG00000087586,18	AURKA	protein_coding	140	55	85	5.13	1.857	2.2022
ENSG00000087586,18	AURKA	protein_coding	1114	538	577	40.948	12.4744	12.6624
ENSG00000087586,18	AURKA	protein_coding	2666	1347	1320	70.4514	24.5719	27.4403
ENSG00000087586,18	AURKA	protein_coding	2005	1023	982	47.6345	16.1177	16.4167
ENSG00000087586,18	AURKA	protein_coding	180	102	78	6.6796	2.2333	2.3461
ENSG00000087586,18	AURKA	protein_coding	247	123	124	14.9394	4.851	4.4199
ENSG00000087586,18	AURKA	protein_coding	193	87	106	7.4937	2.8157	3.0492
ENSG00000087586,18	AURKA	protein_coding	1214	592	622	56.9561	16.9559	15.5634
ENSG00000087586,18	AURKA	protein_coding	221	114	107	7.4347	3.7037	4.9519
ENSG00000087586,18	AURKA	protein_coding	275	137	138	9.514	3.7162	4.1651
ENSG00000087586,18	AURKA	protein_coding	363	170	193	14.3849	5.1002	5.2541
ENSG00000087586,18	AURKA	protein_coding	377	199	178	13.2538	5.844	6.0468
ENSG00000087586,18	AURKA	protein_coding	857	425	432	37.6101	12.5976	12.1592
ENSG00000087586,18	AURKA	protein_coding	571	296	275	23.8665	10.0119	9.5332
ENSG00000087586,18	AURKA	protein_coding	901	426	475	19.8372	7.8082	9.1362
ENSG00000087586,18	AURKA	protein_coding	1653	836	817	30.3423	9.2995	8.6875
ENSG00000087586,18	AURKA	protein_coding	2339	1208	1131	82.5106	32.7433	33.4236
ENSG00000087586,18	AURKA	protein_coding	1637	853	784	31.5522	15.9081	20.0175
ENSG00000087586,18	AURKA	protein_coding	534	287	247	21.5426	9.3926	11.6313
ENSG00000087586,18	AURKA	protein_coding	611	284	327	28.3228	8.4474	7.5681
ENSG00000087586,18	AURKA	protein_coding	105	66	39	14.4198	4.7522	4.8198
ENSG00000087586,18	AURKA	protein_coding	180	91	89	10.1961	2.9019	3.0709
ENSG00000087586,18	AURKA	protein_coding	617	309	308	31.0882	9.1779	8.9305
ENSG00000087586,18	AURKA	protein_coding	543	282	261	25.0253	7.8467	7.7347
ENSG00000087586,18	AURKA	protein_coding	565	302	263	10.3109	3.1773	3.245
ENSG00000087586,18	AURKA	protein_coding	906	441	465	43.0315	16.9389	15.985
ENSG00000087586,18	AURKA	protein_coding	775	398	377	29.6275	11.8782	13.7515
ENSG00000087586,18	AURKA	protein_coding	571	270	301	21.6452	9.0278	10.0571
ENSG00000087586,18	AURKA	protein_coding	1623	771	852	73.2375	18.9108	16.7314
ENSG00000087586,18	AURKA	protein_coding	1103	542	561	50.8573	22.056	25.7097
ENSG00000087586,18	AURKA	protein_coding	599	298	301	21.004	9.5329	10.4376
ENSG00000087586,18	AURKA	protein_coding	481	225	256	18.4272	6.1566	6.114
ENSG00000087586,18	AURKA	protein_coding	1074	545	529	55.7545	15.1565	15.0712
ENSG00000087586,18	AURKA	protein_coding	4004	1889	2115	90.7495	31.2205	30.0809
ENSG00000087586,18	AURKA	protein_coding	1960	979	981	45.5171	16.0304	16.3846
ENSG00000087586,18	AURKA	protein_coding	1623	821	802	30.5404	10.2491	10.8631
ENSG00000087586,18	AURKA	protein_coding	3518	1794	1724	62.5964	20.9142	20.8179
ENSG00000087586,18	AURKA	protein_coding	343	167	176	14.3416	4.3931	4.4513
ENSG00000087586,18	AURKA	protein_coding	1673	829	844	32.2165	9.9287	9.8675
ENSG00000087586,18	AURKA	protein_coding	217	116	101	5.767	1.7894	1.7002
ENSG00000087586,18	AURKA	protein_coding	227	117	110	8.6031	3.5213	4.0338
ENSG00000087586,18	AURKA	protein_coding	1040	549	491	33.3156	10.228	9.8813
ENSG00000087586,18	AURKA	protein_coding	5321	2687	2635	114.069	37.8933	39.7216
ENSG00000087586,18	AURKA	protein_coding	1418	726	692	28.1487	8.6527	8.5691
ENSG00000087586,18	AURKA	protein_coding	767	388	379	23.8684	7.3213	7.2529
ENSG00000087586,18	AURKA	protein_coding	624	289	335	26.1595	10.9145	13.2225
ENSG00000087586,18	AURKA	protein_coding	194	84	110	8.8332	2.4878	2.4906
ENSG00000087586,18	AURKA	protein_coding	421	216	205	17.5247	5.8798	5.9496
ENSG00000087586,18	AURKA	protein_coding	1738	869	870	36.9381	9.7145	9.1989
ENSG00000087586,18	AURKA	protein_coding	252	135	117	17.491	8.6809	12.6337
ENSG00000087586,18	AURKA	protein_coding	1466	719	747	54.8624	20.6075	21.4964
ENSG00000087586,18	AURKA	protein_coding	146	69	77	5.948	1.9451	2.8421
ENSG00000087586,18	AURKA	protein_coding	335	164	171	14.2149	4.7725	5.0398
ENSG00000087586,18	AURKA	protein_coding	220	102	118	9.2687	3.8834	4.397
ENSG00000087586,18	AURKA	protein_coding	292	147	145	13.8487	4.1334	4.019
ENSG00000087586,18	AURKA	protein_coding	891	441	450	39.8898	16.645	17.1033
ENSG00000087586,18	AURKA	protein_coding	1153	578	575	37.2943	10.4812	10.3353
ENSG00000087586,18	AURKA	protein_coding	907	471	436	40.4636	12.608	12.4455
ENSG00000087586,18	AURKA	protein_coding	1153	550	603	52.0904	15.6584	14.5937
ENSG00000087586,18	AURKA	protein_coding	353	161	192	14.3431	4.9391	4.9808
ENSG00000087586,18	AURKA	protein_coding	585	266	319	21.0594	8.8398	12.7576
ENSG00000087586,18	AURKA	protein_coding	200	104	96	10.361	2.9911	2.5426
ENSG00000087586,18	AURKA	protein_coding	1000	482	518	41.5586	14.8323	15.6613
ENSG00000087586,18	AURKA	protein_coding	76	48	28	2.867	1.0639	1.4209
ENSG00000087586,18	AURKA	protein_coding	307	152	155	9.8246	5.499	7.9481
ENSG00000087586,18	AURKA	protein_coding	274	131	143	14.9423	5.1786	7.6244
ENSG00000087586,18	AURKA	protein_coding	270	125	145	11.3306	3.9085	4.3113
ENSG00000087586,18	AURKA	protein_coding	261	129	132	8.5745	4.7684	6.7596
ENSG00000087586,18	AURKA	protein_coding	728	364	364	16.4591	6.1648	8.5232
ENSG00000087586,18	AURKA	protein_coding	579	296	283	29.2146	7.8343	7.4977
ENSG00000087586,18	AURKA	protein_coding	946	470	476	34.3742	12.7382	14.1401
ENSG00000087586,18	AURKA	protein_coding	91	48	43	3.8615	1.1924	1.7013
ENSG00000087586,18	AURKA	protein_coding	489	245	244	20.4384	8.1928	8.8831
ENSG00000087586,18	AURKA	protein_coding	319	156	163	6.3463	2.7339	3.3738
ENSG00000087586,18	AURKA	protein_coding	971	521	450	29.5428	8.7982	8.0385
ENSG00000087586,18	AURKA	protein_coding	799	397	403	17.6132	6.885	7.3729
ENSG00000087586,18	AURKA	protein_coding	1077	571	506	39.5341	14.3189	16.1149
ENSG00000087586,18	AURKA	protein_coding	1039	533	506	21.9716	7.1644	6.7835
ENSG00000087586,18	AURKA	protein_coding	560	280	280	24.1465	7.2202	7.088
ENSG00000087586,18	AURKA	protein_coding	757	370	387	22.8653	11.8929	16.4089
ENSG00000087586,18	AURKA	protein_coding	237	117	120	7.3116	3.6724	4.8077
ENSG00000087586,18	AURKA	protein_coding	359	173	186	16.5545	5.3925	5.7223
ENSG00000087586,18	AURKA	protein_coding	817	410	407	20.1623	8.1543	8.3055
ENSG00000087586,18	AURKA	protein_coding	128	64	64	21.3972	6.9146	6.4351
ENSG00000087586,18	AURKA	protein_coding	708	366	342	17.9342	5.4928	5.3781
ENSG00000087586,18	AURKA	protein_coding	1067	530	537	19.7884	8.8747	10.1432
ENSG00000087586,18	AURKA	protein_coding	439	220	219	10.6649	3.3384	3.663
ENSG00000087586,18	AURKA	protein_coding	694	368	326	24.9738	9.3444	9.7368
ENSG00000087586,18	AURKA	protein_coding	510	239	271	18.9537	7.6953	8.1654
ENSG00000087586,18	AURKA	protein_coding	650	323	327	24.2916	8.4576	8.0442
ENSG00000087586,18	AURKA	protein_coding	358	193	165	17.8091	5.7342	5.9274
ENSG00000087586,18	AURKA	protein_coding	770	395	375	27.8017	10.9004	11.682
ENSG00000087586,18	AURKA	protein_coding	1530	756	774	38.2499	10.4593	9.8037
ENSG00000087586,18	AURKA	protein_coding	300	163	137	14.0097	4.2399	4.2903
ENSG00000087586,18	AURKA	protein_coding	652	348	304	7.726	5.6369	11.3282
ENSG00000087586,18	AURKA	protein_coding	3264	1631	1633	60.0017	18.4962	19.6914
ENSG00000087586,18	AURKA	protein_coding	380	197	183	32.6378	11.5253	10.9473
ENSG00000087586,18	AURKA	protein_coding	1516	0	1516	52.6424	20.7372	20.0656
ENSG00000087586,18	AURKA	protein_coding	699	361	339	30.1478	10.6768	9.7974
ENSG00000087586,18	AURKA	protein_coding	689	347	342	39.3678	13.9024	16.186
ENSG00000087586,18	AURKA	protein_coding	1390	685	705	26.8705	9.8259	11.8685
ENSG00000087586,18	AURKA	protein_coding	1059	541	518	23.2807	7.6467	8.1609
ENSG00000087586,18	AURKA	protein_coding	947	442	505	38.1165	13.2502	13.135
ENSG00000087586,18	AURKA	protein_coding	736	353	384	19.2861	6.9395	7.4568
ENSG00000087586,18	AURKA	protein_coding	549	290	259	30.5137	9.0105	9.3641
ENSG00000087586,18	AURKA	protein_coding	657	336	321	16.5646	6.959	11.851
ENSG00000087586,18	AURKA	protein_coding	656	314	342	24.675	8.6182	9.7144
ENSG00000087586,18	AURKA	protein_coding	3792	1900	1892	63.0215	19.4393	20.2736
ENSG00000087586,18	AURKA	protein_coding	716	359	357	37.1978	10.8254	10.3177
ENSG00000087586,18	AURKA	protein_coding	532	251	281	10.8999	3.4202	3.6781
ENSG00000087586,18	AURKA	protein_coding	392	197	195	20.3835	5.9193	6.0236
ENSG00000087586,18	AURKA	protein_coding	3496	1763	1733	52.6933	18.8306	22.1873
ENSG00000087586,18	AURKA	protein_coding	798	426	372	33.7832	9.9355	10.3448
ENSG00000087586,18	AURKA	protein_coding	1653	816	838	50.9237	14.6734	14.6399
ENSG00000087586,18	AURKA	protein_coding	265	141	124	11.7291	3.8053	3.9089
ENSG00000087586,18	AURKA	protein_coding	774	352	422	33.1911	10.6896	10.3746
ENSG00000087586,18	AURKA	protein_coding	535	272	263	9.1847	3.3475	3.9144
ENSG00000087586,18	AURKA	protein_coding	393	198	195	10.3256	3.5053	4.0352
ENSG00000087586,18	AURKA	protein_coding	327	145	182	12.9414	4.9443	4.9779
ENSG00000087586,18	AURKA	protein_coding	500	253	247	18.886	9.7529	10.8512
ENSG00000087586,18	AURKA	protein_coding	7788	3869	3921	151.105	49.8329	51.1071
ENSG00000087586,18	AURKA	protein_coding	116	61	55	6.1314	2.2272	2.5863
ENSG00000087586,18	AURKA	protein_coding	929	478	451	42.3362	13.3623	13.0979
ENSG00000087586,18	AURKA	protein_coding	629	320	309	42.8506	11.4054	9.4788
ENSG00000087586,18	AURKA	protein_coding	694	360	334	22.0143	9.1266	9.4344
ENSG00000087586,18	AURKA	protein_coding	575	292	283	24.4353	10.1599	12.1734
ENSG00000087586,18	AURKA	protein_coding	147	78	69	6.5191	2.4446	2.5891
ENSG00000087586,18	AURKA	protein_coding	616	288	328	26.1815	9.7924	10.8497
ENSG00000087586,18	AURKA	protein_coding	913	476	437	20.7182	7.9013	12.04
ENSG00000087586,18	AURKA	protein_coding	319	154	167	10.2141	3.7138	4.7791
ENSG00000087586,18	AURKA	protein_coding	1228	616	612	71.3356	20.5256	19.2153
ENSG00000087586,18	AURKA	protein_coding	249	133	116	14.816	4.6166	4.593
ENSG00000087586,18	AURKA	protein_coding	526	270	256	20.5017	8.0285	8.4593
ENSG00000087586,18	AURKA	protein_coding	98	46	52	4.0297	1.5714	1.7329
ENSG00000087586,18	AURKA	protein_coding	652	326	326	29.4326	8.6682	7.8432
ENSG00000087586,18	AURKA	protein_coding	231	118	113	10.084	3.6715	4.0135
ENSG00000087586,18	AURKA	protein_coding	953	490	463	22.8402	7.6697	7.4586
ENSG00000087586,18	AURKA	protein_coding	495	245	250	33.7584	9.9006	9.9043
ENSG00000087586,18	AURKA	protein_coding	291	131	160	13.851	4.5087	5.0063
ENSG00000087586,18	AURKA	protein_coding	398	194	204	19.5178	5.7985	5.2485
ENSG00000087586,18	AURKA	protein_coding	1005	505	500	39.5058	14.6468	13.6882
ENSG00000087586,18	AURKA	protein_coding	57	32	25	1.6186	0.8223	1.0953
ENSG00000087586,18	AURKA	protein_coding	650	344	306	24.8394	10.0883	10.5195
ENSG00000087586,18	AURKA	protein_coding	1504	750	754	31.2918	11.5714	11.7606
ENSG00000087586,18	AURKA	protein_coding	605	308	297	22.5165	11.598	12.1188
ENSG00000087586,18	AURKA	protein_coding	2115	1026	1089	80.3978	19.9354	17.4267
ENSG00000087586,18	AURKA	protein_coding	1551	779	774	30.2862	9.5181	9.4164
ENSG00000087586,18	AURKA	protein_coding	1099	540	559	52.1516	16.0062	16.4647
ENSG00000087586,18	AURKA	protein_coding	606	285	322	15.722	8.2247	10.2414
ENSG00000087586,18	AURKA	protein_coding	339	160	179	12.311	4.7297	5.2496
ENSG00000087586,18	AURKA	protein_coding	218	119	99	8.8866	3.4826	4.4411
ENSG00000087586,18	AURKA	protein_coding	608	308	300	31.9422	8.6677	7.7228
ENSG00000087586,18	AURKA	protein_coding	141	65	76	6.0379	2.5294	3.1554
ENSG00000087586,18	AURKA	protein_coding	115	54	61	4.7125	1.5056	1.8586
ENSG00000087586,18	AURKA	protein_coding	1289	659	630	33.1959	13.4264	17.4208
ENSG00000087586,18	AURKA	protein_coding	208	103	105	14.7571	3.9015	3.9927
ENSG00000087586,18	AURKA	protein_coding	286	153	133	12.1478	6.2467	9.195
ENSG00000087586,18	AURKA	protein_coding	560	277	283	23.4316	8.3277	8.5466
ENSG00000087586,18	AURKA	protein_coding	373	176	197	14.4878	5.2585	5.8315
ENSG00000087586,18	AURKA	protein_coding	871	417	454	16.8362	8.4137	10.0338
ENSG00000087586,18	AURKA	protein_coding	1442	702	741	39.0872	10.8568	10.2094
ENSG00000087586,18	AURKA	protein_coding	276	145	131	22.0187	7.8048	7.3278
ENSG00000087586,18	AURKA	protein_coding	323	146	177	11.1418	6.491	8.9325
ENSG00000087586,18	AURKA	protein_coding	269	119	150	12.3452	3.628	4.0811
ENSG00000087586,18	AURKA	protein_coding	507	253	254	20.4499	7.7056	9.0996
ENSG00000087586,18	AURKA	protein_coding	214	99	115	9.0298	3.6986	3.8255
ENSG00000087586,18	AURKA	protein_coding	4244	2142	2104	78.1944	24.3279	23.2974
