# Supplementary material for: Post-transcriptional control drives Aurora kinase A expression in human cancers
Source: PLoS One. 2024 Nov 11;19(11):e0310625. doi: 10.1371/journal.pone.0310625 (PMC11554201; doi:10.1371/journal.pone.0310625)
Supplement: S1 Data — (ZIP) [file pone.0310625.s006.zip › S1_Data/processed datasets_AURKA mRNA/TCGA-BRCA/Solid Tissue Normal.xls]

## Sheet: Normal
gene_id	gene_name	gene_type	unstranded	stranded_first	stranded_second	tpm_unstranded	fpkm_unstranded	fpkm_uq_unstranded
ENSG00000087586.18	AURKA	protein_coding	74	40	34	11297	0.4136	0.549
ENSG00000087586.18	AURKA	protein_coding	86	46	40	13616	0.4435	0.5513
ENSG00000087586.18	AURKA	protein_coding	87	43	47	15689	0.4618	0.4548
ENSG00000087586.18	AURKA	protein_coding	79	38	41	15184	0.4976	0.6302
ENSG00000087586.18	AURKA	protein_coding	69	34	35	12985	0.4981	0.6135
ENSG00000087586.18	AURKA	protein_coding	54	31	23	13674	0.4994	0.6393
ENSG00000087586.18	AURKA	protein_coding	81	39	42	15018	0.5116	0.5737
ENSG00000087586.18	AURKA	protein_coding	104	53	51	13761	0.5211	0.665
ENSG00000087586.18	AURKA	protein_coding	104	49	55	14614	0.5216	0.6724
ENSG00000087586.18	AURKA	protein_coding	72	37	35	16460	0.5604	0.604
ENSG00000087586.18	AURKA	protein_coding	93	58	35	20092	0.5686	0.5808
ENSG00000087586.18	AURKA	protein_coding	66	32	34	17005	0.5827	0.7025
ENSG00000087586.18	AURKA	protein_coding	71	37	34	19670	0.59	0.5654
ENSG00000087586.18	AURKA	protein_coding	89	45	44	17380	0.5915	0.7574
ENSG00000087586.18	AURKA	protein_coding	130	74	56	17588	0.6024	0.7675
ENSG00000087586.18	AURKA	protein_coding	112	48	64	18471	0.6241	0.7513
ENSG00000087586.18	AURKA	protein_coding	98	45	53	20054	0.6469	0.6844
ENSG00000087586.18	AURKA	protein_coding	114	61	54	21344	0.6591	0.7476
ENSG00000087586.18	AURKA	protein_coding	119	60	60	17585	0.6605	0.8372
ENSG00000087586.18	AURKA	protein_coding	99	50	49	25640	0.6791	0.7355
ENSG00000087586.18	AURKA	protein_coding	144	59	85	16785	0.6841	0.8986
ENSG00000087586.18	AURKA	protein_coding	161	73	89	23604	0.7257	0.7683
ENSG00000087586.18	AURKA	protein_coding	123	65	58	17823	0.731	0.8281
ENSG00000087586.18	AURKA	protein_coding	137	62	75	23157	0.7366	0.7726
ENSG00000087586.18	AURKA	protein_coding	174	82	92	22760	0.7458	0.8288
ENSG00000087586.18	AURKA	protein_coding	169	86	83	28217	0.7519	0.7
ENSG00000087586.18	AURKA	protein_coding	149	71	78	24695	0.755	0.7578
ENSG00000087586.18	AURKA	protein_coding	118	64	54	26264	0.7623	0.7377
ENSG00000087586.18	AURKA	protein_coding	95	44	51	26425	0.7642	0.7208
ENSG00000087586.18	AURKA	protein_coding	104	47	57	24557	0.7649	0.85
ENSG00000087586.18	AURKA	protein_coding	88	37	53	25348	0.7677	0.7045
ENSG00000087586.18	AURKA	protein_coding	110	55	55	24753	0.7761	0.8219
ENSG00000087586.18	AURKA	protein_coding	114	55	59	27076	0.7815	0.8431
ENSG00000087586.18	AURKA	protein_coding	106	47	59	26522	0.7832	0.8163
ENSG00000087586.18	AURKA	protein_coding	176	98	78	24347	0.7896	0.8665
ENSG00000087586.18	AURKA	protein_coding	189	86	103	29990	0.8134	0.8048
ENSG00000087586.18	AURKA	protein_coding	154	76	78	26129	0.8155	0.8218
ENSG00000087586.18	AURKA	protein_coding	103	57	46	28345	0.8198	0.774
ENSG00000087586.18	AURKA	protein_coding	172	93	79	26786	0.8251	0.8689
ENSG00000087586.18	AURKA	protein_coding	134	55	79	23281	0.8288	0.9521
ENSG00000087586.18	AURKA	protein_coding	104	50	54	28507	0.8318	0.8588
ENSG00000087586.18	AURKA	protein_coding	144	90	56	31042	0.8443	0.8065
ENSG00000087586.18	AURKA	protein_coding	120	60	60	32167	0.8469	0.8015
ENSG00000087586.18	AURKA	protein_coding	160	76	85	34929	0.8676	0.7986
ENSG00000087586.18	AURKA	protein_coding	151	74	77	28422	0.8783	0.9205
ENSG00000087586.18	AURKA	protein_coding	194	85	109	28270	0.8784	0.9988
ENSG00000087586.18	AURKA	protein_coding	125	59	66	31037	0.8822	0.8692
ENSG00000087586.18	AURKA	protein_coding	108	52	56	30191	0.8881	0.946
ENSG00000087586.18	AURKA	protein_coding	143	67	76	30699	0.8935	0.9196
ENSG00000087586.18	AURKA	protein_coding	127	58	69	33119	0.9152	0.8699
ENSG00000087586.18	AURKA	protein_coding	163	90	73	34092	0.9154	0.8379
ENSG00000087586.18	AURKA	protein_coding	177	83	94	27899	0.9181	10275
ENSG00000087586.18	AURKA	protein_coding	261	125	137	28081	0.9186	10589
ENSG00000087586.18	AURKA	protein_coding	151	93	58	29361	0.9229	11116
ENSG00000087586.18	AURKA	protein_coding	102	60	42	30361	0.9284	10712
ENSG00000087586.18	AURKA	protein_coding	163	65	98	32695	0.933	0.8884
ENSG00000087586.18	AURKA	protein_coding	107	48	60	32891	0.9345	0.9213
ENSG00000087586.18	AURKA	protein_coding	175	93	84	35295	0.9434	0.8803
ENSG00000087586.18	AURKA	protein_coding	131	61	70	34450	0.9469	0.8653
ENSG00000087586.18	AURKA	protein_coding	188	83	106	32841	0.9611	0.9347
ENSG00000087586.18	AURKA	protein_coding	167	72	95	31914	0.9731	1.0106
ENSG00000087586.18	AURKA	protein_coding	136	62	74	32366	0.9843	1.0081
ENSG00000087586.18	AURKA	protein_coding	96	45	51	32611	0.9908	0.942
ENSG00000087586.18	AURKA	protein_coding	96	51	45	34591	1.0034	0.9663
ENSG00000087586.18	AURKA	protein_coding	149	81	68	32960	1.0244	0.9956
ENSG00000087586.18	AURKA	protein_coding	193	105	90	38577	1.0381	1.0279
ENSG00000087586.18	AURKA	protein_coding	119	58	61	37232	1.0407	0.9556
ENSG00000087586.18	AURKA	protein_coding	172	87	86	36290	1.0415	1.0021
ENSG00000087586.18	AURKA	protein_coding	112	45	67	39923	1.0591	0.9597
ENSG00000087586.18	AURKA	protein_coding	157	78	79	27931	1.0672	1.2926
ENSG00000087586.18	AURKA	protein_coding	213	107	106	36940	1.0868	1.0755
ENSG00000087586.18	AURKA	protein_coding	159	71	89	41553	1.1006	1.0371
ENSG00000087586.18	AURKA	protein_coding	214	92	122	38717	1.1425	1.1417
ENSG00000087586.18	AURKA	protein_coding	147	69	78	40566	1.1472	1.1132
ENSG00000087586.18	AURKA	protein_coding	198	93	105	33938	1.1476	1.2615
ENSG00000087586.18	AURKA	protein_coding	190	94	96	42036	1.1494	1.0405
ENSG00000087586.18	AURKA	protein_coding	166	61	105	39612	1.2119	1.177
ENSG00000087586.18	AURKA	protein_coding	167	81	86	47432	1.2554	1.1356
ENSG00000087586.18	AURKA	protein_coding	183	95	88	41070	1.2628	1.2815
ENSG00000087586.18	AURKA	protein_coding	242	118	124	45511	1.2668	1.217
ENSG00000087586.18	AURKA	protein_coding	260	130	131	47959	1.2745	1.2042
ENSG00000087586.18	AURKA	protein_coding	230	104	127	50054	1.3114	1.2348
ENSG00000087586.18	AURKA	protein_coding	257	133	126	51898	1.3307	1.2677
ENSG00000087586.18	AURKA	protein_coding	178	83	95	50677	1.3484	1.2947
ENSG00000087586.18	AURKA	protein_coding	212	101	111	50073	1.3635	1.2824
ENSG00000087586.18	AURKA	protein_coding	160	75	85	45597	1.3748	1.3252
ENSG00000087586.18	AURKA	protein_coding	142	63	79	46737	1.3872	1.3622
ENSG00000087586.18	AURKA	protein_coding	196	97	99	51095	1.3951	1.3052
ENSG00000087586.18	AURKA	protein_coding	246	125	122	51167	1.4215	1.3637
ENSG00000087586.18	AURKA	protein_coding	290	137	153	53321	1.4719	1.3791
ENSG00000087586.18	AURKA	protein_coding	196	91	106	53004	1.4731	1.3548
ENSG00000087586.18	AURKA	protein_coding	213	121	92	45717	1.5119	1.6344
ENSG00000087586.18	AURKA	protein_coding	229	115	114	62436	1.5991	1.512
ENSG00000087586.18	AURKA	protein_coding	235	121	115	62015	1.6536	1.5818
ENSG00000087586.18	AURKA	protein_coding	354	156	198	53655	1.7057	1.6867
ENSG00000087586.18	AURKA	protein_coding	231	116	115	57876	1.736	1.779
ENSG00000087586.18	AURKA	protein_coding	235	118	117	55525	1.74	1.9825
ENSG00000087586.18	AURKA	protein_coding	372	191	181	54704	1.7453	1.9258
ENSG00000087586.18	AURKA	protein_coding	216	124	92	58102	1.762	1.661
ENSG00000087586.18	AURKA	protein_coding	224	113	111	69013	1.8548	1.7351
ENSG00000087586.18	AURKA	protein_coding	249	117	133	68140	1.9362	1.845
ENSG00000087586.18	AURKA	protein_coding	315	153	162	64580	1.9611	1.9236
ENSG00000087586.18	AURKA	protein_coding	302	167	135	65926	2.198	2.4955
ENSG00000087586.18	AURKA	protein_coding	549	275	274	78790	2.2264	2.1994
ENSG00000087586.18	AURKA	protein_coding	526	265	261	92021	2.5922	2.5296
ENSG00000087586.18	AURKA	protein_coding	588	303	285	94888	2.7738	2.7161
ENSG00000087586.18	AURKA	protein_coding	789	386	404	114376	3.059	2.7238
ENSG00000087586.18	AURKA	protein_coding	587	304	283	135690	4.3143	3.9952
ENSG00000087586.18	AURKA	protein_coding	434	235	201	203131	5.1972	4.8472
ENSG00000087586.18	AURKA	protein_coding	912	464	448	191422	5.8954	5.9414
