# Supplementary material for: Post-transcriptional control drives Aurora kinase A expression in human cancers
Source: PLoS One. 2024 Nov 11;19(11):e0310625. doi: 10.1371/journal.pone.0310625 (PMC11554201; doi:10.1371/journal.pone.0310625)
Supplement: S1 Data — (ZIP) [file pone.0310625.s006.zip › S1_Data/processed datasets_AURKA mRNA/TCGA-BRCA/Primary Tumors.xls]

## Sheet: cancer
gene_id	gene_name	gene_type	unstranded	stranded_first	stranded_second	tpm_unstranded	fpkm_unstranded	fpkm_uq_unstranded
ENSG00000087586,18	AURKA	protein_coding	60	30	30	1.4783	0.7099	0.8493
ENSG00000087586,18	AURKA	protein_coding	151	73	78	3.2445	0.8594	0.8107
ENSG00000087586,18	AURKA	protein_coding	154	75	79	3.3832	0.8636	0.8335
ENSG00000087586,18	AURKA	protein_coding	104	50	54	3.2264	0.8867	0.8313
ENSG00000087586,18	AURKA	protein_coding	179	98	81	3.4327	0.9782	0.9197
ENSG00000087586,18	AURKA	protein_coding	167	79	88	2.2179	0.9788	1.1095
ENSG00000087586,18	AURKA	protein_coding	139	79	60	3.6759	1.0135	0.9475
ENSG00000087586,18	AURKA	protein_coding	194	100	94	4.1552	1.0188	1.0131
ENSG00000087586,18	AURKA	protein_coding	161	75	86	3.5748	1.0288	0.9937
ENSG00000087586,18	AURKA	protein_coding	138	67	71	3.8246	1.0399	1.0409
ENSG00000087586,18	AURKA	protein_coding	92	43	49	2.6753	1.0537	1.1337
ENSG00000087586,18	AURKA	protein_coding	137	66	71	4.1022	1.0705	0.9674
ENSG00000087586,18	AURKA	protein_coding	134	60	74	3.9074	1.0977	1.0851
ENSG00000087586,18	AURKA	protein_coding	147	73	75	3.177	1.1212	1.3502
ENSG00000087586,18	AURKA	protein_coding	119	50	69	4.3771	1.1252	1.0851
ENSG00000087586,18	AURKA	protein_coding	146	71	75	4.0898	1.1473	1.0321
ENSG00000087586,18	AURKA	protein_coding	235	120	116	3.2178	1.1485	1.2838
ENSG00000087586,18	AURKA	protein_coding	120	50	70	3.1346	1.173	1.2677
ENSG00000087586,18	AURKA	protein_coding	204	108	96	4.1394	1.1733	1.0915
ENSG00000087586,18	AURKA	protein_coding	163	72	92	3.8818	1.1892	1.1002
ENSG00000087586,18	AURKA	protein_coding	190	83	107	4.8418	1.2094	1.0958
ENSG00000087586,18	AURKA	protein_coding	266	128	139	4.4351	1.2468	1.2905
ENSG00000087586,18	AURKA	protein_coding	272	123	149	4.7423	1.2609	1.3775
ENSG00000087586,18	AURKA	protein_coding	138	56	82	4.6338	1.2716	1.2541
ENSG00000087586,18	AURKA	protein_coding	209	108	101	4.7274	1.2912	1.1698
ENSG00000087586,18	AURKA	protein_coding	145	67	78	4.3968	1.2934	1.2121
ENSG00000087586,18	AURKA	protein_coding	243	116	127	4.658	1.306	1.3202
ENSG00000087586,18	AURKA	protein_coding	163	83	80	4.4192	1.3066	1.3426
ENSG00000087586,18	AURKA	protein_coding	196	97	99	3.9872	1.316	1.4398
ENSG00000087586,18	AURKA	protein_coding	180	92	88	3.9814	1.3232	1.5253
ENSG00000087586,18	AURKA	protein_coding	369	166	203	5.1481	1.3912	1.3269
ENSG00000087586,18	AURKA	protein_coding	235	118	117	4.626	1.4246	1.4173
ENSG00000087586,18	AURKA	protein_coding	150	86	64	4.501	1.5011	1.7148
ENSG00000087586,18	AURKA	protein_coding	158	86	72	4.3164	1.5325	1.6632
ENSG00000087586,18	AURKA	protein_coding	360	175	185	6.1958	1.5466	1.4762
ENSG00000087586,18	AURKA	protein_coding	253	122	131	6.4853	1.5542	1.544
ENSG00000087586,18	AURKA	protein_coding	224	109	115	5.0318	1.5561	1.5091
ENSG00000087586,18	AURKA	protein_coding	315	157	159	6.3716	1.5739	1.5885
ENSG00000087586,18	AURKA	protein_coding	168	92	76	5.8421	1.574	1.5024
ENSG00000087586,18	AURKA	protein_coding	255	132	123	5.7635	1.596	1.5337
ENSG00000087586,18	AURKA	protein_coding	338	167	171	5.1989	1.6038	1.5342
ENSG00000087586,18	AURKA	protein_coding	175	77	98	5.9795	1.6046	1.4251
ENSG00000087586,18	AURKA	protein_coding	250	107	143	6.3566	1.6058	1.6527
ENSG00000087586,18	AURKA	protein_coding	303	149	154	6.1313	1.6298	1.5621
ENSG00000087586,18	AURKA	protein_coding	301	143	159	4.9301	1.6341	1.7666
ENSG00000087586,18	AURKA	protein_coding	212	118	95	4.4078	1.6382	1.679
ENSG00000087586,18	AURKA	protein_coding	83	3	80	5.5134	1.7183	1.5664
ENSG00000087586,18	AURKA	protein_coding	198	96	102	5.8773	1.7503	1.7394
ENSG00000087586,18	AURKA	protein_coding	308	148	160	5.8008	1.758	1.7291
ENSG00000087586,18	AURKA	protein_coding	281	138	143	5.4023	1.771	1.8057
ENSG00000087586,18	AURKA	protein_coding	254	121	133	6.4744	1.7718	1.779
ENSG00000087586,18	AURKA	protein_coding	291	148	143	6.7367	1.7849	1.6195
ENSG00000087586,18	AURKA	protein_coding	263	127	136	5.2936	1.789	2.1243
ENSG00000087586,18	AURKA	protein_coding	282	131	151	6.6207	1.8064	1.7429
ENSG00000087586,18	AURKA	protein_coding	295	160	135	6.7943	1.8269	1.7984
ENSG00000087586,18	AURKA	protein_coding	286	153	134	6.6236	1.8606	1.7049
ENSG00000087586,18	AURKA	protein_coding	365	174	191	7.7124	1.8608	1.8624
ENSG00000087586,18	AURKA	protein_coding	452	229	223	7.3762	1.865	1.8701
ENSG00000087586,18	AURKA	protein_coding	248	113	135	6.3881	1.8692	1.7628
ENSG00000087586,18	AURKA	protein_coding	369	188	181	8.0117	1.8805	1.8093
ENSG00000087586,18	AURKA	protein_coding	259	125	135	7.6978	1.8972	1.9197
ENSG00000087586,18	AURKA	protein_coding	346	178	168	7.4113	1.8994	1.834
ENSG00000087586,18	AURKA	protein_coding	243	133	110	7.4075	1.9041	1.6855
ENSG00000087586,18	AURKA	protein_coding	427	198	229	7.1115	1.9679	1.8362
ENSG00000087586,18	AURKA	protein_coding	395	194	201	6.9757	1.9743	1.9689
ENSG00000087586,18	AURKA	protein_coding	278	132	146	6.1954	1.9757	2.0558
ENSG00000087586,18	AURKA	protein_coding	444	206	238	6.9225	1.977	2.2978
ENSG00000087586,18	AURKA	protein_coding	320	165	156	7.6189	1.9801	1.898
ENSG00000087586,18	AURKA	protein_coding	406	188	218	6.775	1.9859	1.9785
ENSG00000087586,18	AURKA	protein_coding	434	210	224	8.3036	1.998	2.216
ENSG00000087586,18	AURKA	protein_coding	203	106	97	7.5566	2.0065	1.7504
ENSG00000087586,18	AURKA	protein_coding	280	123	157	6.2983	2.0137	1.9416
ENSG00000087586,18	AURKA	protein_coding	277	145	132	6.4046	2.0209	2.2076
ENSG00000087586,18	AURKA	protein_coding	369	185	184	8.0844	2.0244	1.9815
ENSG00000087586,18	AURKA	protein_coding	254	146	108	6.123	2.0248	1.8605
ENSG00000087586,18	AURKA	protein_coding	242	128	114	6.7353	2.0352	1.9338
ENSG00000087586,18	AURKA	protein_coding	149	76	73	7.9214	2.0356	1.8953
ENSG00000087586,18	AURKA	protein_coding	316	155	162	7.5318	2.0392	2.2364
ENSG00000087586,18	AURKA	protein_coding	327	160	167	7.0582	2.0442	2.0325
ENSG00000087586,18	AURKA	protein_coding	299	164	136	5.3504	2.0692	2.3403
ENSG00000087586,18	AURKA	protein_coding	403	175	228	7.1161	2.0933	2.0078
ENSG00000087586,18	AURKA	protein_coding	333	157	177	6.0375	2.0943	2.2032
ENSG00000087586,18	AURKA	protein_coding	373	184	190	6.8179	2.1031	2.1414
ENSG00000087586,18	AURKA	protein_coding	335	196	139	6.5478	2.1095	1.9383
ENSG00000087586,18	AURKA	protein_coding	367	180	187	8.0084	2.115	1.9941
ENSG00000087586,18	AURKA	protein_coding	427	211	216	8.2096	2.1375	2.0423
ENSG00000087586,18	AURKA	protein_coding	278	119	159	8.6086	2.1719	1.9132
ENSG00000087586,18	AURKA	protein_coding	435	205	230	8.4455	2.1824	2.1055
ENSG00000087586,18	AURKA	protein_coding	338	174	165	7.9751	2.1867	2.2435
ENSG00000087586,18	AURKA	protein_coding	319	149	170	7.8762	2.2002	2.3876
ENSG00000087586,18	AURKA	protein_coding	338	136	202	6.2033	2.2007	2.133
ENSG00000087586,18	AURKA	protein_coding	342	170	172	8.8086	2.2095	2.1955
ENSG00000087586,18	AURKA	protein_coding	218	112	106	7.7369	2.22	2.3238
ENSG00000087586,18	AURKA	protein_coding	441	196	245	9.291	2.2271	2.7324
ENSG00000087586,18	AURKA	protein_coding	296	143	153	8.5956	2.2406	2.2145
ENSG00000087586,18	AURKA	protein_coding	317	151	166	8.6014	2.2489	2.4829
ENSG00000087586,18	AURKA	protein_coding	295	143	152	6.4552	2.2596	2.4023
ENSG00000087586,18	AURKA	protein_coding	375	189	186	8.725	2.2639	2.0289
ENSG00000087586,18	AURKA	protein_coding	306	143	163	8.6901	2.2778	2.2884
ENSG00000087586,18	AURKA	protein_coding	300	146	154	8.3889	2.3057	2.0543
ENSG00000087586,18	AURKA	protein_coding	391	195	197	7.5794	2.3099	2.1747
ENSG00000087586,18	AURKA	protein_coding	278	119	159	9.4498	2.3391	2.1323
ENSG00000087586,18	AURKA	protein_coding	395	200	195	9.2197	2.3422	2.2092
ENSG00000087586,18	AURKA	protein_coding	301	142	159	8.3887	2.3551	2.4362
ENSG00000087586,18	AURKA	protein_coding	442	221	222	8.9838	2.3553	2.2327
ENSG00000087586,18	AURKA	protein_coding	282	120	162	8.328	2.3596	2.3999
ENSG00000087586,18	AURKA	protein_coding	230	119	111	7.9607	2.3661	2.3283
ENSG00000087586,18	AURKA	protein_coding	503	253	250	9.7022	2.3743	2.5664
ENSG00000087586,18	AURKA	protein_coding	202	107	95	3.4755	2.3937	4.7893
ENSG00000087586,18	AURKA	protein_coding	306	159	147	7.9411	2.3982	2.3351
ENSG00000087586,18	AURKA	protein_coding	133	66	67	9.243	2.4007	2.3086
ENSG00000087586,18	AURKA	protein_coding	436	218	218	9.2762	2.4096	2.3584
ENSG00000087586,18	AURKA	protein_coding	518	260	258	7.4909	2.4412	2.5113
ENSG00000087586,18	AURKA	protein_coding	430	210	221	8.3308	2.4701	2.4302
ENSG00000087586,18	AURKA	protein_coding	362	185	178	9.8804	2.4916	2.3103
ENSG00000087586,18	AURKA	protein_coding	420	216	204	10.183	2.4979	2.233
ENSG00000087586,18	AURKA	protein_coding	347	166	181	9.3168	2.5206	2.5133
ENSG00000087586,18	AURKA	protein_coding	394	197	198	8.7902	2.5507	2.5359
ENSG00000087586,18	AURKA	protein_coding	304	141	163	9.5021	2.5524	2.854
ENSG00000087586,18	AURKA	protein_coding	322	143	179	6.7045	2.5692	2.9501
ENSG00000087586,18	AURKA	protein_coding	281	147	134	8.1679	2.5961	2.6941
ENSG00000087586,18	AURKA	protein_coding	366	191	175	9.3882	2.6047	3.0036
ENSG00000087586,18	AURKA	protein_coding	284	143	141	9.5037	2.6094	2.7084
ENSG00000087586,18	AURKA	protein_coding	368	184	184	8.0944	2.6178	2.9335
ENSG00000087586,18	AURKA	protein_coding	354	177	177	8.2938	2.6257	3.1229
ENSG00000087586,18	AURKA	protein_coding	353	180	173	8.838	2.6262	2.4559
ENSG00000087586,18	AURKA	protein_coding	608	309	300	10.355	2.6299	2.4935
ENSG00000087586,18	AURKA	protein_coding	295	154	141	7.5363	2.6372	3.2265
ENSG00000087586,18	AURKA	protein_coding	445	215	230	9.0191	2.6418	2.4343
ENSG00000087586,18	AURKA	protein_coding	610	289	322	10.6122	2.6453	2.5852
ENSG00000087586,18	AURKA	protein_coding	321	173	148	8.0153	2.6485	2.9186
ENSG00000087586,18	AURKA	protein_coding	414	204	210	9.8856	2.6514	2.9416
ENSG00000087586,18	AURKA	protein_coding	609	312	297	10.9555	2.667	2.5044
ENSG00000087586,18	AURKA	protein_coding	579	294	285	9.9843	2.6675	2.5192
ENSG00000087586,18	AURKA	protein_coding	422	179	244	9.0936	2.6723	2.4647
ENSG00000087586,18	AURKA	protein_coding	356	165	191	9.2405	2.6756	2.621
ENSG00000087586,18	AURKA	protein_coding	377	191	186	9.1325	2.6846	2.8814
ENSG00000087586,18	AURKA	protein_coding	269	134	135	5.7119	2.6901	2.5518
ENSG00000087586,18	AURKA	protein_coding	478	232	247	10.4674	2.6913	2.4379
ENSG00000087586,18	AURKA	protein_coding	421	246	176	3.0075	2.7105	2.7913
ENSG00000087586,18	AURKA	protein_coding	218	97	121	6.8885	2.7144	3.0832
ENSG00000087586,18	AURKA	protein_coding	489	245	244	8.7345	2.7201	2.9314
ENSG00000087586,18	AURKA	protein_coding	760	388	373	10.5416	2.7239	2.5884
ENSG00000087586,18	AURKA	protein_coding	291	142	149	7.9983	2.7257	2.7316
ENSG00000087586,18	AURKA	protein_coding	400	189	211	10.2205	2.7297	2.5752
ENSG00000087586,18	AURKA	protein_coding	495	248	247	10.2047	2.759	2.6901
ENSG00000087586,18	AURKA	protein_coding	574	274	300	10.1394	2.7697	2.4922
ENSG00000087586,18	AURKA	protein_coding	363	185	178	10.23	2.7769	2.5238
ENSG00000087586,18	AURKA	protein_coding	478	226	252	9.6808	2.7952	2.8064
ENSG00000087586,18	AURKA	protein_coding	550	283	267	8.3923	2.8075	3.0867
ENSG00000087586,18	AURKA	protein_coding	556	262	294	10.0608	2.8282	3.1452
ENSG00000087586,18	AURKA	protein_coding	341	176	165	9.2506	2.8412	2.9075
ENSG00000087586,18	AURKA	protein_coding	420	206	214	10.216	2.8468	2.8733
ENSG00000087586,18	AURKA	protein_coding	379	187	193	10.2982	2.856	2.6582
ENSG00000087586,18	AURKA	protein_coding	517	269	248	10.2389	2.875	3.0642
ENSG00000087586,18	AURKA	protein_coding	447	240	207	9.2348	2.8779	2.8098
ENSG00000087586,18	AURKA	protein_coding	357	182	175	10.8061	2.8859	2.763
ENSG00000087586,18	AURKA	protein_coding	411	213	198	10.5723	2.8924	2.8027
ENSG00000087586,18	AURKA	protein_coding	546	270	278	10.1545	2.9251	3.1009
ENSG00000087586,18	AURKA	protein_coding	528	261	267	10.33	2.9343	3.1483
ENSG00000087586,18	AURKA	protein_coding	561	273	290	10.6768	2.9359	3.134
ENSG00000087586,18	AURKA	protein_coding	314	154	160	10.6859	2.9613	2.7004
ENSG00000087586,18	AURKA	protein_coding	549	268	281	10.3334	2.9618	3.0753
ENSG00000087586,18	AURKA	protein_coding	387	191	196	7.5874	2.9652	3.4699
ENSG00000087586,18	AURKA	protein_coding	293	143	150	11.6559	2.979	4.2858
ENSG00000087586,18	AURKA	protein_coding	265	123	142	11.5305	2.9916	3.3098
ENSG00000087586,18	AURKA	protein_coding	444	219	225	11.1181	2.9985	3.0094
ENSG00000087586,18	AURKA	protein_coding	487	225	262	10.8653	2.9993	2.9669
ENSG00000087586,18	AURKA	protein_coding	478	228	250	9.2052	3.0146	3.5498
ENSG00000087586,18	AURKA	protein_coding	630	319	311	9.643	3.0187	3.0755
ENSG00000087586,18	AURKA	protein_coding	552	257	295	11.8115	3.019	3.1293
ENSG00000087586,18	AURKA	protein_coding	604	277	327	11.4049	3.039	2.7007
ENSG00000087586,18	AURKA	protein_coding	263	133	130	8.7717	3.048	3.2155
ENSG00000087586,18	AURKA	protein_coding	700	364	336	11.6341	3.0543	2.9729
ENSG00000087586,18	AURKA	protein_coding	426	196	230	10.7715	3.0571	3.0152
ENSG00000087586,18	AURKA	protein_coding	219	102	117	13.096	3.0812	2.6344
ENSG00000087586,18	AURKA	protein_coding	662	324	338	11.1207	3.0849	2.9516
ENSG00000087586,18	AURKA	protein_coding	680	338	342	12.2061	3.1039	3.0594
ENSG00000087586,18	AURKA	protein_coding	726	375	351	12.7983	3.1065	3.0409
ENSG00000087586,18	AURKA	protein_coding	405	210	195	11.3319	3.1098	2.9251
ENSG00000087586,18	AURKA	protein_coding	337	177	160	11.4986	3.1137	2.7889
ENSG00000087586,18	AURKA	protein_coding	451	212	241	9.923	3.127	3.119
ENSG00000087586,18	AURKA	protein_coding	546	285	261	9.9286	3.1561	3.2119
ENSG00000087586,18	AURKA	protein_coding	685	335	350	11.2483	3.1836	3.0296
ENSG00000087586,18	AURKA	protein_coding	601	321	280	10.2233	3.1958	3.3944
ENSG00000087586,18	AURKA	protein_coding	656	320	336	11.097	3.198	3.1727
ENSG00000087586,18	AURKA	protein_coding	574	288	287	11.6258	3.2026	2.9462
ENSG00000087586,18	AURKA	protein_coding	599	273	326	11.071	3.2097	3.1935
ENSG00000087586,18	AURKA	protein_coding	207	15	192	8.1781	3.2165	3.3744
ENSG00000087586,18	AURKA	protein_coding	725	350	375	13.0343	3.2166	3.1137
ENSG00000087586,18	AURKA	protein_coding	631	312	319	10.8434	3.2186	2.9824
ENSG00000087586,18	AURKA	protein_coding	512	263	249	11.3227	3.2275	3.1676
ENSG00000087586,18	AURKA	protein_coding	467	235	232	8.296	3.2293	4.0861
ENSG00000087586,18	AURKA	protein_coding	492	232	260	9.7109	3.2354	3.1959
ENSG00000087586,18	AURKA	protein_coding	726	340	386	12.6434	3.2469	3.5221
ENSG00000087586,18	AURKA	protein_coding	476	240	236	11.518	3.2589	3.4026
ENSG00000087586,18	AURKA	protein_coding	472	230	242	11.6066	3.2674	3.0588
ENSG00000087586,18	AURKA	protein_coding	645	326	319	13.8758	3.2732	2.963
ENSG00000087586,18	AURKA	protein_coding	568	288	280	12.7261	3.2855	3.9744
ENSG00000087586,18	AURKA	protein_coding	535	274	261	12.9125	3.2941	3.1138
ENSG00000087586,18	AURKA	protein_coding	924	468	456	13.1272	3.3019	3.1278
ENSG00000087586,18	AURKA	protein_coding	650	336	314	10.9444	3.3059	3.5808
ENSG00000087586,18	AURKA	protein_coding	341	180	161	10.4867	3.3101	3.086
ENSG00000087586,18	AURKA	protein_coding	607	296	311	11.4593	3.3105	3.3253
ENSG00000087586,18	AURKA	protein_coding	561	283	278	10.5193	3.3204	3.1406
ENSG00000087586,18	AURKA	protein_coding	552	260	292	10.7014	3.3274	3.5753
ENSG00000087586,18	AURKA	protein_coding	595	282	313	13.7871	3.3284	3.2243
ENSG00000087586,18	AURKA	protein_coding	537	272	265	12.1037	3.3329	3.3711
ENSG00000087586,18	AURKA	protein_coding	336	170	166	12.4861	3.3406	3.2296
ENSG00000087586,18	AURKA	protein_coding	638	346	292	12.8032	3.3545	3.2165
ENSG00000087586,18	AURKA	protein_coding	131	69	62	4.7198	3.3602	3.4678
ENSG00000087586,18	AURKA	protein_coding	517	262	255	13.8445	3.3625	3.3342
ENSG00000087586,18	AURKA	protein_coding	372	167	205	10.6464	3.3748	3.2668
ENSG00000087586,18	AURKA	protein_coding	602	297	305	13.1624	3.3813	3.2946
ENSG00000087586,18	AURKA	protein_coding	665	322	343	13.6243	3.4198	3.1896
ENSG00000087586,18	AURKA	protein_coding	390	172	218	9.6292	3.4214	3.4464
ENSG00000087586,18	AURKA	protein_coding	644	306	338	12.3731	3.4225	3.3876
ENSG00000087586,18	AURKA	protein_coding	663	332	331	14.0606	3.4463	3.0884
ENSG00000087586,18	AURKA	protein_coding	421	182	240	12.8081	3.4489	3.4725
ENSG00000087586,18	AURKA	protein_coding	656	319	337	6.3658	3.4495	5.3866
ENSG00000087586,18	AURKA	protein_coding	813	396	417	13.8715	3.4575	3.8218
ENSG00000087586,18	AURKA	protein_coding	565	288	277	9.8801	3.4841	3.3085
ENSG00000087586,18	AURKA	protein_coding	466	227	240	12.5726	3.497	3.532
ENSG00000087586,18	AURKA	protein_coding	555	256	300	14.0537	3.4993	3.4349
ENSG00000087586,18	AURKA	protein_coding	393	190	204	14.3532	3.512	3.2655
ENSG00000087586,18	AURKA	protein_coding	629	308	321	12.9595	3.5298	3.294
ENSG00000087586,18	AURKA	protein_coding	620	292	328	11.2522	3.532	3.3639
ENSG00000087586,18	AURKA	protein_coding	500	253	248	11.6723	3.539	3.9468
ENSG00000087586,18	AURKA	protein_coding	553	290	263	12.4578	3.5422	3.874
ENSG00000087586,18	AURKA	protein_coding	561	267	294	13.092	3.5446	3.4589
ENSG00000087586,18	AURKA	protein_coding	589	293	298	12.8304	3.5484	3.4958
ENSG00000087586,18	AURKA	protein_coding	921	441	481	12.9212	3.5595	3.379
ENSG00000087586,18	AURKA	protein_coding	654	329	325	8.9834	3.5764	3.8498
ENSG00000087586,18	AURKA	protein_coding	659	303	356	10.7536	3.594	4.1853
ENSG00000087586,18	AURKA	protein_coding	476	244	232	12.6041	3.598	3.8156
ENSG00000087586,18	AURKA	protein_coding	521	272	249	13.2136	3.5985	3.4697
ENSG00000087586,18	AURKA	protein_coding	403	218	185	13.0134	3.6087	3.4858
ENSG00000087586,18	AURKA	protein_coding	685	355	330	13.705	3.609	3.5137
ENSG00000087586,18	AURKA	protein_coding	493	266	227	14.6074	3.6268	3.3596
ENSG00000087586,18	AURKA	protein_coding	671	336	335	11.1455	3.6593	4.298
ENSG00000087586,18	AURKA	protein_coding	657	337	320	9.9196	3.6659	4.094
ENSG00000087586,18	AURKA	protein_coding	659	328	333	11.8324	3.6671	3.6013
ENSG00000087586,18	AURKA	protein_coding	501	256	246	14.3035	3.6799	3.6593
ENSG00000087586,18	AURKA	protein_coding	769	380	389	12.2439	3.6905	3.6717
ENSG00000087586,18	AURKA	protein_coding	590	300	290	13.3438	3.7124	3.4833
ENSG00000087586,18	AURKA	protein_coding	598	317	281	12.6602	3.7128	3.7112
ENSG00000087586,18	AURKA	protein_coding	614	307	307	12.5133	3.7159	3.7011
ENSG00000087586,18	AURKA	protein_coding	632	302	330	12.4998	3.7298	3.7807
ENSG00000087586,18	AURKA	protein_coding	341	169	172	13.4989	3.7331	3.5306
ENSG00000087586,18	AURKA	protein_coding	610	297	313	14.5138	3.7572	3.4978
ENSG00000087586,18	AURKA	protein_coding	517	240	277	12.2297	3.7574	3.6676
ENSG00000087586,18	AURKA	protein_coding	782	401	382	15.5858	3.7575	3.6127
ENSG00000087586,18	AURKA	protein_coding	647	319	328	9.1372	3.7606	4.4581
ENSG00000087586,18	AURKA	protein_coding	741	385	356	11.712	3.7733	3.9546
ENSG00000087586,18	AURKA	protein_coding	661	332	329	13.2048	3.7736	3.6255
ENSG00000087586,18	AURKA	protein_coding	566	286	280	12.5851	3.7827	4.0184
ENSG00000087586,18	AURKA	protein_coding	709	355	354	14.2427	3.7856	3.724
ENSG00000087586,18	AURKA	protein_coding	862	412	450	14.1838	3.7985	3.6968
ENSG00000087586,18	AURKA	protein_coding	671	306	366	14.7277	3.8072	3.7991
ENSG00000087586,18	AURKA	protein_coding	501	254	247	11.3206	3.8078	4.25
ENSG00000087586,18	AURKA	protein_coding	537	265	272	9.7799	3.811	4.2477
ENSG00000087586,18	AURKA	protein_coding	406	207	199	11.4886	3.8135	3.8575
ENSG00000087586,18	AURKA	protein_coding	525	257	269	12.5133	3.8166	3.6944
ENSG00000087586,18	AURKA	protein_coding	775	376	399	13.2242	3.818	3.6451
ENSG00000087586,18	AURKA	protein_coding	717	380	337	11.1142	3.8222	3.9965
ENSG00000087586,18	AURKA	protein_coding	640	329	311	11.6718	3.829	4.315
ENSG00000087586,18	AURKA	protein_coding	945	483	462	13.4187	3.8354	3.7383
ENSG00000087586,18	AURKA	protein_coding	403	190	213	16.4423	3.836	3.8679
ENSG00000087586,18	AURKA	protein_coding	571	293	278	9.9057	3.8557	4.0467
ENSG00000087586,18	AURKA	protein_coding	581	301	280	11.5748	3.8638	6.2274
ENSG00000087586,18	AURKA	protein_coding	640	312	328	13.6286	3.8677	4.0432
ENSG00000087586,18	AURKA	protein_coding	184	10	174	12.2395	3.8725	3.5673
ENSG00000087586,18	AURKA	protein_coding	745	385	360	14.6039	3.8769	3.6957
ENSG00000087586,18	AURKA	protein_coding	359	195	164	15.7352	3.8926	4.133
ENSG00000087586,18	AURKA	protein_coding	842	406	436	14.5945	3.8933	3.7494
ENSG00000087586,18	AURKA	protein_coding	731	323	408	14.3201	3.909	3.8062
ENSG00000087586,18	AURKA	protein_coding	631	301	330	14.3243	3.9097	3.8838
ENSG00000087586,18	AURKA	protein_coding	751	351	400	12.5212	3.9256	3.6302
ENSG00000087586,18	AURKA	protein_coding	547	271	276	9.9072	3.9281	4.4263
ENSG00000087586,18	AURKA	protein_coding	504	232	272	16.4462	3.9289	3.8007
ENSG00000087586,18	AURKA	protein_coding	702	365	337	16.1616	3.9322	3.761
ENSG00000087586,18	AURKA	protein_coding	548	256	292	14.6239	3.946	4.1028
ENSG00000087586,18	AURKA	protein_coding	538	281	257	13.5341	3.9505	4.1335
ENSG00000087586,18	AURKA	protein_coding	279	143	136	14.5782	3.9723	3.7341
ENSG00000087586,18	AURKA	protein_coding	532	258	274	15.151	3.9787	3.7725
ENSG00000087586,18	AURKA	protein_coding	732	359	373	15.4624	3.983	3.9456
ENSG00000087586,18	AURKA	protein_coding	448	214	234	13.9385	3.9912	4.2838
ENSG00000087586,18	AURKA	protein_coding	888	433	456	14.7127	3.9952	4.0331
ENSG00000087586,18	AURKA	protein_coding	982	492	490	15.0545	4.0162	4.1548
ENSG00000087586,18	AURKA	protein_coding	606	310	296	14.3775	4.032	4.2395
ENSG00000087586,18	AURKA	protein_coding	544	269	275	14.9892	4.0326	3.7252
ENSG00000087586,18	AURKA	protein_coding	747	372	375	15.5048	4.0398	4.138
ENSG00000087586,18	AURKA	protein_coding	765	403	362	13.4389	4.0471	4.267
ENSG00000087586,18	AURKA	protein_coding	662	323	339	13.657	4.0473	3.7446
ENSG00000087586,18	AURKA	protein_coding	633	318	315	13.9543	4.0519	4.1524
ENSG00000087586,18	AURKA	protein_coding	602	301	301	12.1154	4.0551	4.2723
ENSG00000087586,18	AURKA	protein_coding	765	383	383	13.6497	4.0552	4.0791
ENSG00000087586,18	AURKA	protein_coding	874	411	463	15.1972	4.056	3.5667
ENSG00000087586,18	AURKA	protein_coding	691	336	356	14.6249	4.0597	4.0877
ENSG00000087586,18	AURKA	protein_coding	684	324	361	12.1934	4.0602	3.7762
ENSG00000087586,18	AURKA	protein_coding	945	460	485	15.2401	4.0685	4.0349
ENSG00000087586,18	AURKA	protein_coding	439	217	223	12.0484	4.0849	4.2315
ENSG00000087586,18	AURKA	protein_coding	600	293	308	12.621	4.0988	4.0675
ENSG00000087586,18	AURKA	protein_coding	711	357	354	14.689	4.0995	3.9298
ENSG00000087586,18	AURKA	protein_coding	412	213	200	14.6262	4.1032	4.906
ENSG00000087586,18	AURKA	protein_coding	838	399	440	14.9224	4.1053	3.928
ENSG00000087586,18	AURKA	protein_coding	702	333	369	8.086	4.1184	5.7795
ENSG00000087586,18	AURKA	protein_coding	748	374	375	14.2559	4.135	5.4529
ENSG00000087586,18	AURKA	protein_coding	830	397	433	15.1257	4.1364	3.9943
ENSG00000087586,18	AURKA	protein_coding	474	238	236	14.4394	4.1532	4.0802
ENSG00000087586,18	AURKA	protein_coding	749	371	379	11.7757	4.1667	4.3745
ENSG00000087586,18	AURKA	protein_coding	674	322	352	14.3837	4.1703	4.2568
ENSG00000087586,18	AURKA	protein_coding	689	334	355	14.897	4.1719	3.9198
ENSG00000087586,18	AURKA	protein_coding	543	276	267	10.4485	4.1934	5.2509
ENSG00000087586,18	AURKA	protein_coding	569	287	282	12.4284	4.1973	4.5734
ENSG00000087586,18	AURKA	protein_coding	580	312	268	13.3915	4.201	4.2316
ENSG00000087586,18	AURKA	protein_coding	687	316	371	14.7558	4.2019	4.0573
ENSG00000087586,18	AURKA	protein_coding	729	342	387	16.3873	4.2088	3.9912
ENSG00000087586,18	AURKA	protein_coding	565	285	280	10.4784	4.2441	4.9036
ENSG00000087586,18	AURKA	protein_coding	623	320	303	12.9757	4.2481	5.1778
ENSG00000087586,18	AURKA	protein_coding	782	374	408	17.7775	4.2553	4.1402
ENSG00000087586,18	AURKA	protein_coding	642	348	295	15.8358	4.2554	4.3269
ENSG00000087586,18	AURKA	protein_coding	485	0	485	7.4999	4.2688	4.1002
ENSG00000087586,18	AURKA	protein_coding	837	417	421	18.1801	4.2689	4.0997
ENSG00000087586,18	AURKA	protein_coding	329	149	180	13.0134	4.2843	3.8892
ENSG00000087586,18	AURKA	protein_coding	747	377	370	17.746	4.2843	4.1431
ENSG00000087586,18	AURKA	protein_coding	725	337	388	13.4056	4.2855	4.634
ENSG00000087586,18	AURKA	protein_coding	920	451	469	16.0654	4.2938	4.4546
ENSG00000087586,18	AURKA	protein_coding	523	260	264	15.4349	4.3026	5.3738
ENSG00000087586,18	AURKA	protein_coding	536	263	273	15.1587	4.3119	4.223
ENSG00000087586,18	AURKA	protein_coding	586	296	290	14.5654	4.3254	4.2375
ENSG00000087586,18	AURKA	protein_coding	685	327	358	15.8878	4.3262	3.9519
ENSG00000087586,18	AURKA	protein_coding	773	404	369	15.2048	4.3303	4.0826
ENSG00000087586,18	AURKA	protein_coding	283	145	138	9.2822	4.3354	5.0691
ENSG00000087586,18	AURKA	protein_coding	862	430	432	9.2093	4.3628	5.9936
ENSG00000087586,18	AURKA	protein_coding	951	480	471	17.4884	4.3702	4.0196
ENSG00000087586,18	AURKA	protein_coding	832	420	412	16.0609	4.373	4.4173
ENSG00000087586,18	AURKA	protein_coding	415	194	221	17.3003	4.3858	4.1311
ENSG00000087586,18	AURKA	protein_coding	847	417	431	14.9593	4.3932	4.4633
ENSG00000087586,18	AURKA	protein_coding	717	338	380	18.3473	4.3933	4.5376
ENSG00000087586,18	AURKA	protein_coding	736	372	364	14.9563	4.401	4.3611
ENSG00000087586,18	AURKA	protein_coding	507	247	260	15.8394	4.4069	4.1972
ENSG00000087586,18	AURKA	protein_coding	901	433	468	17.8578	4.4144	4.1796
ENSG00000087586,18	AURKA	protein_coding	518	259	259	13.7848	4.4227	4.3648
ENSG00000087586,18	AURKA	protein_coding	707	328	379	14.0383	4.4266	4.4152
ENSG00000087586,18	AURKA	protein_coding	864	411	453	16.478	4.4469	4.9436
ENSG00000087586,18	AURKA	protein_coding	963	451	512	17.8415	4.45	4.1578
ENSG00000087586,18	AURKA	protein_coding	598	270	328	17.3842	4.4573	4.2829
ENSG00000087586,18	AURKA	protein_coding	660	316	344	12.8351	4.4883	4.253
ENSG00000087586,18	AURKA	protein_coding	820	408	412	17.4822	4.4947	4.1968
ENSG00000087586,18	AURKA	protein_coding	583	283	300	15.8023	4.5064	4.7133
ENSG00000087586,18	AURKA	protein_coding	484	242	242	15.2389	4.5131	4.1258
ENSG00000087586,18	AURKA	protein_coding	533	264	269	15.4535	4.5431	4.5711
ENSG00000087586,18	AURKA	protein_coding	705	359	346	14.1362	4.5654	4.634
ENSG00000087586,18	AURKA	protein_coding	615	289	326	15.8337	4.5748	4.2783
ENSG00000087586,18	AURKA	protein_coding	916	428	488	16.0235	4.6046	4.5855
ENSG00000087586,18	AURKA	protein_coding	959	462	497	19.4042	4.6103	4.2272
ENSG00000087586,18	AURKA	protein_coding	776	382	394	16.2835	4.6188	4.8638
ENSG00000087586,18	AURKA	protein_coding	903	438	465	19.752	4.6336	4.0896
ENSG00000087586,18	AURKA	protein_coding	933	487	446	18.2595	4.6361	4.5504
ENSG00000087586,18	AURKA	protein_coding	960	491	469	18.5619	4.6454	4.663
ENSG00000087586,18	AURKA	protein_coding	671	347	325	18.9675	4.6592	4.5687
ENSG00000087586,18	AURKA	protein_coding	807	379	428	16.3194	4.6716	4.8183
ENSG00000087586,18	AURKA	protein_coding	645	323	323	17.5139	4.6829	4.2327
ENSG00000087586,18	AURKA	protein_coding	572	311	262	15.7954	4.6966	4.2973
ENSG00000087586,18	AURKA	protein_coding	959	449	510	18.6858	4.7092	4.4556
ENSG00000087586,18	AURKA	protein_coding	521	283	238	11.3121	4.7172	6.3654
ENSG00000087586,18	AURKA	protein_coding	652	321	331	15.5006	4.7228	4.6308
ENSG00000087586,18	AURKA	protein_coding	1081	543	538	17.1126	4.7252	4.8095
ENSG00000087586,18	AURKA	protein_coding	1028	485	543	17.487	4.7585	5.0045
ENSG00000087586,18	AURKA	protein_coding	692	342	350	10.7206	4.7596	5.4336
ENSG00000087586,18	AURKA	protein_coding	632	324	308	17.2994	4.7724	4.6421
ENSG00000087586,18	AURKA	protein_coding	923	471	452	18.9489	4.7793	4.1239
ENSG00000087586,18	AURKA	protein_coding	378	181	197	15.4759	4.794	4.5479
ENSG00000087586,18	AURKA	protein_coding	654	323	331	17.6758	4.8275	4.5181
ENSG00000087586,18	AURKA	protein_coding	925	503	422	18.6692	4.8286	4.8079
ENSG00000087586,18	AURKA	protein_coding	885	446	439	13.4161	4.831	5.0594
ENSG00000087586,18	AURKA	protein_coding	939	470	469	17.5637	4.8607	4.7473
ENSG00000087586,18	AURKA	protein_coding	665	305	360	14.2499	4.8784	4.7287
ENSG00000087586,18	AURKA	protein_coding	838	453	387	14.336	4.8957	5.991
ENSG00000087586,18	AURKA	protein_coding	666	334	332	17.6697	4.8965	4.6784
ENSG00000087586,18	AURKA	protein_coding	668	314	356	16.2178	4.9003	4.3872
ENSG00000087586,18	AURKA	protein_coding	1070	535	535	17.1322	4.9004	5.0631
ENSG00000087586,18	AURKA	protein_coding	567	290	277	17.3913	4.905	4.2722
ENSG00000087586,18	AURKA	protein_coding	264	3	261	16.0394	4.9335	4.4056
ENSG00000087586,18	AURKA	protein_coding	1117	538	581	19.3724	4.9371	5.0626
ENSG00000087586,18	AURKA	protein_coding	588	286	302	3.6389	4.9391	4.9177
ENSG00000087586,18	AURKA	protein_coding	1023	493	530	18.599	4.9658	4.9677
ENSG00000087586,18	AURKA	protein_coding	1376	691	685	20.1118	4.9786	4.9482
ENSG00000087586,18	AURKA	protein_coding	866	440	427	20.4798	4.9893	4.799
ENSG00000087586,18	AURKA	protein_coding	761	386	375	17.6802	4.9962	4.7212
ENSG00000087586,18	AURKA	protein_coding	868	398	472	19.6295	4.9984	4.6783
ENSG00000087586,18	AURKA	protein_coding	682	339	343	19.7355	5.0259	5.7332
ENSG00000087586,18	AURKA	protein_coding	819	388	431	20.2832	5.0794	4.9681
ENSG00000087586,18	AURKA	protein_coding	973	472	501	15.7225	5.085	5.3519
ENSG00000087586,18	AURKA	protein_coding	1053	513	541	18.2964	5.0874	4.6943
ENSG00000087586,18	AURKA	protein_coding	820	403	417	19.9805	5.092	4.937
ENSG00000087586,18	AURKA	protein_coding	458	223	235	19.8802	5.0933	4.6719
ENSG00000087586,18	AURKA	protein_coding	723	367	357	16.4536	5.113	5.0669
ENSG00000087586,18	AURKA	protein_coding	883	419	464	19.4508	5.1138	5.336
ENSG00000087586,18	AURKA	protein_coding	666	331	336	16.7069	5.1149	5.3055
ENSG00000087586,18	AURKA	protein_coding	793	382	411	17.2298	5.1425	4.9061
ENSG00000087586,18	AURKA	protein_coding	713	359	354	15.0912	5.1431	5.6473
ENSG00000087586,18	AURKA	protein_coding	584	319	266	14.7122	5.2179	5.1838
ENSG00000087586,18	AURKA	protein_coding	775	379	396	19.6401	5.2199	4.9474
ENSG00000087586,18	AURKA	protein_coding	1032	512	520	18.9742	5.234	5.1082
ENSG00000087586,18	AURKA	protein_coding	1120	552	568	20.2837	5.2578	5.0367
ENSG00000087586,18	AURKA	protein_coding	676	342	335	17.4481	5.2789	5.1236
ENSG00000087586,18	AURKA	protein_coding	603	292	311	19.808	5.313	5.2588
ENSG00000087586,18	AURKA	protein_coding	1027	519	509	19.6824	5.322	5.3296
ENSG00000087586,18	AURKA	protein_coding	790	402	388	14.6471	5.3299	5.7242
ENSG00000087586,18	AURKA	protein_coding	554	259	295	17.8055	5.3331	5.8463
ENSG00000087586,18	AURKA	protein_coding	791	378	413	14.4015	5.3663	5.1428
ENSG00000087586,18	AURKA	protein_coding	997	507	490	17.8159	5.381	5.4974
ENSG00000087586,18	AURKA	protein_coding	909	424	485	15.6327	5.4004	6.2888
ENSG00000087586,18	AURKA	protein_coding	1114	530	584	19.8367	5.401	5.5439
ENSG00000087586,18	AURKA	protein_coding	494	257	238	20.117	5.4011	4.9958
ENSG00000087586,18	AURKA	protein_coding	851	421	431	17.3742	5.4043	5.1832
ENSG00000087586,18	AURKA	protein_coding	478	5	473	9.6424	5.4045	5.131
ENSG00000087586,18	AURKA	protein_coding	802	389	413	19.8685	5.4247	6.0607
ENSG00000087586,18	AURKA	protein_coding	1364	690	676	19.5556	5.4247	6.4525
ENSG00000087586,18	AURKA	protein_coding	871	466	405	17.0894	5.4258	6.0033
ENSG00000087586,18	AURKA	protein_coding	1062	522	540	18.1733	5.4489	6.4334
ENSG00000087586,18	AURKA	protein_coding	537	257	281	23.2862	5.5207	5.7403
ENSG00000087586,18	AURKA	protein_coding	943	439	506	19.1421	5.5662	5.289
ENSG00000087586,18	AURKA	protein_coding	1099	552	547	21.5926	5.5807	5.8496
ENSG00000087586,18	AURKA	protein_coding	1164	567	597	22.5445	5.5908	6.0449
ENSG00000087586,18	AURKA	protein_coding	412	194	218	17.9027	5.6045	5.4856
ENSG00000087586,18	AURKA	protein_coding	685	354	331	17.5043	5.626	5.215
ENSG00000087586,18	AURKA	protein_coding	1151	569	582	21.5997	5.6292	6.2223
ENSG00000087586,18	AURKA	protein_coding	804	408	396	20.474	5.6502	5.1444
ENSG00000087586,18	AURKA	protein_coding	961	519	442	21.1002	5.653	5.6681
ENSG00000087586,18	AURKA	protein_coding	1128	573	555	21.9889	5.6704	5.2636
ENSG00000087586,18	AURKA	protein_coding	680	349	332	18.9096	5.6817	5.5984
ENSG00000087586,18	AURKA	protein_coding	924	465	459	17.7962	5.6966	6.0547
ENSG00000087586,18	AURKA	protein_coding	922	494	428	19.9573	5.6997	5.2218
ENSG00000087586,18	AURKA	protein_coding	1075	523	552	18.9615	5.7064	5.8171
ENSG00000087586,18	AURKA	protein_coding	1701	821	881	22.5911	5.7311	5.6828
ENSG00000087586,18	AURKA	protein_coding	1082	527	556	17.8844	5.7503	6.1416
ENSG00000087586,18	AURKA	protein_coding	781	382	400	21.2068	5.761	5.3686
ENSG00000087586,18	AURKA	protein_coding	943	473	471	21.5686	5.7656	6.1792
ENSG00000087586,18	AURKA	protein_coding	1434	729	705	23.3993	5.7834	6.1824
ENSG00000087586,18	AURKA	protein_coding	980	484	497	21.9813	5.7892	5.5168
ENSG00000087586,18	AURKA	protein_coding	756	366	390	23.9802	5.7971	5.294
ENSG00000087586,18	AURKA	protein_coding	1022	529	493	15.1486	5.7997	8.0257
ENSG00000087586,18	AURKA	protein_coding	691	337	357	16.3875	5.8062	6.3535
ENSG00000087586,18	AURKA	protein_coding	644	317	328	22.3877	5.8199	5.3879
ENSG00000087586,18	AURKA	protein_coding	1142	560	585	17.2905	5.8329	6.2092
ENSG00000087586,18	AURKA	protein_coding	834	425	409	20.4382	5.834	5.451
ENSG00000087586,18	AURKA	protein_coding	753	384	369	16.7824	5.8569	7.1205
ENSG00000087586,18	AURKA	protein_coding	619	329	291	18.8536	5.8799	5.566
ENSG00000087586,18	AURKA	protein_coding	1365	667	698	19.127	5.8992	6.0223
ENSG00000087586,18	AURKA	protein_coding	681	318	363	23.9976	5.9319	5.0616
ENSG00000087586,18	AURKA	protein_coding	1002	522	480	19.3848	5.964	6.462
ENSG00000087586,18	AURKA	protein_coding	1164	567	599	24.1893	5.9983	6.608
ENSG00000087586,18	AURKA	protein_coding	1181	553	628	20.7259	6.0067	6.1111
ENSG00000087586,18	AURKA	protein_coding	751	372	379	22.6302	6.0115	5.7577
ENSG00000087586,18	AURKA	protein_coding	851	436	415	20.9549	6.0242	5.4759
ENSG00000087586,18	AURKA	protein_coding	1010	471	540	22.9703	6.0321	5.9414
ENSG00000087586,18	AURKA	protein_coding	685	350	335	21.7942	6.0583	5.7423
ENSG00000087586,18	AURKA	protein_coding	847	456	391	17.7959	6.0641	6.491
ENSG00000087586,18	AURKA	protein_coding	1212	559	653	22.97	6.071	6.7829
ENSG00000087586,18	AURKA	protein_coding	661	331	330	20.647	6.0981	5.6791
ENSG00000087586,18	AURKA	protein_coding	981	488	493	23.07	6.0988	6.2547
ENSG00000087586,18	AURKA	protein_coding	726	377	349	20.956	6.1182	6.4988
ENSG00000087586,18	AURKA	protein_coding	729	373	356	22.8523	6.1218	6.4644
ENSG00000087586,18	AURKA	protein_coding	933	471	462	17.3526	6.1535	6.0694
ENSG00000087586,18	AURKA	protein_coding	878	430	448	18.6067	6.1622	7.0887
ENSG00000087586,18	AURKA	protein_coding	767	386	381	19.9965	6.1762	6.3147
ENSG00000087586,18	AURKA	protein_coding	646	320	326	12.0882	6.1789	6.1087
ENSG00000087586,18	AURKA	protein_coding	1095	544	552	18.0298	6.2663	6.8501
ENSG00000087586,18	AURKA	protein_coding	1240	628	612	22.9236	6.2717	6.2833
ENSG00000087586,18	AURKA	protein_coding	1592	785	807	24.8931	6.2791	5.9096
ENSG00000087586,18	AURKA	protein_coding	1231	623	608	23.6675	6.3005	6.1513
ENSG00000087586,18	AURKA	protein_coding	772	401	373	25.8282	6.3365	6.1636
ENSG00000087586,18	AURKA	protein_coding	1068	530	538	25.5405	6.341	6.108
ENSG00000087586,18	AURKA	protein_coding	907	449	458	15.665	6.3484	7.231
ENSG00000087586,18	AURKA	protein_coding	1265	637	628	20.5775	6.3525	6.9602
ENSG00000087586,18	AURKA	protein_coding	1205	583	622	20.2705	6.3564	6.7712
ENSG00000087586,18	AURKA	protein_coding	1067	531	537	20.829	6.3626	6.2036
ENSG00000087586,18	AURKA	protein_coding	1101	548	553	23.7012	6.3676	6.1926
ENSG00000087586,18	AURKA	protein_coding	732	346	386	23.9318	6.393	5.926
ENSG00000087586,18	AURKA	protein_coding	865	418	448	19.7855	6.4217	7.0568
ENSG00000087586,18	AURKA	protein_coding	917	449	468	25.2835	6.4248	6.0408
ENSG00000087586,18	AURKA	protein_coding	859	388	471	16.0914	6.4294	8.9949
ENSG00000087586,18	AURKA	protein_coding	924	441	483	26.7906	6.4479	6.308
ENSG00000087586,18	AURKA	protein_coding	1215	603	614	24.3165	6.451	6.4747
ENSG00000087586,18	AURKA	protein_coding	1143	561	582	17.916	6.4515	7.32
ENSG00000087586,18	AURKA	protein_coding	906	458	449	23.1142	6.5102	5.6926
ENSG00000087586,18	AURKA	protein_coding	1060	539	521	24.3378	6.5522	6.6567
ENSG00000087586,18	AURKA	protein_coding	1300	643	658	24.4995	6.5577	6.4848
ENSG00000087586,18	AURKA	protein_coding	1216	600	616	18.95	6.5673	6.7153
ENSG00000087586,18	AURKA	protein_coding	1321	663	658	22.7368	6.5763	6.4152
ENSG00000087586,18	AURKA	protein_coding	1259	622	638	22.0486	6.5764	6.7291
ENSG00000087586,18	AURKA	protein_coding	1027	505	523	24.3773	6.5829	6.7003
ENSG00000087586,18	AURKA	protein_coding	981	496	486	24.9656	6.6106	6.3283
ENSG00000087586,18	AURKA	protein_coding	915	446	469	19.5985	6.6141	7.3478
ENSG00000087586,18	AURKA	protein_coding	1187	596	591	18.4534	6.6167	7.9397
ENSG00000087586,18	AURKA	protein_coding	890	466	424	21.2115	6.6198	6.7236
ENSG00000087586,18	AURKA	protein_coding	1040	505	535	23.951	6.6443	6.3706
ENSG00000087586,18	AURKA	protein_coding	985	485	500	24.9657	6.6494	6.628
ENSG00000087586,18	AURKA	protein_coding	691	366	325	20.4342	6.6659	6.6418
ENSG00000087586,18	AURKA	protein_coding	733	344	389	21.8014	6.7203	6.5746
ENSG00000087586,18	AURKA	protein_coding	1385	658	727	27.0534	6.7348	6.742
ENSG00000087586,18	AURKA	protein_coding	1394	696	699	26.3167	6.7394	6.7379
ENSG00000087586,18	AURKA	protein_coding	1484	700	784	26.2475	6.7651	6.5809
ENSG00000087586,18	AURKA	protein_coding	1190	579	611	21.3514	6.8267	6.9075
ENSG00000087586,18	AURKA	protein_coding	1024	516	508	25.2823	6.8369	6.7002
ENSG00000087586,18	AURKA	protein_coding	1445	705	740	24.3962	6.8454	6.429
ENSG00000087586,18	AURKA	protein_coding	944	469	475	25.4003	6.8688	7.1746
ENSG00000087586,18	AURKA	protein_coding	1880	916	965	25.7686	6.9364	7.0259
ENSG00000087586,18	AURKA	protein_coding	1019	504	515	23.9699	6.9382	6.4149
ENSG00000087586,18	AURKA	protein_coding	1653	813	840	28.9294	6.9421	6.8739
ENSG00000087586,18	AURKA	protein_coding	1067	530	537	26.5363	6.969	6.6437
ENSG00000087586,18	AURKA	protein_coding	1079	557	522	25.5675	6.9704	7.2287
ENSG00000087586,18	AURKA	protein_coding	431	208	223	15.3924	6.9789	6.8517
ENSG00000087586,18	AURKA	protein_coding	1241	648	593	23.0451	7.0241	6.3884
ENSG00000087586,18	AURKA	protein_coding	1365	667	699	25.397	7.03	7.468
ENSG00000087586,18	AURKA	protein_coding	1054	521	534	22.1923	7.0418	7.582
ENSG00000087586,18	AURKA	protein_coding	1751	863	888	26.8745	7.0571	7.1616
ENSG00000087586,18	AURKA	protein_coding	1257	608	652	23.3998	7.0629	7.0711
ENSG00000087586,18	AURKA	protein_coding	882	458	424	16.9289	7.0651	6.3219
ENSG00000087586,18	AURKA	protein_coding	1144	530	614	23.0646	7.0663	7.4178
ENSG00000087586,18	AURKA	protein_coding	1544	715	829	28.7383	7.0672	7.3642
ENSG00000087586,18	AURKA	protein_coding	1433	711	722	26.8831	7.0772	7.4414
ENSG00000087586,18	AURKA	protein_coding	958	480	478	27.4786	7.0811	7.1791
ENSG00000087586,18	AURKA	protein_coding	1001	492	509	24.9275	7.0863	7.1095
ENSG00000087586,18	AURKA	protein_coding	1189	572	618	24.5705	7.0935	7.0616
ENSG00000087586,18	AURKA	protein_coding	979	473	506	26.4191	7.0975	7.1238
ENSG00000087586,18	AURKA	protein_coding	1218	606	613	15.7156	7.105	7.5931
ENSG00000087586,18	AURKA	protein_coding	484	230	254	26.6432	7.1264	6.3407
ENSG00000087586,18	AURKA	protein_coding	1192	572	621	21.9161	7.166	8.2794
ENSG00000087586,18	AURKA	protein_coding	1539	749	790	28.3397	7.1682	7.7973
ENSG00000087586,18	AURKA	protein_coding	1004	524	482	25.7763	7.2236	7.1055
ENSG00000087586,18	AURKA	protein_coding	1518	716	803	20.7404	7.2238	8.1014
ENSG00000087586,18	AURKA	protein_coding	1048	519	529	28.1637	7.2322	7.6554
ENSG00000087586,18	AURKA	protein_coding	831	423	408	27.709	7.2821	6.8259
ENSG00000087586,18	AURKA	protein_coding	877	453	424	25.2835	7.2951	9.6271
ENSG00000087586,18	AURKA	protein_coding	1610	794	816	22.9169	7.3108	8.7194
ENSG00000087586,18	AURKA	protein_coding	821	399	424	23.3485	7.3158	6.8187
ENSG00000087586,18	AURKA	protein_coding	556	252	305	24.2986	7.3172	6.8209
ENSG00000087586,18	AURKA	protein_coding	1283	643	640	27.6326	7.3309	7.1825
ENSG00000087586,18	AURKA	protein_coding	435	147	288	11.5924	7.3414	8.9843
ENSG00000087586,18	AURKA	protein_coding	813	421	392	21.2664	7.3526	7.6038
ENSG00000087586,18	AURKA	protein_coding	1406	702	705	19.152	7.3593	7.8957
ENSG00000087586,18	AURKA	protein_coding	1310	682	630	26.0606	7.3661	7.724
ENSG00000087586,18	AURKA	protein_coding	1974	987	989	26.3834	7.3803	7.7348
ENSG00000087586,18	AURKA	protein_coding	1205	623	582	25.9394	7.385	7.1465
ENSG00000087586,18	AURKA	protein_coding	1350	676	674	22.7009	7.4109	7.4324
ENSG00000087586,18	AURKA	protein_coding	1747	878	869	25.9159	7.4176	7.9144
ENSG00000087586,18	AURKA	protein_coding	905	454	452	25.8491	7.4215	7.3764
ENSG00000087586,18	AURKA	protein_coding	1042	506	536	23.7194	7.444	6.8031
ENSG00000087586,18	AURKA	protein_coding	496	234	262	30.0241	7.4502	6.925
ENSG00000087586,18	AURKA	protein_coding	960	484	476	19.5025	7.4547	8.9274
ENSG00000087586,18	AURKA	protein_coding	1066	506	560	25.021	7.4975	8.1138
ENSG00000087586,18	AURKA	protein_coding	1436	682	754	25.7032	7.5097	7.5404
ENSG00000087586,18	AURKA	protein_coding	1144	566	579	28.2175	7.5181	6.6984
ENSG00000087586,18	AURKA	protein_coding	1132	567	565	19.6363	7.5761	8.7762
ENSG00000087586,18	AURKA	protein_coding	708	348	360	16.1491	7.5823	9.282
ENSG00000087586,18	AURKA	protein_coding	1037	510	527	21.4669	7.5847	8.4542
ENSG00000087586,18	AURKA	protein_coding	1252	596	656	30.7783	7.6639	6.8881
ENSG00000087586,18	AURKA	protein_coding	1674	830	845	31.4333	7.6928	7.2695
ENSG00000087586,18	AURKA	protein_coding	1151	578	573	14.5282	7.7038	9.999
ENSG00000087586,18	AURKA	protein_coding	987	476	511	29.6371	7.7294	7.5253
ENSG00000087586,18	AURKA	protein_coding	1118	525	593	32.3784	7.7427	7.1766
ENSG00000087586,18	AURKA	protein_coding	1610	801	809	22.6258	7.7525	7.5427
ENSG00000087586,18	AURKA	protein_coding	1075	532	543	28.2424	7.756	7.9074
ENSG00000087586,18	AURKA	protein_coding	989	497	492	30.3238	7.7672	7.4896
ENSG00000087586,18	AURKA	protein_coding	1532	725	807	22.2703	7.7831	8.1956
ENSG00000087586,18	AURKA	protein_coding	1387	684	703	29.7698	7.7942	7.3206
ENSG00000087586,18	AURKA	protein_coding	1714	861	853	28.1701	7.7995	7.8879
ENSG00000087586,18	AURKA	protein_coding	1112	570	543	20.494	7.8249	8.5804
ENSG00000087586,18	AURKA	protein_coding	1130	581	549	25.7832	7.8397	7.8961
ENSG00000087586,18	AURKA	protein_coding	1335	677	658	30.0693	7.8568	8.4308
ENSG00000087586,18	AURKA	protein_coding	1338	645	693	25.5633	7.8919	8.0781
ENSG00000087586,18	AURKA	protein_coding	1696	811	886	30.2987	7.9085	7.7179
ENSG00000087586,18	AURKA	protein_coding	1249	620	629	31.5709	7.9113	7.0438
ENSG00000087586,18	AURKA	protein_coding	1321	682	640	30.2903	7.9191	7.4022
ENSG00000087586,18	AURKA	protein_coding	850	437	413	21.1915	7.9252	9.3023
ENSG00000087586,18	AURKA	protein_coding	1087	518	569	22.7499	8.0006	7.4584
ENSG00000087586,18	AURKA	protein_coding	1673	792	881	29.503	8.0394	7.5029
ENSG00000087586,18	AURKA	protein_coding	1069	528	542	22.764	8.0714	7.3426
ENSG00000087586,18	AURKA	protein_coding	1638	791	847	29.0624	8.1061	8.2372
ENSG00000087586,18	AURKA	protein_coding	1055	525	532	28.7387	8.1213	7.4923
ENSG00000087586,18	AURKA	protein_coding	915	495	421	21.3164	8.1291	8.0265
ENSG00000087586,18	AURKA	protein_coding	1453	727	726	29.2191	8.1548	7.9854
ENSG00000087586,18	AURKA	protein_coding	1137	564	573	26.7647	8.1626	9.1922
ENSG00000087586,18	AURKA	protein_coding	1160	572	588	31.6825	8.1773	7.7339
ENSG00000087586,18	AURKA	protein_coding	1415	700	715	28.832	8.1851	8.6944
ENSG00000087586,18	AURKA	protein_coding	1413	687	726	32.4936	8.1985	8.0178
ENSG00000087586,18	AURKA	protein_coding	1303	639	664	29.8724	8.2223	8.4855
ENSG00000087586,18	AURKA	protein_coding	1142	562	581	29.1154	8.2255	7.3045
ENSG00000087586,18	AURKA	protein_coding	1611	763	848	27.3002	8.2525	8.8247
ENSG00000087586,18	AURKA	protein_coding	1427	663	764	30.2464	8.2536	7.8359
ENSG00000087586,18	AURKA	protein_coding	1099	520	579	29.0093	8.2697	8.4042
ENSG00000087586,18	AURKA	protein_coding	1648	818	830	33.4193	8.3155	8.2025
ENSG00000087586,18	AURKA	protein_coding	1044	500	544	31.8034	8.3465	7.8073
ENSG00000087586,18	AURKA	protein_coding	1764	889	875	30.0034	8.3473	7.8376
ENSG00000087586,18	AURKA	protein_coding	1139	563	576	27.8985	8.3912	8.233
ENSG00000087586,18	AURKA	protein_coding	1230	602	630	28.6796	8.4208	8.7377
ENSG00000087586,18	AURKA	protein_coding	1705	829	876	28.2878	8.4638	8.6225
ENSG00000087586,18	AURKA	protein_coding	1298	645	653	33.5578	8.4847	7.8228
ENSG00000087586,18	AURKA	protein_coding	1510	752	758	29.3228	8.5075	8.6132
ENSG00000087586,18	AURKA	protein_coding	1508	742	766	28.9511	8.5101	8.0212
ENSG00000087586,18	AURKA	protein_coding	1961	979	982	29.057	8.5396	9.111
ENSG00000087586,18	AURKA	protein_coding	1315	653	662	32.6711	8.5401	7.9279
ENSG00000087586,18	AURKA	protein_coding	1720	820	900	32.394	8.5506	8.2885
ENSG00000087586,18	AURKA	protein_coding	1276	619	657	28.6665	8.5564	8.8834
ENSG00000087586,18	AURKA	protein_coding	976	485	491	23.258	8.5965	9.609
ENSG00000087586,18	AURKA	protein_coding	1495	720	775	26.9436	8.6151	8.6583
ENSG00000087586,18	AURKA	protein_coding	2116	1020	1096	22.3915	8.6181	8.8863
ENSG00000087586,18	AURKA	protein_coding	1254	594	660	19.3479	8.628	7.8291
ENSG00000087586,18	AURKA	protein_coding	1948	933	1016	32.3681	8.732	8.0726
ENSG00000087586,18	AURKA	protein_coding	1242	624	620	28.7378	8.7614	8.5089
ENSG00000087586,18	AURKA	protein_coding	2038	986	1053	28.1376	8.771	10.169
ENSG00000087586,18	AURKA	protein_coding	770	385	385	23.5445	8.788	9.2875
ENSG00000087586,18	AURKA	protein_coding	1286	651	635	31.1974	8.7955	8.7861
ENSG00000087586,18	AURKA	protein_coding	1444	694	750	29.7066	8.7979	8.8756
ENSG00000087586,18	AURKA	protein_coding	513	255	258	22.2636	8.7992	8.4548
ENSG00000087586,18	AURKA	protein_coding	1479	744	735	14.3474	8.822	11.4963
ENSG00000087586,18	AURKA	protein_coding	924	468	456	31.0494	8.8236	8.4097
ENSG00000087586,18	AURKA	protein_coding	1316	645	672	18.9771	8.8333	9.4819
ENSG00000087586,18	AURKA	protein_coding	1514	711	803	36.8537	8.8358	7.9751
ENSG00000087586,18	AURKA	protein_coding	1778	883	895	28.1212	8.854	9.5343
ENSG00000087586,18	AURKA	protein_coding	1904	951	954	33.415	8.8749	8.9893
ENSG00000087586,18	AURKA	protein_coding	1379	654	725	32.767	8.8903	8.3201
ENSG00000087586,18	AURKA	protein_coding	789	412	377	14.1291	8.9018	9.8101
ENSG00000087586,18	AURKA	protein_coding	2265	1077	1188	28.8584	8.9153	9.5517
ENSG00000087586,18	AURKA	protein_coding	1880	899	981	29.5345	8.9184	8.5727
ENSG00000087586,18	AURKA	protein_coding	1789	878	914	34.3935	8.9225	8.4142
ENSG00000087586,18	AURKA	protein_coding	2023	976	1047	36.1884	8.9265	9.0771
ENSG00000087586,18	AURKA	protein_coding	1226	627	599	33.1406	8.9413	8.2074
ENSG00000087586,18	AURKA	protein_coding	1660	838	822	35.3367	8.9645	9.042
ENSG00000087586,18	AURKA	protein_coding	1209	591	618	33.6864	8.9753	8.8866
ENSG00000087586,18	AURKA	protein_coding	1108	561	547	33.3702	8.9855	8.3328
ENSG00000087586,18	AURKA	protein_coding	1227	618	610	34.357	9.0205	8.5118
ENSG00000087586,18	AURKA	protein_coding	1999	1001	998	37.2575	9.0277	8.8872
ENSG00000087586,18	AURKA	protein_coding	2060	1016	1044	32.8288	9.0309	8.6425
ENSG00000087586,18	AURKA	protein_coding	1698	821	877	27.8854	9.0468	10.5854
ENSG00000087586,18	AURKA	protein_coding	2105	1033	1073	28.4391	9.0715	9.5792
ENSG00000087586,18	AURKA	protein_coding	1340	673	667	37.7276	9.0899	8.1692
ENSG00000087586,18	AURKA	protein_coding	1289	637	652	32.0576	9.0928	8.428
ENSG00000087586,18	AURKA	protein_coding	1423	698	725	30.1461	9.1026	8.2056
ENSG00000087586,18	AURKA	protein_coding	1274	615	659	30.6726	9.1343	9.2789
ENSG00000087586,18	AURKA	protein_coding	1614	810	804	24.0984	9.2036	10.4276
ENSG00000087586,18	AURKA	protein_coding	1998	994	1004	32.2968	9.2337	8.8839
ENSG00000087586,18	AURKA	protein_coding	1268	623	645	22.4569	9.2376	9.27
ENSG00000087586,18	AURKA	protein_coding	1560	749	811	30.4754	9.2398	9.7795
ENSG00000087586,18	AURKA	protein_coding	1494	764	730	34.1765	9.2426	8.8306
ENSG00000087586,18	AURKA	protein_coding	1398	683	715	34.5799	9.2473	9.1624
ENSG00000087586,18	AURKA	protein_coding	1517	754	763	30.6083	9.2748	8.7645
ENSG00000087586,18	AURKA	protein_coding	1588	767	821	27.7159	9.2823	9.3004
ENSG00000087586,18	AURKA	protein_coding	1250	595	655	32.2439	9.3157	8.7261
ENSG00000087586,18	AURKA	protein_coding	1665	814	851	31.6105	9.3163	9.9852
ENSG00000087586,18	AURKA	protein_coding	1481	746	735	30.1583	9.362	10.5062
ENSG00000087586,18	AURKA	protein_coding	1053	520	533	31.263	9.3752	8.9932
ENSG00000087586,18	AURKA	protein_coding	1383	708	676	34.5961	9.3762	9.2172
ENSG00000087586,18	AURKA	protein_coding	1068	561	507	28.7503	9.3871	9.0588
ENSG00000087586,18	AURKA	protein_coding	2124	1026	1098	36.4062	9.3876	8.9487
ENSG00000087586,18	AURKA	protein_coding	1586	752	834	33.0527	9.4296	10.403
ENSG00000087586,18	AURKA	protein_coding	1962	932	1031	35.6997	9.4382	9.7572
ENSG00000087586,18	AURKA	protein_coding	1313	640	673	34.2791	9.4521	9.7178
ENSG00000087586,18	AURKA	protein_coding	1875	914	961	27.5674	9.5135	10.6461
ENSG00000087586,18	AURKA	protein_coding	1149	576	573	27.9623	9.5532	9.1776
ENSG00000087586,18	AURKA	protein_coding	2351	1231	1122	34.1496	9.6123	10.4541
ENSG00000087586,18	AURKA	protein_coding	1622	794	828	30.4284	9.6245	9.4098
ENSG00000087586,18	AURKA	protein_coding	1909	957	952	29.5864	9.6262	11.3367
ENSG00000087586,18	AURKA	protein_coding	1949	963	986	37.7699	9.6359	8.427
ENSG00000087586,18	AURKA	protein_coding	1532	712	821	30.2611	9.6909	9.9462
ENSG00000087586,18	AURKA	protein_coding	2165	1071	1095	35.5116	9.6958	9.7496
ENSG00000087586,18	AURKA	protein_coding	2162	1042	1121	23.6358	9.714	11.4667
ENSG00000087586,18	AURKA	protein_coding	1494	748	747	35.1659	9.7676	9.2815
ENSG00000087586,18	AURKA	protein_coding	1925	943	982	30.6162	9.7845	10.511
ENSG00000087586,18	AURKA	protein_coding	1280	632	648	32.2073	9.8248	9.6042
ENSG00000087586,18	AURKA	protein_coding	2024	1033	991	31.0557	9.8849	10.4147
ENSG00000087586,18	AURKA	protein_coding	2544	1271	1275	36.6292	9.9218	9.5762
ENSG00000087586,18	AURKA	protein_coding	1830	899	932	32.6079	9.9397	10.4692
ENSG00000087586,18	AURKA	protein_coding	2546	1210	1340	38.0821	9.9618	10.0684
ENSG00000087586,18	AURKA	protein_coding	1998	993	1005	33.9187	10.0231	12.5286
ENSG00000087586,18	AURKA	protein_coding	1810	906	904	29.6432	10.074	10.1565
ENSG00000087586,18	AURKA	protein_coding	2200	1090	1110	30.6039	10.1246	10.8417
ENSG00000087586,18	AURKA	protein_coding	1393	694	699	37.5066	10.131	11.2492
ENSG00000087586,18	AURKA	protein_coding	1004	505	499	15.7779	10.1511	12.8712
ENSG00000087586,18	AURKA	protein_coding	1959	979	980	30.7597	10.1591	11.2467
ENSG00000087586,18	AURKA	protein_coding	756	368	388	34.7509	10.1712	10.803
ENSG00000087586,18	AURKA	protein_coding	1885	933	954	42.4793	10.1861	9.8398
ENSG00000087586,18	AURKA	protein_coding	2564	1278	1286	42.0882	10.1866	9.8152
ENSG00000087586,18	AURKA	protein_coding	1166	613	553	23.8522	10.2034	13.1123
ENSG00000087586,18	AURKA	protein_coding	1731	875	856	36.5974	10.2043	8.9642
ENSG00000087586,18	AURKA	protein_coding	1236	592	644	35.8241	10.2087	10.3746
ENSG00000087586,18	AURKA	protein_coding	1553	769	784	31.1109	10.2357	10.6793
ENSG00000087586,18	AURKA	protein_coding	1316	656	660	36.2609	10.2458	10.2515
ENSG00000087586,18	AURKA	protein_coding	1795	882	913	29.3613	10.2499	10.1333
ENSG00000087586,18	AURKA	protein_coding	1445	760	685	31.4492	10.2722	11.4806
ENSG00000087586,18	AURKA	protein_coding	1716	852	864	30.1945	10.3073	9.5559
ENSG00000087586,18	AURKA	protein_coding	2358	1234	1124	32.9178	10.3257	10.6495
ENSG00000087586,18	AURKA	protein_coding	1665	814	851	32.1138	10.3368	11.5024
ENSG00000087586,18	AURKA	protein_coding	2400	1201	1199	39.2861	10.3371	10.2663
ENSG00000087586,18	AURKA	protein_coding	1367	673	694	41.6074	10.3444	10.687
ENSG00000087586,18	AURKA	protein_coding	1691	867	824	30.2186	10.3445	11.7351
ENSG00000087586,18	AURKA	protein_coding	2174	1109	1067	41.9023	10.3696	10.7489
ENSG00000087586,18	AURKA	protein_coding	1615	821	794	41.9542	10.3733	9.6943
ENSG00000087586,18	AURKA	protein_coding	1939	969	971	38.5351	10.3805	10.5601
ENSG00000087586,18	AURKA	protein_coding	2128	1055	1073	43.3136	10.3883	10.2532
ENSG00000087586,18	AURKA	protein_coding	2425	1145	1280	36.2653	10.4137	10.868
ENSG00000087586,18	AURKA	protein_coding	1490	758	735	18.8528	10.4146	11.786
ENSG00000087586,18	AURKA	protein_coding	1982	958	1024	35.5291	10.455	10.0092
ENSG00000087586,18	AURKA	protein_coding	2176	1109	1067	33.2374	10.4717	10.3951
ENSG00000087586,18	AURKA	protein_coding	1887	886	1001	35.7831	10.5247	10.779
ENSG00000087586,18	AURKA	protein_coding	1136	4	1132	31.8779	10.5509	9.6859
ENSG00000087586,18	AURKA	protein_coding	1368	682	686	27.9056	10.5667	10.9317
ENSG00000087586,18	AURKA	protein_coding	1864	905	961	12.3866	10.5875	11.9953
ENSG00000087586,18	AURKA	protein_coding	1002	510	492	16.2817	10.6134	11.1355
ENSG00000087586,18	AURKA	protein_coding	2196	1055	1142	41.0079	10.6158	10.2907
ENSG00000087586,18	AURKA	protein_coding	2220	1085	1135	40.8791	10.6277	11.0771
ENSG00000087586,18	AURKA	protein_coding	1894	921	974	11.404	10.6365	11.5899
ENSG00000087586,18	AURKA	protein_coding	1407	675	732	43.5938	10.6552	10.2031
ENSG00000087586,18	AURKA	protein_coding	2450	1184	1266	42.3594	10.72	10.1225
ENSG00000087586,18	AURKA	protein_coding	1421	675	746	30.3649	10.7394	10.4524
ENSG00000087586,18	AURKA	protein_coding	1925	926	999	29.6294	10.7666	11.5319
ENSG00000087586,18	AURKA	protein_coding	2443	1223	1220	40.1965	10.7714	11.014
ENSG00000087586,18	AURKA	protein_coding	1161	578	583	25.5272	10.7817	13.4262
ENSG00000087586,18	AURKA	protein_coding	1934	956	979	41.8073	10.8141	11.2919
ENSG00000087586,18	AURKA	protein_coding	1675	858	817	35.6929	10.8458	11.5337
ENSG00000087586,18	AURKA	protein_coding	2048	1010	1040	33.2981	10.8539	11.2995
ENSG00000087586,18	AURKA	protein_coding	1907	926	983	37.9943	10.8789	10.9525
ENSG00000087586,18	AURKA	protein_coding	2264	1127	1137	42.3531	10.8818	10.4592
ENSG00000087586,18	AURKA	protein_coding	2243	1100	1143	44.0001	10.9012	10.1968
ENSG00000087586,18	AURKA	protein_coding	2217	1088	1129	43.8278	10.9195	9.624
ENSG00000087586,18	AURKA	protein_coding	1503	747	756	40.3683	10.9441	9.8848
ENSG00000087586,18	AURKA	protein_coding	1118	563	556	27.555	10.967	11.656
ENSG00000087586,18	AURKA	protein_coding	2573	1294	1279	43.6847	10.9671	11.0624
ENSG00000087586,18	AURKA	protein_coding	2186	1110	1076	42.0596	10.9716	11.0823
ENSG00000087586,18	AURKA	protein_coding	2307	1078	1230	34.8413	10.9756	10.6716
ENSG00000087586,18	AURKA	protein_coding	1496	723	773	30.699	10.9869	12.3392
ENSG00000087586,18	AURKA	protein_coding	1767	864	903	26.8538	11.0191	11.566
ENSG00000087586,18	AURKA	protein_coding	1577	818	761	28.0973	11.0223	13.1646
ENSG00000087586,18	AURKA	protein_coding	2873	1426	1447	43.8721	11.0321	10.3777
ENSG00000087586,18	AURKA	protein_coding	1441	700	741	37.7298	11.0544	11.1888
ENSG00000087586,18	AURKA	protein_coding	1280	627	653	36.2918	11.0965	10.7603
ENSG00000087586,18	AURKA	protein_coding	1047	508	539	17.3328	11.1085	10.881
ENSG00000087586,18	AURKA	protein_coding	2123	1042	1081	36.5814	11.163	10.9312
ENSG00000087586,18	AURKA	protein_coding	1387	667	721	32.7039	11.1958	11.8598
ENSG00000087586,18	AURKA	protein_coding	2359	1116	1243	42.6172	11.2557	12.5014
ENSG00000087586,18	AURKA	protein_coding	2283	1184	1099	40.3491	11.2737	11.1679
ENSG00000087586,18	AURKA	protein_coding	1705	854	851	42.9418	11.2797	11.3548
ENSG00000087586,18	AURKA	protein_coding	1406	685	721	33.3448	11.2808	12.5219
ENSG00000087586,18	AURKA	protein_coding	1419	695	725	36.2107	11.2935	11.4941
ENSG00000087586,18	AURKA	protein_coding	1314	650	664	39.8239	11.2959	11.4414
ENSG00000087586,18	AURKA	protein_coding	2245	1069	1176	45.5628	11.3052	10.2318
ENSG00000087586,18	AURKA	protein_coding	2302	1145	1158	38.7606	11.319	12.2092
ENSG00000087586,18	AURKA	protein_coding	2239	1068	1172	46.5318	11.3286	10.8955
ENSG00000087586,18	AURKA	protein_coding	2178	1054	1125	35.7437	11.3599	10.626
ENSG00000087586,18	AURKA	protein_coding	2566	1298	1268	33.9866	11.361	11.1081
ENSG00000087586,18	AURKA	protein_coding	1694	816	878	29.6216	11.3819	11.7639
ENSG00000087586,18	AURKA	protein_coding	2306	1134	1172	40.0879	11.3923	10.8622
ENSG00000087586,18	AURKA	protein_coding	2538	1185	1354	42.8923	11.407	10.4982
ENSG00000087586,18	AURKA	protein_coding	2765	1414	1351	46.5948	11.4208	11.2212
ENSG00000087586,18	AURKA	protein_coding	1519	763	756	29.2888	11.4494	11.303
ENSG00000087586,18	AURKA	protein_coding	2416	1225	1191	39.3517	11.5047	10.8998
ENSG00000087586,18	AURKA	protein_coding	2601	1297	1304	40.6838	11.5303	12.1616
ENSG00000087586,18	AURKA	protein_coding	2230	1111	1120	46.7317	11.574	12.4105
ENSG00000087586,18	AURKA	protein_coding	2650	1305	1347	15.878	11.5921	12.5526
ENSG00000087586,18	AURKA	protein_coding	2752	1397	1355	39.8784	11.7468	11.7329
ENSG00000087586,18	AURKA	protein_coding	2319	1167	1152	37.6692	11.7844	11.3874
ENSG00000087586,18	AURKA	protein_coding	1352	690	662	34.4237	11.8223	15.1944
ENSG00000087586,18	AURKA	protein_coding	2102	1017	1085	36.2233	11.8374	13.0609
ENSG00000087586,18	AURKA	protein_coding	1614	804	810	29.8442	11.8484	12.2073
ENSG00000087586,18	AURKA	protein_coding	1742	850	892	34.1535	11.8919	11.4777
ENSG00000087586,18	AURKA	protein_coding	2018	1034	985	48.39	11.903	11.4003
ENSG00000087586,18	AURKA	protein_coding	1412	687	725	39.8815	11.9237	12.2842
ENSG00000087586,18	AURKA	protein_coding	3392	1665	1727	32.1363	11.9661	12.9118
ENSG00000087586,18	AURKA	protein_coding	1886	884	1002	39.8857	11.9733	12.7362
ENSG00000087586,18	AURKA	protein_coding	1210	627	583	36.6837	12.0109	14.4322
ENSG00000087586,18	AURKA	protein_coding	1404	699	705	26.466	12.0576	15.1253
ENSG00000087586,18	AURKA	protein_coding	1308	654	655	42.7098	12.1115	12.4145
ENSG00000087586,18	AURKA	protein_coding	2475	1200	1275	43.3622	12.119	13.9744
ENSG00000087586,18	AURKA	protein_coding	1606	804	802	33.8121	12.1623	13.3353
ENSG00000087586,18	AURKA	protein_coding	2460	1206	1254	42.7167	12.1978	12.0732
ENSG00000087586,18	AURKA	protein_coding	1228	565	663	42.0739	12.2131	12.2376
ENSG00000087586,18	AURKA	protein_coding	1946	960	987	28.4412	12.2208	12.8006
ENSG00000087586,18	AURKA	protein_coding	1615	815	800	40.4931	12.2793	11.2479
ENSG00000087586,18	AURKA	protein_coding	2561	1278	1283	45.7107	12.3015	11.8442
ENSG00000087586,18	AURKA	protein_coding	2449	1227	1222	42.6178	12.3104	12.5872
ENSG00000087586,18	AURKA	protein_coding	2858	1409	1449	45.9914	12.3137	11.8021
ENSG00000087586,18	AURKA	protein_coding	1847	853	994	24.6235	12.4134	16.4087
ENSG00000087586,18	AURKA	protein_coding	2237	1143	1094	44.0634	12.4157	11.7965
ENSG00000087586,18	AURKA	protein_coding	2357	1146	1211	40.4285	12.4523	14.003
ENSG00000087586,18	AURKA	protein_coding	2341	1137	1205	49.0033	12.4836	12.0424
ENSG00000087586,18	AURKA	protein_coding	2907	1455	1453	52.2739	12.4838	11.8289
ENSG00000087586,18	AURKA	protein_coding	2006	1001	1005	41.6045	12.4971	11.762
ENSG00000087586,18	AURKA	protein_coding	1600	781	819	45.2234	12.5021	12.3036
ENSG00000087586,18	AURKA	protein_coding	2061	1013	1048	45.5254	12.5214	12.5307
ENSG00000087586,18	AURKA	protein_coding	2490	1267	1223	38.8209	12.5303	12.7431
ENSG00000087586,18	AURKA	protein_coding	1871	905	969	36.9517	12.5618	12.8661
ENSG00000087586,18	AURKA	protein_coding	2715	1311	1408	43.4043	12.5951	13.3102
ENSG00000087586,18	AURKA	protein_coding	1487	702	785	38.7737	12.6416	13.6497
ENSG00000087586,18	AURKA	protein_coding	1876	957	919	45.646	12.6802	12.8316
ENSG00000087586,18	AURKA	protein_coding	1645	808	837	25.3896	12.6969	16.9973
ENSG00000087586,18	AURKA	protein_coding	2495	1241	1255	47.6867	12.7184	12.5469
ENSG00000087586,18	AURKA	protein_coding	3401	1697	1704	44.639	12.7186	13.34
ENSG00000087586,18	AURKA	protein_coding	1798	913	903	40.0716	12.7255	14.2411
ENSG00000087586,18	AURKA	protein_coding	2578	1242	1337	47.6692	12.7537	12.6385
ENSG00000087586,18	AURKA	protein_coding	2646	1286	1360	42.5651	12.7721	13.0755
ENSG00000087586,18	AURKA	protein_coding	1918	983	935	38.1668	12.7983	13.3065
ENSG00000087586,18	AURKA	protein_coding	2272	1121	1151	40.4828	12.8087	12.1724
ENSG00000087586,18	AURKA	protein_coding	2193	1051	1142	48.0175	12.8972	12.1172
ENSG00000087586,18	AURKA	protein_coding	2351	1161	1190	41.4188	12.9363	12.7076
ENSG00000087586,18	AURKA	protein_coding	2842	1404	1438	52.4545	13.009	12.1101
ENSG00000087586,18	AURKA	protein_coding	2078	1025	1054	36.9803	13.0451	13.5979
ENSG00000087586,18	AURKA	protein_coding	1377	716	661	28.5084	13.053	15.7215
ENSG00000087586,18	AURKA	protein_coding	2018	973	1046	52.4979	13.0652	11.8828
ENSG00000087586,18	AURKA	protein_coding	2293	1095	1198	51.2398	13.1577	12.5166
ENSG00000087586,18	AURKA	protein_coding	2326	1172	1154	44.7961	13.1807	13.6942
ENSG00000087586,18	AURKA	protein_coding	2487	1258	1230	54.266	13.2165	12.5931
ENSG00000087586,18	AURKA	protein_coding	2677	1319	1362	45.1668	13.2586	13.167
ENSG00000087586,18	AURKA	protein_coding	729	23	706	38.1504	13.2678	13.6008
ENSG00000087586,18	AURKA	protein_coding	2068	1002	1067	46.9108	13.2802	13.9116
ENSG00000087586,18	AURKA	protein_coding	1383	710	673	32.1881	13.2904	13.6384
ENSG00000087586,18	AURKA	protein_coding	2532	1239	1294	36.2759	13.2935	15.4061
ENSG00000087586,18	AURKA	protein_coding	675	348	327	31.9696	13.3195	14.4741
ENSG00000087586,18	AURKA	protein_coding	1924	984	941	51.0118	13.3462	13.7824
ENSG00000087586,18	AURKA	protein_coding	3632	1801	1831	47.5291	13.394	12.9031
ENSG00000087586,18	AURKA	protein_coding	1577	809	769	43.1837	13.4016	11.6333
ENSG00000087586,18	AURKA	protein_coding	2122	1073	1050	39.348	13.4938	13.9584
ENSG00000087586,18	AURKA	protein_coding	3259	1575	1685	47.3603	13.5274	14.1217
ENSG00000087586,18	AURKA	protein_coding	2834	1406	1428	51.0079	13.5279	13.156
ENSG00000087586,18	AURKA	protein_coding	1350	694	659	51.0376	13.5339	12.3134
ENSG00000087586,18	AURKA	protein_coding	2180	1051	1129	43.6469	13.5555	13.3503
ENSG00000087586,18	AURKA	protein_coding	1928	955	973	31.2707	13.5693	15.8914
ENSG00000087586,18	AURKA	protein_coding	1874	928	949	52.3536	13.6104	13.8755
ENSG00000087586,18	AURKA	protein_coding	2606	1328	1278	44.5473	13.6531	14.182
ENSG00000087586,18	AURKA	protein_coding	2957	1465	1494	49.8037	13.7742	12.9744
ENSG00000087586,18	AURKA	protein_coding	3300	1683	1619	54.6712	13.7827	12.8123
ENSG00000087586,18	AURKA	protein_coding	2254	1096	1158	45.8405	13.7891	14.0711
ENSG00000087586,18	AURKA	protein_coding	2201	1102	1099	48.8669	13.8417	13.5378
ENSG00000087586,18	AURKA	protein_coding	1445	724	721	40.4576	13.8586	13.4936
ENSG00000087586,18	AURKA	protein_coding	1621	736	885	48.8839	13.8639	14.1094
ENSG00000087586,18	AURKA	protein_coding	1473	712	761	50.0088	13.9258	12.5429
ENSG00000087586,18	AURKA	protein_coding	2266	1109	1157	40.1997	14.0175	13.6855
ENSG00000087586,18	AURKA	protein_coding	895	465	430	42.3036	14.044	13.9077
ENSG00000087586,18	AURKA	protein_coding	1618	768	850	44.6817	14.0973	14.5653
ENSG00000087586,18	AURKA	protein_coding	2089	984	1106	51.0474	14.1295	14.3377
ENSG00000087586,18	AURKA	protein_coding	1740	864	876	27.803	14.1566	16.1873
ENSG00000087586,18	AURKA	protein_coding	1826	942	884	50.6871	14.1612	13.7168
ENSG00000087586,18	AURKA	protein_coding	946	458	488	46.9753	14.1701	13.4166
ENSG00000087586,18	AURKA	protein_coding	2325	1133	1192	49.3547	14.1784	14.2833
ENSG00000087586,18	AURKA	protein_coding	2382	1219	1164	51.3288	14.182	13.4029
ENSG00000087586,18	AURKA	protein_coding	3088	1541	1548	58.0298	14.2718	13.964
ENSG00000087586,18	AURKA	protein_coding	2760	1363	1397	46.6518	14.3033	16.2201
ENSG00000087586,18	AURKA	protein_coding	1410	700	710	47.7331	14.3105	15.5732
ENSG00000087586,18	AURKA	protein_coding	2958	1428	1531	48.1282	14.3368	13.6215
ENSG00000087586,18	AURKA	protein_coding	3019	1496	1524	56.6414	14.3484	13.5971
ENSG00000087586,18	AURKA	protein_coding	3788	1834	1954	43.0665	14.3793	13.5088
ENSG00000087586,18	AURKA	protein_coding	3120	1555	1565	53.7004	14.4276	14.4958
ENSG00000087586,18	AURKA	protein_coding	1595	748	847	31.3816	14.492	14.4799
ENSG00000087586,18	AURKA	protein_coding	2439	1201	1238	51.3479	14.5015	14.9224
ENSG00000087586,18	AURKA	protein_coding	2843	1394	1449	44.7697	14.5035	13.9835
ENSG00000087586,18	AURKA	protein_coding	2521	1238	1284	50.2103	14.5078	15.9039
ENSG00000087586,18	AURKA	protein_coding	1867	903	964	42.5185	14.5466	16.847
ENSG00000087586,18	AURKA	protein_coding	1935	1007	928	25.9173	14.5722	16.4301
ENSG00000087586,18	AURKA	protein_coding	2378	1169	1210	40.8696	14.6161	14.458
ENSG00000087586,18	AURKA	protein_coding	2331	1163	1169	28.0086	14.6546	20.5232
ENSG00000087586,18	AURKA	protein_coding	2937	1457	1482	41.2309	14.6662	15.0211
ENSG00000087586,18	AURKA	protein_coding	1873	923	951	39.9589	14.6936	15.0073
ENSG00000087586,18	AURKA	protein_coding	1779	899	881	47.4253	14.7073	14.7207
ENSG00000087586,18	AURKA	protein_coding	1402	741	661	39.9039	14.7173	15.6122
ENSG00000087586,18	AURKA	protein_coding	3673	1855	1818	55.9388	14.7646	16.2792
ENSG00000087586,18	AURKA	protein_coding	2419	1177	1242	47.675	14.7779	14.3287
ENSG00000087586,18	AURKA	protein_coding	3416	1664	1752	64.0541	14.7808	13.6154
ENSG00000087586,18	AURKA	protein_coding	1772	876	896	59.9602	14.8525	13.187
ENSG00000087586,18	AURKA	protein_coding	3032	1535	1499	58.4852	14.8632	14.9829
ENSG00000087586,18	AURKA	protein_coding	2775	1370	1405	35.6647	14.8776	15.3188
ENSG00000087586,18	AURKA	protein_coding	2465	1273	1192	41.0836	14.9182	17.1795
ENSG00000087586,18	AURKA	protein_coding	2674	1316	1358	45.1003	15.1391	15.3429
ENSG00000087586,18	AURKA	protein_coding	1714	0	1714	24.7918	15.2127	12.991
ENSG00000087586,18	AURKA	protein_coding	2125	1036	1089	45.6961	15.2302	15.4598
ENSG00000087586,18	AURKA	protein_coding	3076	1535	1541	59.9813	15.2449	15.0307
ENSG00000087586,18	AURKA	protein_coding	2534	1291	1243	59.9241	15.3845	15.9972
ENSG00000087586,18	AURKA	protein_coding	4396	2182	2217	56.1612	15.4159	14.8195
ENSG00000087586,18	AURKA	protein_coding	2495	1234	1262	59.7948	15.4188	13.9719
ENSG00000087586,18	AURKA	protein_coding	2966	1502	1464	46.4801	15.4653	17.1361
ENSG00000087586,18	AURKA	protein_coding	2326	1134	1192	43.8956	15.4938	15.8627
ENSG00000087586,18	AURKA	protein_coding	2705	1285	1421	47.8116	15.5219	16.2575
ENSG00000087586,18	AURKA	protein_coding	2860	1421	1442	55.9717	15.5562	14.3282
ENSG00000087586,18	AURKA	protein_coding	2502	1236	1266	47.5455	15.6094	15.4156
ENSG00000087586,18	AURKA	protein_coding	3269	1654	1615	57.2457	15.669	15.8733
ENSG00000087586,18	AURKA	protein_coding	1858	866	992	48.4616	15.6915	15.028
ENSG00000087586,18	AURKA	protein_coding	1402	685	717	29.063	15.6996	18.4344
ENSG00000087586,18	AURKA	protein_coding	2653	1352	1301	54.4388	15.8242	16.2027
ENSG00000087586,18	AURKA	protein_coding	2008	1037	972	53.8075	15.8916	14.9665
ENSG00000087586,18	AURKA	protein_coding	3555	1740	1816	53.4816	15.8932	15.6826
ENSG00000087586,18	AURKA	protein_coding	2389	1179	1210	53.9611	15.9591	15.7609
ENSG00000087586,18	AURKA	protein_coding	3463	1741	1723	55.443	15.9914	15.8899
ENSG00000087586,18	AURKA	protein_coding	2443	1244	1199	61.8827	16.05	16.6275
ENSG00000087586,18	AURKA	protein_coding	2366	1181	1185	53.2615	16.1983	15.0451
ENSG00000087586,18	AURKA	protein_coding	2523	1264	1262	56.158	16.2665	15.4074
ENSG00000087586,18	AURKA	protein_coding	1966	995	971	48.2539	16.2802	16.652
ENSG00000087586,18	AURKA	protein_coding	3059	1539	1520	54.3892	16.3027	17.1223
ENSG00000087586,18	AURKA	protein_coding	2383	1158	1225	40.6817	16.3495	18.503
ENSG00000087586,18	AURKA	protein_coding	1780	891	889	29.957	16.3898	17.5631
ENSG00000087586,18	AURKA	protein_coding	3797	1885	1912	61.7016	16.3923	15.5892
ENSG00000087586,18	AURKA	protein_coding	2886	1448	1439	55.9871	16.4044	16.6833
ENSG00000087586,18	AURKA	protein_coding	2274	1160	1114	54.7664	16.5382	16.3123
ENSG00000087586,18	AURKA	protein_coding	3394	1596	1798	52.1513	16.5482	17.1967
ENSG00000087586,18	AURKA	protein_coding	3353	1642	1712	60.9871	16.5664	16.8357
ENSG00000087586,18	AURKA	protein_coding	2890	1443	1449	58.7979	16.5755	16.5294
ENSG00000087586,18	AURKA	protein_coding	2044	973	1072	64.4455	16.716	16.361
ENSG00000087586,18	AURKA	protein_coding	3097	1529	1569	53.209	16.7803	16.8758
ENSG00000087586,18	AURKA	protein_coding	1782	885	897	55.306	16.9051	16.5117
ENSG00000087586,18	AURKA	protein_coding	3646	1838	1808	66.3949	16.9784	16.4128
ENSG00000087586,18	AURKA	protein_coding	3430	1660	1770	63.4589	16.9787	17.9597
ENSG00000087586,18	AURKA	protein_coding	4333	2210	2123	45.003	16.9791	16.9429
ENSG00000087586,18	AURKA	protein_coding	3166	1561	1606	54.1376	17.008	16.6441
ENSG00000087586,18	AURKA	protein_coding	2995	1457	1540	54.1315	17.0251	17.1191
ENSG00000087586,18	AURKA	protein_coding	3551	1763	1788	66.7303	17.0592	15.9532
ENSG00000087586,18	AURKA	protein_coding	2652	1293	1359	49.5925	17.235	17.7736
ENSG00000087586,18	AURKA	protein_coding	4220	2076	2144	50.8579	17.295	18.6231
ENSG00000087586,18	AURKA	protein_coding	3119	1549	1571	54.3276	17.307	17.6008
ENSG00000087586,18	AURKA	protein_coding	1856	3	1853	39.9674	17.3298	17.3293
ENSG00000087586,18	AURKA	protein_coding	3304	1587	1718	70.8372	17.3343	16.6455
ENSG00000087586,18	AURKA	protein_coding	3153	1603	1550	58.836	17.3783	17.5567
ENSG00000087586,18	AURKA	protein_coding	3212	1579	1633	59.1936	17.4223	16.8243
ENSG00000087586,18	AURKA	protein_coding	2397	1180	1217	53.2724	17.4249	19.3353
ENSG00000087586,18	AURKA	protein_coding	2837	1351	1486	50.7623	17.4267	16.3882
ENSG00000087586,18	AURKA	protein_coding	2937	1475	1463	48.69	17.43	17.5651
ENSG00000087586,18	AURKA	protein_coding	5713	2835	2878	64.7489	17.5934	18.0569
ENSG00000087586,18	AURKA	protein_coding	2309	1141	1168	43.5834	17.6074	19.5942
ENSG00000087586,18	AURKA	protein_coding	1696	832	864	57.1129	17.6093	15.4437
ENSG00000087586,18	AURKA	protein_coding	3075	1507	1569	64.1988	17.6474	17.4059
ENSG00000087586,18	AURKA	protein_coding	3324	1609	1716	57.2149	17.6478	19.9528
ENSG00000087586,18	AURKA	protein_coding	3995	1928	2068	50.9973	17.6636	17.575
ENSG00000087586,18	AURKA	protein_coding	2820	1417	1403	62.4724	17.7146	15.9562
ENSG00000087586,18	AURKA	protein_coding	3217	1604	1614	63.341	17.8387	17.2624
ENSG00000087586,18	AURKA	protein_coding	4151	2048	2103	61.9219	17.8392	18.2111
ENSG00000087586,18	AURKA	protein_coding	4242	2099	2213	68.7357	17.8957	17.0582
ENSG00000087586,18	AURKA	protein_coding	1795	864	932	53.8897	17.9412	18.391
ENSG00000087586,18	AURKA	protein_coding	3099	1533	1567	59.7087	17.953	18.4494
ENSG00000087586,18	AURKA	protein_coding	4015	2043	1972	64.5894	17.9692	18.9833
ENSG00000087586,18	AURKA	protein_coding	2998	1494	1505	51.0882	18.0097	20.2608
ENSG00000087586,18	AURKA	protein_coding	3008	1471	1538	67.4832	18.0769	17.3175
ENSG00000087586,18	AURKA	protein_coding	3290	1599	1691	66.7262	18.0812	17.0982
ENSG00000087586,18	AURKA	protein_coding	2133	1048	1086	53.489	18.171	18.803
ENSG00000087586,18	AURKA	protein_coding	1593	794	799	46.7966	18.1732	20.51
ENSG00000087586,18	AURKA	protein_coding	3533	1755	1779	51.4219	18.1851	20.5276
ENSG00000087586,18	AURKA	protein_coding	3718	1889	1829	59.6379	18.2989	18.2647
ENSG00000087586,18	AURKA	protein_coding	2561	1229	1333	56.877	18.3345	16.9361
ENSG00000087586,18	AURKA	protein_coding	4488	2222	2268	62.6136	18.5067	18.7522
ENSG00000087586,18	AURKA	protein_coding	3289	1569	1721	70.2128	18.546	18.3211
ENSG00000087586,18	AURKA	protein_coding	3877	1897	1980	61.7743	18.6708	19.1441
ENSG00000087586,18	AURKA	protein_coding	4262	2137	2125	60.4282	18.6856	18.6981
ENSG00000087586,18	AURKA	protein_coding	2686	1327	1359	65.0167	18.7348	17.3816
ENSG00000087586,18	AURKA	protein_coding	2488	1258	1230	48.1213	18.7442	21.1032
ENSG00000087586,18	AURKA	protein_coding	3068	1504	1564	68.9055	18.7561	18.0775
ENSG00000087586,18	AURKA	protein_coding	2438	1211	1228	68.4053	18.7918	17.4278
ENSG00000087586,18	AURKA	protein_coding	3226	1633	1593	80.3115	18.811	17.1301
ENSG00000087586,18	AURKA	protein_coding	2929	1363	1566	68.2366	18.8626	19.1387
ENSG00000087586,18	AURKA	protein_coding	3596	1753	1843	66.4288	18.9295	19.4107
ENSG00000087586,18	AURKA	protein_coding	3112	1493	1620	66.5828	18.9493	19.6755
ENSG00000087586,18	AURKA	protein_coding	2446	1245	1201	58.2743	18.9867	21.3239
ENSG00000087586,18	AURKA	protein_coding	3303	1626	1678	67.1085	19.0542	17.4461
ENSG00000087586,18	AURKA	protein_coding	3139	1508	1632	68.6466	19.0751	20.193
ENSG00000087586,18	AURKA	protein_coding	2551	1275	1276	64.3741	19.1474	18.3213
ENSG00000087586,18	AURKA	protein_coding	3469	1686	1784	75.8826	19.2307	18.6774
ENSG00000087586,18	AURKA	protein_coding	1991	1016	976	47.3153	19.3348	19.4102
ENSG00000087586,18	AURKA	protein_coding	3597	1805	1793	56.6977	19.3889	19.0874
ENSG00000087586,18	AURKA	protein_coding	3743	1859	1886	61.2692	19.4329	20.747
ENSG00000087586,18	AURKA	protein_coding	3112	1515	1597	56.2809	19.5046	18.3911
ENSG00000087586,18	AURKA	protein_coding	1979	950	1031	63.5228	19.5555	17.5597
ENSG00000087586,18	AURKA	protein_coding	4181	2049	2133	70.4965	19.601	18.0907
ENSG00000087586,18	AURKA	protein_coding	3442	1632	1810	79.4105	19.6718	19.6287
ENSG00000087586,18	AURKA	protein_coding	1533	780	753	52.0859	19.6885	19.4034
ENSG00000087586,18	AURKA	protein_coding	3714	1768	1946	79.4626	19.8115	20.504
ENSG00000087586,18	AURKA	protein_coding	3291	1625	1667	66.8673	19.8404	19.0046
ENSG00000087586,18	AURKA	protein_coding	3324	1609	1716	70.1002	19.8845	19.2805
ENSG00000087586,18	AURKA	protein_coding	4598	2302	2297	74.5717	19.9263	21.3988
ENSG00000087586,18	AURKA	protein_coding	2370	1179	1192	77.3647	19.9813	18.9051
ENSG00000087586,18	AURKA	protein_coding	2078	1004	1074	67.0626	20.054	19.2643
ENSG00000087586,18	AURKA	protein_coding	1836	927	909	61.7086	20.1102	19.7083
ENSG00000087586,18	AURKA	protein_coding	4130	2042	2088	72.0865	20.1483	18.9529
ENSG00000087586,18	AURKA	protein_coding	3416	1696	1721	59.553	20.278	18.4863
ENSG00000087586,18	AURKA	protein_coding	3487	1780	1707	62.7722	20.2815	19.8901
ENSG00000087586,18	AURKA	protein_coding	3666	1779	1888	64.164	20.3116	21.6402
ENSG00000087586,18	AURKA	protein_coding	3700	1888	1813	47.0425	20.3215	18.8122
ENSG00000087586,18	AURKA	protein_coding	2251	1094	1157	44.5752	20.3465	19.4608
ENSG00000087586,18	AURKA	protein_coding	4660	2282	2378	63.9645	20.5761	20.751
ENSG00000087586,18	AURKA	protein_coding	4461	2158	2303	56.1526	20.9388	21.5606
ENSG00000087586,18	AURKA	protein_coding	2853	1405	1449	70.7653	20.967	20.614
ENSG00000087586,18	AURKA	protein_coding	4173	2064	2110	59.9124	21.0548	20.6184
ENSG00000087586,18	AURKA	protein_coding	2804	1429	1375	40.4965	21.136	21.6269
ENSG00000087586,18	AURKA	protein_coding	2335	1176	1159	78.24	21.2862	22.9886
ENSG00000087586,18	AURKA	protein_coding	2534	1275	1259	68.3681	21.327	22.1907
ENSG00000087586,18	AURKA	protein_coding	3588	1763	1826	87.5567	21.4821	19.5201
ENSG00000087586,18	AURKA	protein_coding	3848	1849	2001	89.0809	21.4849	20.5164
ENSG00000087586,18	AURKA	protein_coding	3444	1644	1801	79.555	21.7308	21.3515
ENSG00000087586,18	AURKA	protein_coding	3442	1714	1729	90.155	21.8162	20.1621
ENSG00000087586,18	AURKA	protein_coding	4537	2328	2209	68.5213	21.8928	21.7886
ENSG00000087586,18	AURKA	protein_coding	2995	1482	1513	71.3325	21.8986	20.4232
ENSG00000087586,18	AURKA	protein_coding	4465	2268	2198	88.3968	21.9806	21.4385
ENSG00000087586,18	AURKA	protein_coding	3797	1944	1854	82.7281	22.0256	21.6687
ENSG00000087586,18	AURKA	protein_coding	3754	1875	1880	49.623	22.072	26.8646
ENSG00000087586,18	AURKA	protein_coding	4272	2068	2204	83.6092	22.0734	21.0165
ENSG00000087586,18	AURKA	protein_coding	4593	2286	2307	64.055	22.13	23.6915
ENSG00000087586,18	AURKA	protein_coding	1671	796	876	80.5223	22.35	20.1281
ENSG00000087586,18	AURKA	protein_coding	3801	1835	1967	72.3763	22.3652	22.5129
ENSG00000087586,18	AURKA	protein_coding	4326	2135	2191	77.675	22.4263	23.5138
ENSG00000087586,18	AURKA	protein_coding	4045	2014	2031	80.0058	22.5662	20.8918
ENSG00000087586,18	AURKA	protein_coding	4340	2229	2111	68.9223	22.8103	24.2339
ENSG00000087586,18	AURKA	protein_coding	2244	1134	1110	91.8992	22.8446	22.5883
ENSG00000087586,18	AURKA	protein_coding	4702	2335	2368	66.9436	22.9694	23.8123
ENSG00000087586,18	AURKA	protein_coding	2450	1237	1213	61.0529	23.084	26.1545
ENSG00000087586,18	AURKA	protein_coding	4851	2403	2448	81.427	23.1327	23.2872
ENSG00000087586,18	AURKA	protein_coding	3005	1482	1523	53.668	23.1739	23.9172
ENSG00000087586,18	AURKA	protein_coding	3982	2002	1984	79.5865	23.195	21.4813
ENSG00000087586,18	AURKA	protein_coding	4548	2200	2349	82.1744	23.3536	21.4272
ENSG00000087586,18	AURKA	protein_coding	4915	2424	2492	84.0552	23.5086	23.9256
ENSG00000087586,18	AURKA	protein_coding	4334	2139	2196	73.3545	23.5155	25.1898
ENSG00000087586,18	AURKA	protein_coding	2828	1369	1459	75.0841	23.557	25.3276
ENSG00000087586,18	AURKA	protein_coding	4047	2027	2022	84.2929	23.6153	23.901
ENSG00000087586,18	AURKA	protein_coding	3097	1522	1575	75.2173	23.6312	25.1856
ENSG00000087586,18	AURKA	protein_coding	5740	2900	2841	79.1037	23.6471	23.8143
ENSG00000087586,18	AURKA	protein_coding	3584	1737	1849	55.8661	23.6776	24.3103
ENSG00000087586,18	AURKA	protein_coding	3555	1724	1831	79.4879	23.9368	21.717
ENSG00000087586,18	AURKA	protein_coding	4386	2213	2173	69.6254	24.028	25.3688
ENSG00000087586,18	AURKA	protein_coding	2980	1420	1560	76.7306	24.1166	22.8567
ENSG00000087586,18	AURKA	protein_coding	3466	1758	1710	82.0693	24.6056	25.0962
ENSG00000087586,18	AURKA	protein_coding	5394	2706	2688	89.5727	24.6452	22.5115
ENSG00000087586,18	AURKA	protein_coding	4767	2305	2462	81.4261	24.8249	24.4258
ENSG00000087586,18	AURKA	protein_coding	7410	3674	3736	87.9254	24.8573	25.0082
ENSG00000087586,18	AURKA	protein_coding	3311	1613	1699	76.5206	25.0613	24.9792
ENSG00000087586,18	AURKA	protein_coding	3650	1795	1855	83.6478	25.177	23.7354
ENSG00000087586,18	AURKA	protein_coding	3741	1839	1902	86.243	25.4736	25.2512
ENSG00000087586,18	AURKA	protein_coding	5427	2626	2803	87.6453	25.5071	25.159
ENSG00000087586,18	AURKA	protein_coding	5132	2513	2619	92.3823	25.5753	25.3952
ENSG00000087586,18	AURKA	protein_coding	4961	2440	2521	80.749	25.9435	26.1784
ENSG00000087586,18	AURKA	protein_coding	5241	2609	2632	96.0095	26.4216	25.7853
ENSG00000087586,18	AURKA	protein_coding	3997	2005	1992	83.8773	26.524	30.0283
ENSG00000087586,18	AURKA	protein_coding	5267	2564	2703	79.2378	26.5893	26.7283
ENSG00000087586,18	AURKA	protein_coding	5460	2746	2719	101.822	26.9122	25.4467
ENSG00000087586,18	AURKA	protein_coding	2578	1321	1258	82.1755	26.9227	24.8895
ENSG00000087586,18	AURKA	protein_coding	2736	1364	1372	105.032	27.1677	24.8007
ENSG00000087586,18	AURKA	protein_coding	5247	2529	2721	104.359	27.216	27.0067
ENSG00000087586,18	AURKA	protein_coding	3297	1684	1613	93.841	27.2657	30.0148
ENSG00000087586,18	AURKA	protein_coding	5559	2696	2865	97.8479	27.3145	30.0428
ENSG00000087586,18	AURKA	protein_coding	4764	2435	2329	79.76	27.5127	28.1146
ENSG00000087586,18	AURKA	protein_coding	3571	1765	1806	84.0843	27.5423	29.3999
ENSG00000087586,18	AURKA	protein_coding	3795	1868	1927	83.3734	28.0434	27.8805
ENSG00000087586,18	AURKA	protein_coding	5797	2832	2967	101.057	28.1109	27.4885
ENSG00000087586,18	AURKA	protein_coding	4484	2184	2302	80.8505	28.3733	29.7985
ENSG00000087586,18	AURKA	protein_coding	4192	2061	2131	110.795	29.0876	28.744
ENSG00000087586,18	AURKA	protein_coding	3985	1981	2008	82.0341	29.4053	28.7585
ENSG00000087586,18	AURKA	protein_coding	5969	3021	2949	105.777	29.4971	30.3058
ENSG00000087586,18	AURKA	protein_coding	4451	2153	2300	113.974	29.5146	33.7499
ENSG00000087586,18	AURKA	protein_coding	4769	2313	2457	120.418	29.6406	27.9626
ENSG00000087586,18	AURKA	protein_coding	5961	3019	2944	77.1922	30.1429	35.17
ENSG00000087586,18	AURKA	protein_coding	7076	3492	3585	123.448	30.3538	26.9066
ENSG00000087586,18	AURKA	protein_coding	6974	3471	3504	126.205	31.2323	35.9086
ENSG00000087586,18	AURKA	protein_coding	3826	1919	1907	104.438	31.2527	29.7266
ENSG00000087586,18	AURKA	protein_coding	6037	2940	3100	109.996	31.3688	29.5396
ENSG00000087586,18	AURKA	protein_coding	3853	1933	1920	98.1761	32.5976	32.7624
ENSG00000087586,18	AURKA	protein_coding	3833	1856	1978	109.249	32.6181	31.3914
ENSG00000087586,18	AURKA	protein_coding	3945	1970	1977	117.472	33.4979	31.9082
ENSG00000087586,18	AURKA	protein_coding	5279	2582	2697	116.612	33.6964	33.1834
ENSG00000087586,18	AURKA	protein_coding	4650	2302	2348	98.8902	33.7229	35.6162
ENSG00000087586,18	AURKA	protein_coding	4625	2308	2317	120.263	33.8322	33.895
ENSG00000087586,18	AURKA	protein_coding	6932	3414	3518	126.019	34.2605	35.0168
ENSG00000087586,18	AURKA	protein_coding	6652	3315	3339	122.659	34.2684	34.2974
ENSG00000087586,18	AURKA	protein_coding	6995	3391	3604	105.424	34.3978	34.5665
ENSG00000087586,18	AURKA	protein_coding	6154	3020	3137	130.862	34.7012	32.7773
ENSG00000087586,18	AURKA	protein_coding	7135	3497	3639	135.741	35.02	33.6397
ENSG00000087586,18	AURKA	protein_coding	6689	3361	3329	87.1666	35.709	39.9778
ENSG00000087586,18	AURKA	protein_coding	5522	2636	2888	131.29	36.4333	37.5979
ENSG00000087586,18	AURKA	protein_coding	7413	3604	3812	149.631	38.6211	37.3441
ENSG00000087586,18	AURKA	protein_coding	5887	2962	2927	133.775	39.6158	40.4127
ENSG00000087586,18	AURKA	protein_coding	5932	2896	3039	145.187	39.8591	35.0797
ENSG00000087586,18	AURKA	protein_coding	9395	4634	4762	149.708	39.9324	38.6655
ENSG00000087586,18	AURKA	protein_coding	10593	5212	5381	149.37	40.7889	37.7938
ENSG00000087586,18	AURKA	protein_coding	8767	4265	4502	130.644	41.3597	43.6353
ENSG00000087586,18	AURKA	protein_coding	7485	3670	3815	152.097	41.4796	41.6558
ENSG00000087586,18	AURKA	protein_coding	12374	6259	6118	156.225	42.0132	38.5183
ENSG00000087586,18	AURKA	protein_coding	7737	3899	3839	181.706	44.5545	39.6864
ENSG00000087586,18	AURKA	protein_coding	7009	3462	3549	153.4	46.0731	49.9589
ENSG00000087586,18	AURKA	protein_coding	9821	4897	4924	167.464	48.3054	50.3761
ENSG00000087586,18	AURKA	protein_coding	12297	6125	6175	162.96	53.5593	53.7911
ENSG00000087586,18	AURKA	protein_coding	7558	3676	3883	229.559	59.4542	56.515
ENSG00000087586,18	AURKA	protein_coding	7371	3646	3727	183.636	59.5312	56.7054
ENSG00000087586,18	AURKA	protein_coding	14030	6777	7258	232.541	64.0527	64.3272
ENSG00000087586,18	AURKA	protein_coding	10656	5181	5477	224.871	67.6308	71.4429
ENSG00000087586,18	AURKA	protein_coding	17588	8636	8959	302.928	81.3119	79.7844
ENSG00000087586,18	AURKA	protein_coding	17082	8272	8810	265.912	95.82	91.1846
