# Supplementary material for: Post-transcriptional control drives Aurora kinase A expression in human cancers
Source: PLoS One. 2024 Nov 11;19(11):e0310625. doi: 10.1371/journal.pone.0310625 (PMC11554201; doi:10.1371/journal.pone.0310625)
Supplement: S1 Data — (ZIP) [file pone.0310625.s006.zip › S1_Data/processed datasets_AURKA mRNA/TCGA-READ/Solid Normal Tissue.xls]

## Sheet: Solid Normal Tissue
gene_id	gene_name	gene_type	unstranded	stranded_first	stranded_second	tpm_unstranded	fpkm_unstranded	fpkm_uq_unstranded
ENSG00000087586,18	AURKA	protein_coding	705	337	368	18.6655	6.0863	6.4262
ENSG00000087586,18	AURKA	protein_coding	1887	931	956	30.9441	10.0636	10.7159
ENSG00000087586,18	AURKA	protein_coding	779	382	398	17.6366	6.8843	8.5934
ENSG00000087586,18	AURKA	protein_coding	1017	527	490	18.4434	6.1164	6.7529
ENSG00000087586,18	AURKA	protein_coding	759	369	390	13.2057	4.7441	4.9936
ENSG00000087586,18	AURKA	protein_coding	1292	637	655	34.9645	12.0781	13.02
ENSG00000087586,18	AURKA	protein_coding	1196	582	614	21.0846	7.4271	8.0096
ENSG00000087586,18	AURKA	protein_coding	366	176	190	11.4267	3.3467	3.4289
ENSG00000087586,18	AURKA	protein_coding	672	351	321	17.2886	6.1767	6.3848
