# Supplementary material for: Post-transcriptional control drives Aurora kinase A expression in human cancers
Source: PLoS One. 2024 Nov 11;19(11):e0310625. doi: 10.1371/journal.pone.0310625 (PMC11554201; doi:10.1371/journal.pone.0310625)
Supplement: S1 Data — (ZIP) [file pone.0310625.s006.zip › S1_Data/processed datasets_AURKA mRNA/TCGA-READ/Primary Tumors.xls]

## Sheet: Primary Tumors
gene_id	gene_name	gene_type	unstranded	stranded_first	stranded_second	tpm_unstranded	fpkm_unstranded	fpkm_uq_unstranded
ENSG00000087586,18	AURKA	protein_coding	404	200	204	23.5881	9.7485	11.5094
ENSG00000087586,18	AURKA	protein_coding	1435	683	753	89.4428	29.1879	25.9107
ENSG00000087586,18	AURKA	protein_coding	1469	750	719	55.2229	17.2216	15.7971
ENSG00000087586,18	AURKA	protein_coding	1441	718	723	64.3963	20.856	20.7901
ENSG00000087586,18	AURKA	protein_coding	3574	1746	1829	80.5117	24.4018	24.7071
ENSG00000087586,18	AURKA	protein_coding	1242	620	622	55.5748	20.242	23.0282
ENSG00000087586,18	AURKA	protein_coding	5241	2583	2659	167.476	49.5641	45.8629
ENSG00000087586,18	AURKA	protein_coding	1179	595	584	68.902	23.9592	23.4077
ENSG00000087586,18	AURKA	protein_coding	789	381	408	34.5329	11.9848	12.4491
ENSG00000087586,18	AURKA	protein_coding	1985	1010	975	54.4537	17.4265	16.8846
ENSG00000087586,18	AURKA	protein_coding	1191	590	601	62.4858	20.0784	20.358
ENSG00000087586,18	AURKA	protein_coding	2941	1482	1460	115.817	32.1721	30.441
ENSG00000087586,18	AURKA	protein_coding	1157	590	569	32.5921	8.655	8.4966
ENSG00000087586,18	AURKA	protein_coding	1985	1018	967	45.0109	12.7987	14.1151
ENSG00000087586,18	AURKA	protein_coding	2178	1132	1047	87.6072	23.4187	20.6828
ENSG00000087586,18	AURKA	protein_coding	2725	1322	1405	97.4652	27.5497	26.2664
ENSG00000087586,18	AURKA	protein_coding	3707	1813	1894	89.0628	26.5634	25.6586
ENSG00000087586,18	AURKA	protein_coding	1781	864	917	84.8176	27.7403	31.9652
ENSG00000087586,18	AURKA	protein_coding	710	347	363	34.9127	11.5179	10.5466
ENSG00000087586,18	AURKA	protein_coding	3796	1830	1966	107.79	33.7363	35.717
ENSG00000087586,18	AURKA	protein_coding	2611	1254	1357	53.4967	18.971	20.269
ENSG00000087586,18	AURKA	protein_coding	5567	2741	2830	138.485	41.6715	42.3372
ENSG00000087586,18	AURKA	protein_coding	2894	1404	1490	77.2969	23.0462	22.993
ENSG00000087586,18	AURKA	protein_coding	3073	1540	1535	68.2559	19.6006	19.4683
ENSG00000087586,18	AURKA	protein_coding	976	478	498	48.4933	15.4264	17.1233
ENSG00000087586,18	AURKA	protein_coding	3358	1658	1700	91.8178	28.5089	27.5201
ENSG00000087586,18	AURKA	protein_coding	4940	2484	2456	90.064	29.6188	28.7306
ENSG00000087586,18	AURKA	protein_coding	909	425	484	44.76	16.3783	17.5615
ENSG00000087586,18	AURKA	protein_coding	1326	673	653	51.7707	19.9669	20.7398
ENSG00000087586,18	AURKA	protein_coding	1521	752	769	32.5073	11.5993	13.3817
ENSG00000087586,18	AURKA	protein_coding	2781	1371	1410	66.5792	20.0476	19.7989
ENSG00000087586,18	AURKA	protein_coding	8273	4083	4190	204.967	64.7595	63.5084
ENSG00000087586,18	AURKA	protein_coding	1572	777	795	33.8405	11.2619	11.4925
ENSG00000087586,18	AURKA	protein_coding	1559	753	808	40.3664	11.5938	11.5862
ENSG00000087586,18	AURKA	protein_coding	856	408	448	45.5759	15.7468	16.0705
ENSG00000087586,18	AURKA	protein_coding	1849	934	915	32.3795	13.5147	14.815
ENSG00000087586,18	AURKA	protein_coding	3809	1938	1871	81.9278	24.0864	23.2292
ENSG00000087586,18	AURKA	protein_coding	4250	2134	2117	101.215	28.3394	27.1068
ENSG00000087586,18	AURKA	protein_coding	1201	575	626	25.9733	9.186	8.933
ENSG00000087586,18	AURKA	protein_coding	2631	1359	1272	50.0245	22.8276	28.1076
ENSG00000087586,18	AURKA	protein_coding	2961	1445	1516	132.373	42.6244	38.9046
ENSG00000087586,18	AURKA	protein_coding	2994	1517	1478	95.1254	26.4583	25.4011
ENSG00000087586,18	AURKA	protein_coding	3565	1769	1796	100.336	31.7663	30.2955
ENSG00000087586,18	AURKA	protein_coding	1221	604	617	59.9859	19.5994	19.5751
ENSG00000087586,18	AURKA	protein_coding	1222	594	628	65.1262	19.8262	19.5127
ENSG00000087586,18	AURKA	protein_coding	1301	684	619	31.9873	10.6612	11.249
ENSG00000087586,18	AURKA	protein_coding	4726	2393	2333	126.726	39.5048	37.7993
ENSG00000087586,18	AURKA	protein_coding	1779	892	887	36.0971	14.2664	15.0894
ENSG00000087586,18	AURKA	protein_coding	2547	1284	1263	57.6875	16.6834	16.3087
ENSG00000087586,18	AURKA	protein_coding	7180	3498	3682	138.23	44.4576	44.1283
ENSG00000087586,18	AURKA	protein_coding	1023	501	522	56.3653	17.5444	17.0956
ENSG00000087586,18	AURKA	protein_coding	1248	609	639	80.6354	25.2715	24.3467
ENSG00000087586,18	AURKA	protein_coding	4247	2140	2107	80.2593	27.2526	26.573
ENSG00000087586,18	AURKA	protein_coding	1270	629	641	84.5465	27.2987	26.3512
ENSG00000087586,18	AURKA	protein_coding	1033	490	543	50.1115	16.1688	16.6205
ENSG00000087586,18	AURKA	protein_coding	1289	668	621	62.1994	21.8949	22.3741
ENSG00000087586,18	AURKA	protein_coding	1525	770	755	27.9317	10.6781	11.7218
ENSG00000087586,18	AURKA	protein_coding	1504	751	755	39.8319	11.3465	11.3621
ENSG00000087586,18	AURKA	protein_coding	1257	623	634	34.1777	9.7331	9.8421
ENSG00000087586,18	AURKA	protein_coding	824	433	391	39.8222	12.9112	14.2889
ENSG00000087586,18	AURKA	protein_coding	923	462	461	70.0422	21.4431	20.4328
ENSG00000087586,18	AURKA	protein_coding	1504	736	768	73.828	30.0247	33.1617
ENSG00000087586,18	AURKA	protein_coding	2239	1089	1150	102.689	39.0816	37.6531
ENSG00000087586,18	AURKA	protein_coding	1074	537	537	41.9612	16.2036	18.2021
ENSG00000087586,18	AURKA	protein_coding	1163	595	568	58.1557	19.3139	20.4141
ENSG00000087586,18	AURKA	protein_coding	2752	1428	1324	55.1853	18.73	18.8882
ENSG00000087586,18	AURKA	protein_coding	2003	976	1027	89.3722	29.1653	26.6293
ENSG00000087586,18	AURKA	protein_coding	4432	2180	2252	101.62	29.5064	26.6661
ENSG00000087586,18	AURKA	protein_coding	3367	1682	1685	69.9259	28.5816	31.4578
ENSG00000087586,18	AURKA	protein_coding	4852	2392	2461	133.195	42.853	47.4567
ENSG00000087586,18	AURKA	protein_coding	7974	3928	4046	136.814	45.919	44.4875
ENSG00000087586,18	AURKA	protein_coding	1165	533	632	58.9149	21.153	22.4108
ENSG00000087586,18	AURKA	protein_coding	1299	648	651	69.0946	23.4505	23.857
ENSG00000087586,18	AURKA	protein_coding	745	361	384	38.7953	14.5137	13.7563
ENSG00000087586,18	AURKA	protein_coding	3262	1612	1651	74.8912	20.5575	20.8349
ENSG00000087586,18	AURKA	protein_coding	1078	503	575	53.043	18.5307	18.7297
ENSG00000087586,18	AURKA	protein_coding	3450	1857	1593	41.665	13.3801	13.803
ENSG00000087586,18	AURKA	protein_coding	957	456	501	51.9949	17.3213	17.5985
ENSG00000087586,18	AURKA	protein_coding	2077	1021	1056	38.3048	13.3326	14.0737
ENSG00000087586,18	AURKA	protein_coding	369	164	205	21.6258	7.4406	8.9618
ENSG00000087586,18	AURKA	protein_coding	1085	546	539	40.965	15.0781	17.2331
ENSG00000087586,18	AURKA	protein_coding	1159	585	574	73.9791	23.3843	23.4781
ENSG00000087586,18	AURKA	protein_coding	2542	1267	1278	47.2024	18.8499	19.2585
ENSG00000087586,18	AURKA	protein_coding	4412	2202	2210	97.1604	30.2762	29.5167
ENSG00000087586,18	AURKA	protein_coding	3307	1580	1727	143.365	45.4076	43.755
ENSG00000087586,18	AURKA	protein_coding	1573	751	822	49.0905	14.317	12.9743
ENSG00000087586,18	AURKA	protein_coding	1005	467	538	42.8571	15.6075	15.7671
ENSG00000087586,18	AURKA	protein_coding	342	171	171	14.4013	5.0762	6.1939
ENSG00000087586,18	AURKA	protein_coding	3227	1660	1567	71.7918	26.0731	26.9856
ENSG00000087586,18	AURKA	protein_coding	1067	513	554	14.0277	8.4326	11.0952
ENSG00000087586,18	AURKA	protein_coding	983	485	498	30.2634	8.0682	7.8238
ENSG00000087586,18	AURKA	protein_coding	1399	704	696	71.7136	23.414	23.0358
ENSG00000087586,18	AURKA	protein_coding	682	338	344	35.7635	10.9357	14.2001
ENSG00000087586,18	AURKA	protein_coding	3632	1784	1849	72.4603	26.0961	27.0148
ENSG00000087586,18	AURKA	protein_coding	2974	1491	1484	69.6523	19.9845	19.2697
ENSG00000087586,18	AURKA	protein_coding	370	192	178	19.0802	7.0662	8.1531
ENSG00000087586,18	AURKA	protein_coding	326	150	176	22.8891	6.8598	8.6553
ENSG00000087586,18	AURKA	protein_coding	1984	1028	956	94.2421	32.5608	33.5613
ENSG00000087586,18	AURKA	protein_coding	1154	568	586	55.9154	20.5836	21.4131
ENSG00000087586,18	AURKA	protein_coding	4404	2188	2216	116.134	37.4857	36.1254
ENSG00000087586,18	AURKA	protein_coding	2439	1216	1224	60.0291	21.3168	22.9669
ENSG00000087586,18	AURKA	protein_coding	2995	1491	1505	66.307	24.4725	25.512
ENSG00000087586,18	AURKA	protein_coding	388	164	224	25.9054	9.6138	12.3089
ENSG00000087586,18	AURKA	protein_coding	5044	2530	2516	109.514	34.8672	34.0175
ENSG00000087586,18	AURKA	protein_coding	3468	1785	1683	72.2144	21.3568	19.8559
ENSG00000087586,18	AURKA	protein_coding	345	172	173	19.2322	6.7424	9.2418
ENSG00000087586,18	AURKA	protein_coding	4398	2245	2153	88.1193	27.4769	28.522
ENSG00000087586,18	AURKA	protein_coding	1167	540	627	62.3265	20.8705	19.3221
ENSG00000087586,18	AURKA	protein_coding	779	390	389	37.8665	14.3175	15.2802
ENSG00000087586,18	AURKA	protein_coding	1936	958	978	38.0135	12.4339	12.2424
ENSG00000087586,18	AURKA	protein_coding	4544	2257	2289	87.9382	33.7561	33.5963
ENSG00000087586,18	AURKA	protein_coding	3856	1906	1953	119.872	33.9937	31.9368
ENSG00000087586,18	AURKA	protein_coding	1942	982	960	45.8358	14.2191	14.6142
ENSG00000087586,18	AURKA	protein_coding	6942	3447	3496	127.465	36.0821	38.0614
ENSG00000087586,18	AURKA	protein_coding	3925	1905	2022	92.6525	27.3696	25.5654
ENSG00000087586,18	AURKA	protein_coding	1610	789	821	31.8714	12.7076	12.9579
ENSG00000087586,18	AURKA	protein_coding	2675	1335	1340	61.6788	16.8279	17.0735
ENSG00000087586,18	AURKA	protein_coding	1578	770	810	30.4998	10.4158	12.4245
ENSG00000087586,18	AURKA	protein_coding	1926	977	949	45.5364	14.4581	14.4332
ENSG00000087586,18	AURKA	protein_coding	1098	540	558	56.8313	19.6067	20.4215
ENSG00000087586,18	AURKA	protein_coding	596	262	334	32.803	10.7809	10.6015
ENSG00000087586,18	AURKA	protein_coding	1014	483	531	20.837	8.1523	8.4775
ENSG00000087586,18	AURKA	protein_coding	891	415	476	43.8334	17.7154	18.09
ENSG00000087586,18	AURKA	protein_coding	2995	1463	1533	66.2204	21.1981	22.0393
ENSG00000087586,18	AURKA	protein_coding	907	476	431	25.416	8.5111	8.5318
ENSG00000087586,18	AURKA	protein_coding	2578	1276	1302	118.046	40.9995	40.9828
ENSG00000087586,18	AURKA	protein_coding	3987	2006	1981	97.5069	30.2864	31.7472
ENSG00000087586,18	AURKA	protein_coding	1063	521	542	45.4533	18.1906	20.8054
ENSG00000087586,18	AURKA	protein_coding	2096	1064	1032	60.397	17.34	15.8278
ENSG00000087586,18	AURKA	protein_coding	857	414	443	53.9062	17.7491	18.1384
ENSG00000087586,18	AURKA	protein_coding	3026	1505	1522	52.2809	17.0228	16.7624
ENSG00000087586,18	AURKA	protein_coding	1158	581	577	32.4232	7.9022	8.5776
ENSG00000087586,18	AURKA	protein_coding	1832	935	897	74.5936	26.1094	26.7975
ENSG00000087586,18	AURKA	protein_coding	2669	1351	1320	37.7995	16.4884	19.3352
ENSG00000087586,18	AURKA	protein_coding	2876	1490	1386	68.1295	19.0958	18.3972
ENSG00000087586,18	AURKA	protein_coding	5030	2479	2552	102.753	27.1149	26.8245
ENSG00000087586,18	AURKA	protein_coding	6025	2959	3066	115.046	37.8319	38.3903
ENSG00000087586,18	AURKA	protein_coding	1922	1010	912	86.0408	31.6002	31.6984
ENSG00000087586,18	AURKA	protein_coding	1053	513	540	56.1776	19.1518	19.2651
ENSG00000087586,18	AURKA	protein_coding	3309	1658	1652	103.196	27.8416	25.7655
ENSG00000087586,18	AURKA	protein_coding	1241	641	600	56.127	20.3209	21.3193
ENSG00000087586,18	AURKA	protein_coding	2243	1125	1118	45.8871	16.1602	16.358
ENSG00000087586,18	AURKA	protein_coding	1462	771	691	50.6794	21.3402	34.2109
ENSG00000087586,18	AURKA	protein_coding	4156	2029	2129	125.678	36.6375	36.0693
ENSG00000087586,18	AURKA	protein_coding	2235	1086	1149	38.6957	15.6329	16.298
ENSG00000087586,18	AURKA	protein_coding	4789	2406	2383	87.2056	27.9668	27.7042
