# Supplementary material for: Post-transcriptional control drives Aurora kinase A expression in human cancers
Source: PLoS One. 2024 Nov 11;19(11):e0310625. doi: 10.1371/journal.pone.0310625 (PMC11554201; doi:10.1371/journal.pone.0310625)
Supplement: S1 Data — (ZIP) [file pone.0310625.s006.zip › S1_Data/processed datasets_AURKA mRNA/TCGA-PRAD/Solid Tissue Normal.xls]

## Sheet: Solid Tissue Normal
gene_id	gene_name	gene_type	unstranded	stranded_first	stranded_second	tpm_unstranded	fpkm_unstranded	fpkm_uq_unstranded
ENSG00000087586,18	AURKA	protein_coding	169	78	92	1.9159	0.6617	0.7249
ENSG00000087586,18	AURKA	protein_coding	138	72	66	3.2705	0.9212	0.9242
ENSG00000087586,18	AURKA	protein_coding	119	58	62	2.0888	0.5636	0.5646
ENSG00000087586,18	AURKA	protein_coding	78	42	37	1.9498	0.561	0.6278
ENSG00000087586,18	AURKA	protein_coding	95	46	49	2.283	0.6373	0.6581
ENSG00000087586,18	AURKA	protein_coding	119	48	71	2.5347	0.6366	0.6051
ENSG00000087586,18	AURKA	protein_coding	82	33	49	1.7349	0.4757	0.4754
ENSG00000087586,18	AURKA	protein_coding	205	96	109	4.246	1.1037	1.1039
ENSG00000087586,18	AURKA	protein_coding	68	36	32	1.2991	0.4926	0.7137
ENSG00000087586,18	AURKA	protein_coding	104	51	53	2.2996	0.5973	0.615
ENSG00000087586,18	AURKA	protein_coding	109	55	55	2.6408	0.6623	0.6636
ENSG00000087586,18	AURKA	protein_coding	111	41	70	1.9105	0.6002	0.7101
ENSG00000087586,18	AURKA	protein_coding	80	42	39	1.3545	0.4641	0.555
ENSG00000087586,18	AURKA	protein_coding	110	58	52	3.178	0.7958	0.7156
ENSG00000087586,18	AURKA	protein_coding	95	45	51	2.3665	0.6675	0.6968
ENSG00000087586,18	AURKA	protein_coding	108	54	55	2.2066	0.5798	0.5901
ENSG00000087586,18	AURKA	protein_coding	87	45	42	1.0223	0.419	0.6605
ENSG00000087586,18	AURKA	protein_coding	65	33	34	1.5946	0.4637	0.453
ENSG00000087586,18	AURKA	protein_coding	139	66	73	2.6448	0.7062	0.7221
ENSG00000087586,18	AURKA	protein_coding	97	55	42	1.6069	0.5296	0.588
ENSG00000087586,18	AURKA	protein_coding	128	74	54	1.7811	0.6394	0.783
ENSG00000087586,18	AURKA	protein_coding	102	54	48	1.9587	0.698	0.7857
ENSG00000087586,18	AURKA	protein_coding	40	25	15	1.4745	0.4341	0.4189
ENSG00000087586,18	AURKA	protein_coding	88	43	45	1.4098	0.5358	0.6465
ENSG00000087586,18	AURKA	protein_coding	94	45	49	2.0797	0.6455	0.6841
ENSG00000087586,18	AURKA	protein_coding	105	46	59	2.9094	0.8367	0.8192
ENSG00000087586,18	AURKA	protein_coding	70	37	33	1.2632	0.4969	0.6941
ENSG00000087586,18	AURKA	protein_coding	95	40	55	1.1188	0.441	0.6624
ENSG00000087586,18	AURKA	protein_coding	110	58	52	2.6445	0.6776	0.6513
ENSG00000087586,18	AURKA	protein_coding	121	70	51	3.0191	0.7185	0.7072
ENSG00000087586,18	AURKA	protein_coding	80	45	35	1.4357	0.4977	0.5584
ENSG00000087586,18	AURKA	protein_coding	94	38	56	2.0163	0.523	0.5094
ENSG00000087586,18	AURKA	protein_coding	127	68	59	3.2468	0.8493	0.981
ENSG00000087586,18	AURKA	protein_coding	96	45	51	2.2583	0.5358	0.5163
ENSG00000087586,18	AURKA	protein_coding	100	55	45	3.151	0.7759	0.7506
ENSG00000087586,18	AURKA	protein_coding	99	53	46	1.55	0.5554	0.7339
ENSG00000087586,18	AURKA	protein_coding	148	69	79	3.5789	0.879	0.809
ENSG00000087586,18	AURKA	protein_coding	122	76	46	2.8482	0.7481	0.7503
ENSG00000087586,18	AURKA	protein_coding	186	103	84	4.9289	1.1835	1.0689
ENSG00000087586,18	AURKA	protein_coding	56	31	25	1.1358	0.3732	0.4319
ENSG00000087586,18	AURKA	protein_coding	105	67	38	2.1116	0.6542	0.7172
ENSG00000087586,18	AURKA	protein_coding	88	35	53	2.0679	0.5843	0.6019
ENSG00000087586,18	AURKA	protein_coding	93	46	47	1.6902	0.6022	0.787
ENSG00000087586,18	AURKA	protein_coding	90	37	53	1.3645	0.5719	0.8812
