# Supplementary material for: Post-transcriptional control drives Aurora kinase A expression in human cancers
Source: PLoS One. 2024 Nov 11;19(11):e0310625. doi: 10.1371/journal.pone.0310625 (PMC11554201; doi:10.1371/journal.pone.0310625)
Supplement: S1 Data — (ZIP) [file pone.0310625.s006.zip › S1_Data/processed datasets_AURKA mRNA/TCGA-PRAD/Primary Tumors.xls]

## Sheet: Primary Tumors
gene_id	gene_name	gene_type	unstranded	stranded_first	stranded_second	tpm_unstranded	fpkm_unstranded	fpkm_uq_unstranded
ENSG00000087586,18	AURKA	protein_coding	146	73	73	2.9667	0.8178	0.8281
ENSG00000087586,18	AURKA	protein_coding	87	33	54	1.6586	0.7078	0.9771
ENSG00000087586,18	AURKA	protein_coding	42	19	23	1.1891	0.4235	0.5127
ENSG00000087586,18	AURKA	protein_coding	96	45	53	1.9593	0.7957	1.0035
ENSG00000087586,18	AURKA	protein_coding	61	34	27	1.737	0.6521	0.7202
ENSG00000087586,18	AURKA	protein_coding	81	37	44	2.6073	0.7619	0.77
ENSG00000087586,18	AURKA	protein_coding	174	90	84	3.1819	1.2803	1.4524
ENSG00000087586,18	AURKA	protein_coding	327	165	162	6.5474	1.7971	1.8691
ENSG00000087586,18	AURKA	protein_coding	153	72	81	3.6894	1.0599	1.059
ENSG00000087586,18	AURKA	protein_coding	160	75	85	3.5365	0.9578	0.9794
ENSG00000087586,18	AURKA	protein_coding	146	75	71	2.5193	0.7632	0.7919
ENSG00000087586,18	AURKA	protein_coding	489	243	246	10.973	3.7987	4.1262
ENSG00000087586,18	AURKA	protein_coding	443	211	233	9.3073	2.4596	2.4274
ENSG00000087586,18	AURKA	protein_coding	153	65	89	3.4548	0.9203	0.9315
ENSG00000087586,18	AURKA	protein_coding	153	78	75	3.4563	0.9713	0.9892
ENSG00000087586,18	AURKA	protein_coding	63	36	27	0.9407	0.5699	0.901
ENSG00000087586,18	AURKA	protein_coding	108	63	45	1.6006	0.5764	0.674
ENSG00000087586,18	AURKA	protein_coding	225	118	108	5.5075	1.4748	1.4894
ENSG00000087586,18	AURKA	protein_coding	121	72	49	2.9027	1.0578	1.5348
ENSG00000087586,18	AURKA	protein_coding	164	89	75	3.7067	1.1665	1.4261
ENSG00000087586,18	AURKA	protein_coding	100	49	51	4.1448	1.2116	1.2684
ENSG00000087586,18	AURKA	protein_coding	151	83	69	4.1864	1.2876	1.2737
ENSG00000087586,18	AURKA	protein_coding	98	49	50	2.3909	0.8286	0.9243
ENSG00000087586,18	AURKA	protein_coding	136	70	66	2.8207	0.8311	0.8653
ENSG00000087586,18	AURKA	protein_coding	218	102	116	3.9653	1.6394	2.1169
ENSG00000087586,18	AURKA	protein_coding	203	99	104	5.108	1.707	1.8199
ENSG00000087586,18	AURKA	protein_coding	235	118	117	4.6991	1.2642	1.2875
ENSG00000087586,18	AURKA	protein_coding	428	202	226	9.5879	2.5172	2.4572
ENSG00000087586,18	AURKA	protein_coding	513	253	260	9.1084	2.9983	3.6008
ENSG00000087586,18	AURKA	protein_coding	272	142	131	4.8161	1.8246	1.9764
ENSG00000087586,18	AURKA	protein_coding	335	172	164	6.4264	1.954	1.9752
ENSG00000087586,18	AURKA	protein_coding	241	119	122	5.2539	1.397	1.3924
ENSG00000087586,18	AURKA	protein_coding	201	114	87	4.7454	1.2599	1.2701
ENSG00000087586,18	AURKA	protein_coding	137	69	68	2.296	0.7209	0.7817
ENSG00000087586,18	AURKA	protein_coding	85	36	49	1.9882	0.5994	0.6473
ENSG00000087586,18	AURKA	protein_coding	158	80	79	3.2991	1.0041	1.065
ENSG00000087586,18	AURKA	protein_coding	1507	722	785	32.3341	10.015	9.4505
ENSG00000087586,18	AURKA	protein_coding	206	102	104	3.6364	1.113	1.1575
ENSG00000087586,18	AURKA	protein_coding	446	231	215	7.9056	2.1844	2.1997
ENSG00000087586,18	AURKA	protein_coding	63	23	40	2.0616	0.5753	0.5936
ENSG00000087586,18	AURKA	protein_coding	211	103	108	4.8341	1.3966	1.3559
ENSG00000087586,18	AURKA	protein_coding	168	84	84	2.6653	0.9001	0.9458
ENSG00000087586,18	AURKA	protein_coding	129	73	57	1.9108	0.8632	1.2085
ENSG00000087586,18	AURKA	protein_coding	179	80	99	4.4038	1.1626	1.1961
ENSG00000087586,18	AURKA	protein_coding	55	24	31	1.3522	0.4378	0.5609
ENSG00000087586,18	AURKA	protein_coding	127	62	65	2.4233	0.9198	1.0894
ENSG00000087586,18	AURKA	protein_coding	281	133	148	4.7119	1.3886	1.4921
ENSG00000087586,18	AURKA	protein_coding	150	68	83	5.0732	1.3098	1.2577
ENSG00000087586,18	AURKA	protein_coding	102	52	50	2.5144	0.73	0.7593
ENSG00000087586,18	AURKA	protein_coding	736	363	373	20.4586	6.592	6.259
ENSG00000087586,18	AURKA	protein_coding	125	63	62	2.603	0.7375	0.7511
ENSG00000087586,18	AURKA	protein_coding	247	126	122	6.6708	1.7197	1.5438
ENSG00000087586,18	AURKA	protein_coding	180	96	84	4.7319	1.9973	2.9131
ENSG00000087586,18	AURKA	protein_coding	111	50	61	3.4041	1.0137	1.0137
ENSG00000087586,18	AURKA	protein_coding	122	56	66	3.2846	0.9326	0.9306
ENSG00000087586,18	AURKA	protein_coding	270	133	137	7.0173	1.9842	1.8786
ENSG00000087586,18	AURKA	protein_coding	248	116	132	5.4852	1.716	1.7638
ENSG00000087586,18	AURKA	protein_coding	184	90	95	3.6634	1.1587	1.2286
ENSG00000087586,18	AURKA	protein_coding	535	271	264	27.868	9.5016	9.6117
ENSG00000087586,18	AURKA	protein_coding	74	32	43	1.5086	0.5495	0.8327
ENSG00000087586,18	AURKA	protein_coding	83	48	36	2.497	0.721	0.7604
ENSG00000087586,18	AURKA	protein_coding	120	66	54	2.0983	0.6645	0.7071
ENSG00000087586,18	AURKA	protein_coding	172	78	95	3.6716	1.1345	1.3912
ENSG00000087586,18	AURKA	protein_coding	121	67	55	2.8959	0.9184	1.0008
ENSG00000087586,18	AURKA	protein_coding	166	84	82	3.2551	1.0201	1.0803
ENSG00000087586,18	AURKA	protein_coding	129	67	62	2.5202	0.8405	1.0865
ENSG00000087586,18	AURKA	protein_coding	145	76	69	3.0625	0.8604	0.8838
ENSG00000087586,18	AURKA	protein_coding	129	68	61	2.9729	0.8888	0.9313
ENSG00000087586,18	AURKA	protein_coding	168	88	81	5.0507	1.5734	1.6272
ENSG00000087586,18	AURKA	protein_coding	335	162	173	8.7565	2.552	2.5969
ENSG00000087586,18	AURKA	protein_coding	113	61	52	2.8467	0.8119	0.8191
ENSG00000087586,18	AURKA	protein_coding	107	54	53	1.8886	0.597	0.7086
ENSG00000087586,18	AURKA	protein_coding	329	143	186	7.9418	2.6937	2.7972
ENSG00000087586,18	AURKA	protein_coding	133	73	60	3.6693	1.1953	1.2583
ENSG00000087586,18	AURKA	protein_coding	226	113	113	3.0102	0.8731	0.9616
ENSG00000087586,18	AURKA	protein_coding	324	168	156	8.0905	2.4423	2.5651
ENSG00000087586,18	AURKA	protein_coding	127	66	61	3.4445	1.0262	1.0269
ENSG00000087586,18	AURKA	protein_coding	182	96	86	3.4698	1.0825	1.1943
ENSG00000087586,18	AURKA	protein_coding	60	32	29	1.5505	0.4772	0.513
ENSG00000087586,18	AURKA	protein_coding	170	95	75	6.4104	2.5428	2.7788
ENSG00000087586,18	AURKA	protein_coding	275	136	139	7.1603	2.062	2.0324
ENSG00000087586,18	AURKA	protein_coding	351	179	173	7.5978	1.8875	1.7927
ENSG00000087586,18	AURKA	protein_coding	91	41	50	1.8689	0.565	0.5879
ENSG00000087586,18	AURKA	protein_coding	382	194	188	6.7783	2.1116	2.2446
ENSG00000087586,18	AURKA	protein_coding	76	43	33	3.1056	0.8964	0.8628
ENSG00000087586,18	AURKA	protein_coding	53	23	30	1.1476	0.3916	0.5276
ENSG00000087586,18	AURKA	protein_coding	188	86	102	3.2463	1.134	1.397
ENSG00000087586,18	AURKA	protein_coding	144	74	70	8.5395	2.3508	2.472
ENSG00000087586,18	AURKA	protein_coding	122	59	63	3.1265	1.1194	1.2694
ENSG00000087586,18	AURKA	protein_coding	100	59	41	1.9476	0.6728	0.8789
ENSG00000087586,18	AURKA	protein_coding	79	45	34	2.0446	0.6523	0.6757
ENSG00000087586,18	AURKA	protein_coding	386	195	191	8.1082	2.0078	1.9438
ENSG00000087586,18	AURKA	protein_coding	337	165	172	7.7869	2.9318	3.4308
ENSG00000087586,18	AURKA	protein_coding	58	22	36	2.0088	0.83	0.937
ENSG00000087586,18	AURKA	protein_coding	165	78	87	3.8062	1.1833	1.2227
ENSG00000087586,18	AURKA	protein_coding	147	75	72	3.7566	1.1802	1.1766
ENSG00000087586,18	AURKA	protein_coding	111	56	55	1.2542	0.6594	0.8624
ENSG00000087586,18	AURKA	protein_coding	90	47	43	2.064	0.6142	0.6134
ENSG00000087586,18	AURKA	protein_coding	197	90	108	3.6112	1.1092	1.1682
ENSG00000087586,18	AURKA	protein_coding	815	382	433	20.1175	5.5455	5.4682
ENSG00000087586,18	AURKA	protein_coding	261	127	134	8.8999	2.547	2.4629
ENSG00000087586,18	AURKA	protein_coding	83	41	42	1.5076	0.6743	0.8218
ENSG00000087586,18	AURKA	protein_coding	495	254	243	9.9443	2.5034	2.5789
ENSG00000087586,18	AURKA	protein_coding	355	161	194	4.8684	1.3898	1.3973
ENSG00000087586,18	AURKA	protein_coding	125	58	67	3.3084	0.9991	0.9874
ENSG00000087586,18	AURKA	protein_coding	86	46	41	2.0174	0.5767	0.593
ENSG00000087586,18	AURKA	protein_coding	614	289	326	13.4315	4.2411	4.2417
ENSG00000087586,18	AURKA	protein_coding	238	113	125	4.9583	1.3184	1.3071
ENSG00000087586,18	AURKA	protein_coding	117	68	49	3.6693	1.2294	1.4403
ENSG00000087586,18	AURKA	protein_coding	124	69	55	2.3424	0.707	0.7798
ENSG00000087586,18	AURKA	protein_coding	95	43	53	1.9929	0.5869	0.6326
ENSG00000087586,18	AURKA	protein_coding	350	172	178	5.7611	1.6218	1.685
ENSG00000087586,18	AURKA	protein_coding	194	100	95	3.2569	1.0439	1.235
ENSG00000087586,18	AURKA	protein_coding	135	62	73	3.1929	0.913	0.933
ENSG00000087586,18	AURKA	protein_coding	165	93	72	2.6394	0.8231	0.9087
ENSG00000087586,18	AURKA	protein_coding	124	66	58	2.9	0.7419	0.7367
ENSG00000087586,18	AURKA	protein_coding	93	48	45	1.6055	0.5146	0.5849
ENSG00000087586,18	AURKA	protein_coding	454	221	233	7.9907	2.2776	2.4302
ENSG00000087586,18	AURKA	protein_coding	165	86	79	3.1051	1.1614	1.4588
ENSG00000087586,18	AURKA	protein_coding	157	78	79	3.539	0.9793	1.0145
ENSG00000087586,18	AURKA	protein_coding	166	85	82	2.6925	0.8315	0.8747
ENSG00000087586,18	AURKA	protein_coding	49	20	29	1.2017	0.4267	0.5531
ENSG00000087586,18	AURKA	protein_coding	134	59	75	2.5522	0.8915	0.9609
ENSG00000087586,18	AURKA	protein_coding	277	133	144	11.8903	2.9555	2.9452
ENSG00000087586,18	AURKA	protein_coding	191	89	102	3.7082	0.9321	0.9544
ENSG00000087586,18	AURKA	protein_coding	415	200	215	7.5598	2.5214	3.2008
ENSG00000087586,18	AURKA	protein_coding	458	218	240	6.7023	2.0337	2.2272
ENSG00000087586,18	AURKA	protein_coding	86	44	42	1.7828	0.8215	0.8936
ENSG00000087586,18	AURKA	protein_coding	101	53	48	2.4713	0.8081	0.8719
ENSG00000087586,18	AURKA	protein_coding	248	133	115	5.557	1.7572	1.8416
ENSG00000087586,18	AURKA	protein_coding	60	33	27	1.8276	0.5432	0.5575
ENSG00000087586,18	AURKA	protein_coding	131	72	60	2.5988	1.0361	1.2039
ENSG00000087586,18	AURKA	protein_coding	740	372	369	18.0075	6.176	7.1444
ENSG00000087586,18	AURKA	protein_coding	191	111	80	3.2867	1.1289	1.2827
ENSG00000087586,18	AURKA	protein_coding	1144	579	567	17.6389	4.3906	4.4184
ENSG00000087586,18	AURKA	protein_coding	151	84	67	2.572	0.7204	0.7385
ENSG00000087586,18	AURKA	protein_coding	48	20	28	2.5622	0.9015	1.1899
ENSG00000087586,18	AURKA	protein_coding	224	116	108	5.2104	1.7342	1.8312
ENSG00000087586,18	AURKA	protein_coding	243	112	131	4.7382	1.3933	1.3965
ENSG00000087586,18	AURKA	protein_coding	180	103	78	3.6514	1.3263	1.6218
ENSG00000087586,18	AURKA	protein_coding	140	71	69	4.0985	1.3648	1.4859
ENSG00000087586,18	AURKA	protein_coding	158	79	79	3.2443	1.0331	1.1036
ENSG00000087586,18	AURKA	protein_coding	211	124	88	3.1346	1.1314	1.3716
ENSG00000087586,18	AURKA	protein_coding	189	100	89	5.1506	1.7642	1.9036
ENSG00000087586,18	AURKA	protein_coding	130	63	67	1.7944	0.7931	1.1443
ENSG00000087586,18	AURKA	protein_coding	252	114	139	5.9567	1.7884	1.7067
ENSG00000087586,18	AURKA	protein_coding	174	80	95	3.6132	0.8997	0.9207
ENSG00000087586,18	AURKA	protein_coding	118	62	57	2.796	0.8408	0.8614
ENSG00000087586,18	AURKA	protein_coding	132	72	60	2.9875	0.9499	1.154
ENSG00000087586,18	AURKA	protein_coding	167	96	71	3.9464	1.2879	1.5184
ENSG00000087586,18	AURKA	protein_coding	198	106	92	4.5802	1.348	1.4036
ENSG00000087586,18	AURKA	protein_coding	153	75	78	3.0374	1.0972	1.3108
ENSG00000087586,18	AURKA	protein_coding	169	84	85	4.8481	1.6324	1.7977
ENSG00000087586,18	AURKA	protein_coding	93	48	45	2.6	0.8615	0.9619
ENSG00000087586,18	AURKA	protein_coding	322	151	171	8.4942	2.8715	3.0614
ENSG00000087586,18	AURKA	protein_coding	128	75	53	2.815	0.8533	0.8814
ENSG00000087586,18	AURKA	protein_coding	60	29	31	1.4094	0.4208	0.4419
ENSG00000087586,18	AURKA	protein_coding	41	21	20	0.6235	0.3697	0.6279
ENSG00000087586,18	AURKA	protein_coding	422	216	206	18.6136	5.1519	5.1158
ENSG00000087586,18	AURKA	protein_coding	113	61	52	2.1297	0.6579	0.7413
ENSG00000087586,18	AURKA	protein_coding	420	214	206	12.2129	3.8723	3.8796
ENSG00000087586,18	AURKA	protein_coding	212	107	105	6.5175	2.0585	2.1424
ENSG00000087586,18	AURKA	protein_coding	271	134	137	6.4733	1.8314	1.8123
ENSG00000087586,18	AURKA	protein_coding	285	143	143	3.3412	1.0107	1.1358
ENSG00000087586,18	AURKA	protein_coding	101	59	42	2.537	0.8972	0.9514
ENSG00000087586,18	AURKA	protein_coding	139	64	75	3.0991	0.9765	1.008
ENSG00000087586,18	AURKA	protein_coding	111	58	53	3.5033	0.947	0.9528
ENSG00000087586,18	AURKA	protein_coding	82	39	43	1.1909	0.653	0.944
ENSG00000087586,18	AURKA	protein_coding	299	148	151	8.0543	2.7971	2.7548
ENSG00000087586,18	AURKA	protein_coding	565	263	302	10.4701	3.2543	3.2408
ENSG00000087586,18	AURKA	protein_coding	143	75	68	4.9278	1.345	1.3081
ENSG00000087586,18	AURKA	protein_coding	680	346	334	13.9099	3.9909	4.1218
ENSG00000087586,18	AURKA	protein_coding	185	96	89	4.8137	1.2473	1.207
ENSG00000087586,18	AURKA	protein_coding	46	27	19	1.0092	0.3518	0.512
ENSG00000087586,18	AURKA	protein_coding	108	48	60	2.6414	0.7632	0.7995
ENSG00000087586,18	AURKA	protein_coding	82	45	39	1.819	0.5627	0.6079
ENSG00000087586,18	AURKA	protein_coding	109	59	50	2.5678	0.6662	0.6697
ENSG00000087586,18	AURKA	protein_coding	68	34	34	1.5124	0.55	0.6792
ENSG00000087586,18	AURKA	protein_coding	166	79	87	4.4707	1.5047	1.5664
ENSG00000087586,18	AURKA	protein_coding	370	196	177	5.654	1.6854	1.7971
ENSG00000087586,18	AURKA	protein_coding	157	83	74	5.9644	1.8205	1.9313
ENSG00000087586,18	AURKA	protein_coding	553	282	272	12.3984	4.8227	4.7466
ENSG00000087586,18	AURKA	protein_coding	60	35	26	1.3549	0.4746	0.4963
ENSG00000087586,18	AURKA	protein_coding	109	55	55	3.4917	1.0655	1.1434
ENSG00000087586,18	AURKA	protein_coding	217	101	116	5.247	1.4485	1.5591
ENSG00000087586,18	AURKA	protein_coding	73	38	35	1.8606	0.6217	0.7148
ENSG00000087586,18	AURKA	protein_coding	57	22	35	1.325	0.4123	0.458
ENSG00000087586,18	AURKA	protein_coding	115	57	60	1.8245	0.5849	0.64
ENSG00000087586,18	AURKA	protein_coding	310	154	156	5.7832	1.4243	1.395
ENSG00000087586,18	AURKA	protein_coding	154	74	80	4.3793	1.343	1.4456
ENSG00000087586,18	AURKA	protein_coding	44	20	24	1.3784	0.4688	0.4942
ENSG00000087586,18	AURKA	protein_coding	103	48	55	2.5779	0.7032	0.7313
ENSG00000087586,18	AURKA	protein_coding	318	154	164	8.2007	2.4754	2.5159
ENSG00000087586,18	AURKA	protein_coding	481	242	239	9.0517	2.8234	2.8162
ENSG00000087586,18	AURKA	protein_coding	178	84	94	3.7062	1.179	1.2523
ENSG00000087586,18	AURKA	protein_coding	81	46	35	3.7692	1.0039	0.964
ENSG00000087586,18	AURKA	protein_coding	140	70	70	3.724	1.1882	1.4763
ENSG00000087586,18	AURKA	protein_coding	299	141	158	5.7944	1.5179	1.4792
ENSG00000087586,18	AURKA	protein_coding	88	52	36	1.7057	0.6315	0.7102
ENSG00000087586,18	AURKA	protein_coding	78	34	44	2.246	0.6888	0.6638
ENSG00000087586,18	AURKA	protein_coding	82	44	38	1.8385	0.6236	0.7742
ENSG00000087586,18	AURKA	protein_coding	116	61	55	3.1792	0.8556	0.8493
ENSG00000087586,18	AURKA	protein_coding	333	174	159	6.5623	2.4893	2.9391
ENSG00000087586,18	AURKA	protein_coding	183	88	95	3.2375	0.8893	0.9187
ENSG00000087586,18	AURKA	protein_coding	477	252	226	13.5256	3.8203	3.6842
ENSG00000087586,18	AURKA	protein_coding	436	221	216	7.9283	1.9873	2.0369
ENSG00000087586,18	AURKA	protein_coding	84	33	51	2.4784	0.7893	0.8238
ENSG00000087586,18	AURKA	protein_coding	126	65	61	3.2585	0.9267	0.9046
ENSG00000087586,18	AURKA	protein_coding	78	43	35	2.3006	0.7984	0.9265
ENSG00000087586,18	AURKA	protein_coding	1629	819	811	35.6724	9.7668	9.8458
ENSG00000087586,18	AURKA	protein_coding	198	93	105	4.6702	1.3579	1.3906
ENSG00000087586,18	AURKA	protein_coding	114	50	64	3.4843	1.1373	1.2223
ENSG00000087586,18	AURKA	protein_coding	220	104	116	6.1879	1.5708	1.5675
ENSG00000087586,18	AURKA	protein_coding	189	106	84	4.2536	1.2559	1.2706
ENSG00000087586,18	AURKA	protein_coding	94	49	45	1.8903	0.7629	0.9613
ENSG00000087586,18	AURKA	protein_coding	75	41	34	2.3449	0.7159	0.7502
ENSG00000087586,18	AURKA	protein_coding	171	84	88	3.5115	1.0698	1.1333
ENSG00000087586,18	AURKA	protein_coding	105	48	57	2.1038	0.5803	0.5651
ENSG00000087586,18	AURKA	protein_coding	144	70	74	4.1795	1.1235	1.1331
ENSG00000087586,18	AURKA	protein_coding	161	80	82	3.7159	1.3189	1.5452
ENSG00000087586,18	AURKA	protein_coding	84	38	46	2.7958	0.8353	0.8286
ENSG00000087586,18	AURKA	protein_coding	77	43	34	2.7489	0.7059	0.6831
ENSG00000087586,18	AURKA	protein_coding	222	106	117	4.9828	1.3947	1.3946
ENSG00000087586,18	AURKA	protein_coding	162	73	89	4.514	1.3007	1.3097
ENSG00000087586,18	AURKA	protein_coding	116	58	58	3.1827	0.9197	1.0294
ENSG00000087586,18	AURKA	protein_coding	298	152	146	4.774	1.4212	1.538
ENSG00000087586,18	AURKA	protein_coding	315	138	177	6.9522	1.7785	1.7585
ENSG00000087586,18	AURKA	protein_coding	194	98	96	5.5692	1.4591	1.4835
ENSG00000087586,18	AURKA	protein_coding	212	94	118	3.2866	0.8671	0.8757
ENSG00000087586,18	AURKA	protein_coding	130	68	62	2.7361	0.7853	0.7995
ENSG00000087586,18	AURKA	protein_coding	187	82	105	4.275	1.1582	1.2249
ENSG00000087586,18	AURKA	protein_coding	261	127	134	5.3832	2.379	3.0537
ENSG00000087586,18	AURKA	protein_coding	308	166	143	9.8506	2.851	2.9451
ENSG00000087586,18	AURKA	protein_coding	418	202	216	7.093	2.4532	2.764
ENSG00000087586,18	AURKA	protein_coding	457	220	238	14.7871	4.8792	5.3714
ENSG00000087586,18	AURKA	protein_coding	280	145	135	7.1928	1.9404	1.8476
ENSG00000087586,18	AURKA	protein_coding	120	53	67	3.1113	1.1007	1.199
ENSG00000087586,18	AURKA	protein_coding	82	35	47	1.3075	0.464	0.6341
ENSG00000087586,18	AURKA	protein_coding	81	26	55	1.8538	0.7326	1.0596
ENSG00000087586,18	AURKA	protein_coding	210	103	107	4.2024	1.5023	1.5193
ENSG00000087586,18	AURKA	protein_coding	94	45	49	2.2257	0.771	0.8573
ENSG00000087586,18	AURKA	protein_coding	349	184	166	8.6051	2.5827	2.6621
ENSG00000087586,18	AURKA	protein_coding	256	134	122	3.8961	1.022	1.0249
ENSG00000087586,18	AURKA	protein_coding	358	179	180	6.9641	2.3568	2.6393
ENSG00000087586,18	AURKA	protein_coding	151	79	73	2.4807	0.7444	0.8101
ENSG00000087586,18	AURKA	protein_coding	92	36	56	2.4373	0.6919	0.7084
ENSG00000087586,18	AURKA	protein_coding	110	54	56	1.9654	0.5977	0.678
ENSG00000087586,18	AURKA	protein_coding	350	156	194	8.0481	2.1643	2.1319
ENSG00000087586,18	AURKA	protein_coding	418	197	221	10.2397	2.5385	2.5448
ENSG00000087586,18	AURKA	protein_coding	128	76	52	2.178	0.8127	0.9636
ENSG00000087586,18	AURKA	protein_coding	89	44	45	3.5858	1.0565	1.0649
ENSG00000087586,18	AURKA	protein_coding	126	66	60	3.2285	0.9422	1.0219
ENSG00000087586,18	AURKA	protein_coding	196	88	108	4.7704	1.428	1.4046
ENSG00000087586,18	AURKA	protein_coding	81	39	42	1.9162	0.771	0.8628
ENSG00000087586,18	AURKA	protein_coding	95	54	41	2.2949	0.7074	0.6944
ENSG00000087586,18	AURKA	protein_coding	117	63	54	2.7855	0.8371	0.88
ENSG00000087586,18	AURKA	protein_coding	211	108	103	4.1523	1.6683	1.9416
ENSG00000087586,18	AURKA	protein_coding	193	89	104	4.024	1.2828	1.3011
ENSG00000087586,18	AURKA	protein_coding	195	98	97	3.9548	1.2388	1.4681
ENSG00000087586,18	AURKA	protein_coding	399	200	200	11.0518	3.1912	3.207
ENSG00000087586,18	AURKA	protein_coding	189	86	103	6.8441	1.9457	1.9431
ENSG00000087586,18	AURKA	protein_coding	133	68	66	2.7466	0.8611	0.9938
ENSG00000087586,18	AURKA	protein_coding	198	103	95	3.8024	1.2039	1.2678
ENSG00000087586,18	AURKA	protein_coding	95	49	47	2.5766	0.8394	0.9012
ENSG00000087586,18	AURKA	protein_coding	215	100	115	2.7195	0.794	0.8533
ENSG00000087586,18	AURKA	protein_coding	431	234	197	10.4927	3.9344	4.0628
ENSG00000087586,18	AURKA	protein_coding	592	302	290	25.0574	7.5325	7.0272
ENSG00000087586,18	AURKA	protein_coding	243	110	133	4.6306	1.1502	1.1034
ENSG00000087586,18	AURKA	protein_coding	298	142	157	4.8677	1.5293	1.6023
ENSG00000087586,18	AURKA	protein_coding	159	77	82	3.2007	1.1586	1.3187
ENSG00000087586,18	AURKA	protein_coding	2166	1103	1063	45.5156	12.6301	12.438
ENSG00000087586,18	AURKA	protein_coding	1250	607	644	14.1663	4.4326	4.6382
ENSG00000087586,18	AURKA	protein_coding	171	90	81	2.7494	0.8419	0.916
ENSG00000087586,18	AURKA	protein_coding	227	109	118	6.3703	2.0375	2.0734
ENSG00000087586,18	AURKA	protein_coding	213	100	113	4.0124	0.9785	1.0051
ENSG00000087586,18	AURKA	protein_coding	64	31	33	1.3446	0.4309	0.4635
ENSG00000087586,18	AURKA	protein_coding	104	67	37	2.4084	0.6767	0.6871
ENSG00000087586,18	AURKA	protein_coding	285	148	137	6.453	2.0935	2.2846
ENSG00000087586,18	AURKA	protein_coding	445	235	210	10.6669	3.4402	3.3914
ENSG00000087586,18	AURKA	protein_coding	172	87	85	4.1088	1.2272	1.2589
ENSG00000087586,18	AURKA	protein_coding	175	90	85	3.5869	0.973	0.9705
ENSG00000087586,18	AURKA	protein_coding	199	115	84	3.7332	1.0396	1.071
ENSG00000087586,18	AURKA	protein_coding	68	32	36	1.6239	0.5637	0.64
ENSG00000087586,18	AURKA	protein_coding	299	145	155	6.369	2.0494	2.3292
ENSG00000087586,18	AURKA	protein_coding	39	21	18	0.3912	0.2678	0.5091
ENSG00000087586,18	AURKA	protein_coding	79	43	36	3.3205	1.0783	1.1077
ENSG00000087586,18	AURKA	protein_coding	281	132	152	5.9836	1.5665	1.5124
ENSG00000087586,18	AURKA	protein_coding	87	45	44	1.8973	0.5927	0.6261
ENSG00000087586,18	AURKA	protein_coding	169	80	89	2.4947	0.9149	1.1054
ENSG00000087586,18	AURKA	protein_coding	192	102	90	4.2453	1.4384	1.626
ENSG00000087586,18	AURKA	protein_coding	217	105	112	4.0935	1.3621	1.4916
ENSG00000087586,18	AURKA	protein_coding	103	51	52	2.51	0.6804	0.6879
ENSG00000087586,18	AURKA	protein_coding	288	142	146	7.0309	2.1225	2.0876
ENSG00000087586,18	AURKA	protein_coding	204	107	97	4.6097	1.2708	1.2303
ENSG00000087586,18	AURKA	protein_coding	154	77	77	3.2075	0.7986	0.8503
ENSG00000087586,18	AURKA	protein_coding	619	300	320	10.0668	3.1965	3.283
ENSG00000087586,18	AURKA	protein_coding	176	85	92	3.393	0.9425	0.9708
ENSG00000087586,18	AURKA	protein_coding	221	114	107	5.0629	1.2105	1.1879
ENSG00000087586,18	AURKA	protein_coding	233	123	110	6.19	1.8876	1.9719
ENSG00000087586,18	AURKA	protein_coding	173	94	80	3.6342	1.2342	1.3279
ENSG00000087586,18	AURKA	protein_coding	238	123	116	5.7749	1.7287	1.7528
ENSG00000087586,18	AURKA	protein_coding	145	85	60	3.5617	1.0776	1.1856
ENSG00000087586,18	AURKA	protein_coding	138	80	58	2.8053	0.8204	0.8343
ENSG00000087586,18	AURKA	protein_coding	112	50	62	1.9733	0.6742	0.9595
ENSG00000087586,18	AURKA	protein_coding	598	301	300	11.074	3.3983	3.7808
ENSG00000087586,18	AURKA	protein_coding	48	26	22	1.0882	0.3656	0.4413
ENSG00000087586,18	AURKA	protein_coding	269	144	125	5.2852	1.6812	1.7442
ENSG00000087586,18	AURKA	protein_coding	97	49	48	3.3107	1.0794	1.104
ENSG00000087586,18	AURKA	protein_coding	283	118	165	6.1441	1.8342	1.9335
ENSG00000087586,18	AURKA	protein_coding	213	100	113	4.5802	1.2912	1.3475
ENSG00000087586,18	AURKA	protein_coding	187	100	87	4.5623	1.175	1.2077
ENSG00000087586,18	AURKA	protein_coding	146	69	77	3.08	1.0998	1.2725
ENSG00000087586,18	AURKA	protein_coding	188	91	97	3.8058	1.1932	1.4083
ENSG00000087586,18	AURKA	protein_coding	88	44	44	2.642	0.9643	1.2119
ENSG00000087586,18	AURKA	protein_coding	109	58	52	3.4044	1.0189	1.0459
ENSG00000087586,18	AURKA	protein_coding	156	63	93	2.7784	0.8193	0.9088
ENSG00000087586,18	AURKA	protein_coding	258	129	129	3.932	1.2974	1.3639
ENSG00000087586,18	AURKA	protein_coding	156	83	73	2.9499	0.8133	0.8213
ENSG00000087586,18	AURKA	protein_coding	271	136	135	3.7462	1.6226	2.303
ENSG00000087586,18	AURKA	protein_coding	133	73	60	3.9538	1.1611	1.0985
ENSG00000087586,18	AURKA	protein_coding	53	23	30	1.5148	0.4062	0.4045
ENSG00000087586,18	AURKA	protein_coding	332	144	188	7.0409	2.5051	2.5829
ENSG00000087586,18	AURKA	protein_coding	178	80	99	3.3124	0.9822	0.9871
ENSG00000087586,18	AURKA	protein_coding	114	58	56	3.6891	1.025	1.0024
ENSG00000087586,18	AURKA	protein_coding	631	303	328	14.7428	3.8606	3.8248
ENSG00000087586,18	AURKA	protein_coding	131	65	66	4.3993	1.7422	1.956
ENSG00000087586,18	AURKA	protein_coding	150	76	74	3.0448	0.9154	0.9564
ENSG00000087586,18	AURKA	protein_coding	306	170	136	6.5713	2.318	2.5078
ENSG00000087586,18	AURKA	protein_coding	104	49	55	3.3416	1.0212	1.0672
ENSG00000087586,18	AURKA	protein_coding	350	182	168	5.9834	1.5341	1.5353
ENSG00000087586,18	AURKA	protein_coding	362	181	181	7.8481	2.6272	2.6707
ENSG00000087586,18	AURKA	protein_coding	241	115	127	5.466	1.4261	1.4525
ENSG00000087586,18	AURKA	protein_coding	109	62	47	2.5856	0.8096	0.8502
ENSG00000087586,18	AURKA	protein_coding	140	82	58	2.4561	0.7075	0.688
ENSG00000087586,18	AURKA	protein_coding	170	86	84	3.6749	0.9658	0.9625
ENSG00000087586,18	AURKA	protein_coding	52	24	28	1.6154	0.5053	0.5262
ENSG00000087586,18	AURKA	protein_coding	566	295	271	11.583	3.3456	3.4465
ENSG00000087586,18	AURKA	protein_coding	134	66	68	4.2213	1.5439	1.7593
ENSG00000087586,18	AURKA	protein_coding	241	117	124	5.659	1.6745	1.6095
ENSG00000087586,18	AURKA	protein_coding	122	71	51	2.3993	0.9183	1.1753
ENSG00000087586,18	AURKA	protein_coding	109	51	58	2.4567	0.8503	1.0473
ENSG00000087586,18	AURKA	protein_coding	215	88	127	3.2688	0.9577	1.0895
ENSG00000087586,18	AURKA	protein_coding	98	43	55	2.5467	0.7728	0.858
ENSG00000087586,18	AURKA	protein_coding	229	111	118	4.9236	1.5559	1.6016
ENSG00000087586,18	AURKA	protein_coding	204	111	93	4.7593	1.352	1.4024
ENSG00000087586,18	AURKA	protein_coding	142	74	68	2.7731	0.8221	0.8224
ENSG00000087586,18	AURKA	protein_coding	62	35	27	3.7449	1.1552	1.1914
ENSG00000087586,18	AURKA	protein_coding	379	183	197	4.7288	1.3259	1.4118
ENSG00000087586,18	AURKA	protein_coding	94	51	43	1.7837	0.7116	0.9251
ENSG00000087586,18	AURKA	protein_coding	201	96	105	3.6456	1.1351	1.1849
ENSG00000087586,18	AURKA	protein_coding	88	50	38	1.9348	0.7799	0.9088
ENSG00000087586,18	AURKA	protein_coding	83	41	42	2.0807	0.5952	0.621
ENSG00000087586,18	AURKA	protein_coding	95	50	45	2.5566	0.7428	0.7655
ENSG00000087586,18	AURKA	protein_coding	292	152	140	9.4161	3.0851	3.1609
ENSG00000087586,18	AURKA	protein_coding	341	169	172	6.2905	1.9803	2.0296
ENSG00000087586,18	AURKA	protein_coding	261	131	130	6.8099	1.9879	1.9128
ENSG00000087586,18	AURKA	protein_coding	86	45	42	2.1442	0.5999	0.6154
ENSG00000087586,18	AURKA	protein_coding	88	48	40	2.3552	0.7107	0.7571
ENSG00000087586,18	AURKA	protein_coding	183	78	106	4.719	1.3038	1.3254
ENSG00000087586,18	AURKA	protein_coding	146	78	68	4.2469	1.1908	1.2419
ENSG00000087586,18	AURKA	protein_coding	767	386	381	19.2694	6.2638	6.5088
ENSG00000087586,18	AURKA	protein_coding	138	72	66	2.6757	0.762	0.7934
ENSG00000087586,18	AURKA	protein_coding	96	55	41	2.4152	0.7921	0.8264
ENSG00000087586,18	AURKA	protein_coding	194	92	103	5.0074	1.3949	1.444
ENSG00000087586,18	AURKA	protein_coding	348	186	162	7.1813	1.7022	1.6089
ENSG00000087586,18	AURKA	protein_coding	50	25	25	1.2068	0.3953	0.4776
ENSG00000087586,18	AURKA	protein_coding	204	96	108	3.9061	1.1023	1.2416
ENSG00000087586,18	AURKA	protein_coding	122	62	61	2.8343	0.825	0.7859
ENSG00000087586,18	AURKA	protein_coding	590	286	304	11.5645	3.809	4.3235
ENSG00000087586,18	AURKA	protein_coding	285	148	137	6.1907	1.5826	1.5773
ENSG00000087586,18	AURKA	protein_coding	280	119	161	8.5575	2.5361	2.5199
ENSG00000087586,18	AURKA	protein_coding	204	110	94	3.9419	1.3218	1.4584
ENSG00000087586,18	AURKA	protein_coding	149	85	64	3.5677	1.0883	1.1923
ENSG00000087586,18	AURKA	protein_coding	162	84	79	3.1115	0.9765	1.034
ENSG00000087586,18	AURKA	protein_coding	91	44	47	1.8706	0.6103	0.6568
ENSG00000087586,18	AURKA	protein_coding	223	95	128	4.8857	1.2664	1.2527
ENSG00000087586,18	AURKA	protein_coding	264	132	132	6.3249	2.1796	2.4076
ENSG00000087586,18	AURKA	protein_coding	88	44	44	2.0914	0.6933	0.7777
ENSG00000087586,18	AURKA	protein_coding	204	99	105	4.2575	1.463	1.6087
ENSG00000087586,18	AURKA	protein_coding	75	38	38	1.7887	0.5892	0.6589
ENSG00000087586,18	AURKA	protein_coding	217	105	112	4.8538	1.4359	1.6233
ENSG00000087586,18	AURKA	protein_coding	66	34	32	1.4999	0.5231	0.5533
ENSG00000087586,18	AURKA	protein_coding	115	67	49	2.4777	0.6965	0.7189
ENSG00000087586,18	AURKA	protein_coding	134	69	65	3.4807	1.0926	1.1875
ENSG00000087586,18	AURKA	protein_coding	49	27	22	1.3701	0.4194	0.4208
ENSG00000087586,18	AURKA	protein_coding	602	310	292	13.6259	3.4448	3.2603
ENSG00000087586,18	AURKA	protein_coding	247	131	116	3.4058	1.6191	1.996
ENSG00000087586,18	AURKA	protein_coding	217	107	110	5.4833	1.8226	1.971
ENSG00000087586,18	AURKA	protein_coding	243	111	132	3.9778	1.2186	1.3767
ENSG00000087586,18	AURKA	protein_coding	57	28	29	1.4178	0.4548	0.4738
ENSG00000087586,18	AURKA	protein_coding	241	109	132	4.5977	1.5072	1.4778
ENSG00000087586,18	AURKA	protein_coding	582	276	307	10.9329	3.3541	3.3035
ENSG00000087586,18	AURKA	protein_coding	156	78	79	3.478	0.9495	0.9515
ENSG00000087586,18	AURKA	protein_coding	184	99	86	4.6699	1.424	1.4309
ENSG00000087586,18	AURKA	protein_coding	67	37	30	1.7472	0.6302	0.7922
ENSG00000087586,18	AURKA	protein_coding	80	35	45	1.8244	0.6323	0.6847
ENSG00000087586,18	AURKA	protein_coding	176	85	91	2.8579	0.9647	1.0423
ENSG00000087586,18	AURKA	protein_coding	72	36	37	1.5049	0.4756	0.558
ENSG00000087586,18	AURKA	protein_coding	104	52	52	2.3511	0.7827	0.8314
ENSG00000087586,18	AURKA	protein_coding	74	31	43	2.1709	0.6859	0.7106
ENSG00000087586,18	AURKA	protein_coding	124	69	55	2.6127	0.888	0.9998
ENSG00000087586,18	AURKA	protein_coding	361	186	175	6.1174	1.7272	1.8318
ENSG00000087586,18	AURKA	protein_coding	245	128	117	4.7404	1.6769	1.9193
ENSG00000087586,18	AURKA	protein_coding	103	51	52	2.9439	0.9236	0.9165
ENSG00000087586,18	AURKA	protein_coding	930	448	483	19.2644	5.478	5.2705
ENSG00000087586,18	AURKA	protein_coding	257	132	125	4.8892	1.8159	1.7213
ENSG00000087586,18	AURKA	protein_coding	57	31	26	1.5691	0.5844	0.6546
ENSG00000087586,18	AURKA	protein_coding	126	55	71	2.0385	0.5734	0.619
ENSG00000087586,18	AURKA	protein_coding	80	46	34	1.6674	0.4551	0.4458
ENSG00000087586,18	AURKA	protein_coding	107	51	58	2.6041	0.8182	0.8203
ENSG00000087586,18	AURKA	protein_coding	286	135	151	4.6568	1.5366	1.702
ENSG00000087586,18	AURKA	protein_coding	125	56	69	2.6094	0.7739	0.8354
ENSG00000087586,18	AURKA	protein_coding	141	74	67	3.4632	0.943	0.9756
ENSG00000087586,18	AURKA	protein_coding	277	134	143	5.3697	1.545	1.548
ENSG00000087586,18	AURKA	protein_coding	477	245	232	9.9801	3.1666	3.5619
ENSG00000087586,18	AURKA	protein_coding	427	205	222	6.2608	1.6857	1.7156
ENSG00000087586,18	AURKA	protein_coding	132	69	63	2.5214	0.9168	1.0414
ENSG00000087586,18	AURKA	protein_coding	581	300	282	11.0064	3.4797	3.9409
ENSG00000087586,18	AURKA	protein_coding	328	154	174	11.5176	3.8056	3.73
ENSG00000087586,18	AURKA	protein_coding	325	163	162	7.3279	2.0446	2.2422
ENSG00000087586,18	AURKA	protein_coding	143	68	76	3.6275	1.1233	1.2108
ENSG00000087586,18	AURKA	protein_coding	150	75	75	4.5657	1.2249	1.2627
ENSG00000087586,18	AURKA	protein_coding	86	48	38	2.8328	0.8545	0.85
ENSG00000087586,18	AURKA	protein_coding	247	116	131	3.7355	1.3443	1.4024
ENSG00000087586,18	AURKA	protein_coding	319	165	154	7.7496	2.1241	2.3123
ENSG00000087586,18	AURKA	protein_coding	144	68	76	3.8136	1.0701	1.0405
ENSG00000087586,18	AURKA	protein_coding	153	80	73	3.1854	0.9295	0.9558
ENSG00000087586,18	AURKA	protein_coding	96	52	45	2.6083	0.7455	0.7557
ENSG00000087586,18	AURKA	protein_coding	107	62	45	3.9368	1.223	1.2093
ENSG00000087586,18	AURKA	protein_coding	287	153	134	5.5575	1.565	1.524
ENSG00000087586,18	AURKA	protein_coding	292	154	138	6.5027	1.9764	2.1543
ENSG00000087586,18	AURKA	protein_coding	126	58	68	2.7923	0.9094	1.0141
ENSG00000087586,18	AURKA	protein_coding	158	82	77	4.1061	1.1608	1.1435
ENSG00000087586,18	AURKA	protein_coding	87	54	33	1.7446	0.5682	0.6973
ENSG00000087586,18	AURKA	protein_coding	451	206	245	8.4655	2.3825	2.3378
ENSG00000087586,18	AURKA	protein_coding	287	140	148	9.1536	3.0017	3.2014
ENSG00000087586,18	AURKA	protein_coding	191	83	108	4.8187	1.2199	1.1764
ENSG00000087586,18	AURKA	protein_coding	125	51	74	3.0014	0.9641	1.0765
ENSG00000087586,18	AURKA	protein_coding	255	127	128	6.6562	1.8034	1.799
ENSG00000087586,18	AURKA	protein_coding	293	142	151	4.4424	1.2627	1.2997
ENSG00000087586,18	AURKA	protein_coding	227	111	116	6.7425	2.0168	2.1591
ENSG00000087586,18	AURKA	protein_coding	141	91	50	2.9623	0.9416	0.9837
ENSG00000087586,18	AURKA	protein_coding	384	195	190	6.6496	1.9508	2.0009
ENSG00000087586,18	AURKA	protein_coding	468	238	230	11.299	2.8325	2.6706
ENSG00000087586,18	AURKA	protein_coding	90	53	37	2.0666	0.6967	0.7876
ENSG00000087586,18	AURKA	protein_coding	110	46	64	6.9508	1.6494	1.5002
ENSG00000087586,18	AURKA	protein_coding	80	36	44	1.7375	0.7375	0.9275
ENSG00000087586,18	AURKA	protein_coding	95	47	48	1.8076	0.8761	1.0637
ENSG00000087586,18	AURKA	protein_coding	146	70	76	3.1467	1.0525	1.1672
ENSG00000087586,18	AURKA	protein_coding	155	77	78	2.9522	0.9377	1.0116
ENSG00000087586,18	AURKA	protein_coding	216	105	111	3.5463	1.1318	1.2398
ENSG00000087586,18	AURKA	protein_coding	134	63	72	2.3114	0.7569	0.8471
ENSG00000087586,18	AURKA	protein_coding	122	73	49	2.5966	0.9867	1.1116
ENSG00000087586,18	AURKA	protein_coding	305	163	142	6.6161	1.8789	1.9764
ENSG00000087586,18	AURKA	protein_coding	391	189	202	8.7708	2.5999	2.7585
ENSG00000087586,18	AURKA	protein_coding	176	80	96	3.61	0.9427	0.9228
ENSG00000087586,18	AURKA	protein_coding	128	62	67	3.4961	0.8881	0.8888
ENSG00000087586,18	AURKA	protein_coding	188	109	79	3.4235	1.046	1.2243
ENSG00000087586,18	AURKA	protein_coding	215	101	114	5.5597	1.8413	2.4972
ENSG00000087586,18	AURKA	protein_coding	62	35	28	1.5625	0.7099	0.8707
ENSG00000087586,18	AURKA	protein_coding	212	112	100	5.9658	1.9118	1.9958
ENSG00000087586,18	AURKA	protein_coding	192	98	94	3.1994	1.185	1.4459
ENSG00000087586,18	AURKA	protein_coding	146	70	77	3.2177	0.9373	0.957
ENSG00000087586,18	AURKA	protein_coding	147	74	73	2.9786	0.9986	1.0769
ENSG00000087586,18	AURKA	protein_coding	143	71	72	3.1361	0.922	0.9906
ENSG00000087586,18	AURKA	protein_coding	178	86	92	3.7899	1.1746	1.4816
ENSG00000087586,18	AURKA	protein_coding	112	60	52	2.2965	0.7798	0.8479
ENSG00000087586,18	AURKA	protein_coding	246	136	111	4.5702	1.6099	1.8051
ENSG00000087586,18	AURKA	protein_coding	469	241	228	10.3938	3.2412	3.4204
ENSG00000087586,18	AURKA	protein_coding	472	245	227	11.5029	3.4839	3.686
ENSG00000087586,18	AURKA	protein_coding	137	67	70	2.6999	0.8871	0.9474
ENSG00000087586,18	AURKA	protein_coding	460	215	245	9.5909	3.2192	3.3197
ENSG00000087586,18	AURKA	protein_coding	388	206	182	11.5767	3.0227	2.8023
ENSG00000087586,18	AURKA	protein_coding	276	134	142	4.51	1.1293	1.1294
ENSG00000087586,18	AURKA	protein_coding	61	26	35	1.8174	0.6591	1.0222
