# Supplementary material for: Post-transcriptional control drives Aurora kinase A expression in human cancers
Source: PLoS One. 2024 Nov 11;19(11):e0310625. doi: 10.1371/journal.pone.0310625 (PMC11554201; doi:10.1371/journal.pone.0310625)
Supplement: S1 Data — (ZIP) [file pone.0310625.s006.zip › S1_Data/processed datasets_AURKA mRNA/TCGA-ESCA/Solid Tissue Normal.xls]

## Sheet: Solid Tissue Normal
# gene-model: GENCODE v36
gene_id	gene_name	gene_type	unstranded	stranded_first	stranded_second	tpm_unstranded	fpkm_unstranded	fpkm_uq_unstranded
ENSG00000087586,18	AURKA	protein_coding	632	309	323	10.5668	4.6863	5.9419
ENSG00000087586,18	AURKA	protein_coding	931	440	491	13.4323	4.1727	4.3222
ENSG00000087586,18	AURKA	protein_coding	96	47	49	1.6991	0.6014	0.8396
ENSG00000087586,18	AURKA	protein_coding	188	97	91	2.5653	1.3227	2.4028
ENSG00000087586,18	AURKA	protein_coding	1706	843	863	27.0934	9.8954	12.2587
ENSG00000087586,18	AURKA	protein_coding	137	75	62	2.277	1.0583	1.9766
ENSG00000087586,18	AURKA	protein_coding	790	406	384	8.6723	2.773	3.0619
ENSG00000087586,18	AURKA	protein_coding	200	99	101	3.0354	0.7041	0.8583
ENSG00000087586,18	AURKA	protein_coding	151	71	81	1.9254	0.4776	0.6924
ENSG00000087586,18	AURKA	protein_coding	259	139	120	3.8497	1.5666	2.0674
ENSG00000087586,18	AURKA	protein_coding	496	258	238	6.331	2.8448	4.3853
ENSG00000087586,18	AURKA	protein_coding	320	160	160	5.4464	1.9155	2.9859
