# Supplementary material for: Post-transcriptional control drives Aurora kinase A expression in human cancers
Source: PLoS One. 2024 Nov 11;19(11):e0310625. doi: 10.1371/journal.pone.0310625 (PMC11554201; doi:10.1371/journal.pone.0310625)
Supplement: S1 Data — (ZIP) [file pone.0310625.s006.zip › S1_Data/processed datasets_AURKA mRNA/TCGA-ESCA/Primary Tumors.xls]

## Sheet: Primary Tumors
gene_id	gene_name	gene_type	unstranded	stranded_first	stranded_second	tpm_unstranded	fpkm_unstranded	fpkm_uq_unstranded
ENSG00000087586,18	AURKA	protein_coding	2988	1479	1511	59.4822	17.2001	17.8123
ENSG00000087586,18	AURKA	protein_coding	3825	1912	1913	42.2255	13.8233	14.4163
ENSG00000087586,18	AURKA	protein_coding	3107	1541	1568	57.9961	14.8841	16.1261
ENSG00000087586,18	AURKA	protein_coding	3732	1858	1875	59.5677	14.9257	16.8634
ENSG00000087586,18	AURKA	protein_coding	1352	668	684	15.2097	5.5694	7.9939
ENSG00000087586,18	AURKA	protein_coding	1949	944	1008	27.2063	6.8549	7.5535
ENSG00000087586,18	AURKA	protein_coding	2755	1352	1403	29.9678	11.3146	12.5898
ENSG00000087586,18	AURKA	protein_coding	2466	1225	1241	28.0412	12.6426	15.0236
ENSG00000087586,18	AURKA	protein_coding	952	471	481	15.9306	4.2854	5.162
ENSG00000087586,18	AURKA	protein_coding	1295	658	637	17.2845	5.4697	5.746
ENSG00000087586,18	AURKA	protein_coding	5706	2882	2825	79.3512	25.5617	27.255
ENSG00000087586,18	AURKA	protein_coding	3080	1588	1492	46.1668	15.337	17.7291
ENSG00000087586,18	AURKA	protein_coding	1272	648	624	18.8873	5.8845	6.3775
ENSG00000087586,18	AURKA	protein_coding	2156	1065	1093	25.4135	7.6243	8.0186
ENSG00000087586,18	AURKA	protein_coding	2475	1191	1285	37.0049	11.9902	12.8227
ENSG00000087586,18	AURKA	protein_coding	9820	4907	4913	97.6893	31.8017	32.5121
ENSG00000087586,18	AURKA	protein_coding	3110	1571	1541	42.1862	13.137	14.4344
ENSG00000087586,18	AURKA	protein_coding	3729	1960	1770	66.009	19.5075	22.6107
ENSG00000087586,18	AURKA	protein_coding	1537	775	762	18.6003	7.0625	8.8445
ENSG00000087586,18	AURKA	protein_coding	4100	2102	2000	46.3111	16.024	18.2099
ENSG00000087586,18	AURKA	protein_coding	3309	1703	1607	53.5235	14.2324	15.9649
ENSG00000087586,18	AURKA	protein_coding	3208	1599	1609	40.4049	14.9899	16.823
ENSG00000087586,18	AURKA	protein_coding	3714	1865	1850	55.4561	16.1005	17.6252
ENSG00000087586,18	AURKA	protein_coding	5217	2611	2606	70.5719	17.349	19.6566
ENSG00000087586,18	AURKA	protein_coding	2197	1094	1105	35.5409	9.5154	10.0796
ENSG00000087586,18	AURKA	protein_coding	1361	655	706	22.609	5.1967	5.9673
ENSG00000087586,18	AURKA	protein_coding	2055	1042	1014	33.285	11.6111	13.4658
ENSG00000087586,18	AURKA	protein_coding	3507	1751	1758	58.1795	19.4582	18.9061
ENSG00000087586,18	AURKA	protein_coding	5033	2492	2542	84.4249	21.0717	22.7335
ENSG00000087586,18	AURKA	protein_coding	1217	621	596	17.7152	5.3493	5.9339
ENSG00000087586,18	AURKA	protein_coding	1068	531	538	14.6213	4.9926	5.3349
ENSG00000087586,18	AURKA	protein_coding	1352	658	694	23.033	5.9829	6.2986
ENSG00000087586,18	AURKA	protein_coding	2475	1286	1191	42.7779	13.1547	13.9207
ENSG00000087586,18	AURKA	protein_coding	1181	615	566	12.5067	7.0135	7.4952
ENSG00000087586,18	AURKA	protein_coding	2969	1449	1520	40.4655	13.463	14.0082
ENSG00000087586,18	AURKA	protein_coding	2064	1065	1000	31.3699	9.8893	10.9924
ENSG00000087586,18	AURKA	protein_coding	2132	1045	1087	37.1053	12.8297	13.8453
ENSG00000087586,18	AURKA	protein_coding	6687	3354	3335	82.8744	22.7499	23.4478
ENSG00000087586,18	AURKA	protein_coding	4062	2062	2001	48.0972	17.788	18.4614
ENSG00000087586,18	AURKA	protein_coding	882	410	473	13.3361	5.2543	5.8284
ENSG00000087586,18	AURKA	protein_coding	1426	729	698	24.681	9.5403	11.6666
ENSG00000087586,18	AURKA	protein_coding	2503	1283	1220	32.0962	9.888	12.0632
ENSG00000087586,18	AURKA	protein_coding	659	320	339	13.8692	4.0213	4.6754
ENSG00000087586,18	AURKA	protein_coding	2862	1454	1410	38.1007	11.3396	11.1764
ENSG00000087586,18	AURKA	protein_coding	1905	943	963	53.3835	15.9332	15.3459
ENSG00000087586,18	AURKA	protein_coding	2401	1250	1151	44.3697	10.5797	10.9749
ENSG00000087586,18	AURKA	protein_coding	1556	732	825	23.0087	7.9268	8.9337
ENSG00000087586,18	AURKA	protein_coding	1991	987	1004	33.0534	10.797	10.6415
ENSG00000087586,18	AURKA	protein_coding	5247	2649	2599	63.6545	21.7545	24.4986
ENSG00000087586,18	AURKA	protein_coding	1274	649	626	23.6004	8.4812	10.1557
ENSG00000087586,18	AURKA	protein_coding	2556	1260	1296	38.9893	11.8893	12.6082
ENSG00000087586,18	AURKA	protein_coding	2918	1436	1483	41.9586	14.3695	14.9805
ENSG00000087586,18	AURKA	protein_coding	3793	1906	1891	66.5051	19.6274	19.5523
ENSG00000087586,18	AURKA	protein_coding	4932	2474	2459	75.9591	21.6924	20.7596
ENSG00000087586,18	AURKA	protein_coding	1008	483	525	24.0087	7.1982	8.4589
ENSG00000087586,18	AURKA	protein_coding	2671	1313	1360	55.6358	17.25	18.4309
ENSG00000087586,18	AURKA	protein_coding	1923	978	946	43.8262	13.3207	14.859
ENSG00000087586,18	AURKA	protein_coding	3137	1608	1532	48.2775	13.0249	12.6281
ENSG00000087586,18	AURKA	protein_coding	5024	2538	2490	80.2956	21.6678	24.0293
ENSG00000087586,18	AURKA	protein_coding	5163	2548	2616	73.7971	23.1087	23.9181
ENSG00000087586,18	AURKA	protein_coding	2136	1087	1051	39.094	11.9174	12.4652
ENSG00000087586,18	AURKA	protein_coding	5376	2721	2656	59.5801	16.4638	15.684
ENSG00000087586,18	AURKA	protein_coding	2164	1055	1110	30.9542	8.5202	10.2722
ENSG00000087586,18	AURKA	protein_coding	3245	1614	1631	44.2427	13.0026	12.9202
ENSG00000087586,18	AURKA	protein_coding	1845	939	906	27.3865	9.5675	11.1214
ENSG00000087586,18	AURKA	protein_coding	3122	1570	1553	49.9618	15.1785	14.7427
ENSG00000087586,18	AURKA	protein_coding	14599	7320	7289	149.5	62.968	73.9754
ENSG00000087586,18	AURKA	protein_coding	2296	1186	1111	36.8501	14.5572	16.6397
ENSG00000087586,18	AURKA	protein_coding	1324	667	660	18.9508	5.6283	5.9156
ENSG00000087586,18	AURKA	protein_coding	1978	982	996	30.3095	8.8442	10.0598
ENSG00000087586,18	AURKA	protein_coding	4990	2435	2555	80.8811	24.8085	26.3799
ENSG00000087586,18	AURKA	protein_coding	2384	1188	1196	42.3849	13.128	14.9922
ENSG00000087586,18	AURKA	protein_coding	3417	1704	1714	53.101	18.2255	20.2002
ENSG00000087586,18	AURKA	protein_coding	6514	3245	3271	90.0117	29.6193	30.0469
ENSG00000087586,18	AURKA	protein_coding	1600	814	787	20.4254	7.8681	8.9134
ENSG00000087586,18	AURKA	protein_coding	2470	1222	1250	37.2718	12.1275	12.2733
ENSG00000087586,18	AURKA	protein_coding	3445	1694	1752	47.5989	15.3302	15.5431
ENSG00000087586,18	AURKA	protein_coding	1065	532	533	13.0175	5.729	6.3324
ENSG00000087586,18	AURKA	protein_coding	4141	2084	2057	59.7499	19.9294	20.4406
ENSG00000087586,18	AURKA	protein_coding	530	245	285	20.7684	7.3801	9.4089
ENSG00000087586,18	AURKA	protein_coding	2039	997	1043	24.9384	8.0528	8.5966
ENSG00000087586,18	AURKA	protein_coding	2821	1414	1407	34.7654	10.9581	13.8185
ENSG00000087586,18	AURKA	protein_coding	796	398	398	9.0353	3.5807	3.6524
ENSG00000087586,18	AURKA	protein_coding	552	276	278	6.8358	3.8782	4.1418
ENSG00000087586,18	AURKA	protein_coding	6132	3121	3013	88.9896	25.3483	25.6377
ENSG00000087586,18	AURKA	protein_coding	1604	825	780	29.9595	9.4539	9.372
ENSG00000087586,18	AURKA	protein_coding	5361	2723	2639	76.7984	26.5944	26.3739
ENSG00000087586,18	AURKA	protein_coding	2205	1129	1079	32.2209	9.8833	10.3154
ENSG00000087586,18	AURKA	protein_coding	1400	737	663	17.0233	6.607	8.5582
ENSG00000087586,18	AURKA	protein_coding	3532	1763	1769	60.9209	21.5527	22.3822
ENSG00000087586,18	AURKA	protein_coding	1243	610	635	16.338	5.4907	6.2896
ENSG00000087586,18	AURKA	protein_coding	3037	1531	1506	46.6675	14.5433	15.337
ENSG00000087586,18	AURKA	protein_coding	3502	1741	1762	50.9457	12.5592	12.8351
ENSG00000087586,18	AURKA	protein_coding	2550	1286	1264	29.2947	10.1518	10.7744
ENSG00000087586,18	AURKA	protein_coding	2666	1338	1329	39.4437	10.9141	12.4851
ENSG00000087586,18	AURKA	protein_coding	2246	1111	1136	38.3378	11.4625	11.8894
ENSG00000087586,18	AURKA	protein_coding	7242	3689	3554	78.3075	21.5858	23.4195
ENSG00000087586,18	AURKA	protein_coding	4997	2579	2419	62.3017	20.9467	22.6279
ENSG00000087586,18	AURKA	protein_coding	5051	2487	2565	100.169	28.996	27.9389
ENSG00000087586,18	AURKA	protein_coding	4224	2145	2081	64.5725	19.5234	20.5008
ENSG00000087586,18	AURKA	protein_coding	8199	4131	4068	109.147	30.7321	29.4781
ENSG00000087586,18	AURKA	protein_coding	4634	2308	2328	56.9239	18.3954	19.2814
ENSG00000087586,18	AURKA	protein_coding	2207	1111	1096	36.5874	9.4244	10.0586
ENSG00000087586,18	AURKA	protein_coding	6389	3252	3137	113.075	33.0564	31.6328
ENSG00000087586,18	AURKA	protein_coding	4399	2159	2240	75.8387	17.8559	19.4273
ENSG00000087586,18	AURKA	protein_coding	2281	1170	1113	31.8161	9.8978	11.1157
ENSG00000087586,18	AURKA	protein_coding	3009	1498	1513	46.8703	13.6771	13.7909
ENSG00000087586,18	AURKA	protein_coding	2542	1221	1322	45.1783	12.9568	13.7524
ENSG00000087586,18	AURKA	protein_coding	6518	3261	3260	98.8339	31.3359	30.6001
ENSG00000087586,18	AURKA	protein_coding	3946	1977	1970	62.4918	18.3812	17.9615
ENSG00000087586,18	AURKA	protein_coding	4126	2058	2070	48.7555	14.4754	15.6734
ENSG00000087586,18	AURKA	protein_coding	1947	969	978	39.819	11.9303	11.2145
ENSG00000087586,18	AURKA	protein_coding	1121	541	580	14.9094	5.2932	6.5718
ENSG00000087586,18	AURKA	protein_coding	435	224	219	7.0663	3.3289	3.4454
ENSG00000087586,18	AURKA	protein_coding	2355	1213	1143	35.192	10.6161	11.7068
ENSG00000087586,18	AURKA	protein_coding	2455	1253	1202	36.1917	11.2382	13.7137
ENSG00000087586,18	AURKA	protein_coding	6344	3183	3161	76.3326	22.2627	23.2441
ENSG00000087586,18	AURKA	protein_coding	2416	1244	1172	28.7141	6.6329	7.61
ENSG00000087586,18	AURKA	protein_coding	6177	3128	3051	84.4138	27.7694	27.4416
ENSG00000087586,18	AURKA	protein_coding	6182	3112	3073	94.5131	26.6873	28.1056
ENSG00000087586,18	AURKA	protein_coding	1713	893	820	23.3947	9.8398	12.4573
ENSG00000087586,18	AURKA	protein_coding	833	416	417	10.6473	3.8953	5.0835
ENSG00000087586,18	AURKA	protein_coding	3074	1583	1493	60.9859	16.4033	16.0383
ENSG00000087586,18	AURKA	protein_coding	2793	1392	1401	34.3362	11.3865	13.0696
ENSG00000087586,18	AURKA	protein_coding	1944	932	1014	27.6904	9.0695	9.6383
ENSG00000087586,18	AURKA	protein_coding	3561	1855	1708	28.9399	12.3555	13.9334
ENSG00000087586,18	AURKA	protein_coding	3766	1828	1939	52.235	17.4803	17.2979
ENSG00000087586,18	AURKA	protein_coding	3969	1999	1971	66.3831	24.4555	28.037
ENSG00000087586,18	AURKA	protein_coding	1565	783	782	24.7855	8.2301	8.7571
ENSG00000087586,18	AURKA	protein_coding	3026	1532	1495	45.9717	10.9239	12.0556
ENSG00000087586,18	AURKA	protein_coding	4286	2062	2224	61.0235	20.6844	23.4759
ENSG00000087586,18	AURKA	protein_coding	3132	1561	1572	32.7003	8.6501	9.4475
ENSG00000087586,18	AURKA	protein_coding	3022	1488	1534	42.9235	11.8558	11.6805
ENSG00000087586,18	AURKA	protein_coding	1508	754	755	24.7577	9.1519	9.6714
ENSG00000087586,18	AURKA	protein_coding	3759	1895	1867	64.1903	20.7479	21.9117
ENSG00000087586,18	AURKA	protein_coding	765	380	385	9.1387	3.1454	3.6092
ENSG00000087586,18	AURKA	protein_coding	343	176	167	3.8865	1.5113	2.1998
ENSG00000087586,18	AURKA	protein_coding	1350	655	695	17.9941	6.7077	7.8527
ENSG00000087586,18	AURKA	protein_coding	17987	8934	9065	214.427	60.2415	58.2618
ENSG00000087586,18	AURKA	protein_coding	4383	2246	2138	70.4253	19.5851	19.4801
ENSG00000087586,18	AURKA	protein_coding	3429	1773	1657	31.4489	10.9899	13.7496
ENSG00000087586,18	AURKA	protein_coding	5294	2637	2658	94.5816	29.345	29.5793
ENSG00000087586,18	AURKA	protein_coding	3492	1744	1748	49.5392	14.8741	15.6597
ENSG00000087586,18	AURKA	protein_coding	810	410	400	8.3651	3.5691	4.2322
ENSG00000087586,18	AURKA	protein_coding	1348	690	658	25.5343	13.0165	17.7243
ENSG00000087586,18	AURKA	protein_coding	1863	974	889	21.0954	7.4879	8.3907
ENSG00000087586,18	AURKA	protein_coding	3223	1548	1677	43.5355	11.3075	12.9323
ENSG00000087586,18	AURKA	protein_coding	1820	927	894	32.7833	11.3933	12.0048
ENSG00000087586,18	AURKA	protein_coding	2285	1121	1164	36.7599	9.7176	11.196
ENSG00000087586,18	AURKA	protein_coding	2276	1148	1128	39.5471	10.2478	10.1837
ENSG00000087586,18	AURKA	protein_coding	3389	1660	1734	44.351	14.3748	15.5078
ENSG00000087586,18	AURKA	protein_coding	5548	2799	2749	69.9453	22.872	23.4819
ENSG00000087586,18	AURKA	protein_coding	1110	558	552	12.0534	4.5977	5.4254
ENSG00000087586,18	AURKA	protein_coding	2323	1140	1184	28.4336	8.7098	9.0225
ENSG00000087586,18	AURKA	protein_coding	2013	1004	1010	25.3518	10.2691	11.5502
ENSG00000087586,18	AURKA	protein_coding	5097	2546	2552	82.8653	27.0161	29.106
ENSG00000087586,18	AURKA	protein_coding	1290	652	639	21.4578	7.1088	7.7324
ENSG00000087586,18	AURKA	protein_coding	3465	1724	1742	57.9661	21.9699	23.4854
ENSG00000087586,18	AURKA	protein_coding	2140	1067	1073	35.1571	10.3916	12.2828
ENSG00000087586,18	AURKA	protein_coding	2678	1385	1298	33.5414	9.286	9.8211
ENSG00000087586,18	AURKA	protein_coding	1379	696	684	20.4397	8.202	9.5376
ENSG00000087586,18	AURKA	protein_coding	1059	500	559	13.1318	4.4157	5.8214
ENSG00000087586,18	AURKA	protein_coding	737	347	390	8.6116	3.7765	4.3869
ENSG00000087586,18	AURKA	protein_coding	4083	2019	2065	64.5213	22.7357	23.0299
ENSG00000087586,18	AURKA	protein_coding	3268	1648	1620	42.231	16.6588	17.904
ENSG00000087586,18	AURKA	protein_coding	493	235	258	5.7158	2.076	3.2823
ENSG00000087586,18	AURKA	protein_coding	1102	541	561	17.0651	6.7265	7.1726
ENSG00000087586,18	AURKA	protein_coding	7028	3524	3509	106.474	30.4717	30.5344
ENSG00000087586,18	AURKA	protein_coding	3101	1565	1540	42.1475	14.5934	15.1158
ENSG00000087586,18	AURKA	protein_coding	2339	1158	1182	37.5544	11.4996	11.5109
ENSG00000087586,18	AURKA	protein_coding	5885	2919	2972	81.0591	20.6296	21.8072
ENSG00000087586,18	AURKA	protein_coding	2683	1304	1379	40.5104	12.7985	14.0812
ENSG00000087586,18	AURKA	protein_coding	2562	1288	1276	41.5076	12.1613	13.8627
ENSG00000087586,18	AURKA	protein_coding	1965	972	995	24.8116	7.61	8.0081
ENSG00000087586,18	AURKA	protein_coding	3381	1749	1633	47.7294	13.5035	15.3353
ENSG00000087586,18	AURKA	protein_coding	7006	3528	3483	100.971	28.1975	28.5714
ENSG00000087586,18	AURKA	protein_coding	3970	2043	1927	60.629	20.073	23.6642
ENSG00000087586,18	AURKA	protein_coding	6291	3119	3173	92.1964	26.4888	27.5979
ENSG00000087586,18	AURKA	protein_coding	5879	2985	2900	68.0225	21.6261	21.6132
ENSG00000087586,18	AURKA	protein_coding	3333	1690	1643	40.2252	11.9599	14.0687
ENSG00000087586,18	AURKA	protein_coding	8637	4314	4324	118.512	29.2768	26.3431
