# Supplementary material for: Post-transcriptional control drives Aurora kinase A expression in human cancers
Source: PLoS One. 2024 Nov 11;19(11):e0310625. doi: 10.1371/journal.pone.0310625 (PMC11554201; doi:10.1371/journal.pone.0310625)
Supplement: S1 Data — (ZIP) [file pone.0310625.s006.zip › S1_Data/processed datasets_AURKA mRNA/TCGA-HNSC/Solid Tissue Normal.xls]

## Sheet: Solid Tissue Normal
# gene-model: GENCODE v36
gene_id	gene_name	gene_type	unstranded	stranded_first	stranded_second	tpm_unstranded	fpkm_unstranded	fpkm_uq_unstranded
ENSG00000087586,18	AURKA	protein_coding	842	411	431	13.2204	4.748	6.4307
ENSG00000087586,18	AURKA	protein_coding	687	316	371	11.4947	3.7668	4.5974
ENSG00000087586,18	AURKA	protein_coding	671	318	353	15.963	5.0907	6.1982
ENSG00000087586,18	AURKA	protein_coding	467	236	231	7.1222	2.4797	3.4521
ENSG00000087586,18	AURKA	protein_coding	766	380	386	11.3583	4.4057	6.2012
ENSG00000087586,18	AURKA	protein_coding	863	412	452	12.0423	4.0181	5.6987
ENSG00000087586,18	AURKA	protein_coding	985	478	507	11.1418	4.2608	6.2128
ENSG00000087586,18	AURKA	protein_coding	160	74	86	3.3228	1.3244	2.1315
ENSG00000087586,18	AURKA	protein_coding	359	163	196	6.996	2.6928	3.833
ENSG00000087586,18	AURKA	protein_coding	203	105	98	4.66	1.7016	2.1463
ENSG00000087586,18	AURKA	protein_coding	500	254	246	7.8718	3.132	5.2541
ENSG00000087586,18	AURKA	protein_coding	446	227	219	7.502	2.6766	3.6485
ENSG00000087586,18	AURKA	protein_coding	1006	490	516	14.6217	5.12	6.5896
ENSG00000087586,18	AURKA	protein_coding	708	361	348	12.8931	4.2574	4.8243
ENSG00000087586,18	AURKA	protein_coding	563	302	262	11.1563	3.9331	5.1397
ENSG00000087586,18	AURKA	protein_coding	433	214	219	7.7972	3.2114	4.3544
ENSG00000087586,18	AURKA	protein_coding	337	169	168	5.6948	2.1758	3.4962
ENSG00000087586,18	AURKA	protein_coding	73	32	41	0.802	0.3519	0.7702
ENSG00000087586,18	AURKA	protein_coding	338	163	175	6.0907	1.9452	2.1712
ENSG00000087586,18	AURKA	protein_coding	152	75	78	2.6948	0.9242	1.1085
ENSG00000087586,18	AURKA	protein_coding	948	471	477	13.8581	5.393	8.1801
ENSG00000087586,18	AURKA	protein_coding	1034	475	559	14.3239	5.1546	7.4665
ENSG00000087586,18	AURKA	protein_coding	152	79	73	2.4222	0.8495	0.9401
ENSG00000087586,18	AURKA	protein_coding	810	385	425	12.6615	4.5501	6.2744
ENSG00000087586,18	AURKA	protein_coding	175	78	97	2.8527	1.303	2.2371
ENSG00000087586,18	AURKA	protein_coding	1157	571	586	17.4032	6.3562	7.9562
ENSG00000087586,18	AURKA	protein_coding	146	71	75	3.256	1.3368	1.9791
ENSG00000087586,18	AURKA	protein_coding	187	97	90	3.415	1.3763	1.7039
ENSG00000087586,18	AURKA	protein_coding	203	95	108	2.7627	1.121	1.6591
ENSG00000087586,18	AURKA	protein_coding	414	203	211	8.7936	2.6339	2.762
ENSG00000087586,18	AURKA	protein_coding	952	477	475	15.1208	4.9379	6.6711
ENSG00000087586,18	AURKA	protein_coding	366	181	185	5.8358	2.0923	2.99
ENSG00000087586,18	AURKA	protein_coding	238	114	124	4.6914	1.7981	2.0102
ENSG00000087586,18	AURKA	protein_coding	1256	606	650	18.0209	5.9541	7.7042
ENSG00000087586,18	AURKA	protein_coding	239	123	116	4.2824	2.0822	3.5866
ENSG00000087586,18	AURKA	protein_coding	392	181	211	5.81	1.8968	2.5222
ENSG00000087586,18	AURKA	protein_coding	770	381	389	12.2676	4.0545	5.0291
ENSG00000087586,18	AURKA	protein_coding	328	160	170	5.1788	1.704	1.9506
ENSG00000087586,18	AURKA	protein_coding	71	32	39	1.7665	0.8672	1.6233
