# Supplementary material for: Post-transcriptional control drives Aurora kinase A expression in human cancers
Source: PLoS One. 2024 Nov 11;19(11):e0310625. doi: 10.1371/journal.pone.0310625 (PMC11554201; doi:10.1371/journal.pone.0310625)
Supplement: S1 Data — (ZIP) [file pone.0310625.s006.zip › S1_Data/processed datasets_AURKA mRNA/TCGA-HNSC/Primary Tumors.xls]

## Sheet: Primary Tumors
# gene-model: GENCODE v36
gene_id	gene_name	gene_type	unstranded	stranded_first	stranded_second	tpm_unstranded	fpkm_unstranded	fpkm_uq_unstranded
ENSG00000087586,18	AURKA	protein_coding	3686	1862	1824	99.806	27.9708	30.3885
ENSG00000087586,18	AURKA	protein_coding	3330	1676	1654	60.3178	21.5426	24.0994
ENSG00000087586,18	AURKA	protein_coding	1537	819	721	29.9328	9.9856	10.8734
ENSG00000087586,18	AURKA	protein_coding	1770	888	883	38.0441	10.6533	11.8206
ENSG00000087586,18	AURKA	protein_coding	987	469	518	24.8755	8.4795	9.2119
ENSG00000087586,18	AURKA	protein_coding	581	303	278	8.7759	3.8069	7.0173
ENSG00000087586,18	AURKA	protein_coding	2102	1051	1051	38.4082	10.7788	12.6812
ENSG00000087586,18	AURKA	protein_coding	704	379	326	16.5177	7.7969	12.4486
ENSG00000087586,18	AURKA	protein_coding	1056	524	532	22.6907	7.9768	9.4153
ENSG00000087586,18	AURKA	protein_coding	1425	732	693	24.5848	9.002	8.7678
ENSG00000087586,18	AURKA	protein_coding	2005	992	1016	41.9896	13.9579	15.1966
ENSG00000087586,18	AURKA	protein_coding	1778	899	880	39.2558	12.7405	13.3409
ENSG00000087586,18	AURKA	protein_coding	2367	1200	1167	42.1559	12.3717	15.3063
ENSG00000087586,18	AURKA	protein_coding	955	497	460	25.8676	8.2474	7.7593
ENSG00000087586,18	AURKA	protein_coding	1415	704	711	32.5168	15.1112	15.1371
ENSG00000087586,18	AURKA	protein_coding	970	504	467	20.3404	8.595	9.5683
ENSG00000087586,18	AURKA	protein_coding	763	354	409	15.9	4.8415	5.6728
ENSG00000087586,18	AURKA	protein_coding	781	366	415	12.5637	4.8711	5.4664
ENSG00000087586,18	AURKA	protein_coding	1747	845	902	38.4171	14.5041	18.98
ENSG00000087586,18	AURKA	protein_coding	307	141	166	13.9061	5.0817	6.1019
ENSG00000087586,18	AURKA	protein_coding	1159	570	589	29.9096	9.0756	9.7568
ENSG00000087586,18	AURKA	protein_coding	1636	809	827	41.8431	13.5996	17.1837
ENSG00000087586,18	AURKA	protein_coding	3507	1747	1760	69.7369	20.4399	22.4376
ENSG00000087586,18	AURKA	protein_coding	2003	1008	995	36.0982	11.3056	13.9232
ENSG00000087586,18	AURKA	protein_coding	918	473	445	16.8902	5.1757	6.3781
ENSG00000087586,18	AURKA	protein_coding	3167	1589	1579	61.5941	17.5379	19.8675
ENSG00000087586,18	AURKA	protein_coding	437	222	215	14.7862	6.5086	8.8724
ENSG00000087586,18	AURKA	protein_coding	986	506	480	19.3193	6.0231	7.6808
ENSG00000087586,18	AURKA	protein_coding	978	478	500	21.7842	6.9832	9.3417
ENSG00000087586,18	AURKA	protein_coding	1899	928	971	53.2904	14.267	15.2021
ENSG00000087586,18	AURKA	protein_coding	7574	3739	3836	152.694	45.5764	49.0748
ENSG00000087586,18	AURKA	protein_coding	2090	1042	1048	48.2864	16.135	18.006
ENSG00000087586,18	AURKA	protein_coding	2005	991	1014	33.9284	10.615	10.9229
ENSG00000087586,18	AURKA	protein_coding	1809	882	927	32.1925	10.7789	14.9363
ENSG00000087586,18	AURKA	protein_coding	1897	980	917	28.5397	9.0551	10.3961
ENSG00000087586,18	AURKA	protein_coding	471	240	232	14.5752	3.5162	4.5968
ENSG00000087586,18	AURKA	protein_coding	2832	1434	1398	60.1281	20.3191	19.3374
ENSG00000087586,18	AURKA	protein_coding	2382	1194	1188	46.2779	13.1746	15.9999
ENSG00000087586,18	AURKA	protein_coding	867	448	421	17.0697	6.1048	7.0949
ENSG00000087586,18	AURKA	protein_coding	2118	1065	1053	49.1576	13.9723	14.3719
ENSG00000087586,18	AURKA	protein_coding	2643	1295	1348	48.5618	17.9765	21.8979
ENSG00000087586,18	AURKA	protein_coding	8142	3970	4176	117.965	40.3132	43.6605
ENSG00000087586,18	AURKA	protein_coding	890	427	463	20.8562	6.6362	6.8118
ENSG00000087586,18	AURKA	protein_coding	1198	624	574	20.7085	7.7318	10.6707
ENSG00000087586,18	AURKA	protein_coding	334	160	174	6.3956	2.4651	4.256
ENSG00000087586,18	AURKA	protein_coding	941	463	478	37.8068	11.8169	12.5196
ENSG00000087586,18	AURKA	protein_coding	3172	1556	1616	69.6933	20.7499	19.7145
ENSG00000087586,18	AURKA	protein_coding	856	436	421	13.7133	5.3516	7.3597
ENSG00000087586,18	AURKA	protein_coding	1810	935	875	27.519	9.7469	13.2947
ENSG00000087586,18	AURKA	protein_coding	2385	1167	1218	41.1157	12.7	16.1014
ENSG00000087586,18	AURKA	protein_coding	1256	590	666	24.9753	9.6503	10.2676
ENSG00000087586,18	AURKA	protein_coding	3142	1528	1615	74.4024	23.7665	24.4971
ENSG00000087586,18	AURKA	protein_coding	1796	912	884	67.5178	17.2315	19.0595
ENSG00000087586,18	AURKA	protein_coding	2749	1338	1411	66.3476	19.6666	21.7831
ENSG00000087586,18	AURKA	protein_coding	774	383	391	10.6192	3.8901	5.8776
ENSG00000087586,18	AURKA	protein_coding	1823	920	903	34.3417	12.1412	12.6085
ENSG00000087586,18	AURKA	protein_coding	902	482	420	23.553	8.0945	9.7495
ENSG00000087586,18	AURKA	protein_coding	1413	716	697	18.2681	6.4385	6.4264
ENSG00000087586,18	AURKA	protein_coding	1435	707	728	34.0534	10.0513	9.2387
ENSG00000087586,18	AURKA	protein_coding	2204	1121	1084	42.7316	13.1887	14.4633
ENSG00000087586,18	AURKA	protein_coding	1815	913	902	50.0254	13.4427	15.1513
ENSG00000087586,18	AURKA	protein_coding	4604	2346	2258	71.1815	28.8699	34.9987
ENSG00000087586,18	AURKA	protein_coding	2533	1282	1252	46.8973	14.7723	17.4619
ENSG00000087586,18	AURKA	protein_coding	800	408	392	13.3804	6.5307	13.1126
ENSG00000087586,18	AURKA	protein_coding	681	354	327	13.4407	4.7627	6.813
ENSG00000087586,18	AURKA	protein_coding	141	65	76	2.1284	1.0462	1.7834
ENSG00000087586,18	AURKA	protein_coding	1332	666	666	34.0997	14.267	13.5448
ENSG00000087586,18	AURKA	protein_coding	504	245	260	14.5334	4.9326	5.8247
ENSG00000087586,18	AURKA	protein_coding	1470	754	717	36.2525	9.8796	9.0579
ENSG00000087586,18	AURKA	protein_coding	4014	1982	2032	74.374	20.4823	24.0543
ENSG00000087586,18	AURKA	protein_coding	1122	557	565	19.8357	7.5869	9.649
ENSG00000087586,18	AURKA	protein_coding	816	399	418	17.3429	5.1272	6.6517
ENSG00000087586,18	AURKA	protein_coding	911	442	469	16.1407	6.1075	8.4894
ENSG00000087586,18	AURKA	protein_coding	3917	1854	2063	62.4879	21.5167	30.6193
ENSG00000087586,18	AURKA	protein_coding	2470	1248	1222	45.4007	17.2622	18.4945
ENSG00000087586,18	AURKA	protein_coding	2216	1141	1076	49.183	14.5062	15.7577
ENSG00000087586,18	AURKA	protein_coding	373	199	174	8.8522	2.9975	3.6582
ENSG00000087586,18	AURKA	protein_coding	6045	3044	3002	93.5358	29.5195	33.0878
ENSG00000087586,18	AURKA	protein_coding	1707	824	883	51.4286	14.3255	14.8723
ENSG00000087586,18	AURKA	protein_coding	2588	1295	1293	48.4421	15.8373	15.9059
ENSG00000087586,18	AURKA	protein_coding	1410	685	727	30.0687	9.9511	12.0164
ENSG00000087586,18	AURKA	protein_coding	3571	1807	1766	123.753	31.1604	34.5137
ENSG00000087586,18	AURKA	protein_coding	1754	897	857	39.9194	12.092	13.9557
ENSG00000087586,18	AURKA	protein_coding	2753	1331	1423	53.3183	17.0453	17.4843
ENSG00000087586,18	AURKA	protein_coding	3982	1959	2024	97.3941	27.5464	28.1427
ENSG00000087586,18	AURKA	protein_coding	2767	1370	1397	32.6454	11.556	14.1587
ENSG00000087586,18	AURKA	protein_coding	1779	872	907	45.8643	11.7175	11.6403
ENSG00000087586,18	AURKA	protein_coding	1034	517	518	19.8517	5.6192	6.4775
ENSG00000087586,18	AURKA	protein_coding	1186	577	609	23.147	7.0413	6.7223
ENSG00000087586,18	AURKA	protein_coding	2904	1422	1485	59.8051	20.7569	23.206
ENSG00000087586,18	AURKA	protein_coding	1600	819	781	33.7647	13.4342	17.9929
ENSG00000087586,18	AURKA	protein_coding	2414	1220	1194	58.7122	19.2128	21.2592
ENSG00000087586,18	AURKA	protein_coding	4231	2176	2056	91.9265	26.6134	32.1292
ENSG00000087586,18	AURKA	protein_coding	1294	646	648	29.3151	8.3419	9.7225
ENSG00000087586,18	AURKA	protein_coding	3058	1541	1517	57.1142	17.1536	18.7256
ENSG00000087586,18	AURKA	protein_coding	1418	683	735	29.19	8.2157	9.1334
ENSG00000087586,18	AURKA	protein_coding	1711	826	885	50.3218	13.0911	14.4308
ENSG00000087586,18	AURKA	protein_coding	1654	844	811	39.1241	12.3147	12.1402
ENSG00000087586,18	AURKA	protein_coding	1319	671	648	23.2817	9.4454	16.0714
ENSG00000087586,18	AURKA	protein_coding	831	423	408	14.3205	4.3953	5.7298
ENSG00000087586,18	AURKA	protein_coding	744	373	371	15.2087	5.6239	7.5102
ENSG00000087586,18	AURKA	protein_coding	2580	1354	1227	49.2971	13.6382	16.6327
ENSG00000087586,18	AURKA	protein_coding	1016	510	506	26.4286	9.69	9.8781
ENSG00000087586,18	AURKA	protein_coding	2732	1402	1330	46.1059	18.807	21.9586
ENSG00000087586,18	AURKA	protein_coding	1381	669	712	21.8993	5.6439	5.8509
ENSG00000087586,18	AURKA	protein_coding	1490	759	731	27.3639	8.8138	10.6671
ENSG00000087586,18	AURKA	protein_coding	3244	1640	1605	61.3252	17.2649	21.5142
ENSG00000087586,18	AURKA	protein_coding	1458	762	696	25.3847	10.7389	14.7675
ENSG00000087586,18	AURKA	protein_coding	3233	1605	1628	60.6733	19.0161	22.4731
ENSG00000087586,18	AURKA	protein_coding	1991	915	1077	27.9915	9.2463	10.6797
ENSG00000087586,18	AURKA	protein_coding	3073	1437	1636	70.4638	24.3247	26.0067
ENSG00000087586,18	AURKA	protein_coding	6039	3129	2911	133.862	39.8038	38.2453
ENSG00000087586,18	AURKA	protein_coding	704	362	342	21.691	9.0677	13.682
ENSG00000087586,18	AURKA	protein_coding	1392	687	705	33.0773	8.0721	8.1994
ENSG00000087586,18	AURKA	protein_coding	1007	471	536	25.582	6.8174	7.6672
ENSG00000087586,18	AURKA	protein_coding	968	496	472	30.2236	8.3182	8.2731
ENSG00000087586,18	AURKA	protein_coding	2379	1201	1182	31.3738	12.5428	13.1967
ENSG00000087586,18	AURKA	protein_coding	583	285	298	14.2008	5.3884	6.3301
ENSG00000087586,18	AURKA	protein_coding	1354	651	703	22.9643	10.656	11.4038
ENSG00000087586,18	AURKA	protein_coding	854	432	422	17.8878	5.5467	6.1779
ENSG00000087586,18	AURKA	protein_coding	2589	1263	1327	84.1408	23.2784	24.2775
ENSG00000087586,18	AURKA	protein_coding	2182	1082	1102	56.0318	17.7626	19.216
ENSG00000087586,18	AURKA	protein_coding	673	338	335	14.2115	5.6893	6.2585
ENSG00000087586,18	AURKA	protein_coding	1879	963	917	37.1163	11.1766	11.1558
ENSG00000087586,18	AURKA	protein_coding	2064	998	1067	34.3347	11.4931	13.5051
ENSG00000087586,18	AURKA	protein_coding	1454	729	725	29.7772	10.1315	12.5719
ENSG00000087586,18	AURKA	protein_coding	750	389	361	18.1051	5.6388	7.3316
ENSG00000087586,18	AURKA	protein_coding	1232	614	618	43.18	13.8074	14.8751
ENSG00000087586,18	AURKA	protein_coding	2172	1122	1050	39.3126	10.9561	11.634
ENSG00000087586,18	AURKA	protein_coding	1500	724	777	28.9189	10.093	13.3873
ENSG00000087586,18	AURKA	protein_coding	1100	573	528	22.7384	8.1781	9.0854
ENSG00000087586,18	AURKA	protein_coding	1624	776	848	43.1883	11.2169	12.2674
ENSG00000087586,18	AURKA	protein_coding	1583	788	795	31.4704	13.659	14.4257
ENSG00000087586,18	AURKA	protein_coding	1392	685	707	29.4399	8.3282	8.8854
ENSG00000087586,18	AURKA	protein_coding	422	218	205	7.9876	3.8074	7
ENSG00000087586,18	AURKA	protein_coding	1001	499	502	20.556	8.1286	12.9344
ENSG00000087586,18	AURKA	protein_coding	3225	1599	1626	55.1686	17.9053	20.0909
ENSG00000087586,18	AURKA	protein_coding	1540	747	793	39.1757	11.2903	11.6402
ENSG00000087586,18	AURKA	protein_coding	3244	1603	1641	65.3263	21.0367	23.6678
ENSG00000087586,18	AURKA	protein_coding	1472	764	708	37.916	10.7114	11.3387
ENSG00000087586,18	AURKA	protein_coding	1521	782	739	35.6492	13.0419	15.3731
ENSG00000087586,18	AURKA	protein_coding	2115	1052	1063	44.1376	13.7489	15.7053
ENSG00000087586,18	AURKA	protein_coding	938	462	477	16.844	6.6224	9.3645
ENSG00000087586,18	AURKA	protein_coding	1505	718	788	45.5808	12.5794	12.0628
ENSG00000087586,18	AURKA	protein_coding	2769	1355	1414	88.2404	22.491	22.7971
ENSG00000087586,18	AURKA	protein_coding	3027	1480	1547	76.0474	22.9661	22.5498
ENSG00000087586,18	AURKA	protein_coding	1537	754	783	43.201	12.0822	12.0462
ENSG00000087586,18	AURKA	protein_coding	1667	791	876	30.8768	10.4131	10.0874
ENSG00000087586,18	AURKA	protein_coding	1641	821	821	35.3494	11.1269	12.9291
ENSG00000087586,18	AURKA	protein_coding	2963	1475	1489	53.1489	16.4641	19.9923
ENSG00000087586,18	AURKA	protein_coding	1202	625	577	24.046	8.0747	9.4537
ENSG00000087586,18	AURKA	protein_coding	844	433	411	30.971	11.1318	12.1184
ENSG00000087586,18	AURKA	protein_coding	1644	818	828	30.9305	9.9791	10.3331
ENSG00000087586,18	AURKA	protein_coding	2234	1096	1138	45.8118	13.3298	15.1275
ENSG00000087586,18	AURKA	protein_coding	2182	1070	1112	47.7584	13.7883	16.5172
ENSG00000087586,18	AURKA	protein_coding	2389	1182	1208	45.0801	12.7722	13.1506
ENSG00000087586,18	AURKA	protein_coding	2296	1093	1203	43.7707	11.0654	12.1846
ENSG00000087586,18	AURKA	protein_coding	1761	872	889	28.7805	9.5919	10.7468
ENSG00000087586,18	AURKA	protein_coding	2352	1142	1210	29.8307	9.1955	10.4514
ENSG00000087586,18	AURKA	protein_coding	2223	1097	1128	58.6622	17.3628	18.6157
ENSG00000087586,18	AURKA	protein_coding	1456	710	746	33.243	11.8541	12.048
ENSG00000087586,18	AURKA	protein_coding	5567	2791	2776	89.7727	28.2651	32.3509
ENSG00000087586,18	AURKA	protein_coding	1699	867	832	40.7482	12.7975	15.3465
ENSG00000087586,18	AURKA	protein_coding	2964	1512	1452	49.3531	16.204	18.4714
ENSG00000087586,18	AURKA	protein_coding	703	364	339	14.6585	5.5408	6.4622
ENSG00000087586,18	AURKA	protein_coding	2524	1277	1247	56.9104	12.9319	13.1573
ENSG00000087586,18	AURKA	protein_coding	1950	955	996	44.0563	18.6377	23.5283
ENSG00000087586,18	AURKA	protein_coding	2548	1270	1278	62.6037	16.0022	16.9595
ENSG00000087586,18	AURKA	protein_coding	3193	1603	1590	54.1228	14.5718	17.3554
ENSG00000087586,18	AURKA	protein_coding	1570	770	800	53.9696	15.9827	17.3725
ENSG00000087586,18	AURKA	protein_coding	5845	2910	2941	91.235	30.1511	38.9115
ENSG00000087586,18	AURKA	protein_coding	1222	617	606	27.91	8.9639	9.3648
ENSG00000087586,18	AURKA	protein_coding	1118	565	553	21.5525	6.9486	8.993
ENSG00000087586,18	AURKA	protein_coding	2326	1176	1150	34.7413	11.6453	14.0965
ENSG00000087586,18	AURKA	protein_coding	2080	1040	1041	39.0839	11.4491	13.4226
ENSG00000087586,18	AURKA	protein_coding	5445	2619	2828	155.684	41.5579	45.6664
ENSG00000087586,18	AURKA	protein_coding	3272	1657	1617	63.1728	20.1651	23.2208
ENSG00000087586,18	AURKA	protein_coding	2374	1190	1184	43.9326	15.6296	17.527
ENSG00000087586,18	AURKA	protein_coding	801	404	397	29.9772	8.6639	8.9238
ENSG00000087586,18	AURKA	protein_coding	2817	1361	1457	44.5714	13.5516	15.8542
ENSG00000087586,18	AURKA	protein_coding	2228	1125	1103	43.617	15.3454	16.7103
ENSG00000087586,18	AURKA	protein_coding	2557	1243	1314	46.1906	11.7583	14.5749
ENSG00000087586,18	AURKA	protein_coding	1559	774	785	20.5663	7.2257	9.4842
ENSG00000087586,18	AURKA	protein_coding	2281	1182	1099	51.8085	16.0374	16.501
ENSG00000087586,18	AURKA	protein_coding	4039	1997	2042	86.9314	24.0609	26.3175
ENSG00000087586,18	AURKA	protein_coding	2688	1353	1336	57.5044	18.1939	19.4043
ENSG00000087586,18	AURKA	protein_coding	3894	1950	1946	75.6853	20.4896	19.309
ENSG00000087586,18	AURKA	protein_coding	2637	1297	1340	47.4215	15.4691	14.3943
ENSG00000087586,18	AURKA	protein_coding	3129	1549	1581	59.9827	17.5374	19.8652
ENSG00000087586,18	AURKA	protein_coding	2579	1253	1326	49.0247	15.0455	17.4604
ENSG00000087586,18	AURKA	protein_coding	3219	1668	1551	64.2868	23.2073	25.7346
ENSG00000087586,18	AURKA	protein_coding	1244	595	650	21.237	7.5331	9.9188
ENSG00000087586,18	AURKA	protein_coding	2088	1050	1040	39.2547	11.1252	12.0849
ENSG00000087586,18	AURKA	protein_coding	1171	590	581	23.8727	9.7983	10.8168
ENSG00000087586,18	AURKA	protein_coding	3300	1630	1671	61.3398	16.5743	17.6694
ENSG00000087586,18	AURKA	protein_coding	2327	1134	1193	44.3189	13.826	12.7594
ENSG00000087586,18	AURKA	protein_coding	2825	1399	1427	44.3014	14.1563	14.616
ENSG00000087586,18	AURKA	protein_coding	1328	664	664	28.6628	8.1566	9.7008
ENSG00000087586,18	AURKA	protein_coding	3738	1870	1868	63.5688	17.2026	18.6281
ENSG00000087586,18	AURKA	protein_coding	2485	1226	1259	47.218	13.2645	14.6135
ENSG00000087586,18	AURKA	protein_coding	213	103	110	5.3288	1.4088	1.8807
ENSG00000087586,18	AURKA	protein_coding	842	413	429	30.9111	8.4092	8.3308
ENSG00000087586,18	AURKA	protein_coding	1844	927	917	34.947	10.8221	10.0687
ENSG00000087586,18	AURKA	protein_coding	1362	714	648	36.223	10.1821	12.1647
ENSG00000087586,18	AURKA	protein_coding	934	477	457	22.6983	8.6251	9.623
ENSG00000087586,18	AURKA	protein_coding	1200	576	624	21.1341	6.1499	6.8433
ENSG00000087586,18	AURKA	protein_coding	1242	633	609	21.6301	7.2762	9.5548
ENSG00000087586,18	AURKA	protein_coding	494	252	242	17.408	4.5649	5.3997
ENSG00000087586,18	AURKA	protein_coding	1117	577	540	21.5984	5.8281	6.5191
ENSG00000087586,18	AURKA	protein_coding	1393	673	720	24.2821	9.0323	10.1922
ENSG00000087586,18	AURKA	protein_coding	2328	1168	1160	59.9166	29.5779	38.8224
ENSG00000087586,18	AURKA	protein_coding	916	441	476	13.6832	5.0314	5.1569
ENSG00000087586,18	AURKA	protein_coding	475	222	253	7.8398	3.0422	3.6711
ENSG00000087586,18	AURKA	protein_coding	840	428	412	19.3871	7.6438	9.9842
ENSG00000087586,18	AURKA	protein_coding	1488	709	781	30.2433	9.9666	13.1559
ENSG00000087586,18	AURKA	protein_coding	4452	2259	2196	89.7897	28.062	29.1301
ENSG00000087586,18	AURKA	protein_coding	773	385	388	12.1515	3.9648	4.7173
ENSG00000087586,18	AURKA	protein_coding	818	422	396	22.3801	7.8224	10.1883
ENSG00000087586,18	AURKA	protein_coding	3254	1625	1629	63.9025	19.7995	21.5031
ENSG00000087586,18	AURKA	protein_coding	1570	797	773	38.066	13.6156	17.8739
ENSG00000087586,18	AURKA	protein_coding	1964	934	1030	60.8753	19.9591	21.6388
ENSG00000087586,18	AURKA	protein_coding	2155	1061	1096	34.9252	11.7486	15.4464
ENSG00000087586,18	AURKA	protein_coding	839	412	427	24.0425	9.9612	11.2965
ENSG00000087586,18	AURKA	protein_coding	2671	1322	1349	37.127	14.2841	20.0413
ENSG00000087586,18	AURKA	protein_coding	1279	654	626	27.5022	8.0049	8.9986
ENSG00000087586,18	AURKA	protein_coding	2465	1203	1262	34.6673	11.9885	14.5675
ENSG00000087586,18	AURKA	protein_coding	2497	1231	1266	63.1171	20.2095	20.5342
ENSG00000087586,18	AURKA	protein_coding	2262	1142	1121	41.1275	14.0402	17.3496
ENSG00000087586,18	AURKA	protein_coding	4055	1975	2081	64.0578	24.0072	28.7663
ENSG00000087586,18	AURKA	protein_coding	858	437	421	26.5121	8.7361	9.7341
ENSG00000087586,18	AURKA	protein_coding	5454	2734	2721	66.2235	23.7858	21.811
ENSG00000087586,18	AURKA	protein_coding	785	407	378	30.2451	8.2127	8.6436
ENSG00000087586,18	AURKA	protein_coding	4671	2352	2319	132.005	42.6425	48.9116
ENSG00000087586,18	AURKA	protein_coding	1142	578	564	14.1793	5.0101	6.8584
ENSG00000087586,18	AURKA	protein_coding	1019	539	480	25.2353	8.8697	12.349
ENSG00000087586,18	AURKA	protein_coding	887	422	465	17.6031	5.4345	7.4209
ENSG00000087586,18	AURKA	protein_coding	1346	703	643	18.0718	6.5092	7.5287
ENSG00000087586,18	AURKA	protein_coding	797	417	381	22.7452	6.3028	6.8574
ENSG00000087586,18	AURKA	protein_coding	4923	2362	2562	77.2288	21.0565	23.1833
ENSG00000087586,18	AURKA	protein_coding	583	283	300	11.8476	4.3415	5.5569
ENSG00000087586,18	AURKA	protein_coding	579	291	288	11.7996	3.8483	4.8736
ENSG00000087586,18	AURKA	protein_coding	1781	898	883	30.5755	11.337	13.2402
ENSG00000087586,18	AURKA	protein_coding	4406	2233	2174	81.8045	24.4574	27.2966
ENSG00000087586,18	AURKA	protein_coding	2013	1027	988	38.1182	11.441	11.805
ENSG00000087586,18	AURKA	protein_coding	1370	705	666	32.3386	9.9549	11.2921
ENSG00000087586,18	AURKA	protein_coding	1060	530	530	21.1949	7.0737	9.1071
ENSG00000087586,18	AURKA	protein_coding	2678	1348	1330	40.1318	15.2047	16.0536
ENSG00000087586,18	AURKA	protein_coding	710	338	372	20.4329	6.7586	7.7963
ENSG00000087586,18	AURKA	protein_coding	380	175	205	6.3668	2.8481	4.3973
ENSG00000087586,18	AURKA	protein_coding	1407	701	707	25.5136	7.099	8.1068
ENSG00000087586,18	AURKA	protein_coding	2418	1194	1224	48.6468	14.4725	16.7495
ENSG00000087586,18	AURKA	protein_coding	1803	872	932	33.6007	13.3706	16.0835
ENSG00000087586,18	AURKA	protein_coding	1570	843	727	36.535	13.4824	15.3017
ENSG00000087586,18	AURKA	protein_coding	2345	1141	1204	62.9162	18.1953	18.8439
ENSG00000087586,18	AURKA	protein_coding	2036	1028	1009	30.3475	12.4341	14.4606
ENSG00000087586,18	AURKA	protein_coding	847	409	438	15.7299	5.303	6.3013
ENSG00000087586,18	AURKA	protein_coding	2876	1393	1483	60.0456	15.6629	19.6229
ENSG00000087586,18	AURKA	protein_coding	2047	967	1080	30.9635	8.0387	9.4652
ENSG00000087586,18	AURKA	protein_coding	1582	784	798	35.3301	10.4296	9.9278
ENSG00000087586,18	AURKA	protein_coding	1316	634	682	22.8583	9.3904	12.4117
ENSG00000087586,18	AURKA	protein_coding	3633	1795	1840	53.4674	14.5871	18.1679
ENSG00000087586,18	AURKA	protein_coding	884	432	452	24.8573	7.4893	8.7271
ENSG00000087586,18	AURKA	protein_coding	2616	1265	1351	31.7326	10.3583	12.6248
ENSG00000087586,18	AURKA	protein_coding	2369	1180	1191	58.5303	16.795	16.7396
ENSG00000087586,18	AURKA	protein_coding	2362	1222	1140	48.5187	15.2266	18.2472
ENSG00000087586,18	AURKA	protein_coding	6092	2995	3100	95.2142	23.0873	25.1801
ENSG00000087586,18	AURKA	protein_coding	2188	1088	1100	43.0276	11.7765	13.3514
ENSG00000087586,18	AURKA	protein_coding	2397	1158	1243	38.2609	10.5733	13.7053
ENSG00000087586,18	AURKA	protein_coding	2559	1280	1279	86.1137	26.1423	28.0566
ENSG00000087586,18	AURKA	protein_coding	1808	885	923	31.6405	9.2267	10.4609
ENSG00000087586,18	AURKA	protein_coding	3043	1537	1506	73.644	21.2672	23.2406
ENSG00000087586,18	AURKA	protein_coding	583	301	282	10.6691	4.9389	9.493
ENSG00000087586,18	AURKA	protein_coding	2964	1483	1482	44.2437	15.7869	15.8941
ENSG00000087586,18	AURKA	protein_coding	2680	1331	1350	60.5948	17.0785	19.0874
ENSG00000087586,18	AURKA	protein_coding	1126	562	564	30.3831	10.3443	11.5251
ENSG00000087586,18	AURKA	protein_coding	1947	972	975	43.8744	14.0414	15.1144
ENSG00000087586,18	AURKA	protein_coding	1825	913	912	33.5521	8.7742	10.0537
ENSG00000087586,18	AURKA	protein_coding	1877	958	920	34.7584	8.8028	8.2508
ENSG00000087586,18	AURKA	protein_coding	1867	925	942	55.9803	13.3158	14.259
ENSG00000087586,18	AURKA	protein_coding	1137	578	559	19.3799	5.8039	7.8082
ENSG00000087586,18	AURKA	protein_coding	950	463	488	29.0926	8.4385	9.5735
ENSG00000087586,18	AURKA	protein_coding	1677	820	857	18.6391	9.2198	16.9665
ENSG00000087586,18	AURKA	protein_coding	1147	571	576	35.666	11.2416	13.9757
ENSG00000087586,18	AURKA	protein_coding	2509	1281	1229	49.481	14.7492	15.1569
ENSG00000087586,18	AURKA	protein_coding	4205	2074	2131	66.1579	17.6469	20.5895
ENSG00000087586,18	AURKA	protein_coding	816	373	443	20.7868	7.7709	8.0736
ENSG00000087586,18	AURKA	protein_coding	2402	1237	1168	41.2607	11.8129	14.3178
ENSG00000087586,18	AURKA	protein_coding	4439	2210	2230	65.4905	17.8247	20.6521
ENSG00000087586,18	AURKA	protein_coding	5155	2570	2587	103.796	29.0086	32.9433
ENSG00000087586,18	AURKA	protein_coding	1688	877	812	40.0295	13.2217	13.8528
ENSG00000087586,18	AURKA	protein_coding	1417	695	722	26.1113	8.0007	10.9858
ENSG00000087586,18	AURKA	protein_coding	1029	494	535	23.0893	6.3923	6.8224
ENSG00000087586,18	AURKA	protein_coding	3097	1560	1537	51.6882	14.3793	17.5069
ENSG00000087586,18	AURKA	protein_coding	1349	664	685	25.2559	10.531	12.9077
ENSG00000087586,18	AURKA	protein_coding	1500	745	755	42.7207	14.2381	14.6314
ENSG00000087586,18	AURKA	protein_coding	1102	553	549	21.673	6.3371	7.2027
ENSG00000087586,18	AURKA	protein_coding	402	211	191	6.7797	2.5464	4.0061
ENSG00000087586,18	AURKA	protein_coding	1873	907	966	32.59	12.2475	16.4867
ENSG00000087586,18	AURKA	protein_coding	930	456	474	20.2471	6.9772	9.0078
ENSG00000087586,18	AURKA	protein_coding	1484	772	712	36.7052	11.7178	13.069
ENSG00000087586,18	AURKA	protein_coding	2585	1262	1323	53.3664	18.2133	19.2511
ENSG00000087586,18	AURKA	protein_coding	2842	1397	1445	49.2542	12.9127	14.9792
ENSG00000087586,18	AURKA	protein_coding	1996	989	1007	47.2103	14.3712	14.0984
ENSG00000087586,18	AURKA	protein_coding	461	212	251	8.527	3.4262	4.7552
ENSG00000087586,18	AURKA	protein_coding	1688	870	820	26.8706	9.7353	11.5601
ENSG00000087586,18	AURKA	protein_coding	1333	668	665	17.7432	5.5825	7.1872
ENSG00000087586,18	AURKA	protein_coding	1181	611	571	32.142	8.5432	9.9701
ENSG00000087586,18	AURKA	protein_coding	1115	545	570	23.8128	10.3174	11.926
ENSG00000087586,18	AURKA	protein_coding	2665	1291	1375	47.3916	13.3894	16.9599
ENSG00000087586,18	AURKA	protein_coding	2769	1397	1373	49.8674	15.1587	14.6687
ENSG00000087586,18	AURKA	protein_coding	1017	516	501	23.4718	8.5093	11.1982
ENSG00000087586,18	AURKA	protein_coding	1942	951	991	50.0365	13.4984	13.586
ENSG00000087586,18	AURKA	protein_coding	1163	577	586	25.416	8.2504	7.6571
ENSG00000087586,18	AURKA	protein_coding	2995	1517	1478	65.6633	21.1324	22.9791
ENSG00000087586,18	AURKA	protein_coding	1769	878	891	40.5824	13.7784	15.9949
ENSG00000087586,18	AURKA	protein_coding	947	481	466	19.5104	6.5884	7.3135
ENSG00000087586,18	AURKA	protein_coding	5061	2605	2456	136.018	43.4725	46.3203
ENSG00000087586,18	AURKA	protein_coding	2879	1464	1415	51.5469	14.7068	16.7115
ENSG00000087586,18	AURKA	protein_coding	926	475	451	25.5939	7.5669	8.5868
ENSG00000087586,18	AURKA	protein_coding	4567	2311	2261	87.7304	24.7979	24.8538
ENSG00000087586,18	AURKA	protein_coding	926	464	462	19.5754	6.9083	10.1526
ENSG00000087586,18	AURKA	protein_coding	1429	697	732	31.6489	11.9928	16.4618
ENSG00000087586,18	AURKA	protein_coding	1360	680	681	29.8832	9.2446	10.1325
ENSG00000087586,18	AURKA	protein_coding	2749	1409	1340	47.9411	13.7906	16.1859
ENSG00000087586,18	AURKA	protein_coding	1830	909	921	33.2506	9.6688	11.9435
ENSG00000087586,18	AURKA	protein_coding	1137	560	577	20.0151	6.8972	8.7152
ENSG00000087586,18	AURKA	protein_coding	1599	772	827	32.1446	10.2709	10.148
ENSG00000087586,18	AURKA	protein_coding	423	221	202	10.2412	2.6477	3.2625
ENSG00000087586,18	AURKA	protein_coding	987	492	495	34.2941	10.7312	12.0754
ENSG00000087586,18	AURKA	protein_coding	1663	828	835	37.0963	11.3081	11.293
ENSG00000087586,18	AURKA	protein_coding	1842	913	929	29.1424	10.407	12.8977
ENSG00000087586,18	AURKA	protein_coding	2246	1112	1135	43.4523	13.0792	13.4639
ENSG00000087586,18	AURKA	protein_coding	1624	812	812	29.747	8.7791	8.243
ENSG00000087586,18	AURKA	protein_coding	1120	540	580	19.3287	6.0917	7.8737
ENSG00000087586,18	AURKA	protein_coding	1059	526	533	24.9513	7.6553	8.5004
ENSG00000087586,18	AURKA	protein_coding	321	165	156	12.1468	3.2835	3.1414
ENSG00000087586,18	AURKA	protein_coding	2307	1169	1139	65.8238	22.4957	26.5082
ENSG00000087586,18	AURKA	protein_coding	1004	514	490	19.1626	7.2344	9.6388
ENSG00000087586,18	AURKA	protein_coding	3267	1655	1612	63.2352	20.0243	22.4486
ENSG00000087586,18	AURKA	protein_coding	3410	1684	1726	60.4947	19.4702	21.2434
ENSG00000087586,18	AURKA	protein_coding	221	94	127	5.9919	1.6704	1.9609
ENSG00000087586,18	AURKA	protein_coding	2311	1193	1118	44.8468	16.6924	19.6973
ENSG00000087586,18	AURKA	protein_coding	1808	914	894	37.4698	11.2923	13.1749
ENSG00000087586,18	AURKA	protein_coding	1581	765	816	37.1258	10.4446	12.5003
ENSG00000087586,18	AURKA	protein_coding	2537	1284	1254	91.8557	25.6936	26.0304
ENSG00000087586,18	AURKA	protein_coding	1933	935	999	71.0815	18.9306	20.4138
ENSG00000087586,18	AURKA	protein_coding	536	243	293	13.4077	3.3252	5.3003
ENSG00000087586,18	AURKA	protein_coding	2114	1047	1067	35.0031	11.0141	11.4688
ENSG00000087586,18	AURKA	protein_coding	1737	870	867	36.7579	14.2026	17.6631
ENSG00000087586,18	AURKA	protein_coding	1608	831	777	41.0717	11.5751	14.3512
ENSG00000087586,18	AURKA	protein_coding	1848	964	885	42.1428	11.256	12.33
ENSG00000087586,18	AURKA	protein_coding	1266	613	653	22.9824	8.962	12.203
ENSG00000087586,18	AURKA	protein_coding	1242	621	621	26.7742	8.7609	8.6166
ENSG00000087586,18	AURKA	protein_coding	2344	1177	1168	39.1022	13.6836	14.3436
ENSG00000087586,18	AURKA	protein_coding	575	280	295	15.4159	6.0087	6.8938
ENSG00000087586,18	AURKA	protein_coding	2923	1449	1475	47.5775	13.8448	14.6633
ENSG00000087586,18	AURKA	protein_coding	2038	973	1065	29.7983	9.2333	11.2124
ENSG00000087586,18	AURKA	protein_coding	1994	997	998	40.481	13.8011	18.3906
ENSG00000087586,18	AURKA	protein_coding	3477	1693	1789	60.8996	19.2449	18.0569
ENSG00000087586,18	AURKA	protein_coding	924	432	492	22.4832	6.8527	8.4054
ENSG00000087586,18	AURKA	protein_coding	1128	556	574	22.4411	6.5473	6.6662
ENSG00000087586,18	AURKA	protein_coding	1230	614	616	44.7488	14.256	14.4665
ENSG00000087586,18	AURKA	protein_coding	394	204	190	8.456	4.1104	8.0266
ENSG00000087586,18	AURKA	protein_coding	3107	1618	1490	71.6134	22.1837	25.3214
ENSG00000087586,18	AURKA	protein_coding	1010	538	474	37.4661	12.9437	13.4801
ENSG00000087586,18	AURKA	protein_coding	1068	545	523	22.0687	11.277	11.3154
ENSG00000087586,18	AURKA	protein_coding	959	504	455	16.6747	5.8246	6.572
ENSG00000087586,18	AURKA	protein_coding	2909	1438	1472	66.9761	20.1407	24.0048
ENSG00000087586,18	AURKA	protein_coding	2396	1184	1213	50.662	14.1995	15.8508
ENSG00000087586,18	AURKA	protein_coding	1959	1015	947	35.0886	13.7227	16.9119
ENSG00000087586,18	AURKA	protein_coding	2557	1254	1303	37.8463	15.372	15.11
ENSG00000087586,18	AURKA	protein_coding	1467	718	749	25.2065	8.2944	10.761
ENSG00000087586,18	AURKA	protein_coding	1749	909	841	31.8938	10.8054	12.1623
ENSG00000087586,18	AURKA	protein_coding	782	368	414	24.8657	8.1542	9.5348
ENSG00000087586,18	AURKA	protein_coding	1909	992	917	38.1346	12.1138	13.8434
ENSG00000087586,18	AURKA	protein_coding	1515	751	765	32.9315	9.5835	10.5987
ENSG00000087586,18	AURKA	protein_coding	412	201	211	11.6106	3.56	4.2743
ENSG00000087586,18	AURKA	protein_coding	2084	957	1127	34.2024	9.9604	11.8496
ENSG00000087586,18	AURKA	protein_coding	2785	1387	1398	60.7717	16.3434	16.5842
ENSG00000087586,18	AURKA	protein_coding	832	417	415	30.8178	8.8061	10.0743
ENSG00000087586,18	AURKA	protein_coding	1099	516	583	19.992	5.8364	7.027
ENSG00000087586,18	AURKA	protein_coding	5086	2469	2617	129.138	36.2275	43.5302
ENSG00000087586,18	AURKA	protein_coding	2047	1040	1007	63.2489	19.2954	18.4434
ENSG00000087586,18	AURKA	protein_coding	4631	2268	2363	85.4502	26.9287	27.2782
ENSG00000087586,18	AURKA	protein_coding	2621	1281	1341	49.0956	13.867	14.8595
ENSG00000087586,18	AURKA	protein_coding	771	394	377	16.6084	7.1098	12.5913
ENSG00000087586,18	AURKA	protein_coding	1223	627	596	34.7993	9.291	10.5835
ENSG00000087586,18	AURKA	protein_coding	1003	480	524	21.0326	7.8212	8.603
ENSG00000087586,18	AURKA	protein_coding	2896	1454	1442	55.1816	16.9128	17.1981
ENSG00000087586,18	AURKA	protein_coding	703	332	371	10.3512	3.8974	5.6453
ENSG00000087586,18	AURKA	protein_coding	5356	2694	2663	106.491	31.8737	33.6115
ENSG00000087586,18	AURKA	protein_coding	1744	929	815	34.6525	11.7784	13.5356
ENSG00000087586,18	AURKA	protein_coding	1884	889	995	40.3214	14.4485	14.7401
ENSG00000087586,18	AURKA	protein_coding	1251	648	603	25.8175	7.1523	7.1791
ENSG00000087586,18	AURKA	protein_coding	2520	1210	1310	49.6118	14.9357	14.0582
ENSG00000087586,18	AURKA	protein_coding	2088	1016	1072	30.1775	9.6118	11.2555
ENSG00000087586,18	AURKA	protein_coding	1795	957	838	27.1568	7.77	9.509
ENSG00000087586,18	AURKA	protein_coding	2301	1125	1177	47.093	20.3414	19.4871
ENSG00000087586,18	AURKA	protein_coding	1340	677	663	50.3391	14.7354	16.5293
ENSG00000087586,18	AURKA	protein_coding	2023	972	1053	31.385	9.489	11.2786
ENSG00000087586,18	AURKA	protein_coding	576	297	280	20.7295	6.6572	6.2711
ENSG00000087586,18	AURKA	protein_coding	942	466	478	20.5717	7.3716	10.5999
ENSG00000087586,18	AURKA	protein_coding	753	343	410	12.2418	4.9159	7.2417
ENSG00000087586,18	AURKA	protein_coding	1426	723	703	30.3006	10.6049	13.9894
ENSG00000087586,18	AURKA	protein_coding	422	175	247	11.7653	3.4922	3.9041
ENSG00000087586,18	AURKA	protein_coding	1751	874	878	37.7574	10.5392	9.516
ENSG00000087586,18	AURKA	protein_coding	3874	1894	1982	59.842	15.6301	18.1825
ENSG00000087586,18	AURKA	protein_coding	723	333	390	13.6405	4.5622	5.5668
ENSG00000087586,18	AURKA	protein_coding	2656	1291	1365	43.6385	13.5792	14.9154
ENSG00000087586,18	AURKA	protein_coding	1675	847	828	28.3062	9.8553	9.7227
ENSG00000087586,18	AURKA	protein_coding	3159	1568	1593	57.4081	15.4882	17.7623
ENSG00000087586,18	AURKA	protein_coding	695	356	339	13.4379	4.8912	6.3447
ENSG00000087586,18	AURKA	protein_coding	1130	587	543	21.0337	6.2013	7.1312
ENSG00000087586,18	AURKA	protein_coding	1255	624	631	34.5573	10.2175	12.0581
ENSG00000087586,18	AURKA	protein_coding	2666	1335	1331	81.1904	23.8242	23.6204
ENSG00000087586,18	AURKA	protein_coding	2404	1221	1184	56.0307	18.3559	17.0137
ENSG00000087586,18	AURKA	protein_coding	2096	1058	1038	42.1129	14.047	16.9683
ENSG00000087586,18	AURKA	protein_coding	2927	1448	1479	61.0492	16.7219	18.6985
ENSG00000087586,18	AURKA	protein_coding	4774	2368	2406	89.9189	27.0073	31.711
ENSG00000087586,18	AURKA	protein_coding	3950	2012	1939	90.8937	25.3692	28.4031
ENSG00000087586,18	AURKA	protein_coding	807	419	391	16.0922	5.2524	6.6769
ENSG00000087586,18	AURKA	protein_coding	1212	602	610	33.8411	11.409	13.0746
ENSG00000087586,18	AURKA	protein_coding	641	314	327	13.5877	4.7696	6.0273
ENSG00000087586,18	AURKA	protein_coding	4207	2088	2119	82.1088	22.8898	24.8868
ENSG00000087586,18	AURKA	protein_coding	1564	772	793	31.1395	8.5532	10.438
ENSG00000087586,18	AURKA	protein_coding	799	413	386	19.4959	5.8342	7.6944
ENSG00000087586,18	AURKA	protein_coding	2353	1179	1174	40.8782	16.7514	18.2326
ENSG00000087586,18	AURKA	protein_coding	1690	833	857	35.8179	10.8344	12.8757
ENSG00000087586,18	AURKA	protein_coding	370	184	186	5.0627	1.8774	3.1428
ENSG00000087586,18	AURKA	protein_coding	754	394	360	16.1182	5.7954	7.4427
ENSG00000087586,18	AURKA	protein_coding	2056	989	1067	35.9325	12.8491	17.1154
ENSG00000087586,18	AURKA	protein_coding	835	414	421	16.5892	5.4239	6.3475
ENSG00000087586,18	AURKA	protein_coding	4034	2052	1983	66.2772	20.456	25.0785
ENSG00000087586,18	AURKA	protein_coding	880	458	423	19.4897	6.2706	6.2644
ENSG00000087586,18	AURKA	protein_coding	1211	603	608	27.8134	7.6969	9.0505
ENSG00000087586,18	AURKA	protein_coding	408	214	194	14.8589	4.4058	5.4404
ENSG00000087586,18	AURKA	protein_coding	2380	1175	1205	39.2955	11.3175	12.57
ENSG00000087586,18	AURKA	protein_coding	1233	633	601	25.4441	6.5393	6.1098
ENSG00000087586,18	AURKA	protein_coding	850	415	435	14.7437	5.1167	6.9693
ENSG00000087586,18	AURKA	protein_coding	4557	2250	2307	79.3373	22.4663	22.581
ENSG00000087586,18	AURKA	protein_coding	1327	642	685	23.293	7.9305	8.9875
ENSG00000087586,18	AURKA	protein_coding	934	457	477	21.6191	6.199	7.1212
ENSG00000087586,18	AURKA	protein_coding	2446	1203	1244	48.0786	14.2202	17.0223
ENSG00000087586,18	AURKA	protein_coding	4396	2114	2282	105.613	29.5337	34.4762
ENSG00000087586,18	AURKA	protein_coding	2110	1028	1082	43.003	12.8456	13.8212
ENSG00000087586,18	AURKA	protein_coding	1096	572	525	36.6717	11.1217	13.4387
ENSG00000087586,18	AURKA	protein_coding	545	285	260	11.7584	5.3083	6.068
ENSG00000087586,18	AURKA	protein_coding	2412	1163	1249	41.983	13.3779	16.7662
ENSG00000087586,18	AURKA	protein_coding	2621	1252	1369	50.3495	14.4346	14.9682
ENSG00000087586,18	AURKA	protein_coding	462	219	243	11.0276	4.0629	6.0658
ENSG00000087586,18	AURKA	protein_coding	621	312	309	16.5871	4.4797	6.0312
ENSG00000087586,18	AURKA	protein_coding	814	421	394	13.6103	4.8345	5.7208
ENSG00000087586,18	AURKA	protein_coding	1667	832	835	43.5236	12.0554	12.0849
ENSG00000087586,18	AURKA	protein_coding	1249	619	630	40.8367	11.1037	12.4677
ENSG00000087586,18	AURKA	protein_coding	2060	1003	1057	48.1749	17.9136	23.3708
ENSG00000087586,18	AURKA	protein_coding	414	208	206	9.7076	3.0413	2.9949
ENSG00000087586,18	AURKA	protein_coding	1144	591	553	17.1744	6.0038	7.9253
ENSG00000087586,18	AURKA	protein_coding	2704	1317	1387	46.9266	14.5359	17.2831
ENSG00000087586,18	AURKA	protein_coding	2188	1075	1113	55.7726	14.5685	17.0442
ENSG00000087586,18	AURKA	protein_coding	1915	958	957	57.1564	16.383	18.0991
ENSG00000087586,18	AURKA	protein_coding	1573	745	828	60.8339	16.2622	17.038
ENSG00000087586,18	AURKA	protein_coding	2007	993	1014	40.6536	15.0163	15.9175
ENSG00000087586,18	AURKA	protein_coding	1433	743	690	37.9037	12.6703	12.4685
ENSG00000087586,18	AURKA	protein_coding	1793	883	911	33.1174	9.5403	10.6664
ENSG00000087586,18	AURKA	protein_coding	2067	1044	1024	31.5678	10.9009	12.3805
ENSG00000087586,18	AURKA	protein_coding	1734	874	860	34.3998	10.3867	11.9103
ENSG00000087586,18	AURKA	protein_coding	1567	778	790	40.6963	12.8761	16.3229
ENSG00000087586,18	AURKA	protein_coding	4761	2292	2472	88.7582	23.7947	28.3674
ENSG00000087586,18	AURKA	protein_coding	2306	1133	1173	37.2097	9.3454	10.2306
ENSG00000087586,18	AURKA	protein_coding	2229	1155	1076	38.1323	11.5029	13.4338
ENSG00000087586,18	AURKA	protein_coding	2032	1056	977	40.8661	11.7264	13.3517
ENSG00000087586,18	AURKA	protein_coding	557	268	289	11.7036	4.2464	5.1771
ENSG00000087586,18	AURKA	protein_coding	2138	1115	1024	45.8295	15.7191	17.2036
ENSG00000087586,18	AURKA	protein_coding	690	323	367	15.7957	5.2746	6.1156
ENSG00000087586,18	AURKA	protein_coding	5269	2647	2622	120.463	37.2358	41.1252
ENSG00000087586,18	AURKA	protein_coding	1159	595	564	20.8636	9.4115	15.1698
ENSG00000087586,18	AURKA	protein_coding	845	396	449	13.2993	5.1157	6.9825
ENSG00000087586,18	AURKA	protein_coding	3578	1734	1844	85.1211	26.0818	28.0395
ENSG00000087586,18	AURKA	protein_coding	1380	710	670	27.6786	10.4349	13.5734
ENSG00000087586,18	AURKA	protein_coding	367	187	180	11.5887	5.4028	10.693
ENSG00000087586,18	AURKA	protein_coding	5100	2449	2651	74.0348	23.1228	27.2992
ENSG00000087586,18	AURKA	protein_coding	1395	678	717	29.565	10.8538	12.7449
ENSG00000087586,18	AURKA	protein_coding	1341	666	675	23.9135	8.8441	9.7987
