# Supplementary material for: Post-transcriptional control drives Aurora kinase A expression in human cancers
Source: PLoS One. 2024 Nov 11;19(11):e0310625. doi: 10.1371/journal.pone.0310625 (PMC11554201; doi:10.1371/journal.pone.0310625)
Supplement: S1 Data — (ZIP) [file pone.0310625.s006.zip › S1_Data/processed datasets_AURKA mRNA/TCGA-PAAD/Solid Tissue Normal.xls]

## Sheet: Solid Tissue Normal
# gene-model: GENCODE v36
gene_id	gene_name	gene_type	unstranded	stranded_first	stranded_second	tpm_unstranded	fpkm_unstranded	fpkm_uq_unstranded
ENSG00000087586,18	AURKA	protein_coding	212	118	94	4.1831	1.2611	1.3221
ENSG00000087586,18	AURKA	protein_coding	231	100	131	5.3488	1.6925	1.9536
ENSG00000087586,18	AURKA	protein_coding	154	83	71	4.3776	1.3578	1.446
ENSG00000087586,18	AURKA	protein_coding	325	167	159	10.3218	3.3561	3.4327
