# Supplementary material for: Post-transcriptional control drives Aurora kinase A expression in human cancers
Source: PLoS One. 2024 Nov 11;19(11):e0310625. doi: 10.1371/journal.pone.0310625 (PMC11554201; doi:10.1371/journal.pone.0310625)
Supplement: S1 Data — (ZIP) [file pone.0310625.s006.zip › S1_Data/processed datasets_AURKA mRNA/TCGA-PAAD/Primary Tumors.xls]

## Sheet: Primary Tumors
gene_id	gene_name	gene_type	unstranded	stranded_first	stranded_second	tpm_unstranded	fpkm_unstranded	fpkm_uq_unstranded
ENSG00000087586,18	AURKA	protein_coding	1405	670	735	34.3905	11.5694	12.349
ENSG00000087586,18	AURKA	protein_coding	1015	499	516	22.6503	5.3419	6.3808
ENSG00000087586,18	AURKA	protein_coding	277	146	131	11.1568	3.7511	4.1919
ENSG00000087586,18	AURKA	protein_coding	1751	876	875	32.1197	8.7776	8.6325
ENSG00000087586,18	AURKA	protein_coding	572	280	292	11.0402	3.2013	3.4807
ENSG00000087586,18	AURKA	protein_coding	579	304	275	10.6125	3.463	4.0889
ENSG00000087586,18	AURKA	protein_coding	357	173	184	6.9677	2.8665	3.3251
ENSG00000087586,18	AURKA	protein_coding	402	177	225	9.6989	2.7611	2.7965
ENSG00000087586,18	AURKA	protein_coding	453	239	214	12.2115	4.3078	4.5702
ENSG00000087586,18	AURKA	protein_coding	124	61	63	3.4522	1.1199	1.0915
ENSG00000087586,18	AURKA	protein_coding	337	180	157	8.0878	2.4758	2.8106
ENSG00000087586,18	AURKA	protein_coding	586	311	275	13.5777	4.1964	4.2723
ENSG00000087586,18	AURKA	protein_coding	81	43	38	2.6877	0.8065	0.9325
ENSG00000087586,18	AURKA	protein_coding	799	383	417	14.7226	4.083	4.2314
ENSG00000087586,18	AURKA	protein_coding	1332	658	674	38.9021	11.7977	13.5448
ENSG00000087586,18	AURKA	protein_coding	473	268	205	9.0613	3.0145	3.3648
ENSG00000087586,18	AURKA	protein_coding	357	174	184	8.0541	2.9005	3.1198
ENSG00000087586,18	AURKA	protein_coding	375	198	177	7.4626	2.6877	3.3585
ENSG00000087586,18	AURKA	protein_coding	1006	490	516	20.9846	7.4652	9.6258
ENSG00000087586,18	AURKA	protein_coding	261	140	121	7.9765	2.3821	2.6097
ENSG00000087586,18	AURKA	protein_coding	732	357	375	14.9668	4.5073	5.0774
ENSG00000087586,18	AURKA	protein_coding	981	524	457	21.3673	7.0765	7.3393
ENSG00000087586,18	AURKA	protein_coding	309	136	173	11.8286	3.7675	4.01
ENSG00000087586,18	AURKA	protein_coding	685	336	349	13.1393	4.3228	4.902
ENSG00000087586,18	AURKA	protein_coding	679	338	342	27.7893	7.9943	8.7547
ENSG00000087586,18	AURKA	protein_coding	1240	607	633	27.7444	8.6593	9.3657
ENSG00000087586,18	AURKA	protein_coding	663	327	336	14.4018	4.9465	5.5147
ENSG00000087586,18	AURKA	protein_coding	377	180	197	12.1929	2.9888	3.287
ENSG00000087586,18	AURKA	protein_coding	368	190	178	12.2096	3.9296	3.9303
ENSG00000087586,18	AURKA	protein_coding	176	86	90	4.9381	1.6713	1.7618
ENSG00000087586,18	AURKA	protein_coding	308	152	156	5.656	1.9103	2.1414
ENSG00000087586,18	AURKA	protein_coding	1407	728	679	39.322	10.6575	12.1802
ENSG00000087586,18	AURKA	protein_coding	352	184	168	20.9894	6.3444	6.6642
ENSG00000087586,18	AURKA	protein_coding	166	79	87	7.9669	2.6753	3.0612
ENSG00000087586,18	AURKA	protein_coding	264	131	133	11.4868	3.5073	3.4605
ENSG00000087586,18	AURKA	protein_coding	848	434	414	17.3645	6.5449	7.3419
ENSG00000087586,18	AURKA	protein_coding	196	108	89	4.9588	2.175	3.7147
ENSG00000087586,18	AURKA	protein_coding	238	115	123	7.832	2.4466	2.5194
ENSG00000087586,18	AURKA	protein_coding	281	134	147	11.2407	3.4901	3.8646
ENSG00000087586,18	AURKA	protein_coding	309	148	161	6.7896	2.1951	2.5312
ENSG00000087586,18	AURKA	protein_coding	720	359	361	10.8909	3.1372	3.2668
ENSG00000087586,18	AURKA	protein_coding	390	205	185	7.5712	2.7153	3.4721
ENSG00000087586,18	AURKA	protein_coding	928	494	435	15.7878	4.7676	5.3285
ENSG00000087586,18	AURKA	protein_coding	1425	750	675	31.6691	10.3823	11.5753
ENSG00000087586,18	AURKA	protein_coding	573	274	299	13.9004	4.424	4.4025
ENSG00000087586,18	AURKA	protein_coding	713	349	364	18.2856	4.6536	5.1788
ENSG00000087586,18	AURKA	protein_coding	375	195	180	8.8065	3.8693	4.8771
ENSG00000087586,18	AURKA	protein_coding	311	145	166	13.6059	4.8378	5.0377
ENSG00000087586,18	AURKA	protein_coding	711	354	357	15.0045	5.2067	5.3126
ENSG00000087586,18	AURKA	protein_coding	169	83	86	6.2571	2.4221	3.2337
ENSG00000087586,18	AURKA	protein_coding	707	347	360	17.6624	5.515	5.6718
ENSG00000087586,18	AURKA	protein_coding	491	243	249	10.9262	3.2335	3.5179
ENSG00000087586,18	AURKA	protein_coding	173	93	80	5.1528	1.5554	1.6206
ENSG00000087586,18	AURKA	protein_coding	3894	1974	1920	61.9934	16.6389	16.8093
ENSG00000087586,18	AURKA	protein_coding	546	274	273	9.9824	4.0162	5.2714
ENSG00000087586,18	AURKA	protein_coding	129	61	68	2.2907	0.946	1.5412
ENSG00000087586,18	AURKA	protein_coding	912	475	438	17.3799	5.3694	5.6756
ENSG00000087586,18	AURKA	protein_coding	857	421	436	20.9108	5.6575	5.5729
ENSG00000087586,18	AURKA	protein_coding	666	334	332	12.1194	3.3213	3.3483
ENSG00000087586,18	AURKA	protein_coding	729	357	372	19.2961	6.3097	6.8755
ENSG00000087586,18	AURKA	protein_coding	386	202	184	11.2025	3.3949	3.5203
ENSG00000087586,18	AURKA	protein_coding	207	112	95	4.5838	1.7262	2.0402
ENSG00000087586,18	AURKA	protein_coding	2862	1418	1444	67.819	20.4615	20.5385
ENSG00000087586,18	AURKA	protein_coding	1473	720	754	20.7412	7.4638	7.2243
ENSG00000087586,18	AURKA	protein_coding	323	178	145	6.5556	2.6027	2.8784
ENSG00000087586,18	AURKA	protein_coding	637	339	298	15.8366	5.7003	6.62
ENSG00000087586,18	AURKA	protein_coding	361	159	202	10.5754	3.5441	3.8699
ENSG00000087586,18	AURKA	protein_coding	416	194	222	9.7992	2.5694	2.4838
ENSG00000087586,18	AURKA	protein_coding	189	86	103	5.9191	1.8815	1.9837
ENSG00000087586,18	AURKA	protein_coding	331	160	171	12.1234	3.9059	4.1141
ENSG00000087586,18	AURKA	protein_coding	886	441	445	17.3565	5.3733	5.3691
ENSG00000087586,18	AURKA	protein_coding	444	228	216	10.4679	3.5629	3.6588
ENSG00000087586,18	AURKA	protein_coding	786	392	394	18.6047	4.7769	4.9533
ENSG00000087586,18	AURKA	protein_coding	319	148	171	7.6788	2.7354	3.1133
ENSG00000087586,18	AURKA	protein_coding	663	324	341	16.1892	5.1576	5.461
ENSG00000087586,18	AURKA	protein_coding	197	99	98	5.2754	1.9242	2.2181
ENSG00000087586,18	AURKA	protein_coding	190	100	90	5.9947	1.8652	1.9277
ENSG00000087586,18	AURKA	protein_coding	376	178	198	6.8141	2.2275	2.4488
ENSG00000087586,18	AURKA	protein_coding	540	277	263	14.1628	4.2802	5.3665
ENSG00000087586,18	AURKA	protein_coding	632	316	316	14.8319	4.7507	5.1489
ENSG00000087586,18	AURKA	protein_coding	385	185	200	7.0564	2.375	2.7377
ENSG00000087586,18	AURKA	protein_coding	1143	610	536	20.7984	6.6442	7.2336
ENSG00000087586,18	AURKA	protein_coding	212	114	98	6.7551	2.0708	2.2591
ENSG00000087586,18	AURKA	protein_coding	467	227	240	13.0593	3.9303	4.1087
ENSG00000087586,18	AURKA	protein_coding	268	133	135	8.0288	2.4081	2.3637
ENSG00000087586,18	AURKA	protein_coding	485	250	235	17.3947	6.1315	6.0366
ENSG00000087586,18	AURKA	protein_coding	1032	522	510	28.3705	8.6699	8.8159
ENSG00000087586,18	AURKA	protein_coding	442	213	229	11.9915	4.1262	4.4661
ENSG00000087586,18	AURKA	protein_coding	247	131	116	5.2834	2.3401	2.745
ENSG00000087586,18	AURKA	protein_coding	345	186	159	8.0678	2.7504	3.0179
ENSG00000087586,18	AURKA	protein_coding	590	291	299	14.1874	3.7346	4.0767
ENSG00000087586,18	AURKA	protein_coding	253	118	135	6.8215	2.1948	2.3156
ENSG00000087586,18	AURKA	protein_coding	424	218	206	9.9831	2.6396	2.5161
ENSG00000087586,18	AURKA	protein_coding	976	491	485	26.4979	6.323	7.2295
ENSG00000087586,18	AURKA	protein_coding	494	248	246	10.9776	3.4122	3.5751
ENSG00000087586,18	AURKA	protein_coding	507	241	266	10.3351	3.4054	3.6589
ENSG00000087586,18	AURKA	protein_coding	528	267	261	10.2944	3.0972	3.4372
ENSG00000087586,18	AURKA	protein_coding	174	85	89	4.9564	1.8332	1.9853
ENSG00000087586,18	AURKA	protein_coding	554	284	270	11.1312	3.664	3.998
ENSG00000087586,18	AURKA	protein_coding	493	226	267	9.5465	3.1401	3.4269
ENSG00000087586,18	AURKA	protein_coding	637	321	316	16.8112	4.8478	4.6343
ENSG00000087586,18	AURKA	protein_coding	387	212	175	10.6253	3.432	3.7764
ENSG00000087586,18	AURKA	protein_coding	212	118	94	4.1831	1.2611	1.3221
ENSG00000087586,18	AURKA	protein_coding	497	259	238	12.9175	4.3672	4.487
ENSG00000087586,18	AURKA	protein_coding	424	211	213	9.332	2.8723	3.1488
ENSG00000087586,18	AURKA	protein_coding	321	155	166	5.508	2.0494	2.4025
ENSG00000087586,18	AURKA	protein_coding	608	328	280	13.4333	4.196	4.4037
ENSG00000087586,18	AURKA	protein_coding	598	288	310	17.4848	4.8222	4.8259
ENSG00000087586,18	AURKA	protein_coding	471	238	233	11.2649	3.6786	3.9993
ENSG00000087586,18	AURKA	protein_coding	420	207	213	10.7811	3.8725	4.0946
ENSG00000087586,18	AURKA	protein_coding	437	232	205	6.0145	2.3499	3.8316
ENSG00000087586,18	AURKA	protein_coding	171	79	92	7.2733	2.0304	1.9327
ENSG00000087586,18	AURKA	protein_coding	556	282	274	9.3646	3.7182	4.0368
ENSG00000087586,18	AURKA	protein_coding	859	439	421	20.4385	6.9658	7.2144
ENSG00000087586,18	AURKA	protein_coding	525	244	281	12.147	3.8418	3.9808
ENSG00000087586,18	AURKA	protein_coding	689	337	352	15.0398	5.5237	6.0088
ENSG00000087586,18	AURKA	protein_coding	701	323	378	12.9182	3.2303	3.7064
ENSG00000087586,18	AURKA	protein_coding	798	409	390	17.3612	5.1168	5.3522
ENSG00000087586,18	AURKA	protein_coding	155	72	83	4.851	1.4655	1.7859
ENSG00000087586,18	AURKA	protein_coding	858	422	437	14.0878	5.1053	6.8962
ENSG00000087586,18	AURKA	protein_coding	368	177	191	7.5355	2.765	3.1515
ENSG00000087586,18	AURKA	protein_coding	94	50	44	1.6406	0.814	2.6822
ENSG00000087586,18	AURKA	protein_coding	1152	575	577	23.4288	8.3182	9.5545
ENSG00000087586,18	AURKA	protein_coding	199	84	115	4.358	1.7809	3.095
ENSG00000087586,18	AURKA	protein_coding	563	289	275	13.9842	4.5683	4.6056
ENSG00000087586,18	AURKA	protein_coding	1370	692	679	19.0941	6.3444	6.3796
ENSG00000087586,18	AURKA	protein_coding	249	141	109	6.9657	2.0332	2.1853
ENSG00000087586,18	AURKA	protein_coding	706	388	318	19.0654	6.1629	6.5816
ENSG00000087586,18	AURKA	protein_coding	238	111	127	4.9558	1.9504	2.2589
ENSG00000087586,18	AURKA	protein_coding	1595	789	807	36.6582	12.4831	14.6167
ENSG00000087586,18	AURKA	protein_coding	688	354	334	11.5338	3.9268	4.3648
ENSG00000087586,18	AURKA	protein_coding	635	313	323	7.9669	2.5961	2.5531
ENSG00000087586,18	AURKA	protein_coding	638	309	329	13.4149	4.7986	5.6145
ENSG00000087586,18	AURKA	protein_coding	577	299	278	11.0107	3.5238	3.8584
ENSG00000087586,18	AURKA	protein_coding	304	147	157	16.1003	4.7649	4.8499
ENSG00000087586,18	AURKA	protein_coding	429	234	195	9.8179	2.9744	2.9066
ENSG00000087586,18	AURKA	protein_coding	543	277	266	10.9763	2.8761	2.9148
ENSG00000087586,18	AURKA	protein_coding	231	100	131	5.3488	1.6925	1.9536
ENSG00000087586,18	AURKA	protein_coding	665	315	350	20.2896	6.5721	6.3292
ENSG00000087586,18	AURKA	protein_coding	154	83	71	4.3776	1.3578	1.446
ENSG00000087586,18	AURKA	protein_coding	747	342	406	16.4288	5.2157	5.5133
ENSG00000087586,18	AURKA	protein_coding	292	129	163	8.4425	2.6323	2.7112
ENSG00000087586,18	AURKA	protein_coding	556	298	258	13.0602	5.0207	6.0561
ENSG00000087586,18	AURKA	protein_coding	679	355	324	16.8876	5.5556	6.1549
ENSG00000087586,18	AURKA	protein_coding	378	191	187	6.8057	2.1646	2.2118
ENSG00000087586,18	AURKA	protein_coding	1080	510	570	16.1198	4.5053	4.4162
ENSG00000087586,18	AURKA	protein_coding	588	262	327	15.1763	4.5554	4.9477
ENSG00000087586,18	AURKA	protein_coding	568	290	278	24.4091	7.0523	7.1779
ENSG00000087586,18	AURKA	protein_coding	284	138	146	8.3446	3.1687	3.4301
ENSG00000087586,18	AURKA	protein_coding	629	320	309	14.1817	4.5601	4.6534
ENSG00000087586,18	AURKA	protein_coding	810	388	422	18.2319	4.679	5.3605
ENSG00000087586,18	AURKA	protein_coding	661	337	324	16.3349	4.7221	5.6439
ENSG00000087586,18	AURKA	protein_coding	135	66	69	1.9683	0.8485	1.4435
ENSG00000087586,18	AURKA	protein_coding	265	132	133	6.1771	1.9765	2.0039
ENSG00000087586,18	AURKA	protein_coding	325	167	159	10.3218	3.3561	3.4327
ENSG00000087586,18	AURKA	protein_coding	783	372	411	14.3538	6.0274	5.9973
ENSG00000087586,18	AURKA	protein_coding	938	484	454	24.6137	6.8181	7.1102
