# Supplementary material for: Post-transcriptional control drives Aurora kinase A expression in human cancers
Source: PLoS One. 2024 Nov 11;19(11):e0310625. doi: 10.1371/journal.pone.0310625 (PMC11554201; doi:10.1371/journal.pone.0310625)
Supplement: S1 Data — (ZIP) [file pone.0310625.s006.zip › S1_Data/processed datasets_AURKA mRNA/TCGA-PCPG/Solid Tissue Normal.xls]

## Sheet: Solid Tissue Normal
# gene-model: GENCODE v36
gene_id	gene_name	gene_type	unstranded	stranded_first	stranded_second	tpm_unstranded	fpkm_unstranded	fpkm_uq_unstranded
ENSG00000087586,18	AURKA	protein_coding	979	506	476	15.1203	5.1159	5.5552
ENSG00000087586,18	AURKA	protein_coding	98	50	48	1.6837	0.7837	0.9531
ENSG00000087586,18	AURKA	protein_coding	62	33	29	1.7327	0.7461	0.901
