# Supplementary material for: Post-transcriptional control drives Aurora kinase A expression in human cancers
Source: PLoS One. 2024 Nov 11;19(11):e0310625. doi: 10.1371/journal.pone.0310625 (PMC11554201; doi:10.1371/journal.pone.0310625)
Supplement: S1 Data — (ZIP) [file pone.0310625.s006.zip › S1_Data/processed datasets_AURKA mRNA/TCGA-PCPG/Primary Tumors.xls]

## Sheet: Primary Tumors
gene_id	gene_name	gene_type	unstranded	stranded_first	stranded_second	tpm_unstranded	fpkm_unstranded	fpkm_uq_unstranded
ENSG00000087586,18	AURKA	protein_coding	83	38	45	1.4725	0.8232	1.1795
ENSG00000087586,18	AURKA	protein_coding	178	97	81	2.7179	1.3836	2.0482
ENSG00000087586,18	AURKA	protein_coding	115	60	55	2.6921	0.8908	1.0163
ENSG00000087586,18	AURKA	protein_coding	79	36	43	1.7886	0.8119	1.1343
ENSG00000087586,18	AURKA	protein_coding	89	46	43	1.6694	0.8658	1.1402
ENSG00000087586,18	AURKA	protein_coding	191	106	85	4.1724	1.315	1.4692
ENSG00000087586,18	AURKA	protein_coding	191	108	83	5.8141	1.567	1.5779
ENSG00000087586,18	AURKA	protein_coding	421	210	211	6.9889	2.8967	3.7003
ENSG00000087586,18	AURKA	protein_coding	45	25	20	0.873	0.337	0.4218
ENSG00000087586,18	AURKA	protein_coding	305	145	160	5.9936	2.0975	2.5541
ENSG00000087586,18	AURKA	protein_coding	152	75	77	2.3326	0.8941	1.0168
ENSG00000087586,18	AURKA	protein_coding	152	64	88	2.6018	1.3454	1.9348
ENSG00000087586,18	AURKA	protein_coding	459	239	221	7.8987	2.3991	2.6852
ENSG00000087586,18	AURKA	protein_coding	84	35	49	3.0117	0.9823	1.1135
ENSG00000087586,18	AURKA	protein_coding	87	40	47	1.9951	0.9621	1.2913
ENSG00000087586,18	AURKA	protein_coding	395	187	208	8.0517	2.5171	2.5966
ENSG00000087586,18	AURKA	protein_coding	843	430	414	16.9001	4.7874	4.639
ENSG00000087586,18	AURKA	protein_coding	2836	1458	1381	56.2732	19.1707	21.7708
ENSG00000087586,18	AURKA	protein_coding	1256	612	648	21.1721	6.9921	8.7374
ENSG00000087586,18	AURKA	protein_coding	104	50	55	1.8276	0.5604	0.7084
ENSG00000087586,18	AURKA	protein_coding	554	283	272	8.5058	2.3169	2.4677
ENSG00000087586,18	AURKA	protein_coding	270	137	134	5.7756	1.7431	1.9033
ENSG00000087586,18	AURKA	protein_coding	52	28	24	0.7895	0.3762	0.4478
ENSG00000087586,18	AURKA	protein_coding	56	25	31	1.0497	0.4434	0.4996
ENSG00000087586,18	AURKA	protein_coding	1740	871	871	41.5793	13.7936	17.8021
ENSG00000087586,18	AURKA	protein_coding	342	171	171	7.0717	2.5017	3.1478
ENSG00000087586,18	AURKA	protein_coding	1907	961	948	27.9622	10.3845	14.3028
ENSG00000087586,18	AURKA	protein_coding	543	266	277	13.6111	4.4895	5.4294
ENSG00000087586,18	AURKA	protein_coding	81	35	46	1.5508	0.7413	1.0947
ENSG00000087586,18	AURKA	protein_coding	126	62	64	4.4653	1.4499	1.6634
ENSG00000087586,18	AURKA	protein_coding	443	221	222	10.178	3.4903	3.7736
ENSG00000087586,18	AURKA	protein_coding	213	100	113	4.3791	1.7799	1.9201
ENSG00000087586,18	AURKA	protein_coding	170	92	78	3.4597	1.1853	1.322
ENSG00000087586,18	AURKA	protein_coding	105	58	47	2.5131	0.7075	0.7527
ENSG00000087586,18	AURKA	protein_coding	133	69	64	2.5084	1.4933	2.3991
ENSG00000087586,18	AURKA	protein_coding	372	179	195	8.2271	2.5442	2.8219
ENSG00000087586,18	AURKA	protein_coding	372	186	186	7.5323	2.6845	3.3943
ENSG00000087586,18	AURKA	protein_coding	197	100	97	4.6308	1.3595	1.3997
ENSG00000087586,18	AURKA	protein_coding	63	25	38	1.1016	0.6447	0.9324
ENSG00000087586,18	AURKA	protein_coding	54	33	22	1.3535	0.428	0.4628
ENSG00000087586,18	AURKA	protein_coding	391	183	208	9.1396	2.6365	2.6846
ENSG00000087586,18	AURKA	protein_coding	146	79	68	2.9788	0.8956	1.0547
ENSG00000087586,18	AURKA	protein_coding	135	65	70	2.6279	0.8585	1.0293
ENSG00000087586,18	AURKA	protein_coding	395	200	197	8.6328	2.7992	2.9067
ENSG00000087586,18	AURKA	protein_coding	401	202	199	8.8802	2.7957	3.3382
ENSG00000087586,18	AURKA	protein_coding	275	137	138	5.3954	1.8035	1.9719
ENSG00000087586,18	AURKA	protein_coding	859	442	417	19.4515	5.829	6.6183
ENSG00000087586,18	AURKA	protein_coding	412	215	197	9.6311	2.7298	2.7191
ENSG00000087586,18	AURKA	protein_coding	141	65	76	3.7095	1.1924	1.305
ENSG00000087586,18	AURKA	protein_coding	248	120	128	5.0968	1.8491	2.1607
ENSG00000087586,18	AURKA	protein_coding	192	94	99	4.2245	1.3928	1.979
ENSG00000087586,18	AURKA	protein_coding	198	94	104	4.5635	1.5957	1.7335
ENSG00000087586,18	AURKA	protein_coding	669	333	336	12.9246	4.8712	5.9316
ENSG00000087586,18	AURKA	protein_coding	199	101	98	3.2295	1.0661	1.1943
ENSG00000087586,18	AURKA	protein_coding	157	77	80	3.0609	0.9509	1.0322
ENSG00000087586,18	AURKA	protein_coding	157	70	87	2.547	0.9609	1.2722
ENSG00000087586,18	AURKA	protein_coding	81	39	42	1.3851	0.5127	0.601
ENSG00000087586,18	AURKA	protein_coding	417	220	197	9.5462	2.5931	2.7766
ENSG00000087586,18	AURKA	protein_coding	192	93	99	4.3271	1.5147	1.6934
ENSG00000087586,18	AURKA	protein_coding	160	72	89	2.8057	0.9878	1.3369
ENSG00000087586,18	AURKA	protein_coding	154	83	72	4.1071	1.2328	1.4187
ENSG00000087586,18	AURKA	protein_coding	358	171	188	6.7076	2.0943	2.3217
ENSG00000087586,18	AURKA	protein_coding	382	186	196	7.5424	3.6086	4.5195
ENSG00000087586,18	AURKA	protein_coding	165	77	89	3.9547	1.3509	1.6138
ENSG00000087586,18	AURKA	protein_coding	71	37	34	1.6251	0.5655	0.7105
ENSG00000087586,18	AURKA	protein_coding	171	91	80	4.1734	1.3182	1.7088
ENSG00000087586,18	AURKA	protein_coding	771	395	377	17.3769	5.4715	6.5303
ENSG00000087586,18	AURKA	protein_coding	119	61	58	2.2738	0.6911	0.8043
ENSG00000087586,18	AURKA	protein_coding	218	115	103	4.9222	1.7467	1.9236
ENSG00000087586,18	AURKA	protein_coding	144	83	62	2.5528	0.7896	0.8454
ENSG00000087586,18	AURKA	protein_coding	119	66	53	2.0935	1.7198	4.0374
ENSG00000087586,18	AURKA	protein_coding	67	31	36	1.4652	0.5532	0.5734
ENSG00000087586,18	AURKA	protein_coding	853	418	437	11.5814	5.0968	6.154
ENSG00000087586,18	AURKA	protein_coding	284	135	149	6.8267	2.1074	2.5435
ENSG00000087586,18	AURKA	protein_coding	95	49	46	2.7098	1.0315	1.2179
ENSG00000087586,18	AURKA	protein_coding	89	44	45	1.4127	0.7082	0.9055
ENSG00000087586,18	AURKA	protein_coding	132	69	63	3.5465	1.0814	1.2944
ENSG00000087586,18	AURKA	protein_coding	295	136	159	6.2732	1.7844	2.0425
ENSG00000087586,18	AURKA	protein_coding	1038	515	524	19.9703	8.0909	9.9095
ENSG00000087586,18	AURKA	protein_coding	138	70	68	2.795	0.8859	0.9484
ENSG00000087586,18	AURKA	protein_coding	193	100	93	4.8572	1.5349	1.7732
ENSG00000087586,18	AURKA	protein_coding	116	59	57	2.6947	0.8616	0.9603
ENSG00000087586,18	AURKA	protein_coding	764	400	365	17.2386	4.85	5.5492
ENSG00000087586,18	AURKA	protein_coding	219	109	110	4.9837	1.4282	1.5161
ENSG00000087586,18	AURKA	protein_coding	374	183	191	9.0978	3.0803	3.6031
ENSG00000087586,18	AURKA	protein_coding	148	80	68	3.1981	1.1696	1.2734
ENSG00000087586,18	AURKA	protein_coding	252	143	110	4.4306	1.3835	1.5634
ENSG00000087586,18	AURKA	protein_coding	233	119	115	5.1429	1.8829	2.4183
ENSG00000087586,18	AURKA	protein_coding	126	59	67	2.6293	0.8237	0.8476
ENSG00000087586,18	AURKA	protein_coding	312	146	166	6.6304	2.0797	2.2938
ENSG00000087586,18	AURKA	protein_coding	179	93	86	4.7831	1.2864	1.3476
ENSG00000087586,18	AURKA	protein_coding	515	264	251	11.7147	3.3943	3.8853
ENSG00000087586,18	AURKA	protein_coding	95	54	42	4.0942	1.0975	1.2362
ENSG00000087586,18	AURKA	protein_coding	101	54	47	2.3323	0.7751	0.8636
ENSG00000087586,18	AURKA	protein_coding	144	70	74	2.9567	0.9134	0.9846
ENSG00000087586,18	AURKA	protein_coding	107	57	50	2.2255	0.6894	0.7932
ENSG00000087586,18	AURKA	protein_coding	343	172	173	7.4319	2.3489	2.6019
ENSG00000087586,18	AURKA	protein_coding	80	40	40	2.5057	0.6151	0.6811
ENSG00000087586,18	AURKA	protein_coding	148	64	84	3.261	1.0517	1.1728
ENSG00000087586,18	AURKA	protein_coding	269	140	129	5.1172	1.5002	1.7756
ENSG00000087586,18	AURKA	protein_coding	151	77	74	2.9939	1.186	1.509
ENSG00000087586,18	AURKA	protein_coding	378	181	197	8.1105	2.7713	3.3387
ENSG00000087586,18	AURKA	protein_coding	36	21	15	0.7751	0.2575	0.2768
ENSG00000087586,18	AURKA	protein_coding	60	34	26	1.6542	0.6281	0.8202
ENSG00000087586,18	AURKA	protein_coding	141	82	60	3.7818	1.3764	1.6826
ENSG00000087586,18	AURKA	protein_coding	117	52	65	3.5517	1.0749	1.1928
ENSG00000087586,18	AURKA	protein_coding	227	115	114	5.673	1.5941	1.6339
ENSG00000087586,18	AURKA	protein_coding	243	116	128	5.0968	1.6681	2.206
ENSG00000087586,18	AURKA	protein_coding	147	71	76	2.7679	0.9478	1.0131
ENSG00000087586,18	AURKA	protein_coding	77	42	35	1.5318	0.5798	0.6934
ENSG00000087586,18	AURKA	protein_coding	202	101	101	4.0197	1.2235	1.3461
ENSG00000087586,18	AURKA	protein_coding	312	158	155	7.4446	2.1135	2.2589
ENSG00000087586,18	AURKA	protein_coding	112	46	66	1.4098	0.5999	0.7401
ENSG00000087586,18	AURKA	protein_coding	395	196	199	5.2219	1.8986	2.1861
ENSG00000087586,18	AURKA	protein_coding	387	189	198	7.6116	2.5333	2.8129
ENSG00000087586,18	AURKA	protein_coding	211	98	113	3.983	1.3214	1.5473
ENSG00000087586,18	AURKA	protein_coding	89	42	49	1.8161	0.5834	0.6461
ENSG00000087586,18	AURKA	protein_coding	572	286	287	12.5342	3.6321	3.611
ENSG00000087586,18	AURKA	protein_coding	154	85	69	3.8572	1.1714	1.3437
ENSG00000087586,18	AURKA	protein_coding	49	24	25	1.4843	0.6104	0.7549
ENSG00000087586,18	AURKA	protein_coding	55	27	28	2.1048	0.838	1.0706
ENSG00000087586,18	AURKA	protein_coding	105	53	52	2.0049	0.7617	0.9301
ENSG00000087586,18	AURKA	protein_coding	146	70	76	3.0912	0.8572	0.9352
ENSG00000087586,18	AURKA	protein_coding	163	79	85	3.396	1.2102	1.4271
ENSG00000087586,18	AURKA	protein_coding	224	122	102	4.2668	1.5386	1.8527
ENSG00000087586,18	AURKA	protein_coding	459	214	245	10.2442	3.1272	3.5974
ENSG00000087586,18	AURKA	protein_coding	182	88	94	3.6522	1.4958	1.7811
ENSG00000087586,18	AURKA	protein_coding	428	221	207	6.2153	2.017	2.2061
ENSG00000087586,18	AURKA	protein_coding	156	92	64	2.3026	1.1987	1.8017
ENSG00000087586,18	AURKA	protein_coding	731	337	394	16.3821	4.5661	4.835
ENSG00000087586,18	AURKA	protein_coding	108	52	56	1.8298	0.9535	1.4957
ENSG00000087586,18	AURKA	protein_coding	157	79	78	4.34	1.7137	2.356
ENSG00000087586,18	AURKA	protein_coding	201	102	99	4.9004	1.5371	1.8229
ENSG00000087586,18	AURKA	protein_coding	227	117	112	4.4139	2.2067	3.1656
ENSG00000087586,18	AURKA	protein_coding	376	183	193	9.0871	2.6242	2.8124
ENSG00000087586,18	AURKA	protein_coding	98	46	52	2.1924	0.608	0.6364
ENSG00000087586,18	AURKA	protein_coding	123	66	57	2.8827	0.8419	0.9081
ENSG00000087586,18	AURKA	protein_coding	166	89	77	4.1514	1.1483	1.1575
ENSG00000087586,18	AURKA	protein_coding	154	86	68	2.2897	1.3635	1.8701
ENSG00000087586,18	AURKA	protein_coding	108	56	52	1.7974	0.7432	0.9945
ENSG00000087586,18	AURKA	protein_coding	55	30	25	0.9962	0.6678	1.1256
ENSG00000087586,18	AURKA	protein_coding	109	51	58	2.6625	0.9046	1.1318
ENSG00000087586,18	AURKA	protein_coding	262	127	135	5.8636	2.1522	2.157
ENSG00000087586,18	AURKA	protein_coding	112	57	55	3.1526	0.9489	1.0625
ENSG00000087586,18	AURKA	protein_coding	200	101	99	5.1291	1.4512	1.6011
ENSG00000087586,18	AURKA	protein_coding	66	27	39	1.0403	0.4451	0.5889
ENSG00000087586,18	AURKA	protein_coding	132	70	63	3.0065	0.7987	0.9276
ENSG00000087586,18	AURKA	protein_coding	46	23	23	0.9632	0.4785	0.768
ENSG00000087586,18	AURKA	protein_coding	166	92	74	3.6285	1.2348	1.472
ENSG00000087586,18	AURKA	protein_coding	121	60	61	1.9194	1.0306	1.5512
ENSG00000087586,18	AURKA	protein_coding	180	92	89	3.6374	1.184	1.6287
ENSG00000087586,18	AURKA	protein_coding	148	68	80	2.6102	0.97	1.0912
ENSG00000087586,18	AURKA	protein_coding	335	154	181	4.3334	1.2399	1.4375
ENSG00000087586,18	AURKA	protein_coding	139	69	70	3.1051	0.8653	0.9191
ENSG00000087586,18	AURKA	protein_coding	271	143	128	7.2187	2.2521	2.7841
ENSG00000087586,18	AURKA	protein_coding	135	64	71	3.6078	1.4198	1.6531
ENSG00000087586,18	AURKA	protein_coding	153	78	75	3.4497	1.2597	1.5746
ENSG00000087586,18	AURKA	protein_coding	319	143	176	6.5224	1.807	1.7731
ENSG00000087586,18	AURKA	protein_coding	290	135	155	7.4401	3.7167	5.0631
ENSG00000087586,18	AURKA	protein_coding	181	87	94	3.1475	1.3464	1.6711
ENSG00000087586,18	AURKA	protein_coding	162	84	78	3.8385	1.1893	1.4249
ENSG00000087586,18	AURKA	protein_coding	1245	614	632	45.0086	12.2886	12.6961
ENSG00000087586,18	AURKA	protein_coding	182	90	92	4.2423	1.5647	1.9226
ENSG00000087586,18	AURKA	protein_coding	257	125	132	5.5972	1.5179	1.6957
ENSG00000087586,18	AURKA	protein_coding	97	54	45	2.2002	0.8356	0.9508
ENSG00000087586,18	AURKA	protein_coding	258	134	124	6.4874	1.8963	2.149
ENSG00000087586,18	AURKA	protein_coding	600	296	304	10.8084	3.6705	4.6578
ENSG00000087586,18	AURKA	protein_coding	434	213	221	9.3508	3.7539	4.7037
ENSG00000087586,18	AURKA	protein_coding	72	31	41	1.3068	0.4942	0.5524
ENSG00000087586,18	AURKA	protein_coding	159	74	85	3.8919	1.3035	1.4065
ENSG00000087586,18	AURKA	protein_coding	136	75	62	3.4077	0.9301	0.9834
ENSG00000087586,18	AURKA	protein_coding	1183	563	620	24.2943	10.3993	14.7549
ENSG00000087586,18	AURKA	protein_coding	274	141	133	7.1138	2.0093	2.045
ENSG00000087586,18	AURKA	protein_coding	310	152	158	5.2597	2.5443	3.5103
ENSG00000087586,18	AURKA	protein_coding	314	170	145	6.8488	1.9007	2.1379
ENSG00000087586,18	AURKA	protein_coding	195	96	99	3.1523	1.2346	1.4215
ENSG00000087586,18	AURKA	protein_coding	463	242	224	9.5813	3.1955	4.0339
ENSG00000087586,18	AURKA	protein_coding	74	38	36	1.3283	0.6661	1.0146
ENSG00000087586,18	AURKA	protein_coding	769	377	392	14.8718	5.0218	6.1451
ENSG00000087586,18	AURKA	protein_coding	94	50	44	1.9139	0.6354	0.7302
ENSG00000087586,18	AURKA	protein_coding	4055	1997	2064	67.0805	20.7877	26.0575
