# Supplementary material for: Post-transcriptional control drives Aurora kinase A expression in human cancers
Source: PLoS One. 2024 Nov 11;19(11):e0310625. doi: 10.1371/journal.pone.0310625 (PMC11554201; doi:10.1371/journal.pone.0310625)
Supplement: S1 Data — (ZIP) [file pone.0310625.s006.zip › S1_Data/processed datasets_AURKA mRNA/TCGA-THCA/Solid Tissue Normal.xls]

## Sheet: Solid Tissue Normal
# gene-model: GENCODE v36
gene_id	gene_name	gene_type	unstranded	stranded_first	stranded_second	tpm_unstranded	fpkm_unstranded	fpkm_uq_unstranded
ENSG00000087586,18	AURKA	protein_coding	163	76	87	2.5055	0.7569	0.8163
ENSG00000087586,18	AURKA	protein_coding	178	92	86	3.2699	0.8457	0.8524
ENSG00000087586,18	AURKA	protein_coding	129	70	59	2.3152	1.1861	1.5826
ENSG00000087586,18	AURKA	protein_coding	125	65	61	2.225	0.6362	0.7077
ENSG00000087586,18	AURKA	protein_coding	218	116	104	3.5727	0.986	1.0501
ENSG00000087586,18	AURKA	protein_coding	147	68	80	2.7234	0.7354	0.7588
ENSG00000087586,18	AURKA	protein_coding	118	53	65	2.7893	0.8489	0.9093
ENSG00000087586,18	AURKA	protein_coding	148	72	76	2.9823	0.7953	0.8413
ENSG00000087586,18	AURKA	protein_coding	180	85	95	4.1796	1.0126	1.0812
ENSG00000087586,18	AURKA	protein_coding	229	118	111	4.8363	1.4021	1.5242
ENSG00000087586,18	AURKA	protein_coding	197	93	106	3.0125	0.8794	0.994
ENSG00000087586,18	AURKA	protein_coding	166	80	86	2.8309	0.8509	0.8987
ENSG00000087586,18	AURKA	protein_coding	430	192	238	7.5823	2.9527	3.5386
ENSG00000087586,18	AURKA	protein_coding	730	336	395	16.4592	4.8265	4.9409
ENSG00000087586,18	AURKA	protein_coding	383	206	177	12.4554	5.5565	6.8947
ENSG00000087586,18	AURKA	protein_coding	157	57	100	3.4952	1.0285	1.1195
ENSG00000087586,18	AURKA	protein_coding	644	306	339	11.8865	3.2331	3.2499
ENSG00000087586,18	AURKA	protein_coding	329	162	168	7.9813	2.1135	2.2367
ENSG00000087586,18	AURKA	protein_coding	144	67	77	2.8639	0.8164	0.853
ENSG00000087586,18	AURKA	protein_coding	288	145	144	4.2347	0.9869	1.1116
ENSG00000087586,18	AURKA	protein_coding	121	57	64	3.0566	0.8365	0.8373
ENSG00000087586,18	AURKA	protein_coding	145	74	71	2.5641	0.7225	0.7614
ENSG00000087586,18	AURKA	protein_coding	88	42	46	1.7123	0.5182	0.5589
ENSG00000087586,18	AURKA	protein_coding	191	101	91	2.8961	0.7885	0.8814
ENSG00000087586,18	AURKA	protein_coding	199	102	97	3.4437	1.1667	1.2598
ENSG00000087586,18	AURKA	protein_coding	177	81	96	3.1148	0.8609	0.9359
ENSG00000087586,18	AURKA	protein_coding	178	85	93	3.2675	0.9386	0.9462
ENSG00000087586,18	AURKA	protein_coding	115	65	50	1.8183	0.7667	0.9386
ENSG00000087586,18	AURKA	protein_coding	117	64	54	2.4564	0.6827	0.7241
ENSG00000087586,18	AURKA	protein_coding	174	90	85	2.9403	0.8654	0.9155
ENSG00000087586,18	AURKA	protein_coding	105	36	69	2.7392	0.6863	0.6964
ENSG00000087586,18	AURKA	protein_coding	170	81	89	3.0458	0.9876	1.0521
ENSG00000087586,18	AURKA	protein_coding	374	195	179	6.5999	2.5792	2.5407
ENSG00000087586,18	AURKA	protein_coding	88	51	38	1.7527	0.475	0.5085
ENSG00000087586,18	AURKA	protein_coding	139	74	65	2.9747	0.7835	0.8589
ENSG00000087586,18	AURKA	protein_coding	214	100	114	3.74	1.0278	1.0846
ENSG00000087586,18	AURKA	protein_coding	199	110	89	3.7523	1.1419	1.2406
ENSG00000087586,18	AURKA	protein_coding	153	78	76	2.767	0.842	0.9039
ENSG00000087586,18	AURKA	protein_coding	76	35	41	2.1919	0.7129	0.8061
ENSG00000087586,18	AURKA	protein_coding	270	126	144	7.3947	2.2527	2.3142
ENSG00000087586,18	AURKA	protein_coding	198	88	110	5.2665	1.3179	1.3524
ENSG00000087586,18	AURKA	protein_coding	128	73	56	2.5985	0.6885	0.7148
ENSG00000087586,18	AURKA	protein_coding	157	89	68	2.9315	0.7813	0.8147
ENSG00000087586,18	AURKA	protein_coding	110	58	52	3.7536	0.9405	0.9366
ENSG00000087586,18	AURKA	protein_coding	185	102	83	3.5651	0.8684	0.9574
ENSG00000087586,18	AURKA	protein_coding	218	120	98	5.3382	1.5826	1.6836
ENSG00000087586,18	AURKA	protein_coding	168	80	88	3.1941	0.8498	0.8807
ENSG00000087586,18	AURKA	protein_coding	163	82	81	2.6579	0.7304	0.7723
ENSG00000087586,18	AURKA	protein_coding	248	131	117	4.8066	1.5444	1.5959
ENSG00000087586,18	AURKA	protein_coding	185	99	86	3.7398	1.1583	1.2129
ENSG00000087586,18	AURKA	protein_coding	284	124	160	5.0768	1.3345	1.4034
ENSG00000087586,18	AURKA	protein_coding	363	172	191	5.7819	2.038	2.0046
ENSG00000087586,18	AURKA	protein_coding	125	71	54	3.206	0.7667	0.7971
ENSG00000087586,18	AURKA	protein_coding	150	68	82	3.1886	0.7952	0.8141
ENSG00000087586,18	AURKA	protein_coding	91	42	50	1.7522	0.4259	0.4679
ENSG00000087586,18	AURKA	protein_coding	100	46	54	2.6978	0.6155	0.6869
ENSG00000087586,18	AURKA	protein_coding	142	70	72	2.9175	0.8165	0.8467
