# Supplementary material for: Post-transcriptional control drives Aurora kinase A expression in human cancers
Source: PLoS One. 2024 Nov 11;19(11):e0310625. doi: 10.1371/journal.pone.0310625 (PMC11554201; doi:10.1371/journal.pone.0310625)
Supplement: S1 Data — (ZIP) [file pone.0310625.s006.zip › S1_Data/processed datasets_AURKA mRNA/TCGA-THCA/Primary Tumors.xls]

## Sheet: Primary Tumors
gene_id	gene_name	gene_type	unstranded	stranded_first	stranded_second	tpm_unstranded	fpkm_unstranded	fpkm_uq_unstranded
ENSG00000087586,18	AURKA	protein_coding	44	19	25	0.917	0.381	0.4659
ENSG00000087586,18	AURKA	protein_coding	138	65	73	2.664	0.7585	0.7875
ENSG00000087586,18	AURKA	protein_coding	268	134	134	4.1248	1.7423	1.7366
ENSG00000087586,18	AURKA	protein_coding	238	123	115	3.8334	1.1626	1.2339
ENSG00000087586,18	AURKA	protein_coding	101	55	46	1.5815	0.4314	0.4828
ENSG00000087586,18	AURKA	protein_coding	131	66	65	2.7791	0.7692	0.7712
ENSG00000087586,18	AURKA	protein_coding	191	90	101	3.5018	1.0377	1.1684
ENSG00000087586,18	AURKA	protein_coding	207	111	97	2.1526	0.8114	0.9417
ENSG00000087586,18	AURKA	protein_coding	136	77	59	1.7929	0.6196	0.6941
ENSG00000087586,18	AURKA	protein_coding	71	39	32	1.5568	0.4315	0.4584
ENSG00000087586,18	AURKA	protein_coding	67	35	32	1.6919	0.4483	0.4536
ENSG00000087586,18	AURKA	protein_coding	239	122	117	3.4377	1.1036	1.2162
ENSG00000087586,18	AURKA	protein_coding	235	115	120	4.8609	1.2946	1.3276
ENSG00000087586,18	AURKA	protein_coding	143	70	73	3.3832	0.884	0.8997
ENSG00000087586,18	AURKA	protein_coding	70	40	30	1.7749	0.5857	0.6755
ENSG00000087586,18	AURKA	protein_coding	168	93	75	2.4324	0.8412	0.9205
ENSG00000087586,18	AURKA	protein_coding	635	333	303	7.8129	2.5776	2.7129
ENSG00000087586,18	AURKA	protein_coding	218	106	112	2.4347	0.8492	1.0347
ENSG00000087586,18	AURKA	protein_coding	193	93	100	3.7392	1.3322	1.3499
ENSG00000087586,18	AURKA	protein_coding	110	56	54	2.0571	1.0898	1.2715
ENSG00000087586,18	AURKA	protein_coding	150	70	80	3.4736	0.8287	0.8029
ENSG00000087586,18	AURKA	protein_coding	124	70	54	1.2322	0.5116	0.6594
ENSG00000087586,18	AURKA	protein_coding	191	96	95	3.4471	1.1582	1.2103
ENSG00000087586,18	AURKA	protein_coding	206	93	113	2.8903	0.8344	0.9257
ENSG00000087586,18	AURKA	protein_coding	279	135	144	3.8174	1.7031	1.9647
ENSG00000087586,18	AURKA	protein_coding	94	49	45	2.2137	0.5546	0.5623
ENSG00000087586,18	AURKA	protein_coding	142	70	72	2.3006	0.6377	0.6751
ENSG00000087586,18	AURKA	protein_coding	55	23	32	1.261	0.3169	0.337
ENSG00000087586,18	AURKA	protein_coding	351	178	174	4.7408	1.7488	1.9495
ENSG00000087586,18	AURKA	protein_coding	429	207	222	9.1347	2.3912	2.3408
ENSG00000087586,18	AURKA	protein_coding	28	14	14	0.8193	0.3254	0.3615
ENSG00000087586,18	AURKA	protein_coding	349	164	185	5.6228	2.0118	2.3917
ENSG00000087586,18	AURKA	protein_coding	174	80	94	3.7053	1.034	1.0259
ENSG00000087586,18	AURKA	protein_coding	177	92	85	2.7368	1.1948	1.2988
ENSG00000087586,18	AURKA	protein_coding	46	27	19	2.0915	0.5684	0.6175
ENSG00000087586,18	AURKA	protein_coding	238	121	117	4.3139	1.2422	1.3031
ENSG00000087586,18	AURKA	protein_coding	137	51	86	2.4543	0.7641	0.8043
ENSG00000087586,18	AURKA	protein_coding	108	54	54	2.0284	0.6934	0.7741
ENSG00000087586,18	AURKA	protein_coding	80	39	43	2.1872	0.4801	0.531
ENSG00000087586,18	AURKA	protein_coding	210	101	110	3.75	1.04	1.0338
ENSG00000087586,18	AURKA	protein_coding	65	35	30	1.6073	0.4381	0.4635
ENSG00000087586,18	AURKA	protein_coding	77	32	45	1.9041	0.4986	0.5121
ENSG00000087586,18	AURKA	protein_coding	257	124	133	6.1603	1.7077	1.725
ENSG00000087586,18	AURKA	protein_coding	258	130	128	4.9678	1.4368	1.5328
ENSG00000087586,18	AURKA	protein_coding	167	87	80	5.4071	2.2259	2.1704
ENSG00000087586,18	AURKA	protein_coding	80	43	38	1.5339	0.4355	0.4436
ENSG00000087586,18	AURKA	protein_coding	156	83	73	2.6915	0.6563	0.6866
ENSG00000087586,18	AURKA	protein_coding	78	31	48	1.3736	0.3968	0.471
ENSG00000087586,18	AURKA	protein_coding	237	110	127	4.2272	1.2171	1.2678
ENSG00000087586,18	AURKA	protein_coding	174	90	84	2.8769	0.9623	1.0761
ENSG00000087586,18	AURKA	protein_coding	337	175	162	4.8981	2.7873	3.7005
ENSG00000087586,18	AURKA	protein_coding	188	85	103	3.7928	1.0279	1.0705
ENSG00000087586,18	AURKA	protein_coding	118	62	57	2.3793	0.674	0.6854
ENSG00000087586,18	AURKA	protein_coding	149	68	81	3.4595	0.8238	0.8604
ENSG00000087586,18	AURKA	protein_coding	177	80	97	3.2507	0.9594	1.0809
ENSG00000087586,18	AURKA	protein_coding	78	40	38	1.7495	0.3971	0.4264
ENSG00000087586,18	AURKA	protein_coding	86	43	43	2.8318	0.7119	0.7133
ENSG00000087586,18	AURKA	protein_coding	248	128	121	4.164	1.2443	1.3477
ENSG00000087586,18	AURKA	protein_coding	144	65	80	3.4953	0.8746	0.9011
ENSG00000087586,18	AURKA	protein_coding	150	70	80	2.637	0.7442	0.7579
ENSG00000087586,18	AURKA	protein_coding	144	65	79	1.9006	0.6985	0.9324
ENSG00000087586,18	AURKA	protein_coding	84	52	32	1.5724	0.4457	0.4625
ENSG00000087586,18	AURKA	protein_coding	154	71	83	3.6945	0.9388	0.9774
ENSG00000087586,18	AURKA	protein_coding	158	78	80	2.4357	0.8419	0.9894
ENSG00000087586,18	AURKA	protein_coding	129	67	62	2.6193	0.7039	0.7235
ENSG00000087586,18	AURKA	protein_coding	120	54	66	1.2777	0.7262	1.236
ENSG00000087586,18	AURKA	protein_coding	210	112	98	4.4054	1.2201	1.2312
ENSG00000087586,18	AURKA	protein_coding	81	45	36	2.3364	0.6907	0.7816
ENSG00000087586,18	AURKA	protein_coding	251	120	131	6.1086	1.8165	1.8425
ENSG00000087586,18	AURKA	protein_coding	105	52	53	1.6017	0.6882	0.8043
ENSG00000087586,18	AURKA	protein_coding	43	21	24	0.8442	0.2619	0.3064
ENSG00000087586,18	AURKA	protein_coding	223	115	108	4.1952	1.1668	1.1668
ENSG00000087586,18	AURKA	protein_coding	121	54	69	1.7232	0.611	0.7352
ENSG00000087586,18	AURKA	protein_coding	673	331	342	6.0943	3.7135	5.6477
ENSG00000087586,18	AURKA	protein_coding	49	19	30	0.9921	0.3128	0.3298
ENSG00000087586,18	AURKA	protein_coding	136	76	60	2.773	0.6836	0.7059
ENSG00000087586,18	AURKA	protein_coding	81	31	50	1.8972	0.47	0.5196
ENSG00000087586,18	AURKA	protein_coding	169	85	84	3.6967	1.0117	1.0529
ENSG00000087586,18	AURKA	protein_coding	212	102	110	2.9747	1.2084	1.5782
ENSG00000087586,18	AURKA	protein_coding	146	76	70	2.6714	0.7552	0.795
ENSG00000087586,18	AURKA	protein_coding	88	50	38	1.8823	0.5275	0.5611
ENSG00000087586,18	AURKA	protein_coding	190	82	108	3.0092	1.1032	1.3177
ENSG00000087586,18	AURKA	protein_coding	161	72	89	3.1701	0.8678	0.96
ENSG00000087586,18	AURKA	protein_coding	154	80	74	2.9436	0.8121	0.8989
ENSG00000087586,18	AURKA	protein_coding	63	35	28	1.1301	0.3559	0.4095
ENSG00000087586,18	AURKA	protein_coding	145	78	69	2.825	0.7851	0.8672
ENSG00000087586,18	AURKA	protein_coding	104	54	50	2.2919	0.5685	0.5918
ENSG00000087586,18	AURKA	protein_coding	40	30	10	0.6751	0.4601	0.7341
ENSG00000087586,18	AURKA	protein_coding	130	59	71	3.0333	0.7081	0.7251
ENSG00000087586,18	AURKA	protein_coding	256	131	125	2.995	1.4864	1.8733
ENSG00000087586,18	AURKA	protein_coding	341	175	166	7.444	2.3357	2.7237
ENSG00000087586,18	AURKA	protein_coding	153	84	69	2.1657	0.5508	0.5464
ENSG00000087586,18	AURKA	protein_coding	188	90	98	3.9715	1.0446	1.0631
ENSG00000087586,18	AURKA	protein_coding	80	39	41	2.054	0.5621	0.6162
ENSG00000087586,18	AURKA	protein_coding	129	71	58	2.828	0.7293	0.7752
ENSG00000087586,18	AURKA	protein_coding	135	69	66	2.1946	0.8246	0.9264
ENSG00000087586,18	AURKA	protein_coding	135	69	66	2.8261	0.6823	0.6842
ENSG00000087586,18	AURKA	protein_coding	66	32	34	1.3512	0.3579	0.3856
ENSG00000087586,18	AURKA	protein_coding	69	30	39	1.7738	0.4791	0.536
ENSG00000087586,18	AURKA	protein_coding	105	58	47	2.3437	0.5251	0.5705
ENSG00000087586,18	AURKA	protein_coding	78	39	39	1.898	0.5351	0.5682
ENSG00000087586,18	AURKA	protein_coding	397	208	190	7.6078	2.4171	2.5276
ENSG00000087586,18	AURKA	protein_coding	87	46	41	2.1513	0.5612	0.5969
ENSG00000087586,18	AURKA	protein_coding	77	36	41	1.8746	0.4823	0.5213
ENSG00000087586,18	AURKA	protein_coding	176	85	91	3.0763	0.949	1.1064
ENSG00000087586,18	AURKA	protein_coding	149	73	76	2.223	1.1105	1.3064
ENSG00000087586,18	AURKA	protein_coding	188	84	104	5.3178	1.5071	1.6075
ENSG00000087586,18	AURKA	protein_coding	152	75	77	2.9669	0.6706	0.6762
ENSG00000087586,18	AURKA	protein_coding	30	19	11	1.0803	0.3958	0.5722
ENSG00000087586,18	AURKA	protein_coding	314	161	154	7.4213	1.7391	1.9136
ENSG00000087586,18	AURKA	protein_coding	223	98	125	3.8455	1.1969	1.2702
ENSG00000087586,18	AURKA	protein_coding	48	29	19	0.9147	0.3126	0.3765
ENSG00000087586,18	AURKA	protein_coding	101	54	47	1.5868	0.5724	0.6381
ENSG00000087586,18	AURKA	protein_coding	89	47	42	1.683	0.4927	0.5231
ENSG00000087586,18	AURKA	protein_coding	320	155	166	4.5462	2.1394	2.3442
ENSG00000087586,18	AURKA	protein_coding	186	94	92	3.8492	1.0628	1.0736
ENSG00000087586,18	AURKA	protein_coding	181	91	90	2.5966	0.9993	1.1083
ENSG00000087586,18	AURKA	protein_coding	140	76	64	3.2465	1.042	1.2755
ENSG00000087586,18	AURKA	protein_coding	182	87	95	4.8966	1.1704	1.1221
ENSG00000087586,18	AURKA	protein_coding	148	78	70	2.9142	0.8442	0.8992
ENSG00000087586,18	AURKA	protein_coding	90	42	48	1.8691	0.5035	0.5632
ENSG00000087586,18	AURKA	protein_coding	121	51	70	2.8036	0.6881	0.6983
ENSG00000087586,18	AURKA	protein_coding	90	43	47	1.7896	0.5686	0.6996
ENSG00000087586,18	AURKA	protein_coding	167	88	79	3.6573	1.1129	1.2521
ENSG00000087586,18	AURKA	protein_coding	209	105	104	3.1925	1.2385	1.4717
ENSG00000087586,18	AURKA	protein_coding	190	99	91	4.1785	1.0886	1.0584
ENSG00000087586,18	AURKA	protein_coding	146	88	58	3.6952	1.1325	1.3168
ENSG00000087586,18	AURKA	protein_coding	93	46	47	4.3443	1.212	1.2346
ENSG00000087586,18	AURKA	protein_coding	84	34	50	1.7837	0.5811	0.6306
ENSG00000087586,18	AURKA	protein_coding	117	54	63	2.3913	0.6361	0.6394
ENSG00000087586,18	AURKA	protein_coding	106	52	55	1.6002	0.5264	0.6024
ENSG00000087586,18	AURKA	protein_coding	80	37	43	1.6409	0.462	0.4846
ENSG00000087586,18	AURKA	protein_coding	107	48	59	2.3719	0.8073	0.8894
ENSG00000087586,18	AURKA	protein_coding	95	56	39	1.5126	0.4782	0.5222
ENSG00000087586,18	AURKA	protein_coding	183	88	95	2.339	0.9123	1.1063
ENSG00000087586,18	AURKA	protein_coding	157	78	79	3.2727	1.019	1.0118
ENSG00000087586,18	AURKA	protein_coding	131	71	60	2.4533	0.6532	0.6723
ENSG00000087586,18	AURKA	protein_coding	73	36	37	1.6906	0.6815	0.7693
ENSG00000087586,18	AURKA	protein_coding	155	77	78	2.8423	0.7744	0.8217
ENSG00000087586,18	AURKA	protein_coding	200	98	102	2.1358	0.9561	1.1063
ENSG00000087586,18	AURKA	protein_coding	136	79	57	2.3675	0.8003	0.9245
ENSG00000087586,18	AURKA	protein_coding	233	122	111	3.9045	0.9464	0.9211
ENSG00000087586,18	AURKA	protein_coding	121	69	52	2.9757	0.7375	0.75
ENSG00000087586,18	AURKA	protein_coding	165	84	81	3.0602	0.8486	0.8553
ENSG00000087586,18	AURKA	protein_coding	228	105	123	4.5161	1.4495	1.6181
ENSG00000087586,18	AURKA	protein_coding	196	93	103	3.499	0.8848	0.9534
ENSG00000087586,18	AURKA	protein_coding	150	66	84	3.455	0.9161	0.9124
ENSG00000087586,18	AURKA	protein_coding	126	54	73	2.0067	0.6263	0.6642
ENSG00000087586,18	AURKA	protein_coding	83	38	45	1.5123	0.5593	0.6377
ENSG00000087586,18	AURKA	protein_coding	358	198	160	5.1383	1.4477	1.6327
ENSG00000087586,18	AURKA	protein_coding	119	68	51	2.026	0.467	0.5243
ENSG00000087586,18	AURKA	protein_coding	146	73	73	3.152	0.7234	0.7388
ENSG00000087586,18	AURKA	protein_coding	110	50	60	2.3002	0.6482	0.6612
ENSG00000087586,18	AURKA	protein_coding	91	47	44	1.7179	0.5374	0.6106
ENSG00000087586,18	AURKA	protein_coding	150	72	78	3.3837	0.8418	0.8881
ENSG00000087586,18	AURKA	protein_coding	132	68	64	2.2335	0.6055	0.6227
ENSG00000087586,18	AURKA	protein_coding	238	132	106	5.1603	1.4611	1.5078
ENSG00000087586,18	AURKA	protein_coding	94	48	46	2.0962	0.5721	0.6019
ENSG00000087586,18	AURKA	protein_coding	117	57	61	2.0784	0.6959	0.7504
ENSG00000087586,18	AURKA	protein_coding	150	74	76	1.9832	0.7031	0.758
ENSG00000087586,18	AURKA	protein_coding	171	89	82	3.3175	0.8385	0.8799
ENSG00000087586,18	AURKA	protein_coding	208	101	107	3.2707	1.0748	1.2998
ENSG00000087586,18	AURKA	protein_coding	259	140	119	3.9144	1.2532	1.3393
ENSG00000087586,18	AURKA	protein_coding	251	123	128	2.6881	0.7058	0.7874
ENSG00000087586,18	AURKA	protein_coding	246	113	134	3.7099	1.2305	1.4165
ENSG00000087586,18	AURKA	protein_coding	155	79	76	2.0931	0.7649	0.8725
ENSG00000087586,18	AURKA	protein_coding	149	71	78	3.322	0.7994	0.8153
ENSG00000087586,18	AURKA	protein_coding	117	59	58	3.1333	0.7667	0.7678
ENSG00000087586,18	AURKA	protein_coding	31	18	13	1.6443	0.443	0.4594
ENSG00000087586,18	AURKA	protein_coding	91	49	42	1.9999	0.5798	0.6551
ENSG00000087586,18	AURKA	protein_coding	84	48	36	1.9382	0.5177	0.5464
ENSG00000087586,18	AURKA	protein_coding	88	45	43	1.9975	0.4601	0.4896
ENSG00000087586,18	AURKA	protein_coding	187	97	90	3.591	1.1349	1.2528
ENSG00000087586,18	AURKA	protein_coding	196	95	101	1.6627	0.7901	1.0122
ENSG00000087586,18	AURKA	protein_coding	69	33	36	1.3827	0.484	0.5796
ENSG00000087586,18	AURKA	protein_coding	167	75	92	2.9555	0.8519	0.8971
ENSG00000087586,18	AURKA	protein_coding	157	73	84	2.0929	0.6315	0.6791
ENSG00000087586,18	AURKA	protein_coding	262	133	129	7.6515	1.5889	1.6086
ENSG00000087586,18	AURKA	protein_coding	91	52	39	1.7081	0.5451	0.5856
ENSG00000087586,18	AURKA	protein_coding	177	97	80	2.7099	0.7	0.7349
ENSG00000087586,18	AURKA	protein_coding	75	41	35	1.8477	0.5972	0.6724
ENSG00000087586,18	AURKA	protein_coding	155	74	81	2.6018	0.746	0.8073
ENSG00000087586,18	AURKA	protein_coding	45	20	25	2.624	0.7135	0.7598
ENSG00000087586,18	AURKA	protein_coding	154	80	74	2.5795	1.1879	1.3974
ENSG00000087586,18	AURKA	protein_coding	168	82	87	4.2894	1.2005	1.3902
ENSG00000087586,18	AURKA	protein_coding	81	34	47	1.6747	0.3941	0.4197
ENSG00000087586,18	AURKA	protein_coding	177	102	75	3.571	1.0745	1.105
ENSG00000087586,18	AURKA	protein_coding	106	55	51	1.6529	0.5745	0.6905
ENSG00000087586,18	AURKA	protein_coding	94	47	47	1.4211	0.4421	0.4718
ENSG00000087586,18	AURKA	protein_coding	282	136	146	4.8792	1.3466	1.4916
ENSG00000087586,18	AURKA	protein_coding	122	58	64	2.6219	0.6033	0.6125
ENSG00000087586,18	AURKA	protein_coding	113	57	56	1.8948	0.7251	0.9884
ENSG00000087586,18	AURKA	protein_coding	79	35	44	1.7824	0.4179	0.4305
ENSG00000087586,18	AURKA	protein_coding	54	28	26	2.0755	0.6996	0.776
ENSG00000087586,18	AURKA	protein_coding	346	178	168	3.3319	1.0593	1.1182
ENSG00000087586,18	AURKA	protein_coding	154	88	67	1.8526	0.6222	0.6822
ENSG00000087586,18	AURKA	protein_coding	118	55	63	2.0496	0.8177	0.9532
ENSG00000087586,18	AURKA	protein_coding	91	45	46	2.216	0.5512	0.5508
ENSG00000087586,18	AURKA	protein_coding	82	50	32	1.6898	0.541	0.587
ENSG00000087586,18	AURKA	protein_coding	103	50	53	1.4378	0.5263	0.6104
ENSG00000087586,18	AURKA	protein_coding	483	235	248	9.8639	2.9724	3.1046
ENSG00000087586,18	AURKA	protein_coding	122	65	57	1.9369	0.5986	0.6596
ENSG00000087586,18	AURKA	protein_coding	148	77	71	2.6283	0.9264	1.0392
ENSG00000087586,18	AURKA	protein_coding	173	90	83	3.0088	0.9347	1.0147
ENSG00000087586,18	AURKA	protein_coding	174	86	88	2.9598	0.9103	1.0206
ENSG00000087586,18	AURKA	protein_coding	59	29	30	1.5106	0.3854	0.3889
ENSG00000087586,18	AURKA	protein_coding	158	73	85	2.6635	0.8035	0.8503
ENSG00000087586,18	AURKA	protein_coding	145	81	64	1.9619	0.7872	0.9617
ENSG00000087586,18	AURKA	protein_coding	71	33	38	2.5713	0.6393	0.7048
ENSG00000087586,18	AURKA	protein_coding	86	41	45	1.9704	0.5042	0.5091
ENSG00000087586,18	AURKA	protein_coding	168	92	76	2.7654	0.9782	1.0774
ENSG00000087586,18	AURKA	protein_coding	150	80	70	2.2967	1.4076	1.4552
ENSG00000087586,18	AURKA	protein_coding	142	73	69	2.1223	0.5535	0.6105
ENSG00000087586,18	AURKA	protein_coding	99	53	46	2.3204	0.5912	0.6465
ENSG00000087586,18	AURKA	protein_coding	164	93	71	3.555	1.0619	1.0873
ENSG00000087586,18	AURKA	protein_coding	97	60	37	1.7121	0.6324	0.7123
ENSG00000087586,18	AURKA	protein_coding	203	102	102	3.8239	1.049	1.0971
ENSG00000087586,18	AURKA	protein_coding	187	88	99	3.0137	0.767	0.8179
ENSG00000087586,18	AURKA	protein_coding	191	97	94	2.2449	0.9074	1.086
ENSG00000087586,18	AURKA	protein_coding	166	75	93	2.1767	0.8678	0.9705
ENSG00000087586,18	AURKA	protein_coding	155	79	76	1.5227	0.5673	0.7182
ENSG00000087586,18	AURKA	protein_coding	96	41	55	2.4601	0.7195	0.6512
ENSG00000087586,18	AURKA	protein_coding	150	90	60	2.2952	0.8424	0.9852
ENSG00000087586,18	AURKA	protein_coding	78	43	35	1.3702	0.3855	0.3992
ENSG00000087586,18	AURKA	protein_coding	113	53	60	3.1705	0.7208	0.7568
ENSG00000087586,18	AURKA	protein_coding	82	44	38	0.7056	0.5759	1.4514
ENSG00000087586,18	AURKA	protein_coding	342	159	184	4.8437	2.094	2.1813
ENSG00000087586,18	AURKA	protein_coding	220	97	123	3.5054	1.0717	1.2035
ENSG00000087586,18	AURKA	protein_coding	254	133	121	4.0732	1.5803	1.8434
ENSG00000087586,18	AURKA	protein_coding	172	81	91	2.4323	0.9713	1.1873
ENSG00000087586,18	AURKA	protein_coding	55	31	24	1.3929	0.4504	0.4877
ENSG00000087586,18	AURKA	protein_coding	188	97	91	3.8604	1.0274	1.0102
ENSG00000087586,18	AURKA	protein_coding	112	45	67	2.1055	0.6167	0.6464
ENSG00000087586,18	AURKA	protein_coding	227	107	121	3.1996	0.9579	1.0415
ENSG00000087586,18	AURKA	protein_coding	289	152	138	4.7378	1.6409	1.7359
ENSG00000087586,18	AURKA	protein_coding	156	71	85	2.8114	0.7595	0.7774
ENSG00000087586,18	AURKA	protein_coding	81	40	41	1.94	0.4784	0.5088
ENSG00000087586,18	AURKA	protein_coding	204	103	101	3.711	1.0024	1.0048
ENSG00000087586,18	AURKA	protein_coding	232	137	95	2.9122	1.2303	1.2471
ENSG00000087586,18	AURKA	protein_coding	169	83	86	4.5423	1.1373	1.1752
ENSG00000087586,18	AURKA	protein_coding	121	62	59	1.9958	0.6507	0.7
ENSG00000087586,18	AURKA	protein_coding	94	40	54	1.9832	0.5243	0.5703
ENSG00000087586,18	AURKA	protein_coding	98	48	50	1.6956	0.4471	0.4884
ENSG00000087586,18	AURKA	protein_coding	117	52	65	1.6254	0.5806	0.7566
ENSG00000087586,18	AURKA	protein_coding	124	64	60	2.7601	0.6836	0.7436
ENSG00000087586,18	AURKA	protein_coding	85	41	44	1.669	0.5299	0.5631
ENSG00000087586,18	AURKA	protein_coding	322	154	168	5.4344	1.5095	1.4741
ENSG00000087586,18	AURKA	protein_coding	159	90	69	3.6216	0.8452	0.8593
ENSG00000087586,18	AURKA	protein_coding	169	77	92	3.1884	0.8646	0.9175
ENSG00000087586,18	AURKA	protein_coding	164	83	81	3.4744	0.9134	0.8887
ENSG00000087586,18	AURKA	protein_coding	222	97	125	5.1272	1.2748	1.3009
ENSG00000087586,18	AURKA	protein_coding	154	69	85	3.4565	0.89	0.9083
ENSG00000087586,18	AURKA	protein_coding	130	73	57	2.6244	0.7275	0.8451
ENSG00000087586,18	AURKA	protein_coding	166	82	86	3.0818	0.8116	0.8474
ENSG00000087586,18	AURKA	protein_coding	166	95	71	3.5842	0.9682	0.9958
ENSG00000087586,18	AURKA	protein_coding	86	42	44	1.8608	0.4745	0.4761
ENSG00000087586,18	AURKA	protein_coding	215	109	106	3.0087	1.0355	1.1435
ENSG00000087586,18	AURKA	protein_coding	417	222	195	9.9278	3.7692	4.5304
ENSG00000087586,18	AURKA	protein_coding	130	65	65	2.5554	0.7588	0.8548
ENSG00000087586,18	AURKA	protein_coding	83	38	45	1.6544	0.6055	0.6686
ENSG00000087586,18	AURKA	protein_coding	43	25	18	0.9545	0.3887	0.5002
ENSG00000087586,18	AURKA	protein_coding	170	76	94	2.9727	1.4435	1.4419
ENSG00000087586,18	AURKA	protein_coding	135	64	71	2.82	0.7408	0.8669
ENSG00000087586,18	AURKA	protein_coding	140	69	71	2.9764	0.7577	0.7602
ENSG00000087586,18	AURKA	protein_coding	98	40	58	1.7563	0.5513	0.6575
ENSG00000087586,18	AURKA	protein_coding	120	48	72	2.1955	0.5672	0.5887
ENSG00000087586,18	AURKA	protein_coding	175	81	95	2.5626	0.7673	0.8048
ENSG00000087586,18	AURKA	protein_coding	89	42	47	2.0399	0.5173	0.5181
ENSG00000087586,18	AURKA	protein_coding	104	53	51	1.7084	0.8024	0.8825
ENSG00000087586,18	AURKA	protein_coding	144	70	74	2.694	0.8502	0.9201
ENSG00000087586,18	AURKA	protein_coding	63	33	30	1.2827	0.3466	0.35
ENSG00000087586,18	AURKA	protein_coding	118	64	54	2.4109	0.7518	0.7997
ENSG00000087586,18	AURKA	protein_coding	139	76	63	2.0498	0.7717	0.9115
ENSG00000087586,18	AURKA	protein_coding	85	45	40	1.7864	0.4764	0.4912
ENSG00000087586,18	AURKA	protein_coding	130	64	66	2.4177	0.7054	0.6938
ENSG00000087586,18	AURKA	protein_coding	113	54	59	1.8604	0.6007	0.6682
ENSG00000087586,18	AURKA	protein_coding	168	93	75	3.2284	0.9776	1.0051
ENSG00000087586,18	AURKA	protein_coding	166	88	78	2.4064	0.805	0.8552
ENSG00000087586,18	AURKA	protein_coding	98	45	53	2.3259	0.7378	0.7572
ENSG00000087586,18	AURKA	protein_coding	109	54	55	2.4391	0.6897	0.6781
ENSG00000087586,18	AURKA	protein_coding	157	74	83	3.0771	0.8047	0.7725
ENSG00000087586,18	AURKA	protein_coding	642	293	349	13.2233	3.5334	3.7332
ENSG00000087586,18	AURKA	protein_coding	201	97	104	2.577	0.9227	1.0875
ENSG00000087586,18	AURKA	protein_coding	498	242	256	9.4879	2.6066	2.8648
ENSG00000087586,18	AURKA	protein_coding	170	88	83	2.8027	0.7	0.772
ENSG00000087586,18	AURKA	protein_coding	157	70	87	3.1195	0.9045	0.9747
ENSG00000087586,18	AURKA	protein_coding	85	47	39	1.4033	0.5584	0.6724
ENSG00000087586,18	AURKA	protein_coding	406	191	215	8.2964	4.048	4.7348
ENSG00000087586,18	AURKA	protein_coding	154	68	86	2.9465	0.7921	0.7775
ENSG00000087586,18	AURKA	protein_coding	86	41	45	2.2961	0.6243	0.6429
ENSG00000087586,18	AURKA	protein_coding	76	33	43	2.0734	0.489	0.5038
ENSG00000087586,18	AURKA	protein_coding	187	97	90	2.2769	1.881	2.2894
ENSG00000087586,18	AURKA	protein_coding	170	83	87	3.8213	1.2653	1.3477
ENSG00000087586,18	AURKA	protein_coding	184	85	99	3.3102	0.9638	1.0511
ENSG00000087586,18	AURKA	protein_coding	160	78	82	3.1087	0.854	0.8756
ENSG00000087586,18	AURKA	protein_coding	137	61	76	2.2145	0.5746	0.6048
ENSG00000087586,18	AURKA	protein_coding	131	64	67	2.1739	0.644	0.6721
ENSG00000087586,18	AURKA	protein_coding	101	50	51	2.3855	0.6375	0.6373
ENSG00000087586,18	AURKA	protein_coding	96	50	46	2.1907	0.5768	0.5921
ENSG00000087586,18	AURKA	protein_coding	93	42	51	1.8234	0.5358	0.5601
ENSG00000087586,18	AURKA	protein_coding	399	194	205	7.7186	2.17	2.3967
ENSG00000087586,18	AURKA	protein_coding	198	98	100	2.6709	1.1706	1.4552
ENSG00000087586,18	AURKA	protein_coding	93	44	49	1.7293	0.6904	0.8445
ENSG00000087586,18	AURKA	protein_coding	180	91	91	1.7458	0.6278	0.7272
ENSG00000087586,18	AURKA	protein_coding	88	44	44	1.6624	0.4196	0.4344
ENSG00000087586,18	AURKA	protein_coding	151	66	85	2.2247	0.9407	1.1737
ENSG00000087586,18	AURKA	protein_coding	253	135	118	2.8597	1.0442	1.2697
ENSG00000087586,18	AURKA	protein_coding	70	34	36	1.2807	0.3514	0.3429
ENSG00000087586,18	AURKA	protein_coding	176	83	93	2.2478	0.7398	0.8116
ENSG00000087586,18	AURKA	protein_coding	184	95	89	3.5084	1.0752	1.126
ENSG00000087586,18	AURKA	protein_coding	182	96	87	3.7876	1.0556	1.0709
ENSG00000087586,18	AURKA	protein_coding	74	36	38	1.2569	0.3924	0.4175
ENSG00000087586,18	AURKA	protein_coding	162	75	88	2.597	0.7161	0.7677
ENSG00000087586,18	AURKA	protein_coding	72	44	28	1.2071	0.4388	0.5232
ENSG00000087586,18	AURKA	protein_coding	50	22	28	1.4018	0.4503	0.5338
ENSG00000087586,18	AURKA	protein_coding	140	81	59	2.5671	0.7149	0.789
ENSG00000087586,18	AURKA	protein_coding	90	47	43	1.6866	0.4971	0.5263
ENSG00000087586,18	AURKA	protein_coding	144	82	62	2.8824	0.8682	1.0123
ENSG00000087586,18	AURKA	protein_coding	253	118	135	3.9994	1.0173	1.2073
ENSG00000087586,18	AURKA	protein_coding	71	38	33	1.6736	0.496	0.5579
ENSG00000087586,18	AURKA	protein_coding	186	91	95	4.7856	1.2481	1.2096
ENSG00000087586,18	AURKA	protein_coding	411	185	226	6.7232	2.0661	2.1741
ENSG00000087586,18	AURKA	protein_coding	78	40	38	2.1885	0.6708	0.7235
ENSG00000087586,18	AURKA	protein_coding	145	68	78	2.2171	0.6413	0.7057
ENSG00000087586,18	AURKA	protein_coding	126	65	61	2.4155	0.6579	0.6714
ENSG00000087586,18	AURKA	protein_coding	242	112	130	3.5856	1.3161	1.4875
ENSG00000087586,18	AURKA	protein_coding	76	32	44	1.1011	0.4441	0.5595
ENSG00000087586,18	AURKA	protein_coding	82	43	39	1.6849	0.4018	0.4227
ENSG00000087586,18	AURKA	protein_coding	45	25	20	1.4274	0.3661	0.4024
ENSG00000087586,18	AURKA	protein_coding	83	41	42	2.916	0.8011	0.8149
ENSG00000087586,18	AURKA	protein_coding	90	38	52	1.7987	0.6666	0.8214
ENSG00000087586,18	AURKA	protein_coding	177	88	89	2.5429	0.7726	0.8309
ENSG00000087586,18	AURKA	protein_coding	168	82	86	4.7142	1.3995	1.4329
ENSG00000087586,18	AURKA	protein_coding	178	93	85	3.9328	1.0899	1.1077
ENSG00000087586,18	AURKA	protein_coding	81	57	25	1.9406	0.5677	0.598
ENSG00000087586,18	AURKA	protein_coding	131	68	63	2.2408	0.6662	0.7237
ENSG00000087586,18	AURKA	protein_coding	71	38	33	1.9196	0.6105	0.7763
ENSG00000087586,18	AURKA	protein_coding	161	95	66	2.7274	0.9258	1.0493
ENSG00000087586,18	AURKA	protein_coding	139	69	70	3.0952	0.8378	0.8512
ENSG00000087586,18	AURKA	protein_coding	92	37	55	1.9084	0.4751	0.4944
ENSG00000087586,18	AURKA	protein_coding	128	73	55	2.7636	0.7135	0.7315
ENSG00000087586,18	AURKA	protein_coding	87	38	49	2.3367	0.6391	0.7013
ENSG00000087586,18	AURKA	protein_coding	520	275	245	9.8363	3.0317	3.0758
ENSG00000087586,18	AURKA	protein_coding	150	77	73	2.411	0.7327	0.7799
ENSG00000087586,18	AURKA	protein_coding	167	80	87	3.1342	0.8176	0.8496
ENSG00000087586,18	AURKA	protein_coding	194	102	92	3.3478	0.8145	0.8361
ENSG00000087586,18	AURKA	protein_coding	122	61	61	2.0995	0.5234	0.5474
ENSG00000087586,18	AURKA	protein_coding	397	179	219	5.7733	1.7102	1.7686
ENSG00000087586,18	AURKA	protein_coding	296	152	144	5.7151	1.4181	1.3653
ENSG00000087586,18	AURKA	protein_coding	134	63	71	1.5586	0.4422	0.4958
ENSG00000087586,18	AURKA	protein_coding	291	149	142	5.9418	1.8512	1.9735
ENSG00000087586,18	AURKA	protein_coding	88	43	45	1.6161	0.4526	0.5036
ENSG00000087586,18	AURKA	protein_coding	182	89	94	3.6979	1.1218	1.1234
ENSG00000087586,18	AURKA	protein_coding	489	229	260	9.4259	2.9878	2.9801
ENSG00000087586,18	AURKA	protein_coding	113	55	58	2.2224	0.6787	0.7415
ENSG00000087586,18	AURKA	protein_coding	65	30	35	0.6303	0.3555	0.5487
ENSG00000087586,18	AURKA	protein_coding	143	58	85	2.1884	0.7471	0.8171
ENSG00000087586,18	AURKA	protein_coding	101	48	53	2.2616	0.6208	0.6521
ENSG00000087586,18	AURKA	protein_coding	116	63	53	1.3592	0.5495	0.6804
ENSG00000087586,18	AURKA	protein_coding	439	229	210	8.3495	2.6766	2.8434
ENSG00000087586,18	AURKA	protein_coding	84	47	37	2.0923	0.6234	0.6375
ENSG00000087586,18	AURKA	protein_coding	105	50	55	1.482	0.6911	0.8948
ENSG00000087586,18	AURKA	protein_coding	52	37	15	1.1491	0.4506	0.5885
ENSG00000087586,18	AURKA	protein_coding	227	114	113	3.8072	1.5402	1.6508
ENSG00000087586,18	AURKA	protein_coding	190	88	102	3.9364	0.9823	0.9754
ENSG00000087586,18	AURKA	protein_coding	791	370	421	12.3405	5.1954	5.2022
ENSG00000087586,18	AURKA	protein_coding	194	88	107	2.6842	0.7338	0.8014
ENSG00000087586,18	AURKA	protein_coding	92	50	42	2.3038	0.6866	0.8
ENSG00000087586,18	AURKA	protein_coding	296	158	138	4.009	1.3952	1.7209
ENSG00000087586,18	AURKA	protein_coding	117	56	61	3.4207	1.1037	1.2089
ENSG00000087586,18	AURKA	protein_coding	242	120	122	7.5777	1.8713	1.9556
ENSG00000087586,18	AURKA	protein_coding	125	64	61	2.5157	0.6895	0.7177
ENSG00000087586,18	AURKA	protein_coding	59	23	36	1.0086	0.3603	0.4184
ENSG00000087586,18	AURKA	protein_coding	95	45	50	1.6106	0.3988	0.4224
ENSG00000087586,18	AURKA	protein_coding	438	232	206	6.1206	1.4576	1.4108
ENSG00000087586,18	AURKA	protein_coding	266	142	124	5.2265	1.4025	1.4771
ENSG00000087586,18	AURKA	protein_coding	156	79	77	2.6648	1.0044	1.1198
ENSG00000087586,18	AURKA	protein_coding	209	107	102	4.5	1.2267	1.2782
ENSG00000087586,18	AURKA	protein_coding	186	99	87	3.416	0.992	1.0498
ENSG00000087586,18	AURKA	protein_coding	47	28	19	1.7094	0.4787	0.4873
ENSG00000087586,18	AURKA	protein_coding	86	39	47	1.3502	0.4403	0.4886
ENSG00000087586,18	AURKA	protein_coding	227	105	122	3.8518	0.9813	0.9935
ENSG00000087586,18	AURKA	protein_coding	80	39	41	1.5353	0.3729	0.4026
ENSG00000087586,18	AURKA	protein_coding	77	36	41	1.7192	0.517	0.5935
ENSG00000087586,18	AURKA	protein_coding	82	47	35	2.1616	0.5155	0.4947
ENSG00000087586,18	AURKA	protein_coding	94	47	47	2.5152	0.6402	0.6467
ENSG00000087586,18	AURKA	protein_coding	218	112	106	2.8595	1.1248	1.2437
ENSG00000087586,18	AURKA	protein_coding	160	77	83	3.6594	1.2024	1.2247
ENSG00000087586,18	AURKA	protein_coding	138	74	64	2.8103	0.8166	0.7995
ENSG00000087586,18	AURKA	protein_coding	444	226	218	11.6663	3.1396	3.0381
ENSG00000087586,18	AURKA	protein_coding	111	53	59	2.3107	0.6361	0.6574
ENSG00000087586,18	AURKA	protein_coding	156	83	73	3.2689	0.9263	0.9522
ENSG00000087586,18	AURKA	protein_coding	136	67	69	3.2599	0.8745	0.9602
ENSG00000087586,18	AURKA	protein_coding	184	97	87	2.7532	0.8819	0.9498
ENSG00000087586,18	AURKA	protein_coding	254	138	117	4.4887	1.7322	1.7314
ENSG00000087586,18	AURKA	protein_coding	87	53	34	1.6899	0.5267	0.614
ENSG00000087586,18	AURKA	protein_coding	183	97	86	2.5882	0.7092	0.7806
ENSG00000087586,18	AURKA	protein_coding	121	60	61	2.1506	0.573	0.6128
ENSG00000087586,18	AURKA	protein_coding	137	65	72	3.4548	1.0164	0.9919
ENSG00000087586,18	AURKA	protein_coding	22	7	15	1.1665	0.4267	0.5781
ENSG00000087586,18	AURKA	protein_coding	103	56	47	2.9168	0.7881	0.7652
ENSG00000087586,18	AURKA	protein_coding	100	53	47	1.2593	0.4585	0.5334
ENSG00000087586,18	AURKA	protein_coding	83	42	41	1.6499	0.4767	0.5384
ENSG00000087586,18	AURKA	protein_coding	190	84	107	2.7502	0.6815	0.6897
ENSG00000087586,18	AURKA	protein_coding	116	63	54	2.3378	0.705	0.728
ENSG00000087586,18	AURKA	protein_coding	205	103	102	3.8065	1.0742	1.1099
ENSG00000087586,18	AURKA	protein_coding	200	93	107	2.6776	0.8829	1.0458
ENSG00000087586,18	AURKA	protein_coding	94	53	41	1.9886	0.5042	0.5249
ENSG00000087586,18	AURKA	protein_coding	261	128	133	4.9621	1.4984	1.5778
ENSG00000087586,18	AURKA	protein_coding	83	41	42	1.1242	0.4277	0.5079
ENSG00000087586,18	AURKA	protein_coding	70	30	41	2.6372	0.6592	0.66
ENSG00000087586,18	AURKA	protein_coding	69	38	31	1.6246	0.7012	0.8076
ENSG00000087586,18	AURKA	protein_coding	628	327	301	7.062	3.5791	4.4781
ENSG00000087586,18	AURKA	protein_coding	177	93	84	3.5307	1.2618	1.3739
ENSG00000087586,18	AURKA	protein_coding	141	75	66	3.622	0.9386	1.0338
ENSG00000087586,18	AURKA	protein_coding	129	64	65	2.2754	0.5627	0.6053
ENSG00000087586,18	AURKA	protein_coding	237	119	118	3.573	1.1841	1.2785
ENSG00000087586,18	AURKA	protein_coding	121	59	62	2.8218	0.7458	0.7559
ENSG00000087586,18	AURKA	protein_coding	77	37	40	1.5731	0.4845	0.5267
ENSG00000087586,18	AURKA	protein_coding	229	116	113	4.1093	1.3775	1.5775
ENSG00000087586,18	AURKA	protein_coding	317	162	155	4.2341	1.7482	1.9599
ENSG00000087586,18	AURKA	protein_coding	172	87	85	2.3864	1.2701	1.4272
ENSG00000087586,18	AURKA	protein_coding	114	56	58	1.8597	0.5863	0.6248
ENSG00000087586,18	AURKA	protein_coding	229	113	116	5.6965	1.8345	1.7997
ENSG00000087586,18	AURKA	protein_coding	204	102	102	2.7019	1.1601	1.311
ENSG00000087586,18	AURKA	protein_coding	163	76	87	4.0327	1.1612	1.1897
ENSG00000087586,18	AURKA	protein_coding	112	58	54	2.11	0.663	0.7034
ENSG00000087586,18	AURKA	protein_coding	305	150	155	6.0646	2.0523	2.0096
ENSG00000087586,18	AURKA	protein_coding	200	101	99	4.6611	1.2056	1.231
ENSG00000087586,18	AURKA	protein_coding	102	53	49	2.7888	0.6646	0.6758
ENSG00000087586,18	AURKA	protein_coding	499	263	236	6.8394	2.1243	2.2905
ENSG00000087586,18	AURKA	protein_coding	91	36	55	1.6793	0.574	0.6353
ENSG00000087586,18	AURKA	protein_coding	161	75	86	2.4489	0.9273	1.0881
ENSG00000087586,18	AURKA	protein_coding	142	75	67	3.2431	0.8578	0.9018
ENSG00000087586,18	AURKA	protein_coding	170	82	88	3.0486	0.867	0.9149
ENSG00000087586,18	AURKA	protein_coding	77	32	45	1.1747	0.4845	0.6043
ENSG00000087586,18	AURKA	protein_coding	66	28	38	1.1823	0.4113	0.4748
ENSG00000087586,18	AURKA	protein_coding	49	29	20	0.6534	0.4366	0.7542
ENSG00000087586,18	AURKA	protein_coding	433	205	228	8.1906	2.1176	2.0919
ENSG00000087586,18	AURKA	protein_coding	72	26	46	1.566	0.5643	0.6106
ENSG00000087586,18	AURKA	protein_coding	221	104	117	2.4816	0.9726	1.2501
ENSG00000087586,18	AURKA	protein_coding	159	81	78	3.0541	0.9823	1.0558
ENSG00000087586,18	AURKA	protein_coding	67	36	31	1.1061	0.4185	0.4774
ENSG00000087586,18	AURKA	protein_coding	123	54	69	2.9333	0.8631	0.8543
ENSG00000087586,18	AURKA	protein_coding	103	45	58	1.9126	0.6807	0.7769
ENSG00000087586,18	AURKA	protein_coding	113	58	55	4.0702	0.9665	0.9588
ENSG00000087586,18	AURKA	protein_coding	198	101	97	2.9883	1.0135	1.1802
ENSG00000087586,18	AURKA	protein_coding	120	60	60	2.5175	0.644	0.6587
ENSG00000087586,18	AURKA	protein_coding	89	46	43	1.293	0.357	0.3838
ENSG00000087586,18	AURKA	protein_coding	230	130	102	2.8077	0.9931	1.1182
ENSG00000087586,18	AURKA	protein_coding	183	77	106	3.1353	1.039	1.2034
ENSG00000087586,18	AURKA	protein_coding	111	62	49	2.9712	0.7964	0.8559
ENSG00000087586,18	AURKA	protein_coding	183	93	91	3.4317	0.8242	0.9077
ENSG00000087586,18	AURKA	protein_coding	218	116	102	2.8631	1.2988	1.64
ENSG00000087586,18	AURKA	protein_coding	64	34	30	1.4436	0.5708	0.7735
ENSG00000087586,18	AURKA	protein_coding	252	130	122	3.2434	1.3304	1.5091
ENSG00000087586,18	AURKA	protein_coding	104	55	49	1.7526	0.5042	0.5862
ENSG00000087586,18	AURKA	protein_coding	569	289	280	12.1917	2.7041	2.7525
ENSG00000087586,18	AURKA	protein_coding	127	67	60	1.1936	0.8823	1.748
ENSG00000087586,18	AURKA	protein_coding	64	37	27	0.9332	0.3562	0.405
ENSG00000087586,18	AURKA	protein_coding	160	73	87	1.2725	0.5743	0.7376
ENSG00000087586,18	AURKA	protein_coding	335	160	175	4.2306	1.4086	1.5753
ENSG00000087586,18	AURKA	protein_coding	115	58	57	2.4783	0.8	0.872
ENSG00000087586,18	AURKA	protein_coding	176	92	85	2.1949	0.7908	0.8714
ENSG00000087586,18	AURKA	protein_coding	86	44	42	1.0757	0.4709	0.5961
ENSG00000087586,18	AURKA	protein_coding	100	36	64	1.4464	0.5406	0.6112
ENSG00000087586,18	AURKA	protein_coding	119	49	70	2.7001	0.9923	1.0981
ENSG00000087586,18	AURKA	protein_coding	195	92	103	3.1493	1.0143	1.0501
ENSG00000087586,18	AURKA	protein_coding	104	51	53	2.2535	0.5377	0.5549
ENSG00000087586,18	AURKA	protein_coding	161	77	85	2.7378	0.8077	0.8696
ENSG00000087586,18	AURKA	protein_coding	91	41	50	2.688	0.8565	0.9312
ENSG00000087586,18	AURKA	protein_coding	146	78	69	2.012	0.6946	0.7317
ENSG00000087586,18	AURKA	protein_coding	51	28	23	1.4757	0.5051	0.5595
ENSG00000087586,18	AURKA	protein_coding	51	24	27	1.0127	0.333	0.4491
ENSG00000087586,18	AURKA	protein_coding	156	80	76	3.3218	0.7284	0.7916
ENSG00000087586,18	AURKA	protein_coding	153	78	75	3.4915	0.8984	0.9429
ENSG00000087586,18	AURKA	protein_coding	283	143	140	5.1183	2.2029	2.4124
ENSG00000087586,18	AURKA	protein_coding	155	76	79	2.083	0.7526	0.8834
ENSG00000087586,18	AURKA	protein_coding	59	21	38	0.8303	0.3641	0.4824
ENSG00000087586,18	AURKA	protein_coding	131	65	66	3.7779	1.3116	1.3268
ENSG00000087586,18	AURKA	protein_coding	58	28	30	1.0992	0.4124	0.499
ENSG00000087586,18	AURKA	protein_coding	110	55	55	1.9821	0.5663	0.5807
