# Supplementary material for: Post-transcriptional control drives Aurora kinase A expression in human cancers
Source: PLoS One. 2024 Nov 11;19(11):e0310625. doi: 10.1371/journal.pone.0310625 (PMC11554201; doi:10.1371/journal.pone.0310625)
Supplement: S1 Data — (ZIP) [file pone.0310625.s006.zip › S1_Data/processed datasets_AURKA mRNA/TCGA-CESC/Primary Tumors.xls]

## Sheet: Primary Tumors
# gene-model: GENCODE v36
gene_id	gene_name	gene_type	unstranded	stranded_first	stranded_second	tpm_unstranded	fpkm_unstranded	fpkm_uq_unstranded
ENSG00000087586,18	AURKA	protein_coding	895	422	473	21.8699	8.8595	11.433
ENSG00000087586,18	AURKA	protein_coding	787	416	371	17.5609	8.0047	10.4668
ENSG00000087586,18	AURKA	protein_coding	1720	910	810	42.3204	14.5875	15.1011
ENSG00000087586,18	AURKA	protein_coding	1778	882	896	41.796	12.8664	11.4501
ENSG00000087586,18	AURKA	protein_coding	2550	1292	1259	84.1281	27.6157	27.389
ENSG00000087586,18	AURKA	protein_coding	1551	791	760	32.6604	12.0417	13.7315
ENSG00000087586,18	AURKA	protein_coding	1658	865	793	30.984	9.1189	8.8328
ENSG00000087586,18	AURKA	protein_coding	2634	1259	1377	68.0978	19.92	20.9551
ENSG00000087586,18	AURKA	protein_coding	2226	1072	1154	52.5699	16.8296	15.9792
ENSG00000087586,18	AURKA	protein_coding	2163	1069	1094	26.9811	9.2391	9.9733
ENSG00000087586,18	AURKA	protein_coding	1414	734	680	41.2416	12.3722	11.9596
ENSG00000087586,18	AURKA	protein_coding	1561	790	772	33.6184	13.3366	13.2029
ENSG00000087586,18	AURKA	protein_coding	1273	633	641	28.4904	9.782	11.1602
ENSG00000087586,18	AURKA	protein_coding	1679	837	842	81.1989	24.9122	25.0494
ENSG00000087586,18	AURKA	protein_coding	1839	918	922	45.679	12.8609	11.7303
ENSG00000087586,18	AURKA	protein_coding	899	457	442	23.0737	9.4823	13.8618
ENSG00000087586,18	AURKA	protein_coding	1802	919	883	39.7856	11.5597	10.9858
ENSG00000087586,18	AURKA	protein_coding	1569	826	743	44.1572	12.935	12.2542
ENSG00000087586,18	AURKA	protein_coding	1287	648	639	20.2608	6.3291	6.2278
ENSG00000087586,18	AURKA	protein_coding	1520	768	753	25.9056	8.7337	8.3896
ENSG00000087586,18	AURKA	protein_coding	1938	968	971	35.6858	9.772	10.3398
ENSG00000087586,18	AURKA	protein_coding	3755	1827	1928	76.9133	22.9831	24.6099
ENSG00000087586,18	AURKA	protein_coding	2180	1078	1102	34.4468	10.3443	10.2856
ENSG00000087586,18	AURKA	protein_coding	2865	1410	1455	53.7636	16.3356	16.4665
ENSG00000087586,18	AURKA	protein_coding	2304	1093	1211	50.8058	16.312	17.1656
ENSG00000087586,18	AURKA	protein_coding	2734	1386	1348	70.0901	19.7865	18.3163
ENSG00000087586,18	AURKA	protein_coding	1936	967	969	36.9028	13.7888	16.4056
ENSG00000087586,18	AURKA	protein_coding	4865	2451	2414	64.8763	23.2381	25.3073
ENSG00000087586,18	AURKA	protein_coding	1744	893	851	64.0988	21.822	21.0782
ENSG00000087586,18	AURKA	protein_coding	2380	1216	1166	62.6458	19.1329	20.6807
ENSG00000087586,18	AURKA	protein_coding	1362	668	694	39.2923	13.0626	12.594
ENSG00000087586,18	AURKA	protein_coding	1394	721	673	35.0341	13.0019	13.616
ENSG00000087586,18	AURKA	protein_coding	2020	990	1030	51.5424	13.6663	13.1085
ENSG00000087586,18	AURKA	protein_coding	5339	2682	2659	143.493	40.4289	37.7854
ENSG00000087586,18	AURKA	protein_coding	2768	1360	1408	47.7885	17.7207	17.8511
ENSG00000087586,18	AURKA	protein_coding	4460	2234	2226	64.9983	21.4702	23.5486
ENSG00000087586,18	AURKA	protein_coding	9335	4681	4656	133.716	36.7251	35.6551
ENSG00000087586,18	AURKA	protein_coding	8033	4004	4031	106.106	33.1334	29.9865
ENSG00000087586,18	AURKA	protein_coding	797	421	376	17.0417	5.3218	5.1344
ENSG00000087586,18	AURKA	protein_coding	2546	1330	1216	46.427	18.8997	19.3953
ENSG00000087586,18	AURKA	protein_coding	1976	973	1003	49.681	14.6704	14.0846
ENSG00000087586,18	AURKA	protein_coding	2408	1174	1235	38.5442	13.4942	13.1884
ENSG00000087586,18	AURKA	protein_coding	1897	951	946	57.9549	17.3581	17.4511
ENSG00000087586,18	AURKA	protein_coding	3452	1744	1708	51.2936	17.1485	17.498
ENSG00000087586,18	AURKA	protein_coding	1025	466	559	23.922	7.5769	7.6019
ENSG00000087586,18	AURKA	protein_coding	5186	2509	2678	87.5183	23.5058	20.6289
ENSG00000087586,18	AURKA	protein_coding	1564	794	770	40.4299	11.9397	11.7229
ENSG00000087586,18	AURKA	protein_coding	1265	629	636	32.0938	8.7586	8.3594
ENSG00000087586,18	AURKA	protein_coding	2335	1154	1181	50.4491	16.2414	17.6233
ENSG00000087586,18	AURKA	protein_coding	3166	1577	1590	73.6128	21.3552	20.7213
ENSG00000087586,18	AURKA	protein_coding	1273	641	632	29.3534	10.947	12.7285
ENSG00000087586,18	AURKA	protein_coding	1222	586	636	24.9379	8.2647	8.1359
ENSG00000087586,18	AURKA	protein_coding	705	345	360	44.2092	12.8612	11.6835
ENSG00000087586,18	AURKA	protein_coding	664	334	331	17.2597	4.8481	4.7465
ENSG00000087586,18	AURKA	protein_coding	1355	608	747	44.8566	11.8581	11.1506
ENSG00000087586,18	AURKA	protein_coding	4349	2179	2170	80.1027	23.1414	21.4851
ENSG00000087586,18	AURKA	protein_coding	2777	1423	1355	69.7523	22.0367	23.8703
ENSG00000087586,18	AURKA	protein_coding	2402	1182	1221	39.1949	12.2411	12.0826
ENSG00000087586,18	AURKA	protein_coding	3019	1502	1518	75.6534	22.1047	20.1505
ENSG00000087586,18	AURKA	protein_coding	1678	851	827	67.6674	19.0099	16.9862
ENSG00000087586,18	AURKA	protein_coding	1692	845	848	41.7578	14.3846	14.4471
ENSG00000087586,18	AURKA	protein_coding	2253	1110	1144	45.1337	13.2065	14.6616
ENSG00000087586,18	AURKA	protein_coding	1250	640	610	27.0507	8.3258	7.8719
ENSG00000087586,18	AURKA	protein_coding	1534	734	801	29.6027	7.7518	8.2026
ENSG00000087586,18	AURKA	protein_coding	4670	2337	2334	71.1538	22.4522	22.0817
ENSG00000087586,18	AURKA	protein_coding	3123	1562	1561	46.893	16.0973	16.5148
ENSG00000087586,18	AURKA	protein_coding	2557	1273	1284	71.3889	21.8671	22.9234
ENSG00000087586,18	AURKA	protein_coding	3916	1968	1949	101.495	29.9459	28.1079
ENSG00000087586,18	AURKA	protein_coding	890	444	446	21.4248	8.1836	8.6625
ENSG00000087586,18	AURKA	protein_coding	3662	1783	1880	86.6128	25.9197	28.2567
ENSG00000087586,18	AURKA	protein_coding	1606	803	803	53.1903	18.6104	17.1573
ENSG00000087586,18	AURKA	protein_coding	4268	2120	2150	61.565	26.6224	31.6013
ENSG00000087586,18	AURKA	protein_coding	3160	1551	1610	51.2098	17.0997	17.4724
ENSG00000087586,18	AURKA	protein_coding	3858	1917	1943	55.3978	18.529	19.6671
ENSG00000087586,18	AURKA	protein_coding	2967	1501	1467	53.5466	16.3019	17.1419
ENSG00000087586,18	AURKA	protein_coding	683	346	337	21.586	10.0411	15.4876
ENSG00000087586,18	AURKA	protein_coding	1117	598	519	27.1888	9.518	9.171
ENSG00000087586,18	AURKA	protein_coding	2194	1098	1097	53.2687	17.9756	20.1111
ENSG00000087586,18	AURKA	protein_coding	1114	552	562	28.5963	10.9273	13.4097
ENSG00000087586,18	AURKA	protein_coding	2360	1209	1151	38.741	15.3099	16.8854
ENSG00000087586,18	AURKA	protein_coding	1097	568	529	45.7177	12.3918	10.8838
ENSG00000087586,18	AURKA	protein_coding	1789	894	895	27.7703	9.5758	10.1003
ENSG00000087586,18	AURKA	protein_coding	7674	3929	3746	90.9082	26.3691	25.7059
ENSG00000087586,18	AURKA	protein_coding	1576	826	750	35.2913	13.0987	14.4518
ENSG00000087586,18	AURKA	protein_coding	1462	754	708	56.0777	16.2923	15.1829
ENSG00000087586,18	AURKA	protein_coding	1978	979	999	35.4554	10.259	10.8982
ENSG00000087586,18	AURKA	protein_coding	1633	786	847	36.8439	13.9799	14.4379
ENSG00000087586,18	AURKA	protein_coding	1464	754	710	31.9467	10.528	10.842
ENSG00000087586,18	AURKA	protein_coding	1247	635	612	23.2341	8.0117	9.1388
ENSG00000087586,18	AURKA	protein_coding	2827	1436	1391	53.3321	19.3235	19.4345
ENSG00000087586,18	AURKA	protein_coding	2984	1467	1517	54.1869	18.804	20.7182
ENSG00000087586,18	AURKA	protein_coding	1579	809	772	30.4979	9.795	10.8002
ENSG00000087586,18	AURKA	protein_coding	543	264	279	19.3462	7.0538	7.1924
ENSG00000087586,18	AURKA	protein_coding	1296	627	670	42.4637	12.6309	13.3164
ENSG00000087586,18	AURKA	protein_coding	2710	1315	1396	57.2135	17.4259	18.2578
ENSG00000087586,18	AURKA	protein_coding	4735	2318	2417	59.9411	22.0795	27.1837
ENSG00000087586,18	AURKA	protein_coding	3239	1656	1583	82.056	25.447	25.0466
ENSG00000087586,18	AURKA	protein_coding	1826	873	953	42.5295	12.6201	12.871
ENSG00000087586,18	AURKA	protein_coding	4352	2193	2159	65.4706	25.1917	28.7377
ENSG00000087586,18	AURKA	protein_coding	2081	1027	1054	30.6464	9.19	8.7163
ENSG00000087586,18	AURKA	protein_coding	1528	732	796	27.7405	9.2209	9.2369
ENSG00000087586,18	AURKA	protein_coding	6161	3027	3134	122.569	36.5625	35.4527
ENSG00000087586,18	AURKA	protein_coding	1622	811	811	25.1933	8.3533	10.3858
ENSG00000087586,18	AURKA	protein_coding	3218	1634	1585	68.946	25.7918	26.3607
ENSG00000087586,18	AURKA	protein_coding	2638	1286	1353	52.8782	17.892	16.1001
ENSG00000087586,18	AURKA	protein_coding	4260	2167	2093	73.3407	23.6629	23.3959
ENSG00000087586,18	AURKA	protein_coding	904	485	419	23.8717	8.9933	10.2236
ENSG00000087586,18	AURKA	protein_coding	1267	662	606	32.3887	9.3986	9.0706
ENSG00000087586,18	AURKA	protein_coding	5732	2872	2863	100.34	27.9727	24.1652
ENSG00000087586,18	AURKA	protein_coding	5046	2511	2535	82.5489	24.8973	25.4467
ENSG00000087586,18	AURKA	protein_coding	1124	538	587	29.4003	14.3781	13.0869
ENSG00000087586,18	AURKA	protein_coding	2587	1275	1312	52.7158	19.9216	22.3872
ENSG00000087586,18	AURKA	protein_coding	2163	1091	1072	37.661	11.1409	11.2192
ENSG00000087586,18	AURKA	protein_coding	2024	1017	1008	43.1663	14.0441	16.633
ENSG00000087586,18	AURKA	protein_coding	2536	1291	1245	73.1387	20.4247	18.331
ENSG00000087586,18	AURKA	protein_coding	1810	947	863	25.6151	11.025	12.9839
ENSG00000087586,18	AURKA	protein_coding	2662	1327	1336	68.1409	21.3018	19.7672
ENSG00000087586,18	AURKA	protein_coding	748	384	365	14.2968	6.5295	8.1524
ENSG00000087586,18	AURKA	protein_coding	1840	940	900	53.9589	16.4515	19.4003
ENSG00000087586,18	AURKA	protein_coding	3112	1526	1586	54.9025	15.6294	14.3962
ENSG00000087586,18	AURKA	protein_coding	3198	1558	1640	60.8262	19.1882	20.1394
ENSG00000087586,18	AURKA	protein_coding	2567	1309	1259	33.9099	12.1337	14.7008
ENSG00000087586,18	AURKA	protein_coding	2581	1264	1317	43.9747	14.3865	15.4824
ENSG00000087586,18	AURKA	protein_coding	3995	1973	2022	62.6686	20.9113	21.2765
ENSG00000087586,18	AURKA	protein_coding	839	423	416	29.0476	10.993	11.3755
ENSG00000087586,18	AURKA	protein_coding	3811	1879	1932	99.4163	34.6812	33.1071
ENSG00000087586,18	AURKA	protein_coding	2184	1123	1061	47.6919	18.692	20.0862
ENSG00000087586,18	AURKA	protein_coding	2500	1245	1256	46.1012	16.17	17.2244
ENSG00000087586,18	AURKA	protein_coding	2600	1258	1342	38.829	14.2089	15.9237
ENSG00000087586,18	AURKA	protein_coding	1867	957	912	24.2427	8.7864	8.8483
ENSG00000087586,18	AURKA	protein_coding	2029	1019	1010	47.043	14.0603	12.9227
ENSG00000087586,18	AURKA	protein_coding	785	382	403	7.504	5.0185	9.2691
ENSG00000087586,18	AURKA	protein_coding	2253	1141	1112	119.204	38.4306	39.1827
ENSG00000087586,18	AURKA	protein_coding	2330	1157	1175	49.6814	18.0273	18.5161
ENSG00000087586,18	AURKA	protein_coding	723	370	353	43.9276	13.6662	11.3034
ENSG00000087586,18	AURKA	protein_coding	1289	646	643	32.6206	8.3646	7.553
ENSG00000087586,18	AURKA	protein_coding	785	391	394	15.2217	7.565	9.3646
ENSG00000087586,18	AURKA	protein_coding	1927	898	1029	40.4521	13.8048	13.3355
ENSG00000087586,18	AURKA	protein_coding	2875	1538	1337	69.69	20.2278	20.0584
ENSG00000087586,18	AURKA	protein_coding	3266	1623	1643	49.8493	15.5987	18.3755
ENSG00000087586,18	AURKA	protein_coding	5060	2564	2497	51.7634	20.6593	21.931
ENSG00000087586,18	AURKA	protein_coding	2815	1437	1378	68.144	25.3692	28.6738
ENSG00000087586,18	AURKA	protein_coding	1387	677	710	46.3611	12.5611	11.9151
ENSG00000087586,18	AURKA	protein_coding	2692	1331	1362	54.8578	17.154	20.2115
ENSG00000087586,18	AURKA	protein_coding	3903	1973	1931	50.0869	16.9305	16.2229
ENSG00000087586,18	AURKA	protein_coding	980	479	501	16.6353	6.87	11.6637
ENSG00000087586,18	AURKA	protein_coding	1759	898	862	35.1786	14.0531	14.8322
ENSG00000087586,18	AURKA	protein_coding	1961	953	1008	50.6139	14.5094	13.9458
ENSG00000087586,18	AURKA	protein_coding	1237	593	645	32.0826	10.7988	9.9469
ENSG00000087586,18	AURKA	protein_coding	1903	952	951	25.427	10.373	13.1415
ENSG00000087586,18	AURKA	protein_coding	1864	936	929	41.6711	13.06	13.3659
ENSG00000087586,18	AURKA	protein_coding	675	349	326	9.1142	4.1958	6.2447
ENSG00000087586,18	AURKA	protein_coding	1336	659	677	16.6924	5.9271	6.1697
ENSG00000087586,18	AURKA	protein_coding	6098	3043	3055	79.0262	24.5381	25.8677
ENSG00000087586,18	AURKA	protein_coding	1539	767	772	40.0903	11.8154	10.8983
ENSG00000087586,18	AURKA	protein_coding	990	486	504	19.7658	7.2398	7.412
ENSG00000087586,18	AURKA	protein_coding	2282	1140	1143	50.101	16.772	15.2427
ENSG00000087586,18	AURKA	protein_coding	2712	1362	1350	38.1779	12.64	12.4887
ENSG00000087586,18	AURKA	protein_coding	1892	917	977	44.6004	13.9721	13.5775
ENSG00000087586,18	AURKA	protein_coding	5885	2900	2985	88.868	26.2447	25.3506
ENSG00000087586,18	AURKA	protein_coding	3192	1598	1594	55.202	18.8201	18.8654
ENSG00000087586,18	AURKA	protein_coding	2591	1258	1333	35.3808	15.2072	18.3733
ENSG00000087586,18	AURKA	protein_coding	1994	1041	954	34.1836	13.9896	15.6485
ENSG00000087586,18	AURKA	protein_coding	7905	3939	3966	124.562	46.5174	47.5303
ENSG00000087586,18	AURKA	protein_coding	2462	1201	1261	59.1065	15.9272	17.7746
ENSG00000087586,18	AURKA	protein_coding	1849	939	911	65.0274	21.6379	22.9499
ENSG00000087586,18	AURKA	protein_coding	4112	2082	2032	110.94	30.7514	27.1529
ENSG00000087586,18	AURKA	protein_coding	2597	1297	1300	59.8281	18.806	17.9548
ENSG00000087586,18	AURKA	protein_coding	2417	1180	1237	62.6456	19.3713	20.5983
ENSG00000087586,18	AURKA	protein_coding	1455	725	730	26.5102	11.8751	14.4277
ENSG00000087586,18	AURKA	protein_coding	2191	1141	1051	43.2196	15.9353	14.9976
ENSG00000087586,18	AURKA	protein_coding	3805	1891	1916	101.385	28.0565	24.5919
ENSG00000087586,18	AURKA	protein_coding	1741	844	897	61.8354	16.2745	14.3847
ENSG00000087586,18	AURKA	protein_coding	5885	2916	2969	85.9045	23.6282	22.3825
ENSG00000087586,18	AURKA	protein_coding	755	374	381	19.9566	7.3098	6.9777
ENSG00000087586,18	AURKA	protein_coding	2007	1056	951	48.1464	13.6542	14.5365
ENSG00000087586,18	AURKA	protein_coding	784	410	374	38.5872	12.2014	12.2039
ENSG00000087586,18	AURKA	protein_coding	4116	2010	2106	77.3209	23.5838	25.5861
ENSG00000087586,18	AURKA	protein_coding	2143	1081	1064	31.9693	11.5391	11.7156
ENSG00000087586,18	AURKA	protein_coding	3864	1913	1952	91.5744	25.7132	25.4848
ENSG00000087586,18	AURKA	protein_coding	677	325	352	15.6547	5.0643	5.3199
ENSG00000087586,18	AURKA	protein_coding	3559	1778	1782	53.5394	17.8372	20.7223
ENSG00000087586,18	AURKA	protein_coding	3729	1888	1843	48.0117	14.4019	16.29
ENSG00000087586,18	AURKA	protein_coding	1685	826	859	35.9266	11.4427	10.6986
ENSG00000087586,18	AURKA	protein_coding	5468	2691	2779	115.202	34.1177	33.5747
ENSG00000087586,18	AURKA	protein_coding	1698	883	815	43.6545	14.2508	15.1619
ENSG00000087586,18	AURKA	protein_coding	1285	628	658	35.2974	10.7775	9.1775
ENSG00000087586,18	AURKA	protein_coding	2724	1392	1332	37.3542	11.7249	11.4927
ENSG00000087586,18	AURKA	protein_coding	1313	673	640	26.7141	8.9925	8.9825
ENSG00000087586,18	AURKA	protein_coding	2285	1145	1142	65.0476	22.6655	23.7469
ENSG00000087586,18	AURKA	protein_coding	2158	1088	1070	28.1904	11.4173	11.9884
ENSG00000087586,18	AURKA	protein_coding	1988	983	1005	57.7969	16.3039	14.706
ENSG00000087586,18	AURKA	protein_coding	3492	1753	1739	51.8446	16.3216	16.0087
ENSG00000087586,18	AURKA	protein_coding	2015	993	1022	30.5188	9.4065	10.0486
ENSG00000087586,18	AURKA	protein_coding	2025	1038	987	59.2075	20.3014	19.3424
ENSG00000087586,18	AURKA	protein_coding	2828	1447	1381	54.7156	17.8623	20.3842
ENSG00000087586,18	AURKA	protein_coding	2658	1342	1317	42.4668	14.109	16.5128
ENSG00000087586,18	AURKA	protein_coding	2523	1307	1216	44.6544	14.8033	16.6113
ENSG00000087586,18	AURKA	protein_coding	2417	1195	1222	33.7238	10.8435	11.2961
ENSG00000087586,18	AURKA	protein_coding	4086	1967	2119	50.3508	18.9576	21.3929
ENSG00000175756,13	AURKAIP1	protein_coding	4085	2051	2035	152.8	48.6671	45.5022
ENSG00000087586,18	AURKA	protein_coding	6050	3007	3043	88.1703	35.9588	44.7034
ENSG00000087586,18	AURKA	protein_coding	2358	1187	1171	57.1176	15.7257	13.674
ENSG00000087586,18	AURKA	protein_coding	3375	1654	1721	72.7006	24.3101	24.2393
ENSG00000087586,18	AURKA	protein_coding	3344	1651	1695	63.0455	20.6197	18.6347
ENSG00000087586,18	AURKA	protein_coding	4038	2025	2013	57.2204	16.9338	18.3756
ENSG00000087586,18	AURKA	protein_coding	2258	1187	1071	54.5644	15.9157	15.2699
ENSG00000087586,18	AURKA	protein_coding	1517	765	753	34.0772	10.6072	9.4702
ENSG00000087586,18	AURKA	protein_coding	1166	592	575	17.0184	6.5783	7.4968
ENSG00000087586,18	AURKA	protein_coding	1376	695	681	16.5942	7.9244	9.4585
ENSG00000087586,18	AURKA	protein_coding	1521	770	754	34.5441	10.5053	10.6573
ENSG00000087586,18	AURKA	protein_coding	3198	1568	1632	37.8623	16.3051	16.7534
ENSG00000087586,18	AURKA	protein_coding	1412	718	694	38.6025	12.2478	11.7055
ENSG00000087586,18	AURKA	protein_coding	5664	2797	2870	61.5254	18.7492	18.4261
ENSG00000087586,18	AURKA	protein_coding	3164	1534	1631	102.884	34.1792	29.747
ENSG00000087586,18	AURKA	protein_coding	2154	1087	1068	39.079	11.858	10.7388
ENSG00000087586,18	AURKA	protein_coding	1077	536	541	31.945	11.493	12.4148
ENSG00000087586,18	AURKA	protein_coding	3082	1563	1519	72.3669	26.9582	24.8051
ENSG00000087586,18	AURKA	protein_coding	5030	2491	2540	84.2752	24.5066	23.4671
ENSG00000087586,18	AURKA	protein_coding	2795	1428	1367	46.6143	14.5158	14.1767
ENSG00000087586,18	AURKA	protein_coding	2169	1085	1085	56.1408	17.2966	16.2441
ENSG00000087586,18	AURKA	protein_coding	1305	622	683	20.8791	9.0641	9.6189
ENSG00000087586,18	AURKA	protein_coding	1994	999	996	37.3161	9.6771	8.8029
ENSG00000087586,18	AURKA	protein_coding	5125	2516	2609	150.439	47.465	46.415
ENSG00000087586,18	AURKA	protein_coding	4750	2440	2310	124.316	36.1201	36.9298
ENSG00000087586,18	AURKA	protein_coding	1614	842	772	32.9903	12.5965	12.3583
ENSG00000087586,18	AURKA	protein_coding	3248	1586	1662	77.7218	22.6373	23.428
ENSG00000087586,18	AURKA	protein_coding	2212	1093	1119	46.9399	14.7254	14.9743
ENSG00000087586,18	AURKA	protein_coding	2293	1191	1102	34.3023	11.4075	12.3773
ENSG00000087586,18	AURKA	protein_coding	4761	2369	2394	55.6034	17.4629	17.0951
ENSG00000087586,18	AURKA	protein_coding	3739	1879	1861	60.2775	18.3601	18.142
ENSG00000087586,18	AURKA	protein_coding	870	411	459	17.9968	7.1648	8.7428
ENSG00000087586,18	AURKA	protein_coding	2737	1366	1372	77.8077	23.0779	22.5233
ENSG00000087586,18	AURKA	protein_coding	1850	949	901	45.131	15.6798	17.7892
ENSG00000087586,18	AURKA	protein_coding	1587	765	822	35.1323	11.7285	14.5844
ENSG00000087586,18	AURKA	protein_coding	3863	1953	1911	58.608	17.1623	16.7228
ENSG00000087586,18	AURKA	protein_coding	3398	1699	1699	66.8048	22.2808	23.6842
ENSG00000087586,18	AURKA	protein_coding	1166	590	576	22.9109	11.6092	16.0362
ENSG00000087586,18	AURKA	protein_coding	6661	3352	3309	94.3782	35.8451	36.5236
ENSG00000087586,18	AURKA	protein_coding	1259	602	657	17.8207	6.0678	5.9527
ENSG00000087586,18	AURKA	protein_coding	2921	1493	1429	59.1571	17.1744	18.6834
ENSG00000087586,18	AURKA	protein_coding	1291	639	653	27.059	9.5099	9.9745
ENSG00000087586,18	AURKA	protein_coding	3802	1919	1883	91.4153	31.3725	34.481
ENSG00000087586,18	AURKA	protein_coding	3254	1601	1653	73.9629	21.8447	21.8001
ENSG00000087586,18	AURKA	protein_coding	2501	1256	1245	62.4914	20.2838	20.7813
ENSG00000087586,18	AURKA	protein_coding	4503	2254	2252	72.0355	22.6413	29.429
ENSG00000087586,18	AURKA	protein_coding	2149	1084	1065	61.0588	17.2804	16.6465
ENSG00000087586,18	AURKA	protein_coding	3122	1573	1549	69.4561	20.5062	20.9882
ENSG00000087586,18	AURKA	protein_coding	1284	669	615	25.2932	9.4149	9.3746
ENSG00000087586,18	AURKA	protein_coding	1364	691	673	30.1993	12.8048	13.6669
ENSG00000087586,18	AURKA	protein_coding	3080	1574	1506	96.0849	25.8025	23.2072
ENSG00000087586,18	AURKA	protein_coding	1495	757	738	35.1575	12.5273	12.2745
ENSG00000087586,18	AURKA	protein_coding	4068	2039	2029	62.1843	22.2394	21.9189
ENSG00000087586,18	AURKA	protein_coding	1702	871	832	41.6088	12.1194	12.5335
ENSG00000087586,18	AURKA	protein_coding	1415	685	731	26.6283	8.8206	9.3921
ENSG00000087586,18	AURKA	protein_coding	2865	1393	1473	55.3281	17.6688	19.0517
ENSG00000087586,18	AURKA	protein_coding	2837	1461	1376	57.9658	17.6589	18.1591
ENSG00000087586,18	AURKA	protein_coding	885	457	428	18.2961	7.2138	9.4787
ENSG00000087586,18	AURKA	protein_coding	1802	894	908	35.1872	15.7586	16.8888
ENSG00000087586,18	AURKA	protein_coding	978	488	490	27.121	7.1753	7.3876
ENSG00000087586,18	AURKA	protein_coding	2079	1061	1018	42.0157	14.2782	15.0458
ENSG00000087586,18	AURKA	protein_coding	1603	787	816	32.3949	10.7031	10.3968
ENSG00000087586,18	AURKA	protein_coding	2389	1174	1216	71.8206	22.9814	23.3697
ENSG00000087586,18	AURKA	protein_coding	1684	819	865	43.4717	14.0345	14.5694
ENSG00000087586,18	AURKA	protein_coding	3041	1494	1547	64.3873	19.494	19.8039
ENSG00000087586,18	AURKA	protein_coding	1359	676	683	27.6875	9.7464	9.7584
ENSG00000087586,18	AURKA	protein_coding	1247	636	611	26.2303	9.9904	12.3447
ENSG00000087586,18	AURKA	protein_coding	1168	591	577	26.3484	10.2169	11.2948
ENSG00000087586,18	AURKA	protein_coding	3752	1835	1920	128.031	36.632	32.5355
ENSG00000087586,18	AURKA	protein_coding	2299	1135	1164	40.4734	13.6543	15.3619
ENSG00000087586,18	AURKA	protein_coding	1247	624	623	50.6456	19.016	19.6843
ENSG00000087586,18	AURKA	protein_coding	3027	1461	1566	50.3896	14.2344	13.2153
ENSG00000087586,18	AURKA	protein_coding	2081	1078	1003	45.7553	15.9374	17.7855
ENSG00000087586,18	AURKA	protein_coding	2885	1432	1454	89.0837	27.6075	28.2332
ENSG00000087586,18	AURKA	protein_coding	5840	2921	2919	81.2181	31.5299	32.2907
ENSG00000087586,18	AURKA	protein_coding	923	462	461	23.6604	7.3332	7.951
ENSG00000087586,18	AURKA	protein_coding	4712	2345	2367	80.1695	24.7281	24.2496
ENSG00000087586,18	AURKA	protein_coding	4570	2270	2302	74.0334	22.174	20.7966
ENSG00000087586,18	AURKA	protein_coding	2474	1247	1227	52.5496	17.4167	20.6166
ENSG00000087586,18	AURKA	protein_coding	3277	1688	1590	45.0675	18.0191	19.6116
ENSG00000087586,18	AURKA	protein_coding	3652	1848	1805	89.6318	25.6545	27.0962
ENSG00000087586,18	AURKA	protein_coding	1697	873	824	54.0525	15.4213	14.039
ENSG00000087586,18	AURKA	protein_coding	2499	1249	1252	50.4847	17.2103	16.6041
ENSG00000087586,18	AURKA	protein_coding	1677	832	845	21.5887	8.5716	11.4269
ENSG00000087586,18	AURKA	protein_coding	2131	1080	1052	43.5357	16.709	18.4768
ENSG00000087586,18	AURKA	protein_coding	1751	903	848	43.0847	15.1588	15.9123
ENSG00000087586,18	AURKA	protein_coding	2955	1441	1514	58.9201	22.3015	23.3639
ENSG00000087586,18	AURKA	protein_coding	3512	1699	1813	77.2993	24.2765	24.603
ENSG00000087586,18	AURKA	protein_coding	1604	792	812	23.8043	8.2984	8.1548
ENSG00000087586,18	AURKA	protein_coding	1000	480	520	27.8882	10.8787	10.358
ENSG00000087586,18	AURKA	protein_coding	2303	1187	1116	51.2627	15.8779	17.3745
ENSG00000087586,18	AURKA	protein_coding	2624	1311	1313	57.3635	19.4163	19.1017
ENSG00000087586,18	AURKA	protein_coding	599	313	286	22.7042	8.3371	7.5924
ENSG00000087586,18	AURKA	protein_coding	1539	757	782	20.6366	7.6359	10.729
ENSG00000087586,18	AURKA	protein_coding	3201	1620	1581	55.9292	19.127	18.659
ENSG00000087586,18	AURKA	protein_coding	1771	901	870	39.5968	13.1324	14.7088
ENSG00000087586,18	AURKA	protein_coding	3874	1900	1975	56.9497	17.4692	18.5019
ENSG00000087586,18	AURKA	protein_coding	1962	978	984	35.8716	11.1048	12.635
ENSG00000087586,18	AURKA	protein_coding	1737	916	822	26.0734	9.7918	11.3904
ENSG00000087586,18	AURKA	protein_coding	4786	2381	2405	62.4529	24.0901	28.0165
ENSG00000087586,18	AURKA	protein_coding	3276	1676	1600	54.1424	17.0688	16.523
ENSG00000087586,18	AURKA	protein_coding	3091	1550	1542	59.4915	17.259	18.4309
ENSG00000087586,18	AURKA	protein_coding	2641	1383	1258	39.7923	12.0024	10.79
