# Supplementary material for: Post-transcriptional control drives Aurora kinase A expression in human cancers
Source: PLoS One. 2024 Nov 11;19(11):e0310625. doi: 10.1371/journal.pone.0310625 (PMC11554201; doi:10.1371/journal.pone.0310625)
Supplement: S1 Data — (ZIP) [file pone.0310625.s006.zip › S1_Data/processed datasets_AURKA mRNA/TCGA-BLCA/Solid Tissue Normal.xls]

## Sheet: Solid Tissue Normal
gene_id	gene_name	gene_type	unstranded	stranded_first	stranded_second	tpm_unstranded	fpkm_unstranded	fpkm_uq_unstranded
ENSG00000087586,18	AURKA	protein_coding	576	278	298	14.212	6.0504	6.8395
ENSG00000087586,18	AURKA	protein_coding	67	39	28	2.8871	0.7724	1.0013
ENSG00000087586,18	AURKA	protein_coding	57	29	28	2.4409	0.6372	0.8707
ENSG00000087586,18	AURKA	protein_coding	77	41	36	1.9277	0.654	0.6616
ENSG00000087586,18	AURKA	protein_coding	215	94	121	3.7524	1.2915	1.5867
ENSG00000087586,18	AURKA	protein_coding	63	37	26	1.0156	0.2938	0.4218
ENSG00000087586,18	AURKA	protein_coding	713	345	368	12.3251	4.4379	4.7343
ENSG00000087586,18	AURKA	protein_coding	227	126	101	5.0478	1.7655	1.8967
ENSG00000087586,18	AURKA	protein_coding	59	21	38	2.2267	0.5866	0.7457
ENSG00000087586,18	AURKA	protein_coding	29	11	18	0.8001	0.2514	0.2905
ENSG00000087586,18	AURKA	protein_coding	170	87	86	2.765	0.9171	1.0177
ENSG00000087586,18	AURKA	protein_coding	189	89	100	3.4955	1.0323	1.0587
ENSG00000087586,18	AURKA	protein_coding	837	428	409	26.4493	7.6608	7.894
ENSG00000087586,18	AURKA	protein_coding	293	154	139	4.4184	1.6632	2.3246
ENSG00000087586,18	AURKA	protein_coding	321	167	154	8.5389	3.3033	4.2875
