# Supplementary material for: Post-transcriptional control drives Aurora kinase A expression in human cancers
Source: PLoS One. 2024 Nov 11;19(11):e0310625. doi: 10.1371/journal.pone.0310625 (PMC11554201; doi:10.1371/journal.pone.0310625)
Supplement: S1 Data — (ZIP) [file pone.0310625.s006.zip › S1_Data/processed datasets_AURKA mRNA/TCGA-BLCA/Primary Tumors.xls]

## Sheet: Primary Tumors
# gene-model: GENCODE v36
gene_id	gene_name	gene_type	unstranded	stranded_first	stranded_second	tpm_unstranded	fpkm_unstranded	fpkm_uq_unstranded
ENSG00000087586,18	AURKA	protein_coding	1094	551	544	32.5643	13.0965	14.2282
ENSG00000087586,18	AURKA	protein_coding	1152	559	594	41.4543	12.0818	11.1101
ENSG00000087586,18	AURKA	protein_coding	1811	925	886	41.6311	15.3019	15.7574
ENSG00000087586,18	AURKA	protein_coding	2704	1341	1363	46.4235	14.6999	17.2708
ENSG00000087586,18	AURKA	protein_coding	122	64	58	3.0743	0.9722	0.9848
ENSG00000087586,18	AURKA	protein_coding	379	178	202	14.1147	4.1503	4.5699
ENSG00000087586,18	AURKA	protein_coding	1955	1012	944	80.2756	24.5581	23.6124
ENSG00000087586,18	AURKA	protein_coding	1864	984	881	32.3303	14.5539	17.4335
ENSG00000087586,18	AURKA	protein_coding	1585	770	815	19.9433	7.6915	7.9429
ENSG00000087586,18	AURKA	protein_coding	2186	1038	1148	46.1774	15.3187	16.0993
ENSG00000087586,18	AURKA	protein_coding	3345	1685	1660	85.3544	28.9787	32.6991
ENSG00000087586,18	AURKA	protein_coding	684	339	345	14.2826	5.7051	6.4232
ENSG00000087586,18	AURKA	protein_coding	4453	2212	2241	112.318	36.0345	37.7747
ENSG00000087586,18	AURKA	protein_coding	985	512	473	14.9097	6.3662	7.5606
ENSG00000087586,18	AURKA	protein_coding	6531	3272	3259	111.631	33.0123	35.8463
ENSG00000087586,18	AURKA	protein_coding	4653	2340	2313	138.96	43.4414	43.838
ENSG00000087586,18	AURKA	protein_coding	715	367	348	16.6956	6.9623	7.2256
ENSG00000087586,18	AURKA	protein_coding	3343	1674	1670	74.4057	21.9869	24.3877
ENSG00000087586,18	AURKA	protein_coding	632	326	306	18.0176	5.8121	7.4429
ENSG00000087586,18	AURKA	protein_coding	484	244	241	19.839	6.2038	6.1174
ENSG00000087586,18	AURKA	protein_coding	626	277	350	10.7319	5.2518	6.8394
ENSG00000087586,18	AURKA	protein_coding	1604	806	798	31.6357	13.3845	17.1359
ENSG00000087586,18	AURKA	protein_coding	1602	802	800	26.2173	7.5567	7.3498
ENSG00000087586,18	AURKA	protein_coding	3416	1728	1688	61.8407	21.0277	20.9285
ENSG00000087586,18	AURKA	protein_coding	3041	1521	1520	52.0286	16.7891	18.4515
ENSG00000087586,18	AURKA	protein_coding	2336	1157	1179	54.9795	15.473	16.4256
ENSG00000087586,18	AURKA	protein_coding	3973	2023	1951	78.4727	27.5691	31.152
ENSG00000087586,18	AURKA	protein_coding	429	232	197	14.9314	4.8944	4.9074
ENSG00000087586,18	AURKA	protein_coding	966	481	485	20.4391	9.1933	11.6595
ENSG00000087586,18	AURKA	protein_coding	990	486	504	32.9284	9.7958	10.1244
ENSG00000087586,18	AURKA	protein_coding	3028	1490	1538	58.6471	17.6184	17.9776
ENSG00000087586,18	AURKA	protein_coding	571	284	287	15.2937	5.5859	5.8915
ENSG00000087586,18	AURKA	protein_coding	221	100	121	9.3431	3.2988	3.2862
ENSG00000087586,18	AURKA	protein_coding	1140	574	566	44.8367	16.4071	18.0907
ENSG00000087586,18	AURKA	protein_coding	864	425	439	16.7943	7.2042	8.0681
ENSG00000087586,18	AURKA	protein_coding	2047	998	1049	58.9435	21.498	22.6088
ENSG00000087586,18	AURKA	protein_coding	3267	1623	1644	57.8084	15.1314	15.9379
ENSG00000087586,18	AURKA	protein_coding	1239	633	606	26.4665	7.5203	8.1277
ENSG00000087586,18	AURKA	protein_coding	310	149	161	5.3562	2.4975	3.0592
ENSG00000087586,18	AURKA	protein_coding	2254	1150	1104	77.0477	19.8385	19.9087
ENSG00000087586,18	AURKA	protein_coding	3874	1959	1915	40.9374	15.2472	17.4173
ENSG00000087586,18	AURKA	protein_coding	1193	597	596	25.591	9.2465	11.2753
ENSG00000087586,18	AURKA	protein_coding	1428	709	719	35.4843	11.183	11.4725
ENSG00000087586,18	AURKA	protein_coding	1043	518	525	21.6778	7.0689	7.7139
ENSG00000087586,18	AURKA	protein_coding	438	206	232	9.9288	3.7059	4.2401
ENSG00000087586,18	AURKA	protein_coding	868	443	425	30.2659	9.8517	10.5978
ENSG00000087586,18	AURKA	protein_coding	2968	1434	1535	57.7522	16.113	15.483
ENSG00000087586,18	AURKA	protein_coding	2096	1061	1036	40.9626	12.2097	11.4143
ENSG00000087586,18	AURKA	protein_coding	742	371	371	15.4426	6.3962	7.9554
ENSG00000087586,18	AURKA	protein_coding	1549	794	756	38.0374	11.5529	12.0326
ENSG00000087586,18	AURKA	protein_coding	1805	900	906	53.0477	17.1615	16.5243
ENSG00000087586,18	AURKA	protein_coding	1592	792	800	43.8579	15.1214	15.8916
ENSG00000087586,18	AURKA	protein_coding	472	234	238	14.608	5.2375	5.8585
ENSG00000087586,18	AURKA	protein_coding	1054	521	533	30.0668	8.7703	8.8212
ENSG00000087586,18	AURKA	protein_coding	667	344	323	15.537	6.7619	9.6154
ENSG00000087586,18	AURKA	protein_coding	1120	542	578	64.3282	17.4352	16.7793
ENSG00000087586,18	AURKA	protein_coding	1661	850	811	43.7715	13.3174	13.9518
ENSG00000087586,18	AURKA	protein_coding	357	164	193	8.7566	3.0138	3.124
ENSG00000087586,18	AURKA	protein_coding	5233	2652	2581	95.5506	28.8526	26.0603
ENSG00000087586,18	AURKA	protein_coding	602	308	294	26.1281	9.236	9.8966
ENSG00000087586,18	AURKA	protein_coding	138	56	82	2.9954	1.5701	2.0692
ENSG00000087586,18	AURKA	protein_coding	1707	849	858	47.7091	14.6787	14.1087
ENSG00000087586,18	AURKA	protein_coding	1269	630	639	33.876	11.7305	14.0831
ENSG00000087586,18	AURKA	protein_coding	1838	917	921	43.9753	13.0546	13.6456
ENSG00000087586,18	AURKA	protein_coding	255	128	127	7.5223	3.3366	3.9867
ENSG00000087586,18	AURKA	protein_coding	2041	1033	1008	54.5298	15.5693	15.0068
ENSG00000087586,18	AURKA	protein_coding	8672	4429	4247	148.961	47.8064	46.9798
ENSG00000087586,18	AURKA	protein_coding	779	399	380	16.4847	6.0663	7.0891
ENSG00000087586,18	AURKA	protein_coding	3212	1615	1597	70.4725	25.1326	27.3216
ENSG00000087586,18	AURKA	protein_coding	872	442	431	16.5442	5.1039	5.005
ENSG00000087586,18	AURKA	protein_coding	1936	954	982	41.2115	13.9734	15.8139
ENSG00000087586,18	AURKA	protein_coding	4363	2162	2201	83.9932	24.6653	23.5828
ENSG00000087586,18	AURKA	protein_coding	527	271	256	9.5868	4.5518	5.4888
ENSG00000087586,18	AURKA	protein_coding	1027	524	503	29.8693	7.5712	7.2712
ENSG00000087586,18	AURKA	protein_coding	1699	830	869	41.4369	11.6891	10.958
ENSG00000087586,18	AURKA	protein_coding	59	31	28	2.2828	0.7117	0.9812
ENSG00000087586,18	AURKA	protein_coding	936	463	473	33.5814	13.1162	15.1892
ENSG00000087586,18	AURKA	protein_coding	4791	2376	2415	79.6536	26.4978	28.5391
ENSG00000087586,18	AURKA	protein_coding	666	320	346	22.1608	9.1458	10.3761
ENSG00000087586,18	AURKA	protein_coding	1324	666	658	22.8419	6.384	7.2404
ENSG00000087586,18	AURKA	protein_coding	2437	1182	1255	48.72	17.3906	19.3621
ENSG00000087586,18	AURKA	protein_coding	1325	670	656	37.9948	11.9281	12.0715
ENSG00000087586,18	AURKA	protein_coding	1152	564	588	34.2694	10.9385	12.6846
ENSG00000087586,18	AURKA	protein_coding	628	318	311	16.4989	5.8198	7.9627
ENSG00000087586,18	AURKA	protein_coding	4322	2129	2193	60.2887	20.1998	22.2521
ENSG00000087586,18	AURKA	protein_coding	1648	795	853	32.5186	11.9426	11.2507
ENSG00000087586,18	AURKA	protein_coding	920	471	449	22.9612	9.0504	9.5583
ENSG00000087586,18	AURKA	protein_coding	833	416	417	30.7347	9.8249	10.7326
ENSG00000087586,18	AURKA	protein_coding	3761	1908	1853	71.4467	25.1953	28.0178
ENSG00000087586,18	AURKA	protein_coding	551	284	267	19.9406	7.1109	7.732
ENSG00000087586,18	AURKA	protein_coding	840	404	436	15.5902	5.0342	4.8461
ENSG00000087586,18	AURKA	protein_coding	1833	903	930	39.5458	14.7687	15.1136
ENSG00000087586,18	AURKA	protein_coding	2343	1169	1174	67.1732	22.6755	22.8636
ENSG00000087586,18	AURKA	protein_coding	994	495	500	30.2769	11.0635	11.5024
ENSG00000087586,18	AURKA	protein_coding	935	466	469	25.4611	8.0214	8.7221
ENSG00000087586,18	AURKA	protein_coding	992	515	477	23.3827	8.2878	9
ENSG00000087586,18	AURKA	protein_coding	728	362	366	15.6099	6.048	6.9316
ENSG00000087586,18	AURKA	protein_coding	967	481	486	23.0533	9.6269	11.9776
ENSG00000087586,18	AURKA	protein_coding	141	74	67	3.9822	1.1078	1.0163
ENSG00000087586,18	AURKA	protein_coding	1943	1036	907	53.589	15.9542	16.0261
ENSG00000087586,18	AURKA	protein_coding	1693	849	844	36.2474	12.1572	13.7182
ENSG00000087586,18	AURKA	protein_coding	1697	829	869	41.1535	13.4279	14.5243
ENSG00000087586,18	AURKA	protein_coding	503	256	247	4.4867	1.8586	2.2296
ENSG00000087586,18	AURKA	protein_coding	1543	767	776	35.3711	12.1414	13.5124
ENSG00000087586,18	AURKA	protein_coding	640	305	335	10.1673	4.1867	5.3676
ENSG00000087586,18	AURKA	protein_coding	3075	1538	1537	64.4291	19.4408	21.6176
ENSG00000087586,18	AURKA	protein_coding	587	300	287	12.8581	5.3291	6.2451
ENSG00000087586,18	AURKA	protein_coding	1795	878	917	30.2052	12.4162	13.6424
ENSG00000087586,18	AURKA	protein_coding	285	135	150	2.7531	2.2036	5.1681
ENSG00000087586,18	AURKA	protein_coding	2983	1453	1530	43.0706	18.1294	22.6714
ENSG00000087586,18	AURKA	protein_coding	992	505	487	21.7749	7.1858	7.6152
ENSG00000087586,18	AURKA	protein_coding	1676	877	799	50.1635	17.1027	20.575
ENSG00000087586,18	AURKA	protein_coding	2432	1209	1223	67.9495	22.5558	23.6838
ENSG00000087586,18	AURKA	protein_coding	3197	1614	1585	70.669	23.9851	26.9767
ENSG00000087586,18	AURKA	protein_coding	909	441	468	23.8507	7.4013	7.3622
ENSG00000087586,18	AURKA	protein_coding	1055	520	535	35.3439	12.935	13.9845
ENSG00000087586,18	AURKA	protein_coding	1375	680	695	23.746	8.9272	9.2619
ENSG00000087586,18	AURKA	protein_coding	1087	539	548	23.3042	7.3664	7.9924
ENSG00000087586,18	AURKA	protein_coding	209	105	104	4.2139	1.6197	1.8955
ENSG00000087586,18	AURKA	protein_coding	1966	1005	961	51.4068	16.0256	16.7349
ENSG00000087586,18	AURKA	protein_coding	389	193	196	4.902	2.0233	2.3296
ENSG00000087586,18	AURKA	protein_coding	979	476	503	15.502	6.7773	7.2803
ENSG00000087586,18	AURKA	protein_coding	1922	940	982	35.777	11.2922	11.4111
ENSG00000087586,18	AURKA	protein_coding	251	124	128	4.6516	1.9896	2.6562
ENSG00000087586,18	AURKA	protein_coding	862	441	421	20.7792	8.3323	9.1599
ENSG00000087586,18	AURKA	protein_coding	3919	1948	1971	107.446	34.5231	34.1611
ENSG00000087586,18	AURKA	protein_coding	967	490	477	23.4382	6.8082	6.5816
ENSG00000087586,18	AURKA	protein_coding	1590	788	802	33.3678	15.5402	18.1505
ENSG00000087586,18	AURKA	protein_coding	1993	1003	990	64.623	20.3056	22.8417
ENSG00000087586,18	AURKA	protein_coding	2353	1192	1161	61.3891	21.7092	21.7239
ENSG00000087586,18	AURKA	protein_coding	692	358	334	13.19	5.1491	5.4931
ENSG00000087586,18	AURKA	protein_coding	2439	1268	1171	70.0214	22.0571	22.1057
ENSG00000087586,18	AURKA	protein_coding	5446	2701	2746	93.8014	29.402	32.379
ENSG00000087586,18	AURKA	protein_coding	1858	938	920	50.159	17.2664	17.7946
ENSG00000087586,18	AURKA	protein_coding	2518	1222	1297	49.4862	18.8185	21.546
ENSG00000087586,18	AURKA	protein_coding	1354	704	650	35.9507	14.386	16.642
ENSG00000087586,18	AURKA	protein_coding	1102	563	539	32.9899	10.2526	10.9395
ENSG00000087586,18	AURKA	protein_coding	781	408	373	12.0914	4.3788	4.8103
ENSG00000087586,18	AURKA	protein_coding	600	308	292	12.5226	3.9399	3.8049
ENSG00000087586,18	AURKA	protein_coding	1831	950	883	49.9064	16.6463	15.6507
ENSG00000087586,18	AURKA	protein_coding	1463	749	714	42.0949	12.0109	11.7986
ENSG00000087586,18	AURKA	protein_coding	527	266	261	12.2181	4.7128	6.4873
ENSG00000087586,18	AURKA	protein_coding	3660	1804	1856	61.4375	19.8052	19.7102
ENSG00000087586,18	AURKA	protein_coding	1369	694	675	37.4917	10.8612	10.3663
ENSG00000087586,18	AURKA	protein_coding	1660	780	880	46.3227	15.035	14.5975
ENSG00000087586,18	AURKA	protein_coding	1511	735	776	56.7163	17.954	19.97
ENSG00000087586,18	AURKA	protein_coding	1071	509	562	15.5279	8.1644	10.6024
ENSG00000087586,18	AURKA	protein_coding	333	156	177	8.0784	2.7384	3.0712
ENSG00000087586,18	AURKA	protein_coding	298	136	162	13.8823	4.6546	5.3338
ENSG00000087586,18	AURKA	protein_coding	374	178	196	12.4872	3.9814	4.2111
ENSG00000087586,18	AURKA	protein_coding	793	388	405	16.5798	7.8837	9.6986
ENSG00000087586,18	AURKA	protein_coding	1610	807	803	34.1403	11.4153	13.6367
ENSG00000087586,18	AURKA	protein_coding	471	217	255	10.5217	3.7612	4.014
ENSG00000087586,18	AURKA	protein_coding	157	79	78	4.0693	1.8198	2.8578
ENSG00000087586,18	AURKA	protein_coding	680	339	341	15.1974	6.0433	6.1368
ENSG00000087586,18	AURKA	protein_coding	1841	922	919	35.568	10.9844	10.2424
ENSG00000087586,18	AURKA	protein_coding	3473	1694	1780	114.63	34.9221	34.8034
ENSG00000087586,18	AURKA	protein_coding	2388	1205	1184	45.2589	16.5104	16.6606
ENSG00000087586,18	AURKA	protein_coding	539	280	259	14.223	5.04	5.6998
ENSG00000087586,18	AURKA	protein_coding	1285	638	647	11.2128	7.418	13.4322
ENSG00000087586,18	AURKA	protein_coding	2142	1099	1043	34.3063	11.8523	14.2176
ENSG00000087586,18	AURKA	protein_coding	2833	1434	1399	47.9645	14.8669	15.2669
ENSG00000087586,18	AURKA	protein_coding	193	94	99	4.2084	1.6188	1.7698
ENSG00000087586,18	AURKA	protein_coding	1144	581	563	19.6059	6.6678	7.1616
ENSG00000087586,18	AURKA	protein_coding	2945	1472	1474	59.2461	17.3249	17.2508
ENSG00000087586,18	AURKA	protein_coding	795	371	424	11.3303	4.5107	5.0056
ENSG00000087586,18	AURKA	protein_coding	624	333	291	8.9222	3.3661	4.625
ENSG00000087586,18	AURKA	protein_coding	1087	553	534	23.701	8.9673	9.3436
ENSG00000087586,18	AURKA	protein_coding	1624	804	820	42.6972	12.8763	11.9456
ENSG00000087586,18	AURKA	protein_coding	2385	1152	1235	44.2955	11.9178	12.1031
ENSG00000087586,18	AURKA	protein_coding	208	117	91	6.071	2.2017	2.4241
ENSG00000087586,18	AURKA	protein_coding	817	401	416	16.1576	5.4277	5.2585
ENSG00000087586,18	AURKA	protein_coding	1516	777	739	34.9669	10.8889	11.2947
ENSG00000087586,18	AURKA	protein_coding	1361	668	693	52.6481	15.5636	16.2441
ENSG00000087586,18	AURKA	protein_coding	2205	1143	1062	49.466	15.0634	17.0951
ENSG00000087586,18	AURKA	protein_coding	215	115	100	2.6637	1.4298	2.0892
ENSG00000087586,18	AURKA	protein_coding	1965	1004	961	29.8764	8.9206	8.7312
ENSG00000087586,18	AURKA	protein_coding	797	405	393	26.8459	9.4818	9.5618
ENSG00000087586,18	AURKA	protein_coding	2282	1152	1131	52.4792	17.2991	18.9616
ENSG00000087586,18	AURKA	protein_coding	1225	610	615	31.3794	9.551	9.2398
ENSG00000087586,18	AURKA	protein_coding	955	486	469	21.0947	8.5596	12.7224
ENSG00000087586,18	AURKA	protein_coding	1034	527	507	34.6774	10.0683	9.3728
ENSG00000087586,18	AURKA	protein_coding	1013	491	522	24.6244	9.0198	9.8197
ENSG00000087586,18	AURKA	protein_coding	1221	603	618	36.3175	11.4014	10.9901
ENSG00000087586,18	AURKA	protein_coding	2215	1051	1164	48.579	16.8255	18.7433
ENSG00000087586,18	AURKA	protein_coding	810	422	388	18.6167	6.2255	7.5482
ENSG00000087586,18	AURKA	protein_coding	1635	835	801	29.0855	8.4059	9.2483
ENSG00000087586,18	AURKA	protein_coding	2724	1343	1381	74.6079	25.6493	29.1185
ENSG00000087586,18	AURKA	protein_coding	585	285	300	31.2363	9.0953	9.459
ENSG00000087586,18	AURKA	protein_coding	2181	1108	1074	59.7691	17.3857	16.3237
ENSG00000087586,18	AURKA	protein_coding	539	281	258	11.4956	4.008	4.4663
ENSG00000087586,18	AURKA	protein_coding	1934	945	989	48.4887	17.4603	19.658
ENSG00000087586,18	AURKA	protein_coding	4184	2112	2074	76.1476	22.7274	21.9766
ENSG00000087586,18	AURKA	protein_coding	6620	3408	3213	107.305	30.815	29.8981
ENSG00000087586,18	AURKA	protein_coding	647	347	300	13.1632	5.5425	6.2803
ENSG00000087586,18	AURKA	protein_coding	2470	1268	1202	72.5424	23.3406	22.3331
ENSG00000087586,18	AURKA	protein_coding	664	347	317	22.5512	8.8271	9.4134
ENSG00000087586,18	AURKA	protein_coding	4150	2093	2058	74.3704	24.626	28.2269
ENSG00000087586,18	AURKA	protein_coding	1012	504	508	28.0522	10.861	12.8635
ENSG00000087586,18	AURKA	protein_coding	961	475	488	43.9227	14.6827	15.1165
ENSG00000087586,18	AURKA	protein_coding	5101	2528	2574	99.9418	29.977	30.1878
ENSG00000087586,18	AURKA	protein_coding	1353	689	664	25.9636	9.4496	10.0045
ENSG00000087586,18	AURKA	protein_coding	1642	794	848	42.6803	15.6059	15.8103
ENSG00000087586,18	AURKA	protein_coding	6271	3110	3163	117.528	32.2228	35.5949
ENSG00000087586,18	AURKA	protein_coding	2568	1320	1248	61.5302	18.8666	19.472
ENSG00000087586,18	AURKA	protein_coding	1488	779	709	36.3668	13.5855	15.2695
ENSG00000087586,18	AURKA	protein_coding	2664	1378	1287	76.7927	24.2196	22.6737
ENSG00000087586,18	AURKA	protein_coding	3490	1722	1769	62.6453	21.0192	22.4108
ENSG00000087586,18	AURKA	protein_coding	2358	1193	1165	58.7197	17.3509	16.7343
ENSG00000087586,18	AURKA	protein_coding	1656	828	828	52.8992	14.5136	12.9365
ENSG00000087586,18	AURKA	protein_coding	2401	1166	1235	65.2042	19.6512	20.8178
ENSG00000087586,18	AURKA	protein_coding	2021	997	1025	52.9883	15.0644	13.3983
ENSG00000087586,18	AURKA	protein_coding	1163	568	595	46.3074	15.6114	18.9414
ENSG00000087586,18	AURKA	protein_coding	1931	983	950	39.0517	12.5353	12.8539
ENSG00000087586,18	AURKA	protein_coding	646	343	303	11.3873	9.0594	10.5212
ENSG00000087586,18	AURKA	protein_coding	470	237	234	7.4202	2.929	3.2595
ENSG00000087586,18	AURKA	protein_coding	1451	721	730	58.9732	18.5249	18.5619
ENSG00000087586,18	AURKA	protein_coding	2184	3	2181	47.2935	16.7367	16.9689
ENSG00000087586,18	AURKA	protein_coding	2697	1346	1351	51.0655	17.8594	18.0752
ENSG00000087586,18	AURKA	protein_coding	1340	699	641	28.677	13.2229	17.4403
ENSG00000087586,18	AURKA	protein_coding	1415	694	721	30.9078	10.9603	13.2617
ENSG00000087586,18	AURKA	protein_coding	3517	1764	1753	52.4295	23.9831	29.237
ENSG00000087586,18	AURKA	protein_coding	3866	1916	1951	54.175	15.8428	15.351
ENSG00000087586,18	AURKA	protein_coding	1268	673	595	19.3884	7.1756	7.8918
ENSG00000087586,18	AURKA	protein_coding	1493	736	757	35.2939	12.8144	13.7275
ENSG00000087586,18	AURKA	protein_coding	2409	1196	1213	56.5664	21.8765	20.8771
ENSG00000087586,18	AURKA	protein_coding	2066	1074	994	68.092	19.99	19.4443
ENSG00000087586,18	AURKA	protein_coding	1899	927	972	34.0611	9.8141	9.6498
ENSG00000087586,18	AURKA	protein_coding	1788	904	884	50.1274	17.079	20.5578
ENSG00000087586,18	AURKA	protein_coding	1712	852	860	31.5802	10.9427	12.0734
ENSG00000087586,18	AURKA	protein_coding	370	186	184	4.0449	2.4373	3.7286
ENSG00000087586,18	AURKA	protein_coding	2271	1149	1122	57.0701	17.6359	17.5915
ENSG00000087586,18	AURKA	protein_coding	1450	753	698	53.6067	16.4858	15.8107
ENSG00000087586,18	AURKA	protein_coding	1587	795	792	33.4441	12.0458	12.7016
ENSG00000087586,18	AURKA	protein_coding	731	366	365	8.9563	4.3228	5.4002
ENSG00000087586,18	AURKA	protein_coding	1385	679	709	45.6121	17.0912	17.8064
ENSG00000087586,18	AURKA	protein_coding	1751	858	893	52.7527	16.1598	14.8836
ENSG00000087586,18	AURKA	protein_coding	705	379	326	45.7997	13.6761	15.5255
ENSG00000087586,18	AURKA	protein_coding	1347	662	685	23.2824	7.0226	7.3017
ENSG00000087586,18	AURKA	protein_coding	4111	2042	2071	69.7524	21.6063	23.2426
ENSG00000087586,18	AURKA	protein_coding	376	179	198	7.4851	2.633	2.8154
ENSG00000087586,18	AURKA	protein_coding	535	254	281	8.988	4.2119	5.3673
ENSG00000087586,18	AURKA	protein_coding	1657	816	841	38.1724	11.787	13.2707
ENSG00000087586,18	AURKA	protein_coding	812	407	406	11.5604	6.3897	8.5326
ENSG00000087586,18	AURKA	protein_coding	749	397	352	22.6749	7.2528	7.4435
ENSG00000087586,18	AURKA	protein_coding	2446	1230	1216	36.1594	12.7273	13.1007
ENSG00000087586,18	AURKA	protein_coding	1338	671	667	41.2404	13.3492	14.8145
ENSG00000087586,18	AURKA	protein_coding	3144	1519	1625	41.7821	13.7511	15.0746
ENSG00000087586,18	AURKA	protein_coding	2572	1282	1290	82.1845	24.1916	21.5157
ENSG00000087586,18	AURKA	protein_coding	496	248	248	14.4868	5.8243	5.9427
ENSG00000087586,18	AURKA	protein_coding	3922	1939	1984	55.6644	15.9467	16.5074
ENSG00000087586,18	AURKA	protein_coding	908	4	904	40.7789	12.7356	11.4443
ENSG00000087586,18	AURKA	protein_coding	1478	770	709	21.335	8.4993	10.1792
ENSG00000087586,18	AURKA	protein_coding	1186	606	580	25.525	8.656	8.5281
ENSG00000087586,18	AURKA	protein_coding	302	164	139	7.774	2.4496	2.3651
ENSG00000087586,18	AURKA	protein_coding	2496	1214	1282	64.2126	20.0563	17.9192
ENSG00000087586,18	AURKA	protein_coding	1361	654	707	40.8403	12.6638	13.9265
ENSG00000087586,18	AURKA	protein_coding	1920	957	963	40.9982	15.073	16.6795
ENSG00000087586,18	AURKA	protein_coding	7646	3791	3858	137.463	38.9997	35.1352
ENSG00000087586,18	AURKA	protein_coding	1863	946	917	33.0489	14.9084	18.7663
ENSG00000087586,18	AURKA	protein_coding	1357	701	656	39.221	13.7239	14.1354
ENSG00000087586,18	AURKA	protein_coding	73	0	73	30.0575	9.551	7.7988
ENSG00000087586,18	AURKA	protein_coding	228	123	105	5.1775	2.6676	3.5095
ENSG00000087586,18	AURKA	protein_coding	4076	2016	2062	79.1917	22.1321	18.9522
ENSG00000087586,18	AURKA	protein_coding	588	334	254	16.8653	5.5127	5.6375
ENSG00000087586,18	AURKA	protein_coding	1522	758	765	33.6241	10.0658	11.2137
ENSG00000087586,18	AURKA	protein_coding	1762	882	881	38.5208	15.4124	18.0864
ENSG00000087586,18	AURKA	protein_coding	1067	544	523	22.1109	8.0564	8.5838
ENSG00000087586,18	AURKA	protein_coding	1469	733	736	25.2486	8.6309	9.0767
ENSG00000087586,18	AURKA	protein_coding	2682	1317	1366	74.9272	21.3486	20.8947
ENSG00000087586,18	AURKA	protein_coding	2189	1056	1133	45.9845	17.3118	20.5723
ENSG00000087586,18	AURKA	protein_coding	1107	546	561	41.9829	14.786	16.0747
ENSG00000087586,18	AURKA	protein_coding	2014	973	1041	49.9207	14.4642	14.4588
ENSG00000087586,18	AURKA	protein_coding	484	230	254	9.3786	2.9363	2.7638
ENSG00000087586,18	AURKA	protein_coding	3026	1537	1489	63.1064	23.7939	28.0528
ENSG00000087586,18	AURKA	protein_coding	2345	1179	1166	58.2267	17.5384	17.9402
ENSG00000087586,18	AURKA	protein_coding	2077	1023	1054	44.8567	16.2729	16.1096
ENSG00000087586,18	AURKA	protein_coding	1525	807	718	37.6773	13.4366	13.0305
ENSG00000087586,18	AURKA	protein_coding	1301	640	663	19.4995	8.3981	10.2638
ENSG00000087586,18	AURKA	protein_coding	1879	951	928	38.2604	11.6375	11.5691
ENSG00000087586,18	AURKA	protein_coding	850	399	451	13.8356	5.2282	5.9268
ENSG00000087586,18	AURKA	protein_coding	2213	1133	1080	52.1107	15.5442	16.3183
ENSG00000087586,18	AURKA	protein_coding	1011	489	522	18.9912	8.7209	10.846
ENSG00000087586,18	AURKA	protein_coding	230	100	130	6.5421	3.0456	3.6211
ENSG00000087586,18	AURKA	protein_coding	1124	526	598	35.6139	10.552	11.4038
ENSG00000087586,18	AURKA	protein_coding	617	302	316	16.2018	5.946	6.0845
ENSG00000087586,18	AURKA	protein_coding	1243	635	608	41.6366	12.5891	12.4078
ENSG00000087586,18	AURKA	protein_coding	4044	1978	2066	127.264	40.0978	41.9544
ENSG00000087586,18	AURKA	protein_coding	3281	1660	1622	62.4519	21.6331	22.4502
ENSG00000087586,18	AURKA	protein_coding	1434	722	712	41.1811	13.1566	12.8237
ENSG00000087586,18	AURKA	protein_coding	1119	555	565	23.3876	9.213	11.2514
ENSG00000087586,18	AURKA	protein_coding	665	351	314	29.6117	8.3973	8.9571
ENSG00000087586,18	AURKA	protein_coding	2653	1287	1370	42.4837	13.6376	13.667
ENSG00000087586,18	AURKA	protein_coding	1316	638	678	20.893	7.7419	9.2281
ENSG00000087586,18	AURKA	protein_coding	8860	4371	4489	162.894	49.5055	55.9923
ENSG00000087586,18	AURKA	protein_coding	1433	745	688	31.6335	10.9153	9.8958
ENSG00000087586,18	AURKA	protein_coding	1596	806	790	19.0322	5.516	5.6543
ENSG00000087586,18	AURKA	protein_coding	1244	611	633	47.999	17.1449	16.3929
ENSG00000087586,18	AURKA	protein_coding	1371	702	669	41.8254	14.6914	15.0775
ENSG00000087586,18	AURKA	protein_coding	1861	924	940	52.1504	17.4293	19.4616
ENSG00000087586,18	AURKA	protein_coding	2947	1445	1502	74.6474	21.5409	22.828
ENSG00000087586,18	AURKA	protein_coding	5519	2729	2791	93.8955	35.2367	40.596
ENSG00000087586,18	AURKA	protein_coding	304	145	159	10.4913	4.0865	4.7036
ENSG00000087586,18	AURKA	protein_coding	963	484	479	21.796	8.3953	9.2131
ENSG00000087586,18	AURKA	protein_coding	1153	3	1150	46.8109	13.648	12.399
ENSG00000087586,18	AURKA	protein_coding	2469	1268	1201	34.9856	12.3958	13.7427
ENSG00000087586,18	AURKA	protein_coding	978	489	489	25.9677	8.3081	9.2714
ENSG00000087586,18	AURKA	protein_coding	2964	1547	1418	60.9445	21.8177	22.2677
ENSG00000087586,18	AURKA	protein_coding	574	293	281	16.1269	5.5608	5.7441
ENSG00000087586,18	AURKA	protein_coding	758	371	387	14.6007	6.3013	7.508
ENSG00000087586,18	AURKA	protein_coding	608	318	290	12.65	6.5319	8.4526
ENSG00000087586,18	AURKA	protein_coding	2000	967	1033	39.8088	13.4095	14.9131
ENSG00000087586,18	AURKA	protein_coding	2190	1116	1076	52.4487	18.8792	18.1719
ENSG00000087586,18	AURKA	protein_coding	2717	1310	1407	48.9099	15.8248	18.0025
ENSG00000087586,18	AURKA	protein_coding	1100	541	559	44.0035	12.7563	12.409
ENSG00000087586,18	AURKA	protein_coding	1884	937	948	24.459	7.8336	8.1147
ENSG00000087586,18	AURKA	protein_coding	2221	1119	1106	54.7026	16.5748	15.8435
ENSG00000087586,18	AURKA	protein_coding	555	268	287	14.3364	6.0521	6.7134
ENSG00000087586,18	AURKA	protein_coding	850	431	419	22.8649	7.8288	7.3081
ENSG00000087586,18	AURKA	protein_coding	1865	929	937	31.1619	9.6005	11.2589
ENSG00000087586,18	AURKA	protein_coding	1701	831	870	41.3379	11.3688	12.2008
ENSG00000087586,18	AURKA	protein_coding	1698	846	852	35.3179	13.8896	15.8726
ENSG00000087586,18	AURKA	protein_coding	582	317	265	14.4409	4.8212	4.8148
ENSG00000087586,18	AURKA	protein_coding	758	385	373	45.0387	14.0845	13.7977
ENSG00000087586,18	AURKA	protein_coding	863	430	433	13.2469	6.8439	9.6988
ENSG00000087586,18	AURKA	protein_coding	953	495	458	26.3959	11.0677	11.5824
ENSG00000087586,18	AURKA	protein_coding	2514	1223	1291	43.3678	15.0703	14.7118
ENSG00000087586,18	AURKA	protein_coding	786	386	401	11.4843	4.5658	5.3864
ENSG00000087586,18	AURKA	protein_coding	1194	594	601	34.0814	11.5958	11.4997
ENSG00000087586,18	AURKA	protein_coding	3482	1726	1757	70.7708	22.9176	21.1918
ENSG00000087586,18	AURKA	protein_coding	438	197	241	9.8906	4.568	5.482
ENSG00000087586,18	AURKA	protein_coding	3262	1626	1636	88.2936	27.9891	28.2592
ENSG00000087586,18	AURKA	protein_coding	3566	1789	1778	83.3737	25.0571	24.4563
ENSG00000087586,18	AURKA	protein_coding	5795	2852	2943	127.642	39.1631	41.487
ENSG00000087586,18	AURKA	protein_coding	739	389	350	37.6343	12.0335	11.9815
ENSG00000087586,18	AURKA	protein_coding	3195	1644	1551	113.966	33.5104	37.5284
ENSG00000087586,18	AURKA	protein_coding	1283	653	631	34.1132	10.806	12.8643
ENSG00000087586,18	AURKA	protein_coding	732	372	360	17.6833	6.6297	6.9219
ENSG00000087586,18	AURKA	protein_coding	1556	764	792	38.3348	12.9179	13.2732
ENSG00000087586,18	AURKA	protein_coding	821	387	434	13.5368	5.4081	6.1991
ENSG00000087586,18	AURKA	protein_coding	2310	1159	1154	102.367	33.6264	34.4922
ENSG00000087586,18	AURKA	protein_coding	649	324	325	7.3932	4.7484	7.9307
ENSG00000087586,18	AURKA	protein_coding	742	371	371	11.9029	3.9549	3.8883
ENSG00000087586,18	AURKA	protein_coding	1286	662	624	38.9273	12.1845	12.3164
ENSG00000087586,18	AURKA	protein_coding	1685	828	857	34.5289	12.0432	12.2773
ENSG00000087586,18	AURKA	protein_coding	1881	943	938	35.9874	12.7003	13.9677
ENSG00000087586,18	AURKA	protein_coding	2394	1211	1185	58.6798	19.5907	21.0109
ENSG00000087586,18	AURKA	protein_coding	666	344	322	23.1024	6.9506	7.1066
ENSG00000087586,18	AURKA	protein_coding	1864	984	880	42.775	16.4014	19.4448
ENSG00000087586,18	AURKA	protein_coding	1225	602	623	27.7884	8.8063	8.8298
ENSG00000087586,18	AURKA	protein_coding	337	162	175	5.3836	2.3186	2.7618
ENSG00000087586,18	AURKA	protein_coding	259	125	134	7.6246	2.7695	2.8837
ENSG00000087586,18	AURKA	protein_coding	1815	945	870	59.7418	23.9934	22.88
ENSG00000087586,18	AURKA	protein_coding	1495	723	773	26.1328	11.4522	12.8629
ENSG00000087586,18	AURKA	protein_coding	1015	501	514	25.5904	11.556	13.2223
ENSG00000087586,18	AURKA	protein_coding	1596	813	783	19.7809	8.9462	10.3635
ENSG00000087586,18	AURKA	protein_coding	830	414	416	18.6853	6.5367	6.7743
ENSG00000087586,18	AURKA	protein_coding	2320	1148	1173	68.2108	19.9425	19.385
ENSG00000087586,18	AURKA	protein_coding	595	312	284	10.261	3.6196	3.8524
ENSG00000087586,18	AURKA	protein_coding	533	256	277	10.3961	3.5849	3.7368
ENSG00000087586,18	AURKA	protein_coding	4665	2422	2243	116.669	31.8214	30.3909
ENSG00000087586,18	AURKA	protein_coding	1668	838	830	16.5323	5.0004	5.7045
