# Supplementary material for: Post-transcriptional control drives Aurora kinase A expression in human cancers
Source: PLoS One. 2024 Nov 11;19(11):e0310625. doi: 10.1371/journal.pone.0310625 (PMC11554201; doi:10.1371/journal.pone.0310625)
Supplement: S1 Data — (ZIP) [file pone.0310625.s006.zip › S1_Data/processed datasets_AURKA mRNA/TCGA-COAD/Solid Tissue Normal.xls]

## Sheet: Solid Tissue Normal
# gene-model: GENCODE v36
gene_id	gene_name	gene_type	unstranded	stranded_first	stranded_second	tpm_unstranded	fpkm_unstranded	fpkm_uq_unstranded
ENSG00000087586,18	AURKA	protein_coding	1053	517	537	18.8058	7.2872	8.1611
ENSG00000087586,18	AURKA	protein_coding	1228	607	621	18.8221	7.1781	8.2254
ENSG00000087586,18	AURKA	protein_coding	753	376	377	18.3723	6.1949	6.4387
ENSG00000087586,18	AURKA	protein_coding	747	374	373	13.9709	5.5043	6.3159
ENSG00000087586,18	AURKA	protein_coding	471	219	252	10.0495	4.0388	5.0318
ENSG00000087586,18	AURKA	protein_coding	1050	535	515	27.7303	8.9109	9.4368
ENSG00000087586,18	AURKA	protein_coding	718	366	353	12.1292	4.5689	5.1076
ENSG00000087586,18	AURKA	protein_coding	366	193	173	12.655	5.3796	5.8455
ENSG00000087586,18	AURKA	protein_coding	874	441	433	19.8502	6.8213	7.0899
ENSG00000087586,18	AURKA	protein_coding	673	336	337	14.5149	5.5872	5.6815
ENSG00000087586,18	AURKA	protein_coding	675	346	329	11.9415	4.721	5.3653
ENSG00000087586,18	AURKA	protein_coding	889	440	449	16.4841	6.8757	7.5156
ENSG00000087586,18	AURKA	protein_coding	595	282	313	14.0646	5.4472	5.6398
ENSG00000087586,18	AURKA	protein_coding	507	268	242	8.1375	2.8312	3.4442
ENSG00000087586,18	AURKA	protein_coding	1372	646	726	21.9384	8.2066	9.0266
ENSG00000087586,18	AURKA	protein_coding	1191	600	591	16.5277	6.1018	6.8425
ENSG00000087586,18	AURKA	protein_coding	665	320	345	18.2645	6.8287	7.4971
ENSG00000087586,18	AURKA	protein_coding	661	336	325	17.4659	5.8472	6.466
ENSG00000087586,18	AURKA	protein_coding	178	91	88	4.8143	1.3356	1.8574
ENSG00000087586,18	AURKA	protein_coding	538	260	278	13.7105	5.1058	5.5051
ENSG00000087586,18	AURKA	protein_coding	801	385	416	10.0635	4.1006	4.617
ENSG00000087586,18	AURKA	protein_coding	1040	509	531	22.2603	8.0844	8.1244
ENSG00000087586,18	AURKA	protein_coding	1144	605	539	24.214	8.1653	8.4635
ENSG00000087586,18	AURKA	protein_coding	1545	736	810	31.1747	9.6628	10.3026
ENSG00000087586,18	AURKA	protein_coding	606	307	299	14.7847	5.2235	5.7784
ENSG00000087586,18	AURKA	protein_coding	375	186	190	9.6092	3.2172	3.5896
ENSG00000087586,18	AURKA	protein_coding	1596	782	815	29.2217	9.8849	10.5584
ENSG00000087586,18	AURKA	protein_coding	787	391	396	15.5123	6.1221	6.4351
ENSG00000087586,18	AURKA	protein_coding	1007	519	488	17.8576	6.3556	6.624
ENSG00000087586,18	AURKA	protein_coding	1933	948	985	37.1826	12.9838	14.8072
