# Supplementary material for: Post-transcriptional control drives Aurora kinase A expression in human cancers
Source: PLoS One. 2024 Nov 11;19(11):e0310625. doi: 10.1371/journal.pone.0310625 (PMC11554201; doi:10.1371/journal.pone.0310625)
Supplement: S1 Data — (ZIP) [file pone.0310625.s006.zip › S1_Data/processed datasets_AURKA mRNA/TCGA-COAD/Primary Tumors.xls]

## Sheet: Primary Tumors
gene_id	gene_name	gene_type	unstranded	stranded_first	stranded_second	tpm_unstranded	fpkm_unstranded	fpkm_uq_unstranded
ENSG00000087586,18	AURKA	protein_coding	1746	872	874	34.4398	11.6469	13.2559
ENSG00000087586,18	AURKA	protein_coding	234	13	221	6.0131	2.0979	2.2714
ENSG00000087586,18	AURKA	protein_coding	2170	1092	1080	53.6775	18.9381	18.0812
ENSG00000087586,18	AURKA	protein_coding	4702	2401	2301	101.708	30.6366	30.546
ENSG00000087586,18	AURKA	protein_coding	2641	1314	1327	66.0817	21.4888	23.8402
ENSG00000087586,18	AURKA	protein_coding	1512	767	745	66.1104	23.0093	26.2195
ENSG00000087586,18	AURKA	protein_coding	612	312	300	61.0254	21.3554	21.3283
ENSG00000087586,18	AURKA	protein_coding	3138	1576	1563	73.1615	23.5013	23.5281
ENSG00000087586,18	AURKA	protein_coding	1870	888	982	47.2775	11.5806	12.9585
ENSG00000087586,18	AURKA	protein_coding	888	433	455	40.823	15.0205	15.4698
ENSG00000087586,18	AURKA	protein_coding	2264	1148	1117	66.0232	18.563	17.8415
ENSG00000087586,18	AURKA	protein_coding	3454	1693	1761	50.7643	21.9539	23.607
ENSG00000087586,18	AURKA	protein_coding	5530	2787	2743	143.723	43.8213	42.1272
ENSG00000087586,18	AURKA	protein_coding	3022	1486	1536	57.0344	19.828	19.1081
ENSG00000087586,18	AURKA	protein_coding	1665	824	841	56.4773	21.1059	20.8645
ENSG00000087586,18	AURKA	protein_coding	297	142	155	44.7005	15.8088	14.4361
ENSG00000087586,18	AURKA	protein_coding	902	412	490	78.3931	23.0654	21.1344
ENSG00000087586,18	AURKA	protein_coding	2990	1485	1505	57.4469	18.9105	20.654
ENSG00000087586,18	AURKA	protein_coding	5553	2740	2814	107.277	34.7384	34.3345
ENSG00000087586,18	AURKA	protein_coding	731	370	361	26.2445	10.1329	12.2387
ENSG00000087586,18	AURKA	protein_coding	784	390	394	33.9431	11.856	15.3447
ENSG00000087586,18	AURKA	protein_coding	91	42	49	66.2284	22.1687	22.5277
ENSG00000087586,18	AURKA	protein_coding	785	395	390	29.5365	10.1648	10.4752
ENSG00000087586,18	AURKA	protein_coding	167	96	71	17.0887	8.75	9.8272
ENSG00000087586,18	AURKA	protein_coding	4050	2033	2019	112.853	33.8846	31.508
ENSG00000087586,18	AURKA	protein_coding	7441	3712	3731	174.07	53.5348	50.3298
ENSG00000087586,18	AURKA	protein_coding	850	441	409	21.8495	8.4663	8.6045
ENSG00000087586,18	AURKA	protein_coding	320	140	180	22.4931	7.6186	9.2336
ENSG00000087586,18	AURKA	protein_coding	3722	1861	1861	74.405	25.5134	26.9146
ENSG00000087586,18	AURKA	protein_coding	1366	672	694	61.1837	23.2407	27.3931
ENSG00000087586,18	AURKA	protein_coding	1365	2	1363	27.2888	13.6133	12.6283
ENSG00000087586,18	AURKA	protein_coding	1291	644	647	72.3921	21.3039	21.6346
ENSG00000087586,18	AURKA	protein_coding	423	219	204	16.7087	6.4909	7.4724
ENSG00000087586,18	AURKA	protein_coding	400	213	187	20.8322	8.3182	9.0646
ENSG00000087586,18	AURKA	protein_coding	3418	1701	1717	68.2575	24.4626	24.9779
ENSG00000087586,18	AURKA	protein_coding	1102	544	558	34.8599	10.4556	10.1951
ENSG00000087586,18	AURKA	protein_coding	1387	731	656	55.9859	17.3328	15.8055
ENSG00000087586,18	AURKA	protein_coding	442	214	228	33.7141	12.4409	14.8557
ENSG00000087586,18	AURKA	protein_coding	3478	1696	1783	52.2474	22.4998	28.1183
ENSG00000087586,18	AURKA	protein_coding	982	510	472	62.4398	19.0141	19.0076
ENSG00000087586,18	AURKA	protein_coding	774	361	413	23.613	9.3345	9.8768
ENSG00000087586,18	AURKA	protein_coding	296	146	150	18.5799	6.3567	8.3269
ENSG00000087586,18	AURKA	protein_coding	1997	947	1050	41.0619	12.3187	11.3748
ENSG00000087586,18	AURKA	protein_coding	2478	1249	1230	74.54	20.3965	20.5807
ENSG00000087586,18	AURKA	protein_coding	1545	794	752	32.7737	9.7396	10.8149
ENSG00000087586,18	AURKA	protein_coding	3060	1580	1480	44.2967	16.5898	17.2557
ENSG00000087586,18	AURKA	protein_coding	8286	4128	4159	137.919	42.8881	41.6164
ENSG00000087586,18	AURKA	protein_coding	2438	1195	1244	68.3922	19.865	19.4497
ENSG00000087586,18	AURKA	protein_coding	3497	1762	1735	94.0433	27.1388	25.395
ENSG00000087586,18	AURKA	protein_coding	1035	494	541	50.1714	16.8192	17.3123
ENSG00000087586,18	AURKA	protein_coding	3240	1679	1562	57.1861	18.5005	17.8982
ENSG00000087586,18	AURKA	protein_coding	656	299	357	40.741	12.8783	12.552
ENSG00000087586,18	AURKA	protein_coding	1029	534	495	50.8539	19.3729	18.9031
ENSG00000087586,18	AURKA	protein_coding	472	212	260	25.338	8.0018	10.4714
ENSG00000087586,18	AURKA	protein_coding	6043	2982	3062	162.823	46.675	45.2478
ENSG00000087586,18	AURKA	protein_coding	334	162	173	16.7024	5.9254	8.1035
ENSG00000087586,18	AURKA	protein_coding	766	353	413	46.6624	14.4864	13.1028
ENSG00000087586,18	AURKA	protein_coding	4982	2503	2479	103.83	36.9634	42.8855
ENSG00000087586,18	AURKA	protein_coding	3863	1942	1922	118.081	40.3778	41.001
ENSG00000087586,18	AURKA	protein_coding	4225	2110	2116	107.263	31.8249	31.4125
ENSG00000087586,18	AURKA	protein_coding	913	456	457	45.83	17.2371	16.3374
ENSG00000087586,18	AURKA	protein_coding	4511	2195	2317	106.258	32.509	31.7626
ENSG00000087586,18	AURKA	protein_coding	4206	2100	2107	61.1917	23.2581	24.7911
ENSG00000087586,18	AURKA	protein_coding	839	440	399	17.2041	4.9843	4.9829
ENSG00000087586,18	AURKA	protein_coding	1494	740	754	65.2792	21.3586	21.5721
ENSG00000087586,18	AURKA	protein_coding	1407	705	703	62.3154	22.6183	29.0594
ENSG00000087586,18	AURKA	protein_coding	3426	1734	1692	62.4093	23.2834	23.3312
ENSG00000087586,18	AURKA	protein_coding	5820	2966	2857	125.724	37.913	36.2823
ENSG00000087586,18	AURKA	protein_coding	6828	3418	3410	135.811	46.1076	45.8124
ENSG00000087586,18	AURKA	protein_coding	5847	2874	2976	140.971	38.6872	36.7216
ENSG00000087586,18	AURKA	protein_coding	2252	1121	1131	54.187	16.9198	17.2803
ENSG00000087586,18	AURKA	protein_coding	2541	1260	1281	62.2998	21.2761	21.7169
ENSG00000087586,18	AURKA	protein_coding	887	441	446	46.1957	13.7386	13.3443
ENSG00000087586,18	AURKA	protein_coding	1859	915	944	47.2966	14.6491	13.7248
ENSG00000087586,18	AURKA	protein_coding	1265	641	624	25.7088	10.0537	10.3956
ENSG00000087586,18	AURKA	protein_coding	2356	1173	1183	59.0682	20.7071	21.2408
ENSG00000087586,18	AURKA	protein_coding	1172	595	577	46.3249	18.6925	19.1053
ENSG00000087586,18	AURKA	protein_coding	1463	689	774	66.3517	25.8205	26.2053
ENSG00000087586,18	AURKA	protein_coding	2697	1327	1370	57.5415	18.7273	17.9745
ENSG00000087586,18	AURKA	protein_coding	1080	543	537	48.4001	17.3856	18.3732
ENSG00000087586,18	AURKA	protein_coding	3614	1745	1872	98.5424	27.4595	26.5345
ENSG00000087586,18	AURKA	protein_coding	720	348	372	38.2453	12.3384	12.2459
ENSG00000087586,18	AURKA	protein_coding	5209	2608	2601	94.4007	32.2212	36.5626
ENSG00000087586,18	AURKA	protein_coding	1718	852	866	42.3284	13.1861	13.7103
ENSG00000087586,18	AURKA	protein_coding	311	136	175	49.2075	15.8792	14.167
ENSG00000087586,18	AURKA	protein_coding	1142	565	577	58.7953	20.6468	21.8979
ENSG00000087586,18	AURKA	protein_coding	2238	1111	1127	54.413	16.9385	16.0285
ENSG00000087586,18	AURKA	protein_coding	2147	1065	1082	48.3729	15.6944	16.4676
ENSG00000087586,18	AURKA	protein_coding	427	215	212	24.75	8.2473	9.0561
ENSG00000087586,18	AURKA	protein_coding	3686	1845	1841	57.288	20.1295	20.8792
ENSG00000087586,18	AURKA	protein_coding	646	305	341	56.3559	18.2006	19.4536
ENSG00000087586,18	AURKA	protein_coding	2969	1486	1485	148.696	44.5897	43.8668
ENSG00000087586,18	AURKA	protein_coding	873	442	431	46.0209	14.667	13.6485
ENSG00000087586,18	AURKA	protein_coding	1131	562	569	50.8351	17.9042	19.5748
ENSG00000087586,18	AURKA	protein_coding	2372	1206	1166	109.03	35.878	36.201
ENSG00000087586,18	AURKA	protein_coding	843	427	416	41.9784	13.8221	13.6307
ENSG00000087586,18	AURKA	protein_coding	2120	1053	1067	56.5861	19.9124	20.1107
ENSG00000087586,18	AURKA	protein_coding	2260	1123	1137	66.3526	18.6007	18.0718
ENSG00000087586,18	AURKA	protein_coding	922	448	474	29.6132	8.4065	8.4042
ENSG00000087586,18	AURKA	protein_coding	2053	1004	1049	51.014	15.0389	14.5511
ENSG00000087586,18	AURKA	protein_coding	3096	1533	1563	41.9274	16.6401	17.3863
ENSG00000087586,18	AURKA	protein_coding	1456	726	730	62.6003	20.1371	21.1939
ENSG00000087586,18	AURKA	protein_coding	1224	604	620	60.1277	21.6327	22.671
ENSG00000087586,18	AURKA	protein_coding	3550	1734	1816	107.008	33.643	37.4794
ENSG00000087586,18	AURKA	protein_coding	540	268	272	25.8224	8.4353	9.062
ENSG00000087586,18	AURKA	protein_coding	890	391	499	43.4493	18.4837	22.9506
ENSG00000087586,18	AURKA	protein_coding	2597	1371	1226	46.342	17.0465	19.8533
ENSG00000087586,18	AURKA	protein_coding	7571	3680	3891	167.671	47.8813	44.3122
ENSG00000087586,18	AURKA	protein_coding	2442	1213	1229	68.7116	20.5732	19.2231
ENSG00000087586,18	AURKA	protein_coding	848	434	414	24.808	6.6403	7.0856
ENSG00000087586,18	AURKA	protein_coding	1529	708	822	46.7741	14.4891	14.5582
ENSG00000087586,18	AURKA	protein_coding	4281	2129	2152	106.8	32.6361	30.7462
ENSG00000087586,18	AURKA	protein_coding	909	441	469	32.4202	13.2502	14.5796
ENSG00000087586,18	AURKA	protein_coding	2601	1322	1279	64.4031	18.1381	17.8997
ENSG00000087586,18	AURKA	protein_coding	1490	752	738	45.4731	15.4908	16.5792
ENSG00000087586,18	AURKA	protein_coding	558	284	274	27.9632	9.0916	10.035
ENSG00000087586,18	AURKA	protein_coding	2055	1047	1009	66.9049	19.0898	18.5248
ENSG00000087586,18	AURKA	protein_coding	2958	1449	1509	59.9368	18.2063	18.4692
ENSG00000087586,18	AURKA	protein_coding	3274	1612	1662	99.4451	28.4249	29.0934
ENSG00000087586,18	AURKA	protein_coding	654	307	347	21.1674	8.4225	8.8255
ENSG00000087586,18	AURKA	protein_coding	1743	871	872	64.2213	25.2769	25.5373
ENSG00000087586,18	AURKA	protein_coding	575	281	294	16.9681	5.0363	5.518
ENSG00000087586,18	AURKA	protein_coding	1590	768	822	74.7782	24.3795	23.6234
ENSG00000087586,18	AURKA	protein_coding	4804	2380	2424	133.823	48.6569	50.5106
ENSG00000087586,18	AURKA	protein_coding	3019	1559	1460	96.9177	30.2128	29.8702
ENSG00000087586,18	AURKA	protein_coding	2257	1058	1199	168.262	53.4626	49.1606
ENSG00000087586,18	AURKA	protein_coding	1385	688	697	55.0749	19.3076	19.6194
ENSG00000087586,18	AURKA	protein_coding	2087	1031	1056	32.6377	11.897	12.6545
ENSG00000087586,18	AURKA	protein_coding	7235	3613	3623	199.13	57.8993	53.4484
ENSG00000087586,18	AURKA	protein_coding	2644	1329	1316	59.7818	23.2463	24.8321
ENSG00000087586,18	AURKA	protein_coding	3558	1799	1762	64.954	20.5189	20.0121
ENSG00000087586,18	AURKA	protein_coding	2230	1106	1125	57.796	17.8516	17.2293
ENSG00000087586,18	AURKA	protein_coding	931	416	515	63.9694	21.7463	21.0447
ENSG00000087586,18	AURKA	protein_coding	2436	1175	1261	116.106	37.5107	33.8136
ENSG00000087586,18	AURKA	protein_coding	861	445	416	42.0131	14.7049	14.1837
ENSG00000087586,18	AURKA	protein_coding	10843	5461	5384	201.551	66.6996	65.5028
ENSG00000087586,18	AURKA	protein_coding	3684	1840	1845	87.553	25.1696	24.4436
ENSG00000087586,18	AURKA	protein_coding	2408	1191	1217	99.347	29.7716	27.4534
ENSG00000087586,18	AURKA	protein_coding	674	345	330	19.4774	6.9424	6.8537
ENSG00000087586,18	AURKA	protein_coding	4789	2394	2396	88.1613	27.231	27.5224
ENSG00000087586,18	AURKA	protein_coding	4936	2450	2487	130.889	37.3224	35.6645
ENSG00000087586,18	AURKA	protein_coding	271	2	269	20.5651	6.2571	6.3414
ENSG00000087586,18	AURKA	protein_coding	1103	535	569	29.167	8.6987	8.2589
ENSG00000087586,18	AURKA	protein_coding	5355	2707	2649	71.9769	24.2466	25.443
ENSG00000087586,18	AURKA	protein_coding	775	362	413	55.2124	19.7907	18.1587
ENSG00000087586,18	AURKA	protein_coding	1993	977	1017	37.9401	14.4864	14.9509
ENSG00000087586,18	AURKA	protein_coding	661	330	331	32.1447	11.7524	12.5011
ENSG00000087586,18	AURKA	protein_coding	780	362	418	50.4324	18.8745	18.2938
ENSG00000087586,18	AURKA	protein_coding	322	160	162	21.164	6.9254	6.323
ENSG00000087586,18	AURKA	protein_coding	2249	1146	1103	52.1563	17.4491	18.3978
ENSG00000087586,18	AURKA	protein_coding	2101	1031	1070	132.839	35.2617	35.6413
ENSG00000087586,18	AURKA	protein_coding	3535	1755	1781	111.027	33.4215	31.5808
ENSG00000087586,18	AURKA	protein_coding	1938	927	1011	43.4078	13.8256	12.6576
ENSG00000087586,18	AURKA	protein_coding	812	395	418	21.8372	8.1807	8.3565
ENSG00000087586,18	AURKA	protein_coding	1519	743	776	90.5862	29.8528	29.3149
ENSG00000087586,18	AURKA	protein_coding	1554	765	789	67.6115	22.7419	22.1357
ENSG00000087586,18	AURKA	protein_coding	3128	1540	1588	60.567	21.6236	22.6192
ENSG00000087586,18	AURKA	protein_coding	242	131	111	16.1694	6.9141	8.2261
ENSG00000087586,18	AURKA	protein_coding	1473	710	763	38.5333	12.939	14.1451
ENSG00000087586,18	AURKA	protein_coding	4044	1997	2047	59.0544	20.3186	21.5024
ENSG00000087586,18	AURKA	protein_coding	1249	618	633	20.5823	7.2201	7.4816
ENSG00000087586,18	AURKA	protein_coding	140	70	70	44.9286	13.0809	11.1676
ENSG00000087586,18	AURKA	protein_coding	4694	2343	2351	103.224	37.4687	36.7091
ENSG00000087586,18	AURKA	protein_coding	752	380	372	29.9025	10.9853	11.8941
ENSG00000087586,18	AURKA	protein_coding	2204	1086	1118	80.7423	22.2858	22.617
ENSG00000087586,18	AURKA	protein_coding	3770	1889	1883	86.4858	31.3632	30.8121
ENSG00000087586,18	AURKA	protein_coding	455	233	222	48.4815	15.9697	15.7346
ENSG00000087586,18	AURKA	protein_coding	3175	1544	1631	92.3309	24.7266	23.2211
ENSG00000087586,18	AURKA	protein_coding	1595	776	819	77.2532	28.8828	28.6555
ENSG00000087586,18	AURKA	protein_coding	1116	549	567	32.3751	11.1429	11.6182
ENSG00000087586,18	AURKA	protein_coding	10458	5558	4901	168.34	48.2817	44.8665
ENSG00000087586,18	AURKA	protein_coding	1141	577	564	21.4986	7.7257	8.1685
ENSG00000087586,18	AURKA	protein_coding	3848	1907	1941	88.9526	31.4539	31.0956
ENSG00000087586,18	AURKA	protein_coding	1512	753	759	34.2754	10.813	11.0764
ENSG00000087586,18	AURKA	protein_coding	1302	665	637	57.1123	20.9339	20.0757
ENSG00000087586,18	AURKA	protein_coding	1054	8	1046	14.8395	9.4264	13.6585
ENSG00000087586,18	AURKA	protein_coding	2827	1409	1418	76.225	20.6721	19.758
ENSG00000087586,18	AURKA	protein_coding	2071	1001	1070	44.4435	13.0133	13.2988
ENSG00000087586,18	AURKA	protein_coding	2253	1144	1110	58.4361	18.7716	19.5251
ENSG00000087586,18	AURKA	protein_coding	1483	735	748	48.6033	13.6179	13.157
ENSG00000087586,18	AURKA	protein_coding	1155	588	567	38.1882	11.2452	11.6378
ENSG00000087586,18	AURKA	protein_coding	353	160	193	18.2431	5.874	6.8493
ENSG00000087586,18	AURKA	protein_coding	2200	1101	1099	83.3916	28.6311	27.25
ENSG00000087586,18	AURKA	protein_coding	1760	930	830	38.7772	13.2745	13.2933
ENSG00000087586,18	AURKA	protein_coding	1325	654	671	55.9287	22.0946	21.9787
ENSG00000087586,18	AURKA	protein_coding	2174	1088	1086	107.913	38.7489	35.152
ENSG00000087586,18	AURKA	protein_coding	529	278	251	22.8757	8.2536	9.2268
ENSG00000087586,18	AURKA	protein_coding	892	430	462	31.4756	10.1735	10.8172
ENSG00000087586,18	AURKA	protein_coding	1971	982	990	51.3912	15.5641	15.4275
ENSG00000087586,18	AURKA	protein_coding	2847	1452	1396	47.989	19.1851	21.2818
ENSG00000087586,18	AURKA	protein_coding	1771	884	888	53.221	16.8447	16.9977
ENSG00000087586,18	AURKA	protein_coding	4922	2456	2467	95.2647	28.92	28.6398
ENSG00000087586,18	AURKA	protein_coding	1882	941	942	42.437	14.4133	13.301
ENSG00000087586,18	AURKA	protein_coding	1363	657	707	52.5436	19.4632	19.2319
ENSG00000087586,18	AURKA	protein_coding	2337	1158	1179	65.948	18.2646	18.543
ENSG00000087586,18	AURKA	protein_coding	4655	2270	2385	123.936	35.621	35.1298
ENSG00000087586,18	AURKA	protein_coding	731	361	370	28.9955	7.9679	8.1846
ENSG00000087586,18	AURKA	protein_coding	2073	1020	1053	59.0475	18.0054	16.8124
ENSG00000087586,18	AURKA	protein_coding	3132	1518	1614	59.4606	20.1839	22.4
ENSG00000087586,18	AURKA	protein_coding	3883	1847	2038	101.208	29.8	28.4339
ENSG00000087586,18	AURKA	protein_coding	2030	1008	1022	49.3268	16.4947	17.5502
ENSG00000087586,18	AURKA	protein_coding	633	309	324	17.178	5.3778	5.5555
ENSG00000087586,18	AURKA	protein_coding	1894	942	952	47.4368	14.9368	14.41
ENSG00000087586,18	AURKA	protein_coding	987	484	503	40.269	12.89	13.2495
ENSG00000087586,18	AURKA	protein_coding	948	474	474	47.2285	16.3569	16.2314
ENSG00000087586,18	AURKA	protein_coding	6609	3317	3292	162.357	46.6639	44.1614
ENSG00000087586,18	AURKA	protein_coding	430	207	223	22.9245	8.1226	8.78
ENSG00000087586,18	AURKA	protein_coding	1307	644	663	44.3082	14.8697	14.6703
ENSG00000087586,18	AURKA	protein_coding	1303	668	636	31.4848	10.8353	11.5916
ENSG00000087586,18	AURKA	protein_coding	2798	1391	1407	74.106	23.0101	22.2648
ENSG00000087586,18	AURKA	protein_coding	808	405	403	49.6766	18.2124	18.5446
ENSG00000087586,18	AURKA	protein_coding	382	191	191	38.9831	13.3768	14.6498
ENSG00000087586,18	AURKA	protein_coding	865	429	436	51.845	15.9042	14.8991
ENSG00000087586,18	AURKA	protein_coding	2553	1238	1315	70.9211	23.7881	24.7013
ENSG00000087586,18	AURKA	protein_coding	2961	1487	1475	60.5714	19.7482	20.5744
ENSG00000087586,18	AURKA	protein_coding	4341	2163	2179	138.652	40.8123	35.9537
ENSG00000087586,18	AURKA	protein_coding	634	316	318	35.6227	12.464	12.8576
ENSG00000087586,18	AURKA	protein_coding	1352	689	663	34.0006	12.0824	12.2121
ENSG00000087586,18	AURKA	protein_coding	1020	521	499	51.3707	13.9039	12.9286
ENSG00000087586,18	AURKA	protein_coding	3368	1731	1637	88.7503	28.7589	28.3829
ENSG00000087586,18	AURKA	protein_coding	3358	1690	1668	125.917	40.028	38.7582
ENSG00000087586,18	AURKA	protein_coding	2599	1304	1296	51.2917	18.0509	18.5621
ENSG00000087586,18	AURKA	protein_coding	890	453	437	38.1136	16.5105	17.7288
ENSG00000087586,18	AURKA	protein_coding	1470	718	752	39.1438	10.9431	10.7337
ENSG00000087586,18	AURKA	protein_coding	2095	1025	1070	27.6048	9.2646	9.8509
ENSG00000087586,18	AURKA	protein_coding	8673	10	8663	227.527	66.7618	57.3763
ENSG00000087586,18	AURKA	protein_coding	3159	1559	1600	66.1952	22.3691	21.5825
ENSG00000087586,18	AURKA	protein_coding	2425	1228	1198	63.8689	19.4277	18.45
ENSG00000087586,18	AURKA	protein_coding	1883	937	946	56.1122	17.169	15.7777
ENSG00000087586,18	AURKA	protein_coding	210	95	115	39.1601	13.3329	13.1326
ENSG00000087586,18	AURKA	protein_coding	1391	703	689	22.8785	9.6295	10.5876
ENSG00000087586,18	AURKA	protein_coding	1259	624	635	31.6407	10.6515	10.6074
ENSG00000087586,18	AURKA	protein_coding	4697	2357	2341	111.136	29.2244	27.5202
ENSG00000087586,18	AURKA	protein_coding	5293	2	5291	112.624	33.306	29.5944
ENSG00000087586,18	AURKA	protein_coding	934	456	478	44.4062	17.6939	18.3506
ENSG00000087586,18	AURKA	protein_coding	818	385	433	39.6487	14.7243	15.2772
ENSG00000087586,18	AURKA	protein_coding	732	373	359	77.7078	25.0987	22.9382
ENSG00000087586,18	AURKA	protein_coding	914	419	495	48.8775	17.596	19.4364
ENSG00000087586,18	AURKA	protein_coding	729	350	379	33.4932	11.5505	11.0717
ENSG00000087586,18	AURKA	protein_coding	963	439	524	35.5016	8.9949	9.8708
ENSG00000087586,18	AURKA	protein_coding	3120	1556	1564	82.0267	23.6497	22.2742
ENSG00000087586,18	AURKA	protein_coding	2863	1418	1446	71.0726	23.7349	24.4573
ENSG00000087586,18	AURKA	protein_coding	541	267	274	19.5351	6.1108	5.9642
ENSG00000087586,18	AURKA	protein_coding	1762	838	924	43.4825	16.7375	19.204
ENSG00000087586,18	AURKA	protein_coding	1215	564	651	86.9606	28.5177	27.089
ENSG00000087586,18	AURKA	protein_coding	896	462	434	57.5033	19.0344	18.8306
ENSG00000087586,18	AURKA	protein_coding	972	505	467	45.5037	16.7662	16.0638
ENSG00000087586,18	AURKA	protein_coding	723	356	367	34.3254	12.5762	15.6341
ENSG00000087586,18	AURKA	protein_coding	1993	992	1001	57.8252	17.4061	17.074
ENSG00000087586,18	AURKA	protein_coding	1933	1009	924	62.5684	23.8939	25.5097
ENSG00000087586,18	AURKA	protein_coding	691	349	342	33.693	10.5499	10.5549
ENSG00000087586,18	AURKA	protein_coding	2277	1122	1156	51.7984	16.2289	16.2301
ENSG00000087586,18	AURKA	protein_coding	2025	957	1068	44.8147	15.4609	16.8183
ENSG00000087586,18	AURKA	protein_coding	886	444	442	54.7128	17.7015	16.8273
ENSG00000087586,18	AURKA	protein_coding	5334	2598	2737	127.949	35.709	33.9422
ENSG00000087586,18	AURKA	protein_coding	1041	510	531	51.346	20.773	21.5499
ENSG00000087586,18	AURKA	protein_coding	1267	659	608	61.6804	21.9698	24.0889
ENSG00000087586,18	AURKA	protein_coding	3951	1971	1980	102.95	28.2203	25.8614
ENSG00000087586,18	AURKA	protein_coding	3282	1614	1669	79.2147	26.153	26.2822
ENSG00000087586,18	AURKA	protein_coding	1053	526	527	49.65	17.6486	17.1343
ENSG00000087586,18	AURKA	protein_coding	2720	1403	1317	72.2008	22.8096	21.6105
ENSG00000087586,18	AURKA	protein_coding	1325	622	703	55.9936	20.2417	20.8148
ENSG00000087586,18	AURKA	protein_coding	3729	1872	1857	118.301	32.1958	28.7274
ENSG00000087586,18	AURKA	protein_coding	4043	2023	2020	105.551	27.4173	24.4115
ENSG00000087586,18	AURKA	protein_coding	808	406	402	54.1874	16.9831	15.8145
ENSG00000087586,18	AURKA	protein_coding	2088	1039	1049	74.1258	20.6697	20.0509
ENSG00000087586,18	AURKA	protein_coding	2103	1087	1016	57.4362	18.3517	18.1245
ENSG00000087586,18	AURKA	protein_coding	1643	838	805	99.9968	36.8463	33.6241
ENSG00000087586,18	AURKA	protein_coding	1909	914	996	101.513	31.895	29.3595
ENSG00000087586,18	AURKA	protein_coding	1868	952	916	70.075	18.152	16.9241
ENSG00000087586,18	AURKA	protein_coding	1151	1	1150	25.0967	9.645	9.1125
ENSG00000087586,18	AURKA	protein_coding	1200	600	600	75.2296	23.1088	20.6347
ENSG00000087586,18	AURKA	protein_coding	6210	3094	3117	105.124	36.4689	36.597
ENSG00000087586,18	AURKA	protein_coding	2555	1285	1270	51.1772	18.3808	19.0594
ENSG00000087586,18	AURKA	protein_coding	3399	3	3396	70.6371	26.6119	26.4893
ENSG00000087586,18	AURKA	protein_coding	1755	862	894	65.7615	17.8064	16.7679
ENSG00000087586,18	AURKA	protein_coding	587	283	304	29.8836	12.8515	12.6324
ENSG00000087586,18	AURKA	protein_coding	2850	1411	1439	94.4836	34.0294	33.8471
ENSG00000087586,18	AURKA	protein_coding	987	482	506	34.425	11.6092	11.3337
ENSG00000087586,18	AURKA	protein_coding	5853	5	5848	82.5688	35.0076	32.985
ENSG00000087586,18	AURKA	protein_coding	1165	587	578	53.9703	17.1039	16.2213
ENSG00000087586,18	AURKA	protein_coding	4529	2194	2336	112.571	33.0192	32.1352
ENSG00000087586,18	AURKA	protein_coding	834	7	827	45.7171	14.311	14.5892
ENSG00000087586,18	AURKA	protein_coding	739	1	738	24.6558	12.0133	14.5274
ENSG00000087586,18	AURKA	protein_coding	2623	1284	1339	81.0472	24.2283	23.8065
ENSG00000087586,18	AURKA	protein_coding	305	3	302	13.4479	4.7927	4.9901
ENSG00000087586,18	AURKA	protein_coding	1406	693	713	74.7585	24.7186	23.4142
ENSG00000087586,18	AURKA	protein_coding	966	492	474	45.0265	13.5609	14.9077
ENSG00000087586,18	AURKA	protein_coding	3728	1856	1872	74.9714	25.7891	25.4216
ENSG00000087586,18	AURKA	protein_coding	2318	1177	1141	85.5425	31.3247	30.5009
ENSG00000087586,18	AURKA	protein_coding	1826	910	916	99.9039	33.361	33.0704
ENSG00000087586,18	AURKA	protein_coding	1781	870	911	52.9035	16.8154	17.1487
ENSG00000087586,18	AURKA	protein_coding	1747	846	901	45.0096	13.4044	12.9619
ENSG00000087586,18	AURKA	protein_coding	2217	1131	1086	65.2387	18.0049	15.5736
ENSG00000087586,18	AURKA	protein_coding	1153	586	568	46.1982	15.4564	16.2051
ENSG00000087586,18	AURKA	protein_coding	1204	583	621	36.0734	11.7668	12.084
ENSG00000087586,18	AURKA	protein_coding	313	1	312	8.6252	5.6747	7.5103
ENSG00000087586,18	AURKA	protein_coding	3161	1610	1552	75.0557	26.5093	26.2472
ENSG00000087586,18	AURKA	protein_coding	1637	796	842	47.64	16.9129	16.8976
ENSG00000087586,18	AURKA	protein_coding	4106	2064	2042	76.7225	25.9306	27.6007
ENSG00000087586,18	AURKA	protein_coding	888	427	461	40.9888	13.724	14.6756
ENSG00000087586,18	AURKA	protein_coding	2704	1321	1383	68.9994	19.6203	19.2736
ENSG00000087586,18	AURKA	protein_coding	1495	729	766	78.4429	27.6996	26.0001
ENSG00000087586,18	AURKA	protein_coding	3479	1732	1748	81.6465	25.9686	26.1149
ENSG00000087586,18	AURKA	protein_coding	1773	900	873	44.7386	14.6541	15.8395
ENSG00000087586,18	AURKA	protein_coding	4268	2156	2112	108.991	35.5823	36.3213
ENSG00000087586,18	AURKA	protein_coding	2984	1481	1503	79.4995	24.0911	22.6742
ENSG00000087586,18	AURKA	protein_coding	1188	604	584	60.8628	23.2663	23.026
ENSG00000087586,18	AURKA	protein_coding	441	213	228	16.9289	8.386	9.4592
ENSG00000087586,18	AURKA	protein_coding	3131	1584	1547	87.3959	25.9795	25.6363
ENSG00000087586,18	AURKA	protein_coding	1390	3	1387	41.6131	20.1223	18.8
ENSG00000087586,18	AURKA	protein_coding	2380	1198	1182	112.91	37.1508	34.3238
ENSG00000087586,18	AURKA	protein_coding	634	315	319	34.0236	11.0855	11.0368
ENSG00000087586,18	AURKA	protein_coding	728	364	364	37.8693	12.733	12.7848
ENSG00000087586,18	AURKA	protein_coding	1436	759	677	31.9815	10.6906	10.4345
ENSG00000087586,18	AURKA	protein_coding	2153	1074	1079	39.8806	12.3563	13.9137
ENSG00000087586,18	AURKA	protein_coding	1294	630	664	62.7426	17.8372	16.1394
ENSG00000087586,18	AURKA	protein_coding	583	296	287	29.0089	10.3292	10.8544
ENSG00000087586,18	AURKA	protein_coding	1368	1	1367	28.1532	12.7323	12.2886
ENSG00000087586,18	AURKA	protein_coding	1601	799	802	37.1871	10.8058	11.343
ENSG00000087586,18	AURKA	protein_coding	939	437	502	48.5725	18.081	19.5625
ENSG00000087586,18	AURKA	protein_coding	4379	2236	2143	102.179	31.5723	29.5576
ENSG00000087586,18	AURKA	protein_coding	1030	506	524	49.5827	13.3729	12.5077
ENSG00000087586,18	AURKA	protein_coding	537	47	490	33.7732	10.9991	12.0175
ENSG00000087586,18	AURKA	protein_coding	3864	1929	1936	109.064	33.6235	30.4637
ENSG00000087586,18	AURKA	protein_coding	471	259	212	64.1698	23.5987	21.1336
ENSG00000087586,18	AURKA	protein_coding	1238	602	636	31.4139	10.1439	10.1182
ENSG00000087586,18	AURKA	protein_coding	2255	1133	1122	49.8621	14.3131	13.0862
ENSG00000087586,18	AURKA	protein_coding	3056	1577	1479	65.5102	19.2308	18.9558
ENSG00000087586,18	AURKA	protein_coding	1285	628	658	21.0125	8.6932	9.6056
ENSG00000087586,18	AURKA	protein_coding	2293	1140	1155	55.4543	16.6853	16.0666
ENSG00000087586,18	AURKA	protein_coding	149	73	76	12.1832	4.0781	5.3808
ENSG00000087586,18	AURKA	protein_coding	3321	1655	1668	71.7152	22.3454	21.8975
ENSG00000087586,18	AURKA	protein_coding	5243	2628	2615	114.027	32.7513	32.0616
ENSG00000087586,18	AURKA	protein_coding	2414	1206	1208	65.1835	20.6574	20.0584
ENSG00000087586,18	AURKA	protein_coding	1754	918	836	101.081	35.1766	31.6706
ENSG00000087586,18	AURKA	protein_coding	1512	723	790	75.1243	25.2418	24.4039
ENSG00000087586,18	AURKA	protein_coding	1709	828	881	45.7137	15.3119	15.2374
ENSG00000087586,18	AURKA	protein_coding	1642	833	810	40.5964	12.407	12.2947
ENSG00000087586,18	AURKA	protein_coding	1542	762	780	98.6096	34.9886	34.4975
ENSG00000087586,18	AURKA	protein_coding	2035	1028	1007	43.2519	15.5884	17.5849
ENSG00000087586,18	AURKA	protein_coding	1968	979	989	57.9904	17.6155	17.5619
ENSG00000087586,18	AURKA	protein_coding	699	310	389	37.9615	14.5146	14.5879
ENSG00000087586,18	AURKA	protein_coding	2870	1456	1414	50.932	16.8619	19.7301
ENSG00000087586,18	AURKA	protein_coding	4265	2094	2173	87.8151	27.2634	26.4117
ENSG00000087586,18	AURKA	protein_coding	2105	1048	1057	75.0377	24.9345	24.9704
ENSG00000087586,18	AURKA	protein_coding	2906	1443	1463	128.332	46.8217	54.1043
ENSG00000087586,18	AURKA	protein_coding	6974	3493	3483	152.207	39.9639	38.1495
ENSG00000087586,18	AURKA	protein_coding	4254	2114	2140	102.311	32.6157	33.1094
ENSG00000087586,18	AURKA	protein_coding	1460	708	752	36.6847	11.1599	11.7256
ENSG00000087586,18	AURKA	protein_coding	535	265	270	29.179	9.6495	9.4976
ENSG00000087586,18	AURKA	protein_coding	1348	679	669	64.6238	22.3696	21.3161
ENSG00000087586,18	AURKA	protein_coding	2354	1170	1184	109.552	33.8287	31.9586
ENSG00000087586,18	AURKA	protein_coding	1632	819	813	84.7939	28.5585	26.5557
ENSG00000087586,18	AURKA	protein_coding	1721	886	835	45.1644	16.1343	16.3171
ENSG00000087586,18	AURKA	protein_coding	3110	1558	1553	51.0058	18.2699	19.9921
ENSG00000087586,18	AURKA	protein_coding	2501	6	2495	96.6679	33.8842	30.7029
ENSG00000087586,18	AURKA	protein_coding	902	452	451	38.9797	12.4227	12.0096
ENSG00000087586,18	AURKA	protein_coding	972	514	458	29.902	9.7001	9.8784
ENSG00000087586,18	AURKA	protein_coding	5278	2655	2623	129.171	37.2115	34.6865
ENSG00000087586,18	AURKA	protein_coding	1816	930	886	43.127	15.6217	17.2634
ENSG00000087586,18	AURKA	protein_coding	802	398	404	32.1997	12.2024	12.3661
ENSG00000087586,18	AURKA	protein_coding	1826	905	921	44.3348	13.073	12.6585
ENSG00000087586,18	AURKA	protein_coding	434	214	220	28.9478	10.6585	12.4431
ENSG00000087586,18	AURKA	protein_coding	3487	1717	1771	57.0942	19.2603	19.0806
ENSG00000087586,18	AURKA	protein_coding	1592	775	817	29.0641	9.9375	10.2568
ENSG00000087586,18	AURKA	protein_coding	1473	721	752	41.7792	12.9702	12.8978
ENSG00000087586,18	AURKA	protein_coding	3085	11	3074	66.5617	27.5573	23.8763
ENSG00000087586,18	AURKA	protein_coding	1272	625	647	56.5641	18.1117	18.3814
ENSG00000087586,18	AURKA	protein_coding	2919	1438	1481	103.095	30.0749	29.9885
ENSG00000087586,18	AURKA	protein_coding	833	431	402	39.8849	13.4945	12.6807
ENSG00000087586,18	AURKA	protein_coding	1941	997	945	67.8069	20.4802	20.1253
ENSG00000087586,18	AURKA	protein_coding	544	249	295	22.3141	8.1758	8.9247
ENSG00000087586,18	AURKA	protein_coding	2243	1121	1122	59.3211	17.1885	17.5987
ENSG00000087586,18	AURKA	protein_coding	2405	1156	1249	40.0901	15.2117	16.5509
ENSG00000087586,18	AURKA	protein_coding	495	259	236	47.1527	17.7931	17.151
ENSG00000087586,18	AURKA	protein_coding	1791	905	886	41.8321	15.818	17.878
ENSG00000087586,18	AURKA	protein_coding	2581	1274	1307	48.4143	13.5885	13.5687
ENSG00000087586,18	AURKA	protein_coding	1585	779	806	45.8093	13.5791	13.5014
ENSG00000087586,18	AURKA	protein_coding	5442	2728	2714	103.514	33.0778	32.5547
ENSG00000087586,18	AURKA	protein_coding	2195	1090	1105	78.3817	26.7144	27.2069
ENSG00000087586,18	AURKA	protein_coding	1927	945	982	53.3215	14.7839	14.3568
ENSG00000087586,18	AURKA	protein_coding	543	285	258	37.003	13.646	14.5676
ENSG00000087586,18	AURKA	protein_coding	5096	2543	2553	74.6896	26.0449	28.4133
ENSG00000087586,18	AURKA	protein_coding	1370	664	706	58.9279	19.4913	19.8295
ENSG00000087586,18	AURKA	protein_coding	697	352	345	18.3272	6.2432	6.6119
ENSG00000087586,18	AURKA	protein_coding	1519	726	793	84.6527	26.2437	25.5989
ENSG00000087586,18	AURKA	protein_coding	1810	873	937	102.755	48.291	47.9847
ENSG00000087586,18	AURKA	protein_coding	2136	1101	1035	111.21	39.1374	40.3969
ENSG00000087586,18	AURKA	protein_coding	5059	2429	2632	137.711	38.1096	36.5238
ENSG00000087586,18	AURKA	protein_coding	2609	1298	1311	118.005	39.207	38.6433
ENSG00000087586,18	AURKA	protein_coding	950	452	498	50.749	20.7673	29.6015
ENSG00000087586,18	AURKA	protein_coding	5006	2571	2436	69.3513	25.9273	28.1741
ENSG00000087586,18	AURKA	protein_coding	1502	758	744	77.261	22.1819	20.6099
ENSG00000087586,18	AURKA	protein_coding	1234	577	657	62.5624	24.0954	26.7807
ENSG00000087586,18	AURKA	protein_coding	1816	895	922	59.6789	20.0998	20.8798
ENSG00000087586,18	AURKA	protein_coding	3022	1516	1506	85.6015	26.6594	27.5287
ENSG00000087586,18	AURKA	protein_coding	1260	618	642	72.1016	21.9577	21.4354
ENSG00000087586,18	AURKA	protein_coding	3715	1824	1893	82.4935	26.1705	26.1578
ENSG00000087586,18	AURKA	protein_coding	955	454	501	32.1438	9.5692	9.9652
ENSG00000087586,18	AURKA	protein_coding	2299	1134	1165	73.3414	22.8304	21.9538
ENSG00000087586,18	AURKA	protein_coding	714	362	352	40.2327	13.2814	12.6316
ENSG00000087586,18	AURKA	protein_coding	6093	3037	3056	128.271	44.1422	46.1809
ENSG00000087586,18	AURKA	protein_coding	2917	1442	1476	89.2308	24.8935	25.6637
ENSG00000087586,18	AURKA	protein_coding	1599	819	780	86.7301	25.7324	23.9555
ENSG00000087586,18	AURKA	protein_coding	279	123	156	28.9566	11.1496	13.2472
ENSG00000087586,18	AURKA	protein_coding	996	491	505	46.787	16.5636	17.4061
ENSG00000087586,18	AURKA	protein_coding	1279	619	660	37.0684	9.6316	9.8478
