# Supplementary material for: Post-transcriptional control drives Aurora kinase A expression in human cancers
Source: PLoS One. 2024 Nov 11;19(11):e0310625. doi: 10.1371/journal.pone.0310625 (PMC11554201; doi:10.1371/journal.pone.0310625)
Supplement: S1 Data — (ZIP) [file pone.0310625.s006.zip › S1_Data/processed datasets_hsa-let-7a/TCGA-LUSC/Solid Tissue Normal.xls]

## Sheet: Solid Tissue Normal
miRNA_ID	read_count	reads_per_million_miRNA_mapped
hsa-let-7a-1	40750	9724.85
hsa-let-7a-1	61203	6520.36
hsa-let-7a-1	68230	8408.48
hsa-let-7a-1	77194	11610
hsa-let-7a-1	53574	10309.6
hsa-let-7a-1	41044	12839.1
hsa-let-7a-1	252144	18967.1
hsa-let-7a-1	122458	15559
hsa-let-7a-1	58174	10196.4
hsa-let-7a-1	130409	18918.1
hsa-let-7a-1	102058	12568.4
hsa-let-7a-1	77135	11309
hsa-let-7a-1	108315	14200.5
hsa-let-7a-1	141637	18368.9
hsa-let-7a-1	207030	20463.3
hsa-let-7a-1	137113	19256.8
hsa-let-7a-1	210863	20683.2
hsa-let-7a-1	38880	10193.6
hsa-let-7a-1	104184	14336.4
hsa-let-7a-1	164362	18054.6
hsa-let-7a-1	79484	11419.3
hsa-let-7a-1	176712	14316.8
hsa-let-7a-1	158601	16279.7
hsa-let-7a-1	29263	7811.74
hsa-let-7a-1	92883	11787
hsa-let-7a-1	117532	15780.5
hsa-let-7a-1	40880	8024.71
hsa-let-7a-1	70450	10268
hsa-let-7a-1	126793	14422.3
hsa-let-7a-1	130473	16894.8
hsa-let-7a-1	102801	22300.9
hsa-let-7a-1	109753	13750.5
hsa-let-7a-1	31065	10709.8
hsa-let-7a-1	148827	17896.2
hsa-let-7a-1	180066	14134
hsa-let-7a-1	39400	14423.4
hsa-let-7a-1	51495	8964.03
hsa-let-7a-1	148078	15265.5
hsa-let-7a-1	68326	15970.1
hsa-let-7a-2	40984	9780.7
hsa-let-7a-2	61201	6520.15
hsa-let-7a-2	67766	8351.3
hsa-let-7a-2	77050	11588.3
hsa-let-7a-2	53102	10218.7
hsa-let-7a-2	40869	12784.4
hsa-let-7a-2	251288	18902.7
hsa-let-7a-2	121510	15438.5
hsa-let-7a-2	58071	10178.3
hsa-let-7a-2	130500	18931.3
hsa-let-7a-2	102478	12620.2
hsa-let-7a-2	76723	11248.6
hsa-let-7a-2	107773	14129.4
hsa-let-7a-2	140785	18258.4
hsa-let-7a-2	207509	20510.6
hsa-let-7a-2	137056	19248.8
hsa-let-7a-2	209673	20566.5
hsa-let-7a-2	38944	10210.4
hsa-let-7a-2	104121	14327.8
hsa-let-7a-2	164210	18037.9
hsa-let-7a-2	79021	11352.8
hsa-let-7a-2	176183	14273.9
hsa-let-7a-2	157932	16211
hsa-let-7a-2	29388	7845.11
hsa-let-7a-2	92669	11759.9
hsa-let-7a-2	117207	15736.8
hsa-let-7a-2	40717	7992.71
hsa-let-7a-2	70560	10284
hsa-let-7a-2	127371	14488.1
hsa-let-7a-2	129532	16773
hsa-let-7a-2	102143	22158.1
hsa-let-7a-2	110396	13831
hsa-let-7a-2	30923	10660.9
hsa-let-7a-2	148565	17864.7
hsa-let-7a-2	180507	14168.6
hsa-let-7a-2	39262	14372.9
hsa-let-7a-2	50804	8843.74
hsa-let-7a-2	147241	15179.2
hsa-let-7a-2	67053	15672.6
hsa-let-7a-3	41357	9869.71
hsa-let-7a-3	61655	6568.52
hsa-let-7a-3	68444	8434.86
hsa-let-7a-3	77125	11599.6
hsa-let-7a-3	53601	10314.8
hsa-let-7a-3	41336	12930.4
hsa-let-7a-3	252339	18981.7
hsa-let-7a-3	122207	15527.1
hsa-let-7a-3	58355	10228.1
hsa-let-7a-3	130454	18924.6
hsa-let-7a-3	102971	12680.9
hsa-let-7a-3	76928	11278.6
hsa-let-7a-3	108276	14195.4
hsa-let-7a-3	141402	18338.4
hsa-let-7a-3	207478	20507.6
hsa-let-7a-3	137554	19318.8
hsa-let-7a-3	211104	20706.8
hsa-let-7a-3	38988	10221.9
hsa-let-7a-3	104284	14350.2
hsa-let-7a-3	164211	18038
hsa-let-7a-3	79091	11362.8
hsa-let-7a-3	177125	14350.2
hsa-let-7a-3	158430	16262.1
hsa-let-7a-3	28917	7719.38
hsa-let-7a-3	92779	11773.8
hsa-let-7a-3	117793	15815.5
hsa-let-7a-3	41035	8055.14
hsa-let-7a-3	70864	10328.3
hsa-let-7a-3	127008	14446.8
hsa-let-7a-3	129785	16805.7
hsa-let-7a-3	102368	22206.9
hsa-let-7a-3	110799	13881.5
hsa-let-7a-3	31721	10936
hsa-let-7a-3	149390	17963.9
hsa-let-7a-3	180155	14141
hsa-let-7a-3	39152	14332.7
hsa-let-7a-3	50950	8869.16
hsa-let-7a-3	148237	15281.9
hsa-let-7a-3	67541	15786.6
