# Supplementary material for: Post-transcriptional control drives Aurora kinase A expression in human cancers
Source: PLoS One. 2024 Nov 11;19(11):e0310625. doi: 10.1371/journal.pone.0310625 (PMC11554201; doi:10.1371/journal.pone.0310625)
Supplement: S1 Data — (ZIP) [file pone.0310625.s006.zip › S1_Data/processed datasets_hsa-let-7a/TCGA-LUSC/Primary Tumors.xls]

## Sheet: Primary Tumors
miRNA_ID	read_count	reads_per_million_miRNA_mapped
hsa-let-7a-1	14435	3559.39
hsa-let-7a-1	18475	6564.54
hsa-let-7a-1	27301	8573.7
hsa-let-7a-1	27370	6265.41
hsa-let-7a-1	26742	7522.44
hsa-let-7a-1	40293	7087.37
hsa-let-7a-1	28207	7023.73
hsa-let-7a-1	38368	7520.61
hsa-let-7a-1	43439	10860.6
hsa-let-7a-1	37450	8829.84
hsa-let-7a-1	63763	13077.4
hsa-let-7a-1	43200	11275
hsa-let-7a-1	32592	9337.44
hsa-let-7a-1	74732	12336.9
hsa-let-7a-1	8782	6361.78
hsa-let-7a-1	5188	3742.89
hsa-let-7a-1	13417	9083.62
hsa-let-7a-1	29706	7677.56
hsa-let-7a-1	32440	8511.45
hsa-let-7a-1	38453	14724.9
hsa-let-7a-1	7453	4108.21
hsa-let-7a-1	35590	11652.3
hsa-let-7a-1	125009	12381.1
hsa-let-7a-1	70183	12381.2
hsa-let-7a-1	30100	8607.7
hsa-let-7a-1	82435	13806
hsa-let-7a-1	7250	4335.94
hsa-let-7a-1	41662	8330.8
hsa-let-7a-1	26747	7489.99
hsa-let-7a-1	18999	9227.14
hsa-let-7a-1	6822	6074.84
hsa-let-7a-1	53451	10246.9
hsa-let-7a-1	23329	6976.98
hsa-let-7a-1	66393	11666.4
hsa-let-7a-1	31606	8246.71
hsa-let-7a-1	69928	10623.1
hsa-let-7a-1	47556	7555.3
hsa-let-7a-1	6726	8478.63
hsa-let-7a-1	41369	9832.66
hsa-let-7a-1	11856	5905.17
hsa-let-7a-1	52376	9368.36
hsa-let-7a-1	52494	10789.5
hsa-let-7a-1	18127	5777.73
hsa-let-7a-1	12692	4286
hsa-let-7a-1	11927	3350.73
hsa-let-7a-1	7870	4935.12
hsa-let-7a-1	25812	7102.08
hsa-let-7a-1	35474	7510.8
hsa-let-7a-1	6347	3544.68
hsa-let-7a-1	7014	6006.13
hsa-let-7a-1	67899	9938.33
hsa-let-7a-1	10648	9159.64
hsa-let-7a-1	6690	6683.71
hsa-let-7a-1	48899	11880.8
hsa-let-7a-1	29612	5785.84
hsa-let-7a-1	75062	12321.4
hsa-let-7a-1	101850	12371.9
hsa-let-7a-1	61458	10581.3
hsa-let-7a-1	29057	7816.13
hsa-let-7a-1	16768	7461.78
hsa-let-7a-1	9701	7071
hsa-let-7a-1	18584	9282.85
hsa-let-7a-1	26717	7377.88
hsa-let-7a-1	22386	6256.45
hsa-let-7a-1	42182	9278.19
hsa-let-7a-1	8543	4650.21
hsa-let-7a-1	23120	6297.8
hsa-let-7a-1	15422	5793.4
hsa-let-7a-1	3915	5883.93
hsa-let-7a-1	4182	5401.61
hsa-let-7a-1	8607	9089.76
hsa-let-7a-1	29837	9879.71
hsa-let-7a-1	22496	6034.64
hsa-let-7a-1	77368	6809.96
hsa-let-7a-1	9511	6364.25
hsa-let-7a-1	10924	7298
hsa-let-7a-1	14766	6107.62
hsa-let-7a-1	21489	9037.23
hsa-let-7a-1	50416	9763.8
hsa-let-7a-1	27747	9060.01
hsa-let-7a-1	15971	9096.82
hsa-let-7a-1	21533	8583.01
hsa-let-7a-1	31725	8337.67
hsa-let-7a-1	11186	6925.74
hsa-let-7a-1	39156	9068.71
hsa-let-7a-1	6928	5080.2
hsa-let-7a-1	33793	15655.6
hsa-let-7a-1	18205	7134.53
hsa-let-7a-1	6818	5879.53
hsa-let-7a-1	16297	4321.63
hsa-let-7a-1	18125	6035.37
hsa-let-7a-1	76688	12814.9
hsa-let-7a-1	52843	8219.69
hsa-let-7a-1	22233	6962.82
hsa-let-7a-1	72351	11976.3
hsa-let-7a-1	11325	8985.58
hsa-let-7a-1	24533	8168
hsa-let-7a-1	30617	9219.5
hsa-let-7a-1	42448	17589.2
hsa-let-7a-1	19621	4636.06
hsa-let-7a-1	48238	10012.4
hsa-let-7a-1	27527	7184.38
hsa-let-7a-1	41042	9917.08
hsa-let-7a-1	28625	7345.69
hsa-let-7a-1	16199	7587.21
hsa-let-7a-1	11342	9681.83
hsa-let-7a-1	6554	5179.56
hsa-let-7a-1	36153	11072.4
hsa-let-7a-1	8218	10559.7
hsa-let-7a-1	13656	6682.49
hsa-let-7a-1	62126	8516.25
hsa-let-7a-1	60386	7088.58
hsa-let-7a-1	11849	5570.36
hsa-let-7a-1	10745	6776.1
hsa-let-7a-1	6460	4622.43
hsa-let-7a-1	33062	7469.96
hsa-let-7a-1	35185	9185.93
hsa-let-7a-1	61967	9518.04
hsa-let-7a-1	52460	9383.66
hsa-let-7a-1	40324	12350.8
hsa-let-7a-1	27656	7885.76
hsa-let-7a-1	17528	6147.01
hsa-let-7a-1	10815	5432.53
hsa-let-7a-1	30267	6080.52
hsa-let-7a-1	7083	5131.96
hsa-let-7a-1	7479	4605.47
hsa-let-7a-1	8451	5117.43
hsa-let-7a-1	33841	7452.77
hsa-let-7a-1	67554	11803.6
hsa-let-7a-1	29977	8783.72
hsa-let-7a-1	10758	4121.27
hsa-let-7a-1	22609	5550.52
hsa-let-7a-1	19588	4982.98
hsa-let-7a-1	48233	10476.3
hsa-let-7a-1	19191	6842.87
hsa-let-7a-1	35281	6283.65
hsa-let-7a-1	9777	5070.09
hsa-let-7a-1	9322	10128.3
hsa-let-7a-1	48760	9270.43
hsa-let-7a-1	15582	5872.16
hsa-let-7a-1	55684	10171.6
hsa-let-7a-1	26237	13258.2
hsa-let-7a-1	74093	9426.53
hsa-let-7a-1	36270	9025.53
hsa-let-7a-1	3502	3061.55
hsa-let-7a-1	15703	6421.65
hsa-let-7a-1	8968	5099.28
hsa-let-7a-1	37766	9869.79
hsa-let-7a-1	25182	6590.47
hsa-let-7a-1	34883	7478.01
hsa-let-7a-1	4389	5209.76
hsa-let-7a-1	23416	4204.14
hsa-let-7a-1	10177	4961.04
hsa-let-7a-1	55852	22704.1
hsa-let-7a-1	46280	9204.48
hsa-let-7a-1	30612	11756.8
hsa-let-7a-1	12403	6751.73
hsa-let-7a-1	18017	6384.73
hsa-let-7a-1	69829	12511.3
hsa-let-7a-1	17050	5105
hsa-let-7a-1	6345	4619.08
hsa-let-7a-1	15361	8083.86
hsa-let-7a-1	33922	8483.97
hsa-let-7a-1	31283	7135.79
hsa-let-7a-1	38408	7424.69
hsa-let-7a-1	28572	9424.54
hsa-let-7a-1	54502	9499.2
hsa-let-7a-1	13795	6144.81
hsa-let-7a-1	20798	11222.3
hsa-let-7a-1	36427	10030.1
hsa-let-7a-1	21460	6726.34
hsa-let-7a-1	37348	13135.9
hsa-let-7a-1	37757	8113.5
hsa-let-7a-1	63763	9387.58
hsa-let-7a-1	26933	7948.05
hsa-let-7a-1	14794	5263.37
hsa-let-7a-1	6931	4188.48
hsa-let-7a-1	46601	9244.49
hsa-let-7a-1	20391	5759.18
hsa-let-7a-1	16494	5835.51
hsa-let-7a-1	75785	9293.45
hsa-let-7a-1	6945	4230.82
hsa-let-7a-1	39723	12275.6
hsa-let-7a-1	27447	10597.8
hsa-let-7a-1	17855	7656.28
hsa-let-7a-1	10766	12845.9
hsa-let-7a-1	4850	5778.78
hsa-let-7a-1	31542	5670.24
hsa-let-7a-1	14673	6288.3
hsa-let-7a-1	7306	2758.56
hsa-let-7a-1	45602	6512.49
hsa-let-7a-1	77451	14839.6
hsa-let-7a-1	35817	7705.95
hsa-let-7a-1	47558	11174.3
hsa-let-7a-1	7246	3874.32
hsa-let-7a-1	17426	12594.1
hsa-let-7a-1	41777	8788.87
hsa-let-7a-1	7208	5616.13
hsa-let-7a-1	2658	3469.02
hsa-let-7a-1	29988	8243.1
hsa-let-7a-1	73373	13293.3
hsa-let-7a-1	26303	5981.6
hsa-let-7a-1	7632	7824.99
hsa-let-7a-1	6832	4170.92
hsa-let-7a-1	17009	9598.47
hsa-let-7a-1	31137	7751.37
hsa-let-7a-1	59087	7011.26
hsa-let-7a-1	64482	11429.7
hsa-let-7a-1	9755	7896.82
hsa-let-7a-1	30348	6331.15
hsa-let-7a-1	9280	6466.49
hsa-let-7a-1	23723	5065.03
hsa-let-7a-1	28869	10777.9
hsa-let-7a-1	40364	8512.43
hsa-let-7a-1	19071	7820.04
hsa-let-7a-1	5349	2797.82
hsa-let-7a-1	14729	4915.39
hsa-let-7a-1	35365	8451.49
hsa-let-7a-1	11421	5425.48
hsa-let-7a-1	34128	9783.11
hsa-let-7a-1	18513	7474.76
hsa-let-7a-1	10331	6736.44
hsa-let-7a-1	52131	9971.45
hsa-let-7a-1	35813	6763.59
hsa-let-7a-1	42008	14371.5
hsa-let-7a-1	26583	7064.85
hsa-let-7a-1	68367	8963.46
hsa-let-7a-1	6267	6175.99
hsa-let-7a-1	29213	5798.89
hsa-let-7a-1	64231	12773.4
hsa-let-7a-1	61393	6576.71
hsa-let-7a-1	19775	10076.6
hsa-let-7a-1	7234	3433.51
hsa-let-7a-1	15990	6699.43
hsa-let-7a-1	13636	5464.41
hsa-let-7a-1	7558	4501.17
hsa-let-7a-1	5324	4391.51
hsa-let-7a-1	36030	9212.83
hsa-let-7a-1	34789	8002.36
hsa-let-7a-1	20002	7250.06
hsa-let-7a-1	34931	10615.6
hsa-let-7a-1	15946	4836.42
hsa-let-7a-1	47770	9608.34
hsa-let-7a-1	62341	10565.9
hsa-let-7a-1	8191	7498
hsa-let-7a-1	6637	5062
hsa-let-7a-1	8901	5354.2
hsa-let-7a-1	21792	6742.77
hsa-let-7a-1	23216	6732.72
hsa-let-7a-1	58673	16228.5
hsa-let-7a-1	19215	9781.76
hsa-let-7a-1	14952	7539.22
hsa-let-7a-1	23542	6944.24
hsa-let-7a-1	56263	13117.5
hsa-let-7a-1	22997	8359.39
hsa-let-7a-1	26271	6856.41
hsa-let-7a-1	33670	6901.09
hsa-let-7a-1	3321	2752.12
hsa-let-7a-1	29129	7303.33
hsa-let-7a-1	9708	6598.73
hsa-let-7a-1	14048	6749.25
hsa-let-7a-1	29047	7735.89
hsa-let-7a-1	6297	6562.59
hsa-let-7a-1	11954	4608.49
hsa-let-7a-1	9731	8282.13
hsa-let-7a-1	6058	4420.82
hsa-let-7a-1	4867	1670.82
hsa-let-7a-1	6886	5496.51
hsa-let-7a-1	10872	5874.32
hsa-let-7a-1	26255	8093.61
hsa-let-7a-1	9735	4787.93
hsa-let-7a-1	34463	10883.4
hsa-let-7a-1	38314	7425.01
hsa-let-7a-1	48789	6715.64
hsa-let-7a-1	30374	6193.71
hsa-let-7a-1	11055	6438.75
hsa-let-7a-1	8420	5783.49
hsa-let-7a-1	45072	6864.52
hsa-let-7a-1	18126	6081.36
hsa-let-7a-1	11129	7782.27
hsa-let-7a-1	55156	8099.39
hsa-let-7a-1	27913	5470.07
hsa-let-7a-1	57196	7082.54
hsa-let-7a-1	43892	12902.1
hsa-let-7a-1	87968	14565.4
hsa-let-7a-1	30928	9019.69
hsa-let-7a-1	33862	17293.7
hsa-let-7a-1	22971	8007.83
hsa-let-7a-1	16982	4733.52
hsa-let-7a-1	5813	6520.3
hsa-let-7a-1	21779	5064.66
hsa-let-7a-1	21660	7981.84
hsa-let-7a-1	19283	9672.54
hsa-let-7a-1	31800	6614.92
hsa-let-7a-1	11718	4084.51
hsa-let-7a-1	59950	13174.8
hsa-let-7a-1	11535	6828.4
hsa-let-7a-1	20003	9360.41
hsa-let-7a-1	60812	8678.89
hsa-let-7a-1	28852	5483.45
hsa-let-7a-1	10152	4432.6
hsa-let-7a-1	179782	17536.8
hsa-let-7a-1	29909	8680.42
hsa-let-7a-1	9327	5244.94
hsa-let-7a-1	34754	7893.46
hsa-let-7a-1	8055	4120.46
hsa-let-7a-1	55118	8760.84
hsa-let-7a-1	7317	5961.13
hsa-let-7a-1	32150	9872.22
hsa-let-7a-1	28377	7386.01
hsa-let-7a-1	56512	9354.87
hsa-let-7a-1	11719	5570.11
hsa-let-7a-1	19314	6214.64
hsa-let-7a-1	12486	4991.49
hsa-let-7a-1	26513	13042
hsa-let-7a-1	37336	10255
hsa-let-7a-1	38398	6439.87
hsa-let-7a-1	2932	2675.97
hsa-let-7a-1	11706	5848.86
hsa-let-7a-1	74567	10246.6
hsa-let-7a-1	31213	6743.51
hsa-let-7a-1	57744	8236.49
hsa-let-7a-1	33780	10477.7
hsa-let-7a-1	25993	8428.29
hsa-let-7a-1	8060	3975.59
hsa-let-7a-1	34412	10953.2
hsa-let-7a-1	61841	11558.7
hsa-let-7a-1	17029	5241.36
hsa-let-7a-1	4192	3848.33
hsa-let-7a-1	37462	6963.15
hsa-let-7a-1	29932	8422.58
hsa-let-7a-1	41364	10136.8
hsa-let-7a-1	10590	7480.53
hsa-let-7a-1	45823	11049.7
hsa-let-7a-1	4923	5637.63
hsa-let-7a-1	61815	7537.04
hsa-let-7a-1	49210	11264.3
hsa-let-7a-1	29472	4817.09
hsa-let-7a-1	59264	16104.3
hsa-let-7a-1	23522	4776.33
hsa-let-7a-1	10783	5351.76
hsa-let-7a-1	18701	5923.92
hsa-let-7a-1	6844	6127.48
hsa-let-7a-1	33424	7409.51
hsa-let-7a-1	6767	7944.41
hsa-let-7a-1	31364	12011.6
hsa-let-7a-1	52470	8808.47
hsa-let-7a-1	6285	4499.62
hsa-let-7a-1	24125	7515.96
hsa-let-7a-1	23131	9596.42
hsa-let-7a-1	7535	5437.67
hsa-let-7a-1	92312	8998.92
hsa-let-7a-1	5131	5080.01
hsa-let-7a-1	36657	9284.64
hsa-let-7a-1	5878	4721.65
hsa-let-7a-1	8580	5333.34
hsa-let-7a-1	23975	6143.64
hsa-let-7a-1	21844	8539.01
hsa-let-7a-1	20281	6284.97
hsa-let-7a-1	6679	4777.66
hsa-let-7a-1	26397	6308.52
hsa-let-7a-1	22567	6190.64
hsa-let-7a-1	6526	5484.52
hsa-let-7a-1	46984	8943.18
hsa-let-7a-1	7642	5620.99
hsa-let-7a-1	45812	16503.9
hsa-let-7a-1	6920	8262.21
hsa-let-7a-1	64469	11865.5
hsa-let-7a-1	34398	6644.1
hsa-let-7a-1	6720	7634.32
hsa-let-7a-1	49270	12069
hsa-let-7a-1	54422	10529
hsa-let-7a-1	5416	3279.85
hsa-let-7a-1	18256	6833.55
hsa-let-7a-1	41515	8614.17
hsa-let-7a-1	52712	11127.9
hsa-let-7a-1	9677	6761.19
hsa-let-7a-1	81183	10862.3
hsa-let-7a-1	23003	10157.4
hsa-let-7a-1	15134	6501.83
hsa-let-7a-1	1939	2449.25
hsa-let-7a-1	16308	5555.83
hsa-let-7a-1	14422	7301.39
hsa-let-7a-1	29229	7932.83
hsa-let-7a-1	39222	12599.9
hsa-let-7a-1	22954	8020.36
hsa-let-7a-1	42249	8779.77
hsa-let-7a-1	73911	10517.6
hsa-let-7a-1	7679	5380.37
hsa-let-7a-1	24994	6695.93
hsa-let-7a-1	45663	8379.68
hsa-let-7a-1	38754	7162.6
hsa-let-7a-1	19153	5632.94
hsa-let-7a-1	33360	9797.91
hsa-let-7a-1	30332	6311.36
hsa-let-7a-1	53893	9024.73
hsa-let-7a-1	41941	6544.11
hsa-let-7a-1	18294	8723.57
hsa-let-7a-1	51389	6365.42
hsa-let-7a-1	15024	4214.91
hsa-let-7a-1	16318	5627.83
hsa-let-7a-1	38753	7629.14
hsa-let-7a-1	8826	4489.29
hsa-let-7a-1	46572	7800.96
hsa-let-7a-1	37675	6770.34
hsa-let-7a-1	31076	5377.33
hsa-let-7a-1	25272	7196.29
hsa-let-7a-1	83280	21042.3
hsa-let-7a-1	6421	4424.51
hsa-let-7a-1	28392	7367.9
hsa-let-7a-1	34375	6421.4
hsa-let-7a-1	80513	11142.1
hsa-let-7a-1	11111	8836.16
hsa-let-7a-1	10953	7250.88
hsa-let-7a-1	10809	5743.71
hsa-let-7a-1	6360	4559.52
hsa-let-7a-1	83887	14693.8
hsa-let-7a-1	21107	6500.75
hsa-let-7a-2	14488	3572.46
hsa-let-7a-2	18345	6518.34
hsa-let-7a-2	26984	8474.15
hsa-let-7a-2	27561	6309.13
hsa-let-7a-2	26713	7514.28
hsa-let-7a-2	40131	7058.88
hsa-let-7a-2	28293	7045.14
hsa-let-7a-2	38320	7511.2
hsa-let-7a-2	43155	10789.6
hsa-let-7a-2	37721	8893.73
hsa-let-7a-2	63681	13060.6
hsa-let-7a-2	43257	11289.9
hsa-let-7a-2	33100	9482.98
hsa-let-7a-2	74463	12292.5
hsa-let-7a-2	8610	6237.18
hsa-let-7a-2	4890	3527.9
hsa-let-7a-2	13305	9007.8
hsa-let-7a-2	29943	7738.82
hsa-let-7a-2	32078	8416.47
hsa-let-7a-2	38859	14880.4
hsa-let-7a-2	7320	4034.9
hsa-let-7a-2	35353	11574.7
hsa-let-7a-2	123980	12279.2
hsa-let-7a-2	70043	12356.5
hsa-let-7a-2	29865	8540.5
hsa-let-7a-2	82131	13755.1
hsa-let-7a-2	7269	4347.31
hsa-let-7a-2	41279	8254.22
hsa-let-7a-2	26861	7521.91
hsa-let-7a-2	18939	9198
hsa-let-7a-2	6710	5975.1
hsa-let-7a-2	53423	10241.6
hsa-let-7a-2	23328	6976.68
hsa-let-7a-2	65870	11574.5
hsa-let-7a-2	31650	8258.19
hsa-let-7a-2	69144	10504
hsa-let-7a-2	47233	7503.98
hsa-let-7a-2	6898	8695.44
hsa-let-7a-2	41380	9835.28
hsa-let-7a-2	12007	5980.38
hsa-let-7a-2	52443	9380.34
hsa-let-7a-2	52913	10875.6
hsa-let-7a-2	18224	5808.64
hsa-let-7a-2	12577	4247.17
hsa-let-7a-2	11672	3279.09
hsa-let-7a-2	7987	5008.48
hsa-let-7a-2	26223	7215.17
hsa-let-7a-2	35492	7514.61
hsa-let-7a-2	6374	3559.76
hsa-let-7a-2	6951	5952.19
hsa-let-7a-2	68319	9999.81
hsa-let-7a-2	10723	9224.16
hsa-let-7a-2	6609	6602.79
hsa-let-7a-2	48572	11801.4
hsa-let-7a-2	29532	5770.21
hsa-let-7a-2	75129	12332.4
hsa-let-7a-2	102280	12424.1
hsa-let-7a-2	61332	10559.6
hsa-let-7a-2	28748	7733.01
hsa-let-7a-2	16751	7454.22
hsa-let-7a-2	9558	6966.77
hsa-let-7a-2	18399	9190.44
hsa-let-7a-2	26541	7329.28
hsa-let-7a-2	22376	6253.66
hsa-let-7a-2	41961	9229.58
hsa-let-7a-2	8517	4636.06
hsa-let-7a-2	23156	6307.6
hsa-let-7a-2	15234	5722.77
hsa-let-7a-2	3874	5822.31
hsa-let-7a-2	4067	5253.08
hsa-let-7a-2	8448	8921.84
hsa-let-7a-2	30081	9960.5
hsa-let-7a-2	22853	6130.41
hsa-let-7a-2	77213	6796.32
hsa-let-7a-2	9601	6424.48
hsa-let-7a-2	10774	7197.79
hsa-let-7a-2	14930	6175.46
hsa-let-7a-2	21590	9079.71
hsa-let-7a-2	50369	9754.7
hsa-let-7a-2	27849	9093.32
hsa-let-7a-2	16180	9215.87
hsa-let-7a-2	21624	8619.28
hsa-let-7a-2	31968	8401.54
hsa-let-7a-2	10975	6795.1
hsa-let-7a-2	39074	9049.72
hsa-let-7a-2	6995	5129.33
hsa-let-7a-2	33638	15583.8
hsa-let-7a-2	18208	7135.71
hsa-let-7a-2	6812	5874.35
hsa-let-7a-2	15948	4229.09
hsa-let-7a-2	18076	6019.06
hsa-let-7a-2	76480	12780.1
hsa-let-7a-2	53055	8252.66
hsa-let-7a-2	22141	6934
hsa-let-7a-2	72084	11932.1
hsa-let-7a-2	11487	9114.12
hsa-let-7a-2	24914	8294.85
hsa-let-7a-2	30151	9079.17
hsa-let-7a-2	41882	17354.7
hsa-let-7a-2	19971	4718.76
hsa-let-7a-2	48034	9970.03
hsa-let-7a-2	27602	7203.96
hsa-let-7a-2	41050	9919.02
hsa-let-7a-2	28232	7244.84
hsa-let-7a-2	16288	7628.89
hsa-let-7a-2	11152	9519.64
hsa-let-7a-2	6602	5217.5
hsa-let-7a-2	36536	11189.7
hsa-let-7a-2	8180	10510.9
hsa-let-7a-2	13554	6632.58
hsa-let-7a-2	62086	8510.77
hsa-let-7a-2	59575	6993.38
hsa-let-7a-2	11820	5556.72
hsa-let-7a-2	10690	6741.41
hsa-let-7a-2	6520	4665.36
hsa-let-7a-2	32923	7438.55
hsa-let-7a-2	35115	9167.66
hsa-let-7a-2	61592	9460.44
hsa-let-7a-2	52317	9358.08
hsa-let-7a-2	40345	12357.2
hsa-let-7a-2	27322	7790.52
hsa-let-7a-2	17183	6026.02
hsa-let-7a-2	10674	5361.7
hsa-let-7a-2	30413	6109.85
hsa-let-7a-2	6858	4968.94
hsa-let-7a-2	7743	4768.03
hsa-let-7a-2	8170	4947.28
hsa-let-7a-2	33464	7369.74
hsa-let-7a-2	67641	11818.8
hsa-let-7a-2	29816	8736.55
hsa-let-7a-2	10894	4173.37
hsa-let-7a-2	22480	5518.85
hsa-let-7a-2	19431	4943.04
hsa-let-7a-2	48387	10509.7
hsa-let-7a-2	19045	6790.81
hsa-let-7a-2	35980	6408.14
hsa-let-7a-2	9779	5071.12
hsa-let-7a-2	9157	9949.08
hsa-let-7a-2	48308	9184.5
hsa-let-7a-2	15592	5875.93
hsa-let-7a-2	55977	10225.1
hsa-let-7a-2	25907	13091.4
hsa-let-7a-2	74394	9464.82
hsa-let-7a-2	35831	8916.29
hsa-let-7a-2	3512	3070.3
hsa-let-7a-2	15558	6362.35
hsa-let-7a-2	8995	5114.63
hsa-let-7a-2	37507	9802.1
hsa-let-7a-2	25013	6546.24
hsa-let-7a-2	35223	7550.9
hsa-let-7a-2	4297	5100.55
hsa-let-7a-2	23305	4184.22
hsa-let-7a-2	10364	5052.2
hsa-let-7a-2	55287	22474.5
hsa-let-7a-2	45651	9079.38
hsa-let-7a-2	30382	11668.5
hsa-let-7a-2	12267	6677.69
hsa-let-7a-2	18105	6415.92
hsa-let-7a-2	69734	12494.3
hsa-let-7a-2	17106	5121.77
hsa-let-7a-2	6324	4603.79
hsa-let-7a-2	15124	7959.14
hsa-let-7a-2	34396	8602.52
hsa-let-7a-2	31649	7219.28
hsa-let-7a-2	38591	7460.07
hsa-let-7a-2	28496	9399.47
hsa-let-7a-2	54152	9438.2
hsa-let-7a-2	13628	6070.42
hsa-let-7a-2	20998	11330.2
hsa-let-7a-2	36590	10075
hsa-let-7a-2	21374	6699.39
hsa-let-7a-2	36958	12998.8
hsa-let-7a-2	37938	8152.39
hsa-let-7a-2	63912	9409.52
hsa-let-7a-2	27021	7974.02
hsa-let-7a-2	14698	5229.21
hsa-let-7a-2	6828	4126.24
hsa-let-7a-2	46664	9256.99
hsa-let-7a-2	20536	5800.13
hsa-let-7a-2	16439	5816.05
hsa-let-7a-2	75416	9248.2
hsa-let-7a-2	6872	4186.35
hsa-let-7a-2	40177	12415.9
hsa-let-7a-2	27735	10709
hsa-let-7a-2	17858	7657.57
hsa-let-7a-2	10716	12786.3
hsa-let-7a-2	4882	5816.91
hsa-let-7a-2	31975	5748.08
hsa-let-7a-2	14887	6380.01
hsa-let-7a-2	7167	2706.07
hsa-let-7a-2	45550	6505.06
hsa-let-7a-2	77185	14788.7
hsa-let-7a-2	35356	7606.76
hsa-let-7a-2	47893	11253
hsa-let-7a-2	7131	3812.83
hsa-let-7a-2	17602	12721.3
hsa-let-7a-2	41871	8808.64
hsa-let-7a-2	7153	5573.28
hsa-let-7a-2	2568	3351.56
hsa-let-7a-2	29944	8231.01
hsa-let-7a-2	73050	13234.8
hsa-let-7a-2	26118	5939.53
hsa-let-7a-2	7648	7841.39
hsa-let-7a-2	6794	4147.73
hsa-let-7a-2	17036	9613.7
hsa-let-7a-2	31378	7811.36
hsa-let-7a-2	59421	7050.89
hsa-let-7a-2	64300	11397.5
hsa-let-7a-2	9671	7828.82
hsa-let-7a-2	29974	6253.12
hsa-let-7a-2	9316	6491.58
hsa-let-7a-2	23885	5099.62
hsa-let-7a-2	29059	10848.8
hsa-let-7a-2	40132	8463.5
hsa-let-7a-2	18927	7760.99
hsa-let-7a-2	5237	2739.24
hsa-let-7a-2	14657	4891.37
hsa-let-7a-2	34901	8340.61
hsa-let-7a-2	11070	5258.74
hsa-let-7a-2	34108	9777.38
hsa-let-7a-2	18683	7543.4
hsa-let-7a-2	10404	6784.04
hsa-let-7a-2	52482	10038.6
hsa-let-7a-2	35792	6759.62
hsa-let-7a-2	42196	14435.8
hsa-let-7a-2	26625	7076.01
hsa-let-7a-2	68516	8982.99
hsa-let-7a-2	6203	6112.92
hsa-let-7a-2	29333	5822.71
hsa-let-7a-2	64799	12886.3
hsa-let-7a-2	60986	6533.11
hsa-let-7a-2	19735	10056.2
hsa-let-7a-2	7267	3449.18
hsa-let-7a-2	16315	6835.6
hsa-let-7a-2	13688	5485.24
hsa-let-7a-2	7396	4404.69
hsa-let-7a-2	5168	4262.83
hsa-let-7a-2	35716	9132.54
hsa-let-7a-2	34837	8013.4
hsa-let-7a-2	20014	7254.41
hsa-let-7a-2	34474	10476.7
hsa-let-7a-2	16088	4879.49
hsa-let-7a-2	47327	9519.23
hsa-let-7a-2	63098	10694.2
hsa-let-7a-2	8136	7447.65
hsa-let-7a-2	6679	5094.04
hsa-let-7a-2	8582	5162.32
hsa-let-7a-2	21701	6714.61
hsa-let-7a-2	23148	6713
hsa-let-7a-2	58441	16164.4
hsa-let-7a-2	19065	9705.4
hsa-let-7a-2	14934	7530.15
hsa-let-7a-2	23499	6931.56
hsa-let-7a-2	55836	13018
hsa-let-7a-2	22819	8294.68
hsa-let-7a-2	26050	6798.73
hsa-let-7a-2	33792	6926.1
hsa-let-7a-2	3527	2922.83
hsa-let-7a-2	28710	7198.28
hsa-let-7a-2	9668	6571.54
hsa-let-7a-2	13914	6684.87
hsa-let-7a-2	28889	7693.81
hsa-let-7a-2	6103	6360.41
hsa-let-7a-2	11798	4548.35
hsa-let-7a-2	9745	8294.04
hsa-let-7a-2	6012	4387.25
hsa-let-7a-2	4771	1637.87
hsa-let-7a-2	6753	5390.34
hsa-let-7a-2	10929	5905.12
hsa-let-7a-2	25741	7935.15
hsa-let-7a-2	9585	4714.16
hsa-let-7a-2	34780	10983.5
hsa-let-7a-2	38334	7428.89
hsa-let-7a-2	48532	6680.26
hsa-let-7a-2	30232	6164.76
hsa-let-7a-2	10894	6344.98
hsa-let-7a-2	8376	5753.26
hsa-let-7a-2	44871	6833.91
hsa-let-7a-2	17921	6012.58
hsa-let-7a-2	11011	7699.76
hsa-let-7a-2	54709	8033.75
hsa-let-7a-2	27813	5450.47
hsa-let-7a-2	57269	7091.58
hsa-let-7a-2	43747	12859.4
hsa-let-7a-2	87924	14558.1
hsa-let-7a-2	30759	8970.41
hsa-let-7a-2	33482	17099.7
hsa-let-7a-2	22750	7930.78
hsa-let-7a-2	17173	4786.75
hsa-let-7a-2	5805	6511.32
hsa-let-7a-2	22203	5163.26
hsa-let-7a-2	21478	7914.77
hsa-let-7a-2	19404	9733.24
hsa-let-7a-2	32043	6665.47
hsa-let-7a-2	11642	4058.02
hsa-let-7a-2	60340	13260.5
hsa-let-7a-2	11576	6852.67
hsa-let-7a-2	19793	9262.14
hsa-let-7a-2	60636	8653.78
hsa-let-7a-2	28765	5466.92
hsa-let-7a-2	10331	4510.75
hsa-let-7a-2	179346	17494.2
hsa-let-7a-2	29948	8691.74
hsa-let-7a-2	9458	5318.61
hsa-let-7a-2	34639	7867.34
hsa-let-7a-2	7941	4062.14
hsa-let-7a-2	54972	8737.63
hsa-let-7a-2	7260	5914.69
hsa-let-7a-2	32220	9893.71
hsa-let-7a-2	28124	7320.16
hsa-let-7a-2	55931	9258.7
hsa-let-7a-2	11800	5608.61
hsa-let-7a-2	19268	6199.84
hsa-let-7a-2	12349	4936.72
hsa-let-7a-2	26437	13004.6
hsa-let-7a-2	37553	10314.6
hsa-let-7a-2	38204	6407.33
hsa-let-7a-2	2827	2580.14
hsa-let-7a-2	11576	5783.9
hsa-let-7a-2	74641	10256.8
hsa-let-7a-2	31108	6720.82
hsa-let-7a-2	57416	8189.7
hsa-let-7a-2	33505	10392.4
hsa-let-7a-2	25613	8305.07
hsa-let-7a-2	7923	3908.01
hsa-let-7a-2	34447	10964.3
hsa-let-7a-2	61835	11557.6
hsa-let-7a-2	17083	5257.98
hsa-let-7a-2	4235	3887.8
hsa-let-7a-2	37304	6933.79
hsa-let-7a-2	29957	8429.61
hsa-let-7a-2	41563	10185.6
hsa-let-7a-2	10734	7582.24
hsa-let-7a-2	45850	11056.3
hsa-let-7a-2	5030	5760.16
hsa-let-7a-2	61143	7455.1
hsa-let-7a-2	49421	11312.6
hsa-let-7a-2	28729	4695.65
hsa-let-7a-2	59249	16100.2
hsa-let-7a-2	23360	4743.43
hsa-let-7a-2	10888	5403.87
hsa-let-7a-2	18808	5957.81
hsa-let-7a-2	6725	6020.94
hsa-let-7a-2	33714	7473.79
hsa-let-7a-2	6788	7969.06
hsa-let-7a-2	31256	11970.2
hsa-let-7a-2	52489	8811.66
hsa-let-7a-2	6213	4448.07
hsa-let-7a-2	23895	7444.31
hsa-let-7a-2	23036	9557
hsa-let-7a-2	7367	5316.44
hsa-let-7a-2	91339	8904.07
hsa-let-7a-2	5169	5117.63
hsa-let-7a-2	36485	9241.07
hsa-let-7a-2	5798	4657.39
hsa-let-7a-2	8563	5322.77
hsa-let-7a-2	23536	6031.14
hsa-let-7a-2	22121	8647.29
hsa-let-7a-2	20572	6375.15
hsa-let-7a-2	6720	4806.99
hsa-let-7a-2	25689	6139.32
hsa-let-7a-2	22698	6226.58
hsa-let-7a-2	6686	5618.98
hsa-let-7a-2	46880	8923.38
hsa-let-7a-2	7380	5428.28
hsa-let-7a-2	45628	16437.6
hsa-let-7a-2	6697	7995.96
hsa-let-7a-2	64513	11873.6
hsa-let-7a-2	34108	6588.09
hsa-let-7a-2	6443	7319.64
hsa-let-7a-2	49225	12058
hsa-let-7a-2	54610	10565.4
hsa-let-7a-2	5416	3279.85
hsa-let-7a-2	18456	6908.42
hsa-let-7a-2	41436	8597.78
hsa-let-7a-2	53063	11202
hsa-let-7a-2	9292	6492.2
hsa-let-7a-2	81100	10851.2
hsa-let-7a-2	22606	9982.12
hsa-let-7a-2	15207	6533.19
hsa-let-7a-2	1904	2405.04
hsa-let-7a-2	16523	5629.08
hsa-let-7a-2	14205	7191.53
hsa-let-7a-2	28816	7820.74
hsa-let-7a-2	39303	12625.9
hsa-let-7a-2	22738	7944.88
hsa-let-7a-2	42056	8739.67
hsa-let-7a-2	73707	10488.6
hsa-let-7a-2	7906	5539.42
hsa-let-7a-2	25083	6719.78
hsa-let-7a-2	45372	8326.28
hsa-let-7a-2	38438	7104.19
hsa-let-7a-2	18809	5531.77
hsa-let-7a-2	33435	9819.93
hsa-let-7a-2	29877	6216.68
hsa-let-7a-2	54103	9059.89
hsa-let-7a-2	42323	6603.71
hsa-let-7a-2	18300	8726.43
hsa-let-7a-2	51394	6366.04
hsa-let-7a-2	14916	4184.61
hsa-let-7a-2	16187	5582.65
hsa-let-7a-2	39089	7695.28
hsa-let-7a-2	8768	4459.79
hsa-let-7a-2	46438	7778.52
hsa-let-7a-2	37359	6713.55
hsa-let-7a-2	31201	5398.96
hsa-let-7a-2	25454	7248.11
hsa-let-7a-2	82686	20892.3
hsa-let-7a-2	6313	4350.09
hsa-let-7a-2	28540	7406.3
hsa-let-7a-2	34522	6448.86
hsa-let-7a-2	79685	11027.6
hsa-let-7a-2	10812	8598.37
hsa-let-7a-2	10981	7269.42
hsa-let-7a-2	10944	5815.44
hsa-let-7a-2	6166	4420.44
hsa-let-7a-2	84064	14724.8
hsa-let-7a-2	21364	6579.9
hsa-let-7a-3	14627	3606.74
hsa-let-7a-3	18773	6670.42
hsa-let-7a-3	26866	8437.1
hsa-let-7a-3	27961	6400.69
hsa-let-7a-3	26573	7474.9
hsa-let-7a-3	40344	7096.34
hsa-let-7a-3	28954	7209.73
hsa-let-7a-3	38280	7503.36
hsa-let-7a-3	43301	10826.1
hsa-let-7a-3	37607	8866.85
hsa-let-7a-3	64372	13202.3
hsa-let-7a-3	43612	11382.5
hsa-let-7a-3	32622	9346.03
hsa-let-7a-3	74974	12376.9
hsa-let-7a-3	8656	6270.51
hsa-let-7a-3	5016	3618.8
hsa-let-7a-3	13630	9227.83
hsa-let-7a-3	29908	7729.77
hsa-let-7a-3	32643	8564.71
hsa-let-7a-3	38694	14817.2
hsa-let-7a-3	7547	4160.03
hsa-let-7a-3	35578	11648.4
hsa-let-7a-3	125428	12422.6
hsa-let-7a-3	70240	12391.3
hsa-let-7a-3	30153	8622.86
hsa-let-7a-3	82874	13879.5
hsa-let-7a-3	7265	4344.91
hsa-let-7a-3	41652	8328.8
hsa-let-7a-3	26890	7530.03
hsa-let-7a-3	19261	9354.38
hsa-let-7a-3	6694	5960.86
hsa-let-7a-3	53967	10345.9
hsa-let-7a-3	23519	7033.81
hsa-let-7a-3	66489	11683.2
hsa-let-7a-3	31816	8301.5
hsa-let-7a-3	69133	10502.3
hsa-let-7a-3	47445	7537.67
hsa-let-7a-3	6677	8416.86
hsa-let-7a-3	41019	9749.47
hsa-let-7a-3	11950	5951.99
hsa-let-7a-3	52494	9389.46
hsa-let-7a-3	53236	10942
hsa-let-7a-3	18260	5820.12
hsa-let-7a-3	13106	4425.81
hsa-let-7a-3	12013	3374.89
hsa-let-7a-3	8215	5151.46
hsa-let-7a-3	26072	7173.62
hsa-let-7a-3	35604	7538.33
hsa-let-7a-3	6372	3558.64
hsa-let-7a-3	7107	6085.77
hsa-let-7a-3	68392	10010.5
hsa-let-7a-3	10486	9020.28
hsa-let-7a-3	6639	6632.76
hsa-let-7a-3	48677	11826.9
hsa-let-7a-3	29965	5854.82
hsa-let-7a-3	75506	12394.3
hsa-let-7a-3	103480	12569.9
hsa-let-7a-3	61261	10547.3
hsa-let-7a-3	28953	7788.16
hsa-let-7a-3	17157	7634.89
hsa-let-7a-3	9876	7198.56
hsa-let-7a-3	18709	9345.29
hsa-let-7a-3	26655	7360.76
hsa-let-7a-3	22523	6294.74
hsa-let-7a-3	42382	9322.18
hsa-let-7a-3	8602	4682.33
hsa-let-7a-3	23409	6376.52
hsa-let-7a-3	15636	5873.79
hsa-let-7a-3	3870	5816.3
hsa-let-7a-3	4077	5265.99
hsa-let-7a-3	8779	9271.4
hsa-let-7a-3	29747	9849.91
hsa-let-7a-3	23336	6259.98
hsa-let-7a-3	77481	6819.91
hsa-let-7a-3	9598	6422.47
hsa-let-7a-3	11207	7487.06
hsa-let-7a-3	14866	6148.99
hsa-let-7a-3	21252	8937.56
hsa-let-7a-3	51158	9907.5
hsa-let-7a-3	27995	9140.99
hsa-let-7a-3	16150	9198.78
hsa-let-7a-3	21356	8512.46
hsa-let-7a-3	31990	8407.32
hsa-let-7a-3	10945	6776.53
hsa-let-7a-3	39480	9143.75
hsa-let-7a-3	6911	5067.73
hsa-let-7a-3	33691	15608.4
hsa-let-7a-3	18649	7308.54
hsa-let-7a-3	6908	5957.14
hsa-let-7a-3	16150	4282.65
hsa-let-7a-3	18391	6123.95
hsa-let-7a-3	77310	12918.8
hsa-let-7a-3	53179	8271.95
hsa-let-7a-3	22729	7118.15
hsa-let-7a-3	72713	12036.2
hsa-let-7a-3	11411	9053.82
hsa-let-7a-3	24759	8243.25
hsa-let-7a-3	30874	9296.89
hsa-let-7a-3	42310	17532
hsa-let-7a-3	20026	4731.75
hsa-let-7a-3	48538	10074.6
hsa-let-7a-3	27702	7230.06
hsa-let-7a-3	41319	9984.02
hsa-let-7a-3	28398	7287.44
hsa-let-7a-3	16249	7610.63
hsa-let-7a-3	11441	9766.34
hsa-let-7a-3	6638	5245.95
hsa-let-7a-3	36520	11184.8
hsa-let-7a-3	8259	10612.4
hsa-let-7a-3	13771	6738.77
hsa-let-7a-3	62054	8506.38
hsa-let-7a-3	60256	7073.32
hsa-let-7a-3	11929	5607.97
hsa-let-7a-3	11021	6950.15
hsa-let-7a-3	6525	4668.94
hsa-let-7a-3	33496	7568.01
hsa-let-7a-3	35704	9321.43
hsa-let-7a-3	62337	9574.87
hsa-let-7a-3	52477	9386.7
hsa-let-7a-3	40713	12470
hsa-let-7a-3	27475	7834.15
hsa-let-7a-3	17473	6127.72
hsa-let-7a-3	11039	5545.05
hsa-let-7a-3	30762	6179.96
hsa-let-7a-3	7049	5107.32
hsa-let-7a-3	7647	4708.92
hsa-let-7a-3	8515	5156.19
hsa-let-7a-3	33354	7345.52
hsa-let-7a-3	67573	11806.9
hsa-let-7a-3	30067	8810.1
hsa-let-7a-3	10750	4118.2
hsa-let-7a-3	22485	5520.07
hsa-let-7a-3	19675	5005.12
hsa-let-7a-3	49476	10746.3
hsa-let-7a-3	19196	6844.65
hsa-let-7a-3	35539	6329.6
hsa-let-7a-3	10008	5189.88
hsa-let-7a-3	9249	10049
hsa-let-7a-3	49383	9388.88
hsa-let-7a-3	15618	5885.72
hsa-let-7a-3	55911	10213
hsa-let-7a-3	26188	13233.4
hsa-let-7a-3	74656	9498.15
hsa-let-7a-3	36659	9122.33
hsa-let-7a-3	3587	3135.86
hsa-let-7a-3	15693	6417.56
hsa-let-7a-3	8908	5065.16
hsa-let-7a-3	37967	9922.32
hsa-let-7a-3	25326	6628.16
hsa-let-7a-3	35215	7549.19
hsa-let-7a-3	4523	5368.81
hsa-let-7a-3	23345	4191.4
hsa-let-7a-3	10353	5046.83
hsa-let-7a-3	55617	22608.6
hsa-let-7a-3	46090	9166.69
hsa-let-7a-3	30234	11611.7
hsa-let-7a-3	12393	6746.28
hsa-let-7a-3	18213	6454.19
hsa-let-7a-3	70277	12591.6
hsa-let-7a-3	17213	5153.81
hsa-let-7a-3	6447	4693.34
hsa-let-7a-3	15254	8027.55
hsa-let-7a-3	34331	8586.27
hsa-let-7a-3	32075	7316.45
hsa-let-7a-3	38718	7484.62
hsa-let-7a-3	28846	9514.92
hsa-let-7a-3	54719	9537.02
hsa-let-7a-3	14087	6274.88
hsa-let-7a-3	21268	11475.9
hsa-let-7a-3	36680	10099.8
hsa-let-7a-3	21580	6763.96
hsa-let-7a-3	37674	13250.6
hsa-let-7a-3	38624	8299.8
hsa-let-7a-3	64104	9437.79
hsa-let-7a-3	27056	7984.35
hsa-let-7a-3	14957	5321.36
hsa-let-7a-3	6843	4135.31
hsa-let-7a-3	47442	9411.33
hsa-let-7a-3	20235	5715.12
hsa-let-7a-3	16630	5883.62
hsa-let-7a-3	75822	9297.99
hsa-let-7a-3	6979	4251.54
hsa-let-7a-3	40202	12423.6
hsa-let-7a-3	27798	10733.3
hsa-let-7a-3	17821	7641.7
hsa-let-7a-3	10824	12915.1
hsa-let-7a-3	4857	5787.12
hsa-let-7a-3	31854	5726.33
hsa-let-7a-3	15029	6440.87
hsa-let-7a-3	7172	2707.96
hsa-let-7a-3	46302	6612.46
hsa-let-7a-3	78174	14978.2
hsa-let-7a-3	35927	7729.61
hsa-let-7a-3	48051	11290.1
hsa-let-7a-3	7096	3794.11
hsa-let-7a-3	17718	12805.1
hsa-let-7a-3	42311	8901.21
hsa-let-7a-3	7333	5713.53
hsa-let-7a-3	2613	3410.29
hsa-let-7a-3	30258	8317.32
hsa-let-7a-3	73056	13235.8
hsa-let-7a-3	26768	6087.34
hsa-let-7a-3	7731	7926.49
hsa-let-7a-3	7032	4293.02
hsa-let-7a-3	17059	9626.68
hsa-let-7a-3	31349	7804.14
hsa-let-7a-3	60274	7152.11
hsa-let-7a-3	64908	11505.2
hsa-let-7a-3	9755	7896.82
hsa-let-7a-3	30100	6279.41
hsa-let-7a-3	9171	6390.54
hsa-let-7a-3	23829	5087.67
hsa-let-7a-3	29132	10876.1
hsa-let-7a-3	40303	8499.57
hsa-let-7a-3	18925	7760.17
hsa-let-7a-3	5444	2847.51
hsa-let-7a-3	14651	4889.36
hsa-let-7a-3	35391	8457.71
hsa-let-7a-3	11368	5400.3
hsa-let-7a-3	34256	9819.8
hsa-let-7a-3	18723	7559.55
hsa-let-7a-3	10485	6836.85
hsa-let-7a-3	52360	10015.3
hsa-let-7a-3	36364	6867.65
hsa-let-7a-3	42450	14522.7
hsa-let-7a-3	27021	7181.26
hsa-let-7a-3	68921	9036.09
hsa-let-7a-3	6396	6303.12
hsa-let-7a-3	29681	5891.79
hsa-let-7a-3	64336	12794.2
hsa-let-7a-3	61447	6582.5
hsa-let-7a-3	20182	10284
hsa-let-7a-3	7290	3460.09
hsa-let-7a-3	16270	6816.74
hsa-let-7a-3	13640	5466.01
hsa-let-7a-3	7448	4435.66
hsa-let-7a-3	5310	4379.96
hsa-let-7a-3	35811	9156.83
hsa-let-7a-3	34925	8033.64
hsa-let-7a-3	20184	7316.03
hsa-let-7a-3	34650	10530.2
hsa-let-7a-3	16308	4946.21
hsa-let-7a-3	48463	9747.73
hsa-let-7a-3	62390	10574.2
hsa-let-7a-3	8352	7645.38
hsa-let-7a-3	6649	5071.16
hsa-let-7a-3	8810	5299.46
hsa-let-7a-3	21879	6769.69
hsa-let-7a-3	23199	6727.79
hsa-let-7a-3	59122	16352.7
hsa-let-7a-3	19610	9982.84
hsa-let-7a-3	14865	7495.36
hsa-let-7a-3	23737	7001.76
hsa-let-7a-3	56229	13109.6
hsa-let-7a-3	22925	8333.22
hsa-let-7a-3	26189	6835.01
hsa-let-7a-3	34069	6982.87
hsa-let-7a-3	3428	2840.79
hsa-let-7a-3	29251	7333.92
hsa-let-7a-3	9822	6676.22
hsa-let-7a-3	14251	6846.78
hsa-let-7a-3	29401	7830.17
hsa-let-7a-3	6166	6426.06
hsa-let-7a-3	12072	4653.98
hsa-let-7a-3	9612	8180.84
hsa-let-7a-3	6066	4426.66
hsa-let-7a-3	5018	1722.66
hsa-let-7a-3	6740	5379.97
hsa-let-7a-3	10779	5824.07
hsa-let-7a-3	26037	8026.4
hsa-let-7a-3	9877	4857.77
hsa-let-7a-3	34467	10884.6
hsa-let-7a-3	38799	7519
hsa-let-7a-3	49047	6751.15
hsa-let-7a-3	30346	6188
hsa-let-7a-3	11072	6448.65
hsa-let-7a-3	8443	5799.29
hsa-let-7a-3	45137	6874.42
hsa-let-7a-3	18411	6176.98
hsa-let-7a-3	11128	7781.57
hsa-let-7a-3	55033	8081.33
hsa-let-7a-3	28063	5499.46
hsa-let-7a-3	58270	7215.53
hsa-let-7a-3	43805	12876.5
hsa-let-7a-3	88870	14714.8
hsa-let-7a-3	30918	9016.78
hsa-let-7a-3	33585	17152.3
hsa-let-7a-3	22993	8015.49
hsa-let-7a-3	17052	4753.03
hsa-let-7a-3	5782	6485.52
hsa-let-7a-3	22423	5214.42
hsa-let-7a-3	21628	7970.05
hsa-let-7a-3	19589	9826.04
hsa-let-7a-3	31911	6638.01
hsa-let-7a-3	11754	4097.06
hsa-let-7a-3	60194	13228.4
hsa-let-7a-3	11536	6828.99
hsa-let-7a-3	20066	9389.9
hsa-let-7a-3	61030	8710.01
hsa-let-7a-3	28513	5419.03
hsa-let-7a-3	10340	4514.68
hsa-let-7a-3	180180	17575.6
hsa-let-7a-3	30068	8726.56
hsa-let-7a-3	9529	5358.53
hsa-let-7a-3	35701	8108.54
hsa-let-7a-3	8089	4137.85
hsa-let-7a-3	55745	8860.5
hsa-let-7a-3	7478	6092.3
hsa-let-7a-3	32228	9896.17
hsa-let-7a-3	28425	7398.51
hsa-let-7a-3	56980	9432.35
hsa-let-7a-3	11665	5544.44
hsa-let-7a-3	19697	6337.88
hsa-let-7a-3	12558	5020.27
hsa-let-7a-3	26766	13166.4
hsa-let-7a-3	37644	10339.6
hsa-let-7a-3	38659	6483.64
hsa-let-7a-3	2971	2711.57
hsa-let-7a-3	11725	5858.35
hsa-let-7a-3	75714	10404.3
hsa-let-7a-3	31232	6747.61
hsa-let-7a-3	58108	8288.41
hsa-let-7a-3	33704	10454.1
hsa-let-7a-3	26260	8514.87
hsa-let-7a-3	8308	4097.91
hsa-let-7a-3	34399	10949
hsa-let-7a-3	61779	11547.1
hsa-let-7a-3	16937	5213.04
hsa-let-7a-3	4193	3849.24
hsa-let-7a-3	37924	7049.03
hsa-let-7a-3	30298	8525.57
hsa-let-7a-3	41576	10188.8
hsa-let-7a-3	10712	7566.7
hsa-let-7a-3	46166	11132.5
hsa-let-7a-3	4859	5564.34
hsa-let-7a-3	61575	7507.78
hsa-let-7a-3	49949	11433.5
hsa-let-7a-3	29645	4845.37
hsa-let-7a-3	59201	16087.2
hsa-let-7a-3	23653	4802.93
hsa-let-7a-3	10810	5365.16
hsa-let-7a-3	18977	6011.35
hsa-let-7a-3	6929	6203.58
hsa-let-7a-3	33971	7530.77
hsa-let-7a-3	6751	7925.63
hsa-let-7a-3	31747	12158.3
hsa-let-7a-3	52882	8877.63
hsa-let-7a-3	6181	4425.16
hsa-let-7a-3	24082	7502.56
hsa-let-7a-3	23023	9551.61
hsa-let-7a-3	7513	5421.8
hsa-let-7a-3	92076	8975.91
hsa-let-7a-3	5209	5157.23
hsa-let-7a-3	37041	9381.9
hsa-let-7a-3	5904	4742.53
hsa-let-7a-3	8466	5262.48
hsa-let-7a-3	24032	6158.24
hsa-let-7a-3	22122	8647.68
hsa-let-7a-3	20380	6315.65
hsa-let-7a-3	6849	4899.26
hsa-let-7a-3	26159	6251.64
hsa-let-7a-3	22794	6252.91
hsa-let-7a-3	6694	5625.71
hsa-let-7a-3	47294	9002.18
hsa-let-7a-3	7509	5523.16
hsa-let-7a-3	45731	16474.7
hsa-let-7a-3	6766	8078.34
hsa-let-7a-3	64857	11936.9
hsa-let-7a-3	34105	6587.51
hsa-let-7a-3	6614	7513.9
hsa-let-7a-3	49079	12022.2
hsa-let-7a-3	54754	10593.3
hsa-let-7a-3	5430	3288.33
hsa-let-7a-3	18680	6992.26
hsa-let-7a-3	41575	8626.62
hsa-let-7a-3	53448	11283.3
hsa-let-7a-3	9589	6699.71
hsa-let-7a-3	81268	10873.7
hsa-let-7a-3	22988	10150.8
hsa-let-7a-3	15566	6687.42
hsa-let-7a-3	2006	2533.88
hsa-let-7a-3	16301	5553.45
hsa-let-7a-3	14018	7096.86
hsa-let-7a-3	28712	7792.52
hsa-let-7a-3	39035	12539.8
hsa-let-7a-3	23031	8047.26
hsa-let-7a-3	42431	8817.6
hsa-let-7a-3	73972	10526.3
hsa-let-7a-3	7946	5567.45
hsa-let-7a-3	24944	6682.54
hsa-let-7a-3	46337	8503.36
hsa-let-7a-3	38940	7196.97
hsa-let-7a-3	19090	5614.41
hsa-let-7a-3	33308	9782.63
hsa-let-7a-3	29813	6203.37
hsa-let-7a-3	53992	9041.31
hsa-let-7a-3	42144	6575.78
hsa-let-7a-3	18573	8856.61
hsa-let-7a-3	52159	6460.8
hsa-let-7a-3	15092	4233.98
hsa-let-7a-3	16414	5660.94
hsa-let-7a-3	39042	7686.03
hsa-let-7a-3	8817	4484.71
hsa-let-7a-3	47291	7921.4
hsa-let-7a-3	37875	6806.28
hsa-let-7a-3	31312	5418.17
hsa-let-7a-3	25616	7294.24
hsa-let-7a-3	83595	21121.9
hsa-let-7a-3	6491	4472.75
hsa-let-7a-3	28508	7398
hsa-let-7a-3	34943	6527.5
hsa-let-7a-3	80544	11146.4
hsa-let-7a-3	10998	8746.29
hsa-let-7a-3	11182	7402.48
hsa-let-7a-3	10859	5770.28
hsa-let-7a-3	6179	4429.76
hsa-let-7a-3	84027	14718.3
hsa-let-7a-3	21333	6570.35
