# Supplementary material for: Post-transcriptional control drives Aurora kinase A expression in human cancers
Source: PLoS One. 2024 Nov 11;19(11):e0310625. doi: 10.1371/journal.pone.0310625 (PMC11554201; doi:10.1371/journal.pone.0310625)
Supplement: S1 Data — (ZIP) [file pone.0310625.s006.zip › S1_Data/processed datasets_hsa-let-7a/TCGA-STAD/Solid Tissue Normal.xls]

## Sheet: Solid Tissue Normal
miRNA_ID	read_count	reads_per_million_miRNA_mapped
hsa-let-7a-1	32527	7704.09
hsa-let-7a-1	31168	6559.99
hsa-let-7a-1	65328	6391.82
hsa-let-7a-1	34329	3822.18
hsa-let-7a-1	17957	5153.93
hsa-let-7a-1	52097	8021.9
hsa-let-7a-1	27362	7149.36
hsa-let-7a-1	22812	6934.13
hsa-let-7a-1	66335	6017.28
hsa-let-7a-1	24600	10539.2
hsa-let-7a-1	35038	8868.92
hsa-let-7a-1	17705	5031.47
hsa-let-7a-1	25445	6527.62
hsa-let-7a-1	44863	4275.74
hsa-let-7a-1	35348	7725.61
hsa-let-7a-1	12373	4353.31
hsa-let-7a-1	15724	7055.35
hsa-let-7a-1	32428	15647.9
hsa-let-7a-1	24253	7323.8
hsa-let-7a-1	39894	7668.11
hsa-let-7a-1	74525	16958.7
hsa-let-7a-1	36000	7309.48
hsa-let-7a-1	59754	11274.4
hsa-let-7a-1	38874	7128.53
hsa-let-7a-1	217868	18767.9
hsa-let-7a-1	21187	4467.24
hsa-let-7a-1	105782	12956.5
hsa-let-7a-1	20897	4511.87
hsa-let-7a-1	28283	6713.76
hsa-let-7a-1	60786	11527
hsa-let-7a-1	17897	4613.64
hsa-let-7a-1	81377	5471.93
hsa-let-7a-1	40762	13559.3
hsa-let-7a-1	17158	6774.27
hsa-let-7a-1	28879	4485.69
hsa-let-7a-1	70433	6833.79
hsa-let-7a-1	22323	6213.48
hsa-let-7a-1	19083	5652.51
hsa-let-7a-1	21148	3809.84
hsa-let-7a-1	18490	9763.91
hsa-let-7a-1	23033	6822.5
hsa-let-7a-1	27667	6601.99
hsa-let-7a-1	19090	4065.68
hsa-let-7a-1	61296	15232.6
hsa-let-7a-1	17603	5746.6
hsa-let-7a-2	32620	7726.12
hsa-let-7a-2	30853	6493.69
hsa-let-7a-2	64514	6312.18
hsa-let-7a-2	34798	3874.4
hsa-let-7a-2	17847	5122.36
hsa-let-7a-2	52281	8050.23
hsa-let-7a-2	27320	7138.39
hsa-let-7a-2	22711	6903.43
hsa-let-7a-2	66297	6013.83
hsa-let-7a-2	24521	10505.3
hsa-let-7a-2	35109	8886.89
hsa-let-7a-2	17694	5028.35
hsa-let-7a-2	25365	6507.09
hsa-let-7a-2	44383	4229.99
hsa-let-7a-2	35574	7775.01
hsa-let-7a-2	12456	4382.52
hsa-let-7a-2	15973	7167.08
hsa-let-7a-2	32265	15569.3
hsa-let-7a-2	24453	7384.19
hsa-let-7a-2	39716	7633.89
hsa-let-7a-2	75079	17084.7
hsa-let-7a-2	36558	7422.77
hsa-let-7a-2	59781	11279.5
hsa-let-7a-2	38925	7137.88
hsa-let-7a-2	218576	18828.9
hsa-let-7a-2	20991	4425.91
hsa-let-7a-2	106178	13005.1
hsa-let-7a-2	20664	4461.57
hsa-let-7a-2	27865	6614.54
hsa-let-7a-2	60557	11483.5
hsa-let-7a-2	18030	4647.92
hsa-let-7a-2	81848	5503.6
hsa-let-7a-2	40496	13470.8
hsa-let-7a-2	17075	6741.5
hsa-let-7a-2	28766	4468.14
hsa-let-7a-2	70481	6838.45
hsa-let-7a-2	22299	6206.8
hsa-let-7a-2	18780	5562.76
hsa-let-7a-2	20829	3752.38
hsa-let-7a-2	18165	9592.29
hsa-let-7a-2	22968	6803.25
hsa-let-7a-2	27221	6495.57
hsa-let-7a-2	18843	4013.07
hsa-let-7a-2	61497	15282.5
hsa-let-7a-2	17338	5660.08
hsa-let-7a-3	32513	7700.78
hsa-let-7a-3	31211	6569.04
hsa-let-7a-3	65657	6424.01
hsa-let-7a-3	34838	3878.86
hsa-let-7a-3	17818	5114.04
hsa-let-7a-3	52444	8075.33
hsa-let-7a-3	27591	7209.2
hsa-let-7a-3	22524	6846.58
hsa-let-7a-3	66551	6036.87
hsa-let-7a-3	24728	10594
hsa-let-7a-3	34953	8847.4
hsa-let-7a-3	17615	5005.9
hsa-let-7a-3	25708	6595.09
hsa-let-7a-3	44915	4280.7
hsa-let-7a-3	35462	7750.53
hsa-let-7a-3	12302	4328.33
hsa-let-7a-3	15929	7147.33
hsa-let-7a-3	32302	15587.1
hsa-let-7a-3	24197	7306.89
hsa-let-7a-3	39828	7655.42
hsa-let-7a-3	74937	17052.4
hsa-let-7a-3	36532	7417.49
hsa-let-7a-3	60144	11348
hsa-let-7a-3	38945	7141.55
hsa-let-7a-3	218635	18834
hsa-let-7a-3	21338	4499.08
hsa-let-7a-3	106248	13013.6
hsa-let-7a-3	20838	4499.13
hsa-let-7a-3	28057	6660.12
hsa-let-7a-3	60892	11547.1
hsa-let-7a-3	18064	4656.69
hsa-let-7a-3	81330	5468.77
hsa-let-7a-3	40748	13554.6
hsa-let-7a-3	17016	6718.2
hsa-let-7a-3	29154	4528.41
hsa-let-7a-3	70921	6881.14
hsa-let-7a-3	22409	6237.42
hsa-let-7a-3	19276	5709.68
hsa-let-7a-3	21324	3841.55
hsa-let-7a-3	18196	9608.66
hsa-let-7a-3	23249	6886.48
hsa-let-7a-3	27354	6527.3
hsa-let-7a-3	19056	4058.44
hsa-let-7a-3	61745	15344.2
hsa-let-7a-3	17562	5733.21
