# Supplementary material for: Post-transcriptional control drives Aurora kinase A expression in human cancers
Source: PLoS One. 2024 Nov 11;19(11):e0310625. doi: 10.1371/journal.pone.0310625 (PMC11554201; doi:10.1371/journal.pone.0310625)
Supplement: S1 Data — (ZIP) [file pone.0310625.s006.zip › S1_Data/processed datasets_hsa-let-7a/TCGA-STAD/Primary Tumors.xls]

## Sheet: Primary Tumors
miRNA_ID	read_count	reads_per_million_miRNA_mapped
hsa-let-7a-1	43198	10558.1
hsa-let-7a-1	9056	3114.01
hsa-let-7a-1	12489	4076.43
hsa-let-7a-1	8830	6009.69
hsa-let-7a-1	14738	5420.97
hsa-let-7a-1	5492	7706.98
hsa-let-7a-1	52757	13125.9
hsa-let-7a-1	20567	5219.59
hsa-let-7a-1	28666	7138.57
hsa-let-7a-1	28358	9970.9
hsa-let-7a-1	150758	11958.6
hsa-let-7a-1	25262	6007.79
hsa-let-7a-1	46626	13581.8
hsa-let-7a-1	37074	17528.9
hsa-let-7a-1	25522	9377.92
hsa-let-7a-1	6950	3929.91
hsa-let-7a-1	40104	5705.64
hsa-let-7a-1	17846	6407.87
hsa-let-7a-1	31266	6336.09
hsa-let-7a-1	153133	10554.6
hsa-let-7a-1	52285	12918.4
hsa-let-7a-1	18695	10223.5
hsa-let-7a-1	62737	10226.1
hsa-let-7a-1	26873	6811.69
hsa-let-7a-1	90671	8461.63
hsa-let-7a-1	28654	2959.68
hsa-let-7a-1	9701	5157.12
hsa-let-7a-1	35758	6825.23
hsa-let-7a-1	37259	7209.28
hsa-let-7a-1	23711	9233.73
hsa-let-7a-1	18764	9560.83
hsa-let-7a-1	24013	7831.78
hsa-let-7a-1	25330	4860.63
hsa-let-7a-1	34167	19972.2
hsa-let-7a-1	27309	7838.49
hsa-let-7a-1	71345	6418.7
hsa-let-7a-1	22861	9869.6
hsa-let-7a-1	29118	4609.13
hsa-let-7a-1	33431	12384.7
hsa-let-7a-1	81587	12012.9
hsa-let-7a-1	20307	6523.7
hsa-let-7a-1	6040	2677.61
hsa-let-7a-1	22082	5263.96
hsa-let-7a-1	53452	6666.76
hsa-let-7a-1	48153	5159.21
hsa-let-7a-1	33437	8710.18
hsa-let-7a-1	7296	7463.37
hsa-let-7a-1	69689	4991.4
hsa-let-7a-1	37750	8744.77
hsa-let-7a-1	5476	3140.14
hsa-let-7a-1	38668	9631.06
hsa-let-7a-1	12518	5019.38
hsa-let-7a-1	30865	7392.29
hsa-let-7a-1	42232	10116
hsa-let-7a-1	77183	6465.51
hsa-let-7a-1	12395	4133.73
hsa-let-7a-1	21081	28799.8
hsa-let-7a-1	7294	3347.64
hsa-let-7a-1	15114	7593.03
hsa-let-7a-1	22924	20110.1
hsa-let-7a-1	38920	9258.95
hsa-let-7a-1	6800	3916.65
hsa-let-7a-1	8121	3728.43
hsa-let-7a-1	9536	7105.7
hsa-let-7a-1	53051	6161.89
hsa-let-7a-1	27380	9470.21
hsa-let-7a-1	17711	8106.81
hsa-let-7a-1	55685	8699.87
hsa-let-7a-1	69579	3987.61
hsa-let-7a-1	57248	14596.7
hsa-let-7a-1	15646	7156.7
hsa-let-7a-1	13023	13257.2
hsa-let-7a-1	48569	12902.7
hsa-let-7a-1	50211	8704.8
hsa-let-7a-1	36502	12920.2
hsa-let-7a-1	58838	5511.12
hsa-let-7a-1	19402	4851.87
hsa-let-7a-1	10427	5145.62
hsa-let-7a-1	49643	11913.5
hsa-let-7a-1	8265	3267.91
hsa-let-7a-1	16004	5959.8
hsa-let-7a-1	34628	6688.27
hsa-let-7a-1	58157	10566.9
hsa-let-7a-1	23504	6102.92
hsa-let-7a-1	35059	5466.99
hsa-let-7a-1	8539	4347.89
hsa-let-7a-1	61874	16476.1
hsa-let-7a-1	29191	7654.16
hsa-let-7a-1	25980	11090.6
hsa-let-7a-1	15442	8789.46
hsa-let-7a-1	5094	3494.89
hsa-let-7a-1	56125	8051.83
hsa-let-7a-1	51290	13432.4
hsa-let-7a-1	39854	7493.34
hsa-let-7a-1	41668	4110.86
hsa-let-7a-1	24319	5905.05
hsa-let-7a-1	22607	7714.25
hsa-let-7a-1	8330	3988.7
hsa-let-7a-1	38072	5638.95
hsa-let-7a-1	9097	3567.37
hsa-let-7a-1	15698	10701.9
hsa-let-7a-1	20056	5995.92
hsa-let-7a-1	19198	4594.49
hsa-let-7a-1	28788	6540.76
hsa-let-7a-1	23248	8919.76
hsa-let-7a-1	61267	13822.4
hsa-let-7a-1	33058	8760.5
hsa-let-7a-1	6493	2755.05
hsa-let-7a-1	51366	7483.11
hsa-let-7a-1	58103	30991.9
hsa-let-7a-1	15687	5918.49
hsa-let-7a-1	22174	3973.39
hsa-let-7a-1	30099	8134.88
hsa-let-7a-1	15600	10411.8
hsa-let-7a-1	45528	9456.25
hsa-let-7a-1	5036	3457.56
hsa-let-7a-1	4872	3627
hsa-let-7a-1	24842	12542.5
hsa-let-7a-1	4615	3219.67
hsa-let-7a-1	6164	2984.92
hsa-let-7a-1	4693	3712.39
hsa-let-7a-1	34561	7339.56
hsa-let-7a-1	33848	12327.9
hsa-let-7a-1	40483	11054.2
hsa-let-7a-1	27380	4434.07
hsa-let-7a-1	30979	5999.44
hsa-let-7a-1	32152	8851.58
hsa-let-7a-1	14799	6184.52
hsa-let-7a-1	13206	9845.4
hsa-let-7a-1	43501	15667.2
hsa-let-7a-1	22968	6909.4
hsa-let-7a-1	37464	9681.87
hsa-let-7a-1	18857	5846.91
hsa-let-7a-1	38294	11348.8
hsa-let-7a-1	5809	8003.65
hsa-let-7a-1	52377	8527.99
hsa-let-7a-1	39445	6460.67
hsa-let-7a-1	12881	4240.49
hsa-let-7a-1	49787	14267.3
hsa-let-7a-1	25317	11569.5
hsa-let-7a-1	28990	4493.32
hsa-let-7a-1	13613	5625.45
hsa-let-7a-1	18529	6953.85
hsa-let-7a-1	23120	5959.07
hsa-let-7a-1	3328	3111.91
hsa-let-7a-1	64186	4538.24
hsa-let-7a-1	18278	5167.28
hsa-let-7a-1	8858	4007.72
hsa-let-7a-1	34317	9683.36
hsa-let-7a-1	25258	5961.81
hsa-let-7a-1	6439	7088.32
hsa-let-7a-1	20257	5069.26
hsa-let-7a-1	13945	4363.68
hsa-let-7a-1	34090	11970.9
hsa-let-7a-1	67942	14514.7
hsa-let-7a-1	22785	8469.39
hsa-let-7a-1	20231	5974.53
hsa-let-7a-1	46483	10285.4
hsa-let-7a-1	32696	10742.2
hsa-let-7a-1	6737	6127.94
hsa-let-7a-1	41047	5020.26
hsa-let-7a-1	31361	7960.2
hsa-let-7a-1	30525	5045.94
hsa-let-7a-1	29681	6732.5
hsa-let-7a-1	35467	7583.77
hsa-let-7a-1	15732	9194.91
hsa-let-7a-1	50959	20198.7
hsa-let-7a-1	22512	12268
hsa-let-7a-1	5440	3051.6
hsa-let-7a-1	27254	4636.28
hsa-let-7a-1	11055	3413.25
hsa-let-7a-1	52967	10387.8
hsa-let-7a-1	20208	6329.75
hsa-let-7a-1	8476	6723.95
hsa-let-7a-1	53290	7076.6
hsa-let-7a-1	73882	9063.67
hsa-let-7a-1	52964	19989.7
hsa-let-7a-1	47858	13618.1
hsa-let-7a-1	18015	7220.96
hsa-let-7a-1	11683	5359.85
hsa-let-7a-1	60855	8576.23
hsa-let-7a-1	30041	8483.11
hsa-let-7a-1	38596	7079.36
hsa-let-7a-1	51533	11050.5
hsa-let-7a-1	15684	6219.09
hsa-let-7a-1	39418	11520.7
hsa-let-7a-1	29606	7034.65
hsa-let-7a-1	26575	11689.2
hsa-let-7a-1	22258	11388.1
hsa-let-7a-1	59012	10967.3
hsa-let-7a-1	19717	4226.66
hsa-let-7a-1	86522	16299.6
hsa-let-7a-1	13652	6777.93
hsa-let-7a-1	18698	5056.67
hsa-let-7a-1	25382	6944.93
hsa-let-7a-1	29076	14732.3
hsa-let-7a-1	20456	8814.81
hsa-let-7a-1	44715	5703.53
hsa-let-7a-1	16502	6304.39
hsa-let-7a-1	17120	5835.23
hsa-let-7a-1	77036	13497.5
hsa-let-7a-1	85622	16147.4
hsa-let-7a-1	12482	5763.75
hsa-let-7a-1	14595	9666
hsa-let-7a-1	10337	5085.99
hsa-let-7a-1	14774	8216.99
hsa-let-7a-1	37194	7673.67
hsa-let-7a-1	7914	2865.22
hsa-let-7a-1	89587	17080.9
hsa-let-7a-1	46939	9693.67
hsa-let-7a-1	48984	16967.3
hsa-let-7a-1	28100	15756.7
hsa-let-7a-1	5198	4298.55
hsa-let-7a-1	74292	15177.2
hsa-let-7a-1	12615	8556.92
hsa-let-7a-1	9176	4020.37
hsa-let-7a-1	73742	13820.1
hsa-let-7a-1	20400	4749.47
hsa-let-7a-1	16111	5197.91
hsa-let-7a-1	80770	6946.89
hsa-let-7a-1	27470	7717.79
hsa-let-7a-1	13128	4961.61
hsa-let-7a-1	45149	13533.9
hsa-let-7a-1	54406	11073.2
hsa-let-7a-1	19065	10729.6
hsa-let-7a-1	16361	4679.62
hsa-let-7a-1	27320	15967.1
hsa-let-7a-1	40966	12487.5
hsa-let-7a-1	11640	5259.54
hsa-let-7a-1	19874	7353.68
hsa-let-7a-1	16351	8677.45
hsa-let-7a-1	22858	10938.2
hsa-let-7a-1	85851	12985.3
hsa-let-7a-1	57124	4936.65
hsa-let-7a-1	33575	10418.8
hsa-let-7a-1	7904	4930.46
hsa-let-7a-1	15291	5469.97
hsa-let-7a-1	15242	7363.84
hsa-let-7a-1	6264	4807.09
hsa-let-7a-1	13582	2685.28
hsa-let-7a-1	27274	10413.6
hsa-let-7a-1	23797	7249.19
hsa-let-7a-1	3409	6045.84
hsa-let-7a-1	35572	15955.5
hsa-let-7a-1	59329	5373.25
hsa-let-7a-1	31396	3615.3
hsa-let-7a-1	8587	5438.22
hsa-let-7a-1	22298	6573.23
hsa-let-7a-1	79849	6460.84
hsa-let-7a-1	4092	2490.47
hsa-let-7a-1	44407	10104
hsa-let-7a-1	67481	15197.4
hsa-let-7a-1	48113	21882.6
hsa-let-7a-1	12765	7626.18
hsa-let-7a-1	51134	4659.8
hsa-let-7a-1	35801	4094.92
hsa-let-7a-1	66838	9862.14
hsa-let-7a-1	22161	6124.16
hsa-let-7a-1	5618	3347.02
hsa-let-7a-1	15562	5081.74
hsa-let-7a-1	55759	11454.4
hsa-let-7a-1	38201	11261.9
hsa-let-7a-1	29730	8049.11
hsa-let-7a-1	40064	11765.3
hsa-let-7a-1	91947	13372.7
hsa-let-7a-1	30443	10215.3
hsa-let-7a-1	46502	10213.6
hsa-let-7a-1	28851	5087.52
hsa-let-7a-1	19353	9523.36
hsa-let-7a-1	33610	6882.18
hsa-let-7a-1	5135	4931.8
hsa-let-7a-1	36264	8858.22
hsa-let-7a-1	25723	9317.95
hsa-let-7a-1	14853	4033.53
hsa-let-7a-1	19190	9156.41
hsa-let-7a-1	33135	12897.8
hsa-let-7a-1	3776	3346.97
hsa-let-7a-1	23216	6695.65
hsa-let-7a-1	14673	5610.85
hsa-let-7a-1	21319	11197.2
hsa-let-7a-1	52555	18848.5
hsa-let-7a-1	37599	5335.15
hsa-let-7a-1	25464	13406
hsa-let-7a-1	39939	11010.9
hsa-let-7a-1	8298	5702.83
hsa-let-7a-1	5202	4551.95
hsa-let-7a-1	30783	8304.26
hsa-let-7a-1	16537	11186
hsa-let-7a-1	30330	12019.3
hsa-let-7a-1	43894	9501.85
hsa-let-7a-1	37619	7692.91
hsa-let-7a-1	54061	25727.1
hsa-let-7a-1	42430	6867.46
hsa-let-7a-1	44763	8548.12
hsa-let-7a-1	21376	5740.64
hsa-let-7a-1	39366	7017.08
hsa-let-7a-1	56926	12906.3
hsa-let-7a-1	40562	17386.1
hsa-let-7a-1	37512	3615.22
hsa-let-7a-1	26557	7779.22
hsa-let-7a-1	17285	5598.53
hsa-let-7a-1	17782	4372.12
hsa-let-7a-1	36342	17029.1
hsa-let-7a-1	16606	8347.42
hsa-let-7a-1	34871	7464.31
hsa-let-7a-1	18439	5258.83
hsa-let-7a-1	76031	6780.67
hsa-let-7a-1	59097	12311.9
hsa-let-7a-1	13545	5658.17
hsa-let-7a-1	16397	4196.08
hsa-let-7a-1	26715	6825.3
hsa-let-7a-1	12155	6573.53
hsa-let-7a-1	63450	10236.3
hsa-let-7a-1	11861	4676.38
hsa-let-7a-1	52372	8145.76
hsa-let-7a-1	28327	7368.32
hsa-let-7a-1	32128	7122.68
hsa-let-7a-1	44785	6750.55
hsa-let-7a-1	18916	4251.37
hsa-let-7a-1	21349	5246.24
hsa-let-7a-1	81027	10672.9
hsa-let-7a-1	9336	6642.2
hsa-let-7a-1	5631	3553.53
hsa-let-7a-1	29742	9140.04
hsa-let-7a-1	16420	5870.72
hsa-let-7a-1	58941	9933.52
hsa-let-7a-1	35685	5276.03
hsa-let-7a-1	12236	14662.6
hsa-let-7a-1	19842	6538.06
hsa-let-7a-1	53165	7689.39
hsa-let-7a-1	7779	5098.77
hsa-let-7a-1	5258	4049.51
hsa-let-7a-1	39714	12852.4
hsa-let-7a-1	63972	14706.1
hsa-let-7a-1	82508	15455.7
hsa-let-7a-1	44340	6391.79
hsa-let-7a-1	52368	5813.23
hsa-let-7a-1	2942	5537.13
hsa-let-7a-1	75324	8665.06
hsa-let-7a-1	30339	4086.98
hsa-let-7a-1	25957	4672.81
hsa-let-7a-1	33461	10119.4
hsa-let-7a-1	60210	12953.5
hsa-let-7a-1	3277	3265.3
hsa-let-7a-1	48425	16187.7
hsa-let-7a-1	36511	26121.1
hsa-let-7a-1	20945	5989.9
hsa-let-7a-1	23371	8434.5
hsa-let-7a-1	4671	7782.55
hsa-let-7a-1	32982	6644.36
hsa-let-7a-1	14726	2911.35
hsa-let-7a-1	88592	6949.81
hsa-let-7a-1	100491	15317.7
hsa-let-7a-1	44326	6021.14
hsa-let-7a-1	47870	10528.8
hsa-let-7a-1	75441	11835.1
hsa-let-7a-1	13432	9388.82
hsa-let-7a-1	17447	5275.33
hsa-let-7a-1	3118	1732.94
hsa-let-7a-1	26194	11209.5
hsa-let-7a-1	42742	9184.22
hsa-let-7a-1	8656	7002.73
hsa-let-7a-1	32074	6947.84
hsa-let-7a-1	32836	13921.7
hsa-let-7a-1	33530	6318.26
hsa-let-7a-1	16027	6664.4
hsa-let-7a-1	59059	7881.03
hsa-let-7a-1	8492	8216.4
hsa-let-7a-1	19992	4666.15
hsa-let-7a-1	17597	5440.57
hsa-let-7a-1	37084	7650.52
hsa-let-7a-1	45072	9079.44
hsa-let-7a-1	35115	10295
hsa-let-7a-1	18710	4864.88
hsa-let-7a-1	30955	5968.58
hsa-let-7a-1	9636	4528.02
hsa-let-7a-1	30835	10585.9
hsa-let-7a-1	5171	2840.4
hsa-let-7a-1	44329	6423.81
hsa-let-7a-1	34757	4418.27
hsa-let-7a-1	39099	6519.52
hsa-let-7a-1	62928	15968.7
hsa-let-7a-1	17904	8059.5
hsa-let-7a-1	7694	3262
hsa-let-7a-1	52756	17304.1
hsa-let-7a-1	9932	9952.57
hsa-let-7a-1	68469	14611.2
hsa-let-7a-1	19951	7246.72
hsa-let-7a-1	26198	6726.63
hsa-let-7a-1	17431	7032.79
hsa-let-7a-1	17105	5883.65
hsa-let-7a-1	57680	12560.7
hsa-let-7a-1	30331	7218.76
hsa-let-7a-1	22770	9658.78
hsa-let-7a-1	36581	8534.63
hsa-let-7a-1	70404	12177.2
hsa-let-7a-1	31936	9664.66
hsa-let-7a-1	28415	8542.93
hsa-let-7a-1	22535	5251.92
hsa-let-7a-1	29288	7445.15
hsa-let-7a-1	46430	7364.97
hsa-let-7a-1	4721	3362.31
hsa-let-7a-1	21377	4938.37
hsa-let-7a-1	42769	12226.4
hsa-let-7a-1	26937	8648.46
hsa-let-7a-1	81734	15248.5
hsa-let-7a-1	9982	6152.36
hsa-let-7a-1	7282	5623.35
hsa-let-7a-1	67201	15568.9
hsa-let-7a-1	32192	5282.1
hsa-let-7a-1	5236	3568.59
hsa-let-7a-1	50459	12551.9
hsa-let-7a-1	33768	7575.07
hsa-let-7a-1	5358	4651.77
hsa-let-7a-1	25367	5240.51
hsa-let-7a-1	5076	3244.64
hsa-let-7a-1	56875	7622.69
hsa-let-7a-1	17123	13677.8
hsa-let-7a-1	2749	2481.85
hsa-let-7a-1	6177	6204.73
hsa-let-7a-1	20807	13024.2
hsa-let-7a-1	49185	12998.6
hsa-let-7a-1	64473	6868.12
hsa-let-7a-1	61747	6584.05
hsa-let-7a-1	13353	4074.84
hsa-let-7a-2	43518	10636.3
hsa-let-7a-2	8962	3081.68
hsa-let-7a-2	12394	4045.42
hsa-let-7a-2	8702	5922.58
hsa-let-7a-2	14867	5468.41
hsa-let-7a-2	5574	7822.05
hsa-let-7a-2	53050	13198.8
hsa-let-7a-2	20196	5125.44
hsa-let-7a-2	28512	7100.22
hsa-let-7a-2	28399	9985.32
hsa-let-7a-2	150590	11945.3
hsa-let-7a-2	24889	5919.08
hsa-let-7a-2	46594	13572.5
hsa-let-7a-2	37441	17702.4
hsa-let-7a-2	25358	9317.66
hsa-let-7a-2	6962	3936.7
hsa-let-7a-2	39948	5683.45
hsa-let-7a-2	18171	6524.57
hsa-let-7a-2	30759	6233.34
hsa-let-7a-2	152749	10528.1
hsa-let-7a-2	52110	12875.2
hsa-let-7a-2	18615	10179.7
hsa-let-7a-2	62562	10197.6
hsa-let-7a-2	26442	6702.44
hsa-let-7a-2	91765	8563.72
hsa-let-7a-2	28417	2935.2
hsa-let-7a-2	9787	5202.84
hsa-let-7a-2	35545	6784.58
hsa-let-7a-2	37392	7235.02
hsa-let-7a-2	24197	9423
hsa-let-7a-2	18691	9523.63
hsa-let-7a-2	24147	7875.48
hsa-let-7a-2	25367	4867.73
hsa-let-7a-2	34323	20063.4
hsa-let-7a-2	27160	7795.72
hsa-let-7a-2	71148	6400.98
hsa-let-7a-2	22790	9838.95
hsa-let-7a-2	28826	4562.91
hsa-let-7a-2	33560	12432.5
hsa-let-7a-2	81240	11961.8
hsa-let-7a-2	20361	6541.05
hsa-let-7a-2	6170	2735.24
hsa-let-7a-2	22114	5271.59
hsa-let-7a-2	52764	6580.95
hsa-let-7a-2	48063	5149.56
hsa-let-7a-2	33009	8598.68
hsa-let-7a-2	7230	7395.86
hsa-let-7a-2	70160	5025.14
hsa-let-7a-2	38088	8823.07
hsa-let-7a-2	5270	3022.01
hsa-let-7a-2	38370	9556.84
hsa-let-7a-2	12521	5020.58
hsa-let-7a-2	30916	7404.51
hsa-let-7a-2	42234	10116.5
hsa-let-7a-2	77400	6483.69
hsa-let-7a-2	12716	4240.78
hsa-let-7a-2	20989	28674.2
hsa-let-7a-2	7243	3324.23
hsa-let-7a-2	14963	7517.17
hsa-let-7a-2	23324	20461
hsa-let-7a-2	38748	9218.03
hsa-let-7a-2	6885	3965.6
hsa-let-7a-2	8120	3727.97
hsa-let-7a-2	9644	7186.17
hsa-let-7a-2	52308	6075.59
hsa-let-7a-2	27249	9424.9
hsa-let-7a-2	17820	8156.7
hsa-let-7a-2	55493	8669.87
hsa-let-7a-2	69744	3997.07
hsa-let-7a-2	57325	14616.3
hsa-let-7a-2	15460	7071.62
hsa-let-7a-2	13000	13233.8
hsa-let-7a-2	48306	12832.8
hsa-let-7a-2	50055	8677.76
hsa-let-7a-2	36009	12745.7
hsa-let-7a-2	58782	5505.88
hsa-let-7a-2	19602	4901.89
hsa-let-7a-2	10596	5229.02
hsa-let-7a-2	49407	11856.9
hsa-let-7a-2	8219	3249.72
hsa-let-7a-2	16155	6016.03
hsa-let-7a-2	34401	6644.42
hsa-let-7a-2	57974	10533.7
hsa-let-7a-2	23567	6119.27
hsa-let-7a-2	35289	5502.85
hsa-let-7a-2	8487	4321.42
hsa-let-7a-2	61789	16453.5
hsa-let-7a-2	29382	7704.24
hsa-let-7a-2	25618	10936.1
hsa-let-7a-2	15249	8679.61
hsa-let-7a-2	5128	3518.22
hsa-let-7a-2	56149	8055.28
hsa-let-7a-2	50828	13311.4
hsa-let-7a-2	39942	7509.88
hsa-let-7a-2	41589	4103.06
hsa-let-7a-2	24637	5982.27
hsa-let-7a-2	22493	7675.35
hsa-let-7a-2	8267	3958.53
hsa-let-7a-2	38039	5634.06
hsa-let-7a-2	8988	3524.62
hsa-let-7a-2	15749	10736.6
hsa-let-7a-2	19951	5964.52
hsa-let-7a-2	19098	4570.55
hsa-let-7a-2	28691	6518.72
hsa-let-7a-2	23289	8935.49
hsa-let-7a-2	61006	13763.5
hsa-let-7a-2	33050	8758.38
hsa-let-7a-2	6507	2760.99
hsa-let-7a-2	51136	7449.6
hsa-let-7a-2	57884	30875
hsa-let-7a-2	15622	5893.97
hsa-let-7a-2	22063	3953.5
hsa-let-7a-2	30098	8134.61
hsa-let-7a-2	15362	10253
hsa-let-7a-2	45231	9394.57
hsa-let-7a-2	5024	3449.32
hsa-let-7a-2	4743	3530.96
hsa-let-7a-2	24827	12535
hsa-let-7a-2	4577	3193.16
hsa-let-7a-2	6135	2970.87
hsa-let-7a-2	4703	3720.3
hsa-let-7a-2	34786	7387.34
hsa-let-7a-2	33789	12306.5
hsa-let-7a-2	40179	10971.2
hsa-let-7a-2	27200	4404.92
hsa-let-7a-2	30564	5919.07
hsa-let-7a-2	31982	8804.78
hsa-let-7a-2	14796	6183.26
hsa-let-7a-2	13153	9805.89
hsa-let-7a-2	43063	15509.4
hsa-let-7a-2	22995	6917.53
hsa-let-7a-2	37073	9580.82
hsa-let-7a-2	18773	5820.87
hsa-let-7a-2	37936	11242.7
hsa-let-7a-2	5644	7776.31
hsa-let-7a-2	52490	8546.39
hsa-let-7a-2	39027	6392.21
hsa-let-7a-2	12764	4201.98
hsa-let-7a-2	49798	14270.4
hsa-let-7a-2	25036	11441
hsa-let-7a-2	29249	4533.46
hsa-let-7a-2	13484	5572.14
hsa-let-7a-2	18179	6822.49
hsa-let-7a-2	23186	5976.08
hsa-let-7a-2	3340	3123.13
hsa-let-7a-2	63707	4504.38
hsa-let-7a-2	18168	5136.18
hsa-let-7a-2	8799	3981.03
hsa-let-7a-2	33734	9518.85
hsa-let-7a-2	25099	5924.28
hsa-let-7a-2	6500	7155.47
hsa-let-7a-2	20037	5014.21
hsa-let-7a-2	13742	4300.16
hsa-let-7a-2	34261	12030.9
hsa-let-7a-2	67455	14410.6
hsa-let-7a-2	22512	8367.91
hsa-let-7a-2	20389	6021.19
hsa-let-7a-2	45988	10175.9
hsa-let-7a-2	32250	10595.7
hsa-let-7a-2	6668	6065.18
hsa-let-7a-2	40558	4960.46
hsa-let-7a-2	31171	7911.98
hsa-let-7a-2	30854	5100.33
hsa-let-7a-2	29683	6732.95
hsa-let-7a-2	35445	7579.06
hsa-let-7a-2	15606	9121.27
hsa-let-7a-2	50929	20186.8
hsa-let-7a-2	22656	12346.5
hsa-let-7a-2	5282	2962.97
hsa-let-7a-2	27327	4648.7
hsa-let-7a-2	11000	3396.27
hsa-let-7a-2	52560	10308
hsa-let-7a-2	20366	6379.24
hsa-let-7a-2	8483	6729.5
hsa-let-7a-2	53074	7047.92
hsa-let-7a-2	74126	9093.61
hsa-let-7a-2	53053	20023.3
hsa-let-7a-2	47723	13579.7
hsa-let-7a-2	17833	7148.01
hsa-let-7a-2	11787	5407.56
hsa-let-7a-2	60892	8581.45
hsa-let-7a-2	30028	8479.43
hsa-let-7a-2	38638	7087.06
hsa-let-7a-2	51594	11063.6
hsa-let-7a-2	15451	6126.7
hsa-let-7a-2	39323	11492.9
hsa-let-7a-2	28928	6873.55
hsa-let-7a-2	26193	11521.1
hsa-let-7a-2	22042	11277.6
hsa-let-7a-2	58573	10885.7
hsa-let-7a-2	19745	4232.67
hsa-let-7a-2	86307	16259.1
hsa-let-7a-2	13696	6799.78
hsa-let-7a-2	18630	5038.28
hsa-let-7a-2	25334	6931.79
hsa-let-7a-2	29238	14814.4
hsa-let-7a-2	20343	8766.12
hsa-let-7a-2	44338	5655.44
hsa-let-7a-2	16500	6303.63
hsa-let-7a-2	17116	5833.87
hsa-let-7a-2	77153	13518
hsa-let-7a-2	85741	16169.9
hsa-let-7a-2	12341	5698.64
hsa-let-7a-2	14395	9533.55
hsa-let-7a-2	10246	5041.22
hsa-let-7a-2	14860	8264.82
hsa-let-7a-2	37434	7723.19
hsa-let-7a-2	7915	2865.58
hsa-let-7a-2	89573	17078.2
hsa-let-7a-2	46764	9657.53
hsa-let-7a-2	48650	16851.6
hsa-let-7a-2	28394	15921.6
hsa-let-7a-2	5099	4216.68
hsa-let-7a-2	74250	15168.7
hsa-let-7a-2	12552	8514.19
hsa-let-7a-2	9009	3947.2
hsa-let-7a-2	73245	13727
hsa-let-7a-2	20335	4734.34
hsa-let-7a-2	15841	5110.8
hsa-let-7a-2	80957	6962.98
hsa-let-7a-2	27709	7784.94
hsa-let-7a-2	12897	4874.31
hsa-let-7a-2	45832	13738.7
hsa-let-7a-2	53943	10979
hsa-let-7a-2	19116	10758.3
hsa-let-7a-2	16297	4661.32
hsa-let-7a-2	27156	15871.2
hsa-let-7a-2	41181	12553
hsa-let-7a-2	11523	5206.67
hsa-let-7a-2	19190	7100.59
hsa-let-7a-2	16297	8648.79
hsa-let-7a-2	22728	10876
hsa-let-7a-2	85715	12964.8
hsa-let-7a-2	56916	4918.68
hsa-let-7a-2	33125	10279.2
hsa-let-7a-2	7985	4980.98
hsa-let-7a-2	15015	5371.23
hsa-let-7a-2	15559	7517
hsa-let-7a-2	6114	4691.98
hsa-let-7a-2	13442	2657.6
hsa-let-7a-2	27338	10438
hsa-let-7a-2	23825	7257.72
hsa-let-7a-2	3372	5980.22
hsa-let-7a-2	35374	15866.7
hsa-let-7a-2	59677	5404.76
hsa-let-7a-2	31153	3587.32
hsa-let-7a-2	8646	5475.59
hsa-let-7a-2	22051	6500.41
hsa-let-7a-2	79941	6468.28
hsa-let-7a-2	4120	2507.51
hsa-let-7a-2	44524	10130.6
hsa-let-7a-2	67046	15099.4
hsa-let-7a-2	47274	21501
hsa-let-7a-2	12629	7544.93
hsa-let-7a-2	50960	4643.94
hsa-let-7a-2	35794	4094.12
hsa-let-7a-2	66578	9823.78
hsa-let-7a-2	22106	6108.96
hsa-let-7a-2	5691	3390.51
hsa-let-7a-2	15498	5060.84
hsa-let-7a-2	55841	11471.2
hsa-let-7a-2	38580	11373.7
hsa-let-7a-2	30028	8129.8
hsa-let-7a-2	39764	11677.2
hsa-let-7a-2	92346	13430.8
hsa-let-7a-2	30331	10177.8
hsa-let-7a-2	46866	10293.5
hsa-let-7a-2	28522	5029.5
hsa-let-7a-2	19409	9550.92
hsa-let-7a-2	33408	6840.81
hsa-let-7a-2	5151	4947.17
hsa-let-7a-2	36388	8888.5
hsa-let-7a-2	25518	9243.69
hsa-let-7a-2	14487	3934.14
hsa-let-7a-2	19489	9299.07
hsa-let-7a-2	32561	12674.4
hsa-let-7a-2	3725	3301.77
hsa-let-7a-2	23291	6717.28
hsa-let-7a-2	14878	5689.24
hsa-let-7a-2	21246	11158.9
hsa-let-7a-2	52689	18896.6
hsa-let-7a-2	37655	5343.1
hsa-let-7a-2	25775	13569.7
hsa-let-7a-2	40183	11078.2
hsa-let-7a-2	8226	5653.34
hsa-let-7a-2	5166	4520.45
hsa-let-7a-2	30545	8240.06
hsa-let-7a-2	16739	11322.7
hsa-let-7a-2	30626	12136.6
hsa-let-7a-2	43794	9480.2
hsa-let-7a-2	37562	7681.26
hsa-let-7a-2	53644	25528.7
hsa-let-7a-2	41833	6770.84
hsa-let-7a-2	44834	8561.68
hsa-let-7a-2	21280	5714.86
hsa-let-7a-2	39252	6996.76
hsa-let-7a-2	56858	12890.8
hsa-let-7a-2	40365	17301.7
hsa-let-7a-2	37179	3583.13
hsa-let-7a-2	26691	7818.48
hsa-let-7a-2	17252	5587.84
hsa-let-7a-2	17948	4412.94
hsa-let-7a-2	36336	17026.3
hsa-let-7a-2	16574	8331.33
hsa-let-7a-2	35045	7501.56
hsa-let-7a-2	18277	5212.62
hsa-let-7a-2	75460	6729.75
hsa-let-7a-2	59299	12354
hsa-let-7a-2	13576	5671.12
hsa-let-7a-2	15909	4071.2
hsa-let-7a-2	26569	6788
hsa-let-7a-2	11919	6445.9
hsa-let-7a-2	63218	10198.9
hsa-let-7a-2	11808	4655.48
hsa-let-7a-2	52447	8157.43
hsa-let-7a-2	27937	7266.88
hsa-let-7a-2	32199	7138.42
hsa-let-7a-2	45118	6800.75
hsa-let-7a-2	18774	4219.45
hsa-let-7a-2	21183	5205.45
hsa-let-7a-2	81444	10727.8
hsa-let-7a-2	9252	6582.43
hsa-let-7a-2	5595	3530.81
hsa-let-7a-2	29969	9209.8
hsa-let-7a-2	16452	5882.16
hsa-let-7a-2	58638	9882.45
hsa-let-7a-2	35215	5206.54
hsa-let-7a-2	12272	14705.8
hsa-let-7a-2	19964	6578.26
hsa-let-7a-2	52745	7628.64
hsa-let-7a-2	7780	5099.42
hsa-let-7a-2	5365	4131.91
hsa-let-7a-2	39416	12756
hsa-let-7a-2	64067	14727.9
hsa-let-7a-2	82507	15455.5
hsa-let-7a-2	44751	6451.04
hsa-let-7a-2	52336	5809.68
hsa-let-7a-2	2895	5448.67
hsa-let-7a-2	75198	8650.56
hsa-let-7a-2	30072	4051.01
hsa-let-7a-2	26031	4686.14
hsa-let-7a-2	33304	10072
hsa-let-7a-2	60178	12946.7
hsa-let-7a-2	3350	3338.04
hsa-let-7a-2	48897	16345.5
hsa-let-7a-2	36422	26057.4
hsa-let-7a-2	20832	5957.59
hsa-let-7a-2	23244	8388.67
hsa-let-7a-2	4640	7730.9
hsa-let-7a-2	32618	6571.03
hsa-let-7a-2	14717	2909.57
hsa-let-7a-2	88049	6907.21
hsa-let-7a-2	100939	15386
hsa-let-7a-2	44035	5981.61
hsa-let-7a-2	48330	10630
hsa-let-7a-2	74966	11760.6
hsa-let-7a-2	13507	9441.25
hsa-let-7a-2	17518	5296.8
hsa-let-7a-2	2951	1640.12
hsa-let-7a-2	26277	11245
hsa-let-7a-2	42925	9223.54
hsa-let-7a-2	8622	6975.23
hsa-let-7a-2	31969	6925.09
hsa-let-7a-2	33099	14033.2
hsa-let-7a-2	33230	6261.73
hsa-let-7a-2	15920	6619.9
hsa-let-7a-2	59069	7882.37
hsa-let-7a-2	8385	8112.87
hsa-let-7a-2	19882	4640.48
hsa-let-7a-2	17494	5408.72
hsa-let-7a-2	37011	7635.46
hsa-let-7a-2	45114	9087.9
hsa-let-7a-2	35059	10278.6
hsa-let-7a-2	18562	4826.39
hsa-let-7a-2	31140	6004.25
hsa-let-7a-2	9416	4424.64
hsa-let-7a-2	30537	10483.6
hsa-let-7a-2	5079	2789.86
hsa-let-7a-2	44598	6462.79
hsa-let-7a-2	34860	4431.36
hsa-let-7a-2	39136	6525.69
hsa-let-7a-2	62791	15934
hsa-let-7a-2	17630	7936.16
hsa-let-7a-2	7777	3297.19
hsa-let-7a-2	52810	17321.8
hsa-let-7a-2	9709	9729.11
hsa-let-7a-2	68203	14554.5
hsa-let-7a-2	20076	7292.12
hsa-let-7a-2	25826	6631.12
hsa-let-7a-2	17336	6994.46
hsa-let-7a-2	16858	5798.69
hsa-let-7a-2	57214	12459.3
hsa-let-7a-2	30286	7208.05
hsa-let-7a-2	22789	9666.84
hsa-let-7a-2	36687	8559.36
hsa-let-7a-2	69893	12088.9
hsa-let-7a-2	31718	9598.68
hsa-let-7a-2	28794	8656.87
hsa-let-7a-2	22440	5229.78
hsa-let-7a-2	29085	7393.55
hsa-let-7a-2	46097	7312.14
hsa-let-7a-2	4612	3284.68
hsa-let-7a-2	21595	4988.73
hsa-let-7a-2	42668	12197.5
hsa-let-7a-2	27095	8699.19
hsa-let-7a-2	82440	15380.2
hsa-let-7a-2	9637	5939.72
hsa-let-7a-2	7170	5536.86
hsa-let-7a-2	67090	15543.2
hsa-let-7a-2	32009	5252.07
hsa-let-7a-2	5098	3474.53
hsa-let-7a-2	50613	12590.2
hsa-let-7a-2	33550	7526.16
hsa-let-7a-2	5132	4455.56
hsa-let-7a-2	25318	5230.38
hsa-let-7a-2	5025	3212.04
hsa-let-7a-2	56760	7607.28
hsa-let-7a-2	17241	13772
hsa-let-7a-2	2830	2554.97
hsa-let-7a-2	6266	6294.13
hsa-let-7a-2	20654	12928.4
hsa-let-7a-2	49160	12992
hsa-let-7a-2	64991	6923.31
hsa-let-7a-2	61717	6580.85
hsa-let-7a-2	13269	4049.21
hsa-let-7a-3	43765	10696.7
hsa-let-7a-3	9110	3132.57
hsa-let-7a-3	12617	4118.21
hsa-let-7a-3	8757	5960.01
hsa-let-7a-3	15110	5557.8
hsa-let-7a-3	5563	7806.61
hsa-let-7a-3	52786	13133.2
hsa-let-7a-3	20142	5111.74
hsa-let-7a-3	28808	7173.93
hsa-let-7a-3	28632	10067.2
hsa-let-7a-3	150972	11975.6
hsa-let-7a-3	25312	6019.68
hsa-let-7a-3	46447	13529.6
hsa-let-7a-3	36872	17433.4
hsa-let-7a-3	26134	9602.79
hsa-let-7a-3	6998	3957.05
hsa-let-7a-3	40260	5727.83
hsa-let-7a-3	17887	6422.6
hsa-let-7a-3	31312	6345.41
hsa-let-7a-3	154044	10617.4
hsa-let-7a-3	52339	12931.8
hsa-let-7a-3	18859	10313.1
hsa-let-7a-3	63247	10309.2
hsa-let-7a-3	26673	6761
hsa-let-7a-3	91339	8523.97
hsa-let-7a-3	28874	2982.41
hsa-let-7a-3	9696	5154.46
hsa-let-7a-3	35816	6836.3
hsa-let-7a-3	37752	7304.68
hsa-let-7a-3	24203	9425.33
hsa-let-7a-3	18689	9522.62
hsa-let-7a-3	24153	7877.44
hsa-let-7a-3	25579	4908.41
hsa-let-7a-3	34316	20059.3
hsa-let-7a-3	27540	7904.79
hsa-let-7a-3	71726	6452.98
hsa-let-7a-3	22670	9787.14
hsa-let-7a-3	28976	4586.65
hsa-let-7a-3	33460	12395.4
hsa-let-7a-3	81971	12069.4
hsa-let-7a-3	20086	6452.71
hsa-let-7a-3	6116	2711.3
hsa-let-7a-3	21876	5214.85
hsa-let-7a-3	53168	6631.34
hsa-let-7a-3	48079	5151.28
hsa-let-7a-3	33611	8755.5
hsa-let-7a-3	7182	7346.76
hsa-let-7a-3	70366	5039.89
hsa-let-7a-3	38224	8854.57
hsa-let-7a-3	5397	3094.84
hsa-let-7a-3	39395	9812.14
hsa-let-7a-3	12905	5174.56
hsa-let-7a-3	31215	7476.12
hsa-let-7a-3	42969	10292.6
hsa-let-7a-3	77610	6501.28
hsa-let-7a-3	12606	4204.1
hsa-let-7a-3	21061	28772.5
hsa-let-7a-3	7324	3361.41
hsa-let-7a-3	14741	7405.64
hsa-let-7a-3	23202	20354
hsa-let-7a-3	39366	9365.05
hsa-let-7a-3	6951	4003.62
hsa-let-7a-3	8194	3761.94
hsa-let-7a-3	9796	7299.43
hsa-let-7a-3	53591	6224.61
hsa-let-7a-3	27155	9392.39
hsa-let-7a-3	18104	8286.69
hsa-let-7a-3	55092	8607.22
hsa-let-7a-3	70086	4016.67
hsa-let-7a-3	57668	14703.8
hsa-let-7a-3	15329	7011.7
hsa-let-7a-3	13299	13538.2
hsa-let-7a-3	48638	12921
hsa-let-7a-3	50145	8693.36
hsa-let-7a-3	35957	12727.2
hsa-let-7a-3	59181	5543.25
hsa-let-7a-3	19739	4936.15
hsa-let-7a-3	10405	5134.76
hsa-let-7a-3	49585	11899.6
hsa-let-7a-3	8308	3284.91
hsa-let-7a-3	16011	5962.41
hsa-let-7a-3	34702	6702.56
hsa-let-7a-3	58439	10618.2
hsa-let-7a-3	23749	6166.53
hsa-let-7a-3	35661	5560.86
hsa-let-7a-3	8438	4296.47
hsa-let-7a-3	61753	16443.9
hsa-let-7a-3	29232	7664.91
hsa-let-7a-3	25981	11091
hsa-let-7a-3	15353	8738.81
hsa-let-7a-3	5112	3507.24
hsa-let-7a-3	55766	8000.33
hsa-let-7a-3	51556	13502.1
hsa-let-7a-3	40288	7574.94
hsa-let-7a-3	41912	4134.93
hsa-let-7a-3	24309	5902.62
hsa-let-7a-3	22502	7678.42
hsa-let-7a-3	8429	4036.11
hsa-let-7a-3	38656	5725.44
hsa-let-7a-3	9137	3583.05
hsa-let-7a-3	15617	10646.6
hsa-let-7a-3	20111	6012.36
hsa-let-7a-3	19350	4630.86
hsa-let-7a-3	28715	6524.17
hsa-let-7a-3	23371	8966.95
hsa-let-7a-3	61697	13919.4
hsa-let-7a-3	33210	8800.78
hsa-let-7a-3	6675	2832.28
hsa-let-7a-3	51830	7550.71
hsa-let-7a-3	58853	31391.9
hsa-let-7a-3	15825	5970.56
hsa-let-7a-3	22291	3994.35
hsa-let-7a-3	30154	8149.75
hsa-let-7a-3	15427	10296.4
hsa-let-7a-3	45455	9441.09
hsa-let-7a-3	5002	3434.22
hsa-let-7a-3	4853	3612.86
hsa-let-7a-3	25080	12662.7
hsa-let-7a-3	4740	3306.88
hsa-let-7a-3	6253	3028.02
hsa-let-7a-3	4605	3642.78
hsa-let-7a-3	35231	7481.85
hsa-let-7a-3	33962	12369.5
hsa-let-7a-3	40300	11004.2
hsa-let-7a-3	27652	4478.12
hsa-let-7a-3	30342	5876.08
hsa-let-7a-3	32496	8946.28
hsa-let-7a-3	14888	6221.71
hsa-let-7a-3	13270	9893.11
hsa-let-7a-3	43112	15527.1
hsa-let-7a-3	23354	7025.52
hsa-let-7a-3	36984	9557.82
hsa-let-7a-3	18907	5862.42
hsa-let-7a-3	38065	11281
hsa-let-7a-3	5697	7849.33
hsa-let-7a-3	52745	8587.91
hsa-let-7a-3	39755	6511.45
hsa-let-7a-3	12725	4189.14
hsa-let-7a-3	49729	14250.7
hsa-let-7a-3	25249	11538.4
hsa-let-7a-3	29068	4505.41
hsa-let-7a-3	13869	5731.24
hsa-let-7a-3	18645	6997.38
hsa-let-7a-3	23434	6040
hsa-let-7a-3	3343	3125.94
hsa-let-7a-3	64543	4563.48
hsa-let-7a-3	18259	5161.91
hsa-let-7a-3	8969	4057.94
hsa-let-7a-3	34116	9626.64
hsa-let-7a-3	25668	6058.59
hsa-let-7a-3	6402	7047.59
hsa-let-7a-3	20273	5073.27
hsa-let-7a-3	14036	4392.16
hsa-let-7a-3	34443	12094.8
hsa-let-7a-3	67819	14488.4
hsa-let-7a-3	22918	8518.83
hsa-let-7a-3	20313	5998.75
hsa-let-7a-3	46248	10233.4
hsa-let-7a-3	32791	10773.4
hsa-let-7a-3	6967	6337.15
hsa-let-7a-3	41245	5044.48
hsa-let-7a-3	31559	8010.46
hsa-let-7a-3	30774	5087.1
hsa-let-7a-3	30013	6807.8
hsa-let-7a-3	35601	7612.42
hsa-let-7a-3	15606	9121.27
hsa-let-7a-3	51338	20348.9
hsa-let-7a-3	22587	12308.9
hsa-let-7a-3	5375	3015.14
hsa-let-7a-3	26729	4546.97
hsa-let-7a-3	11036	3407.38
hsa-let-7a-3	52618	10319.4
hsa-let-7a-3	20341	6371.41
hsa-let-7a-3	8413	6673.97
hsa-let-7a-3	53216	7066.78
hsa-let-7a-3	74173	9099.37
hsa-let-7a-3	52997	20002.2
hsa-let-7a-3	47577	13538.2
hsa-let-7a-3	17800	7134.79
hsa-let-7a-3	11845	5434.17
hsa-let-7a-3	61001	8596.81
hsa-let-7a-3	29969	8462.77
hsa-let-7a-3	38500	7061.75
hsa-let-7a-3	51775	11102.4
hsa-let-7a-3	15741	6241.7
hsa-let-7a-3	39605	11575.3
hsa-let-7a-3	29236	6946.73
hsa-let-7a-3	26213	11529.9
hsa-let-7a-3	22216	11366.6
hsa-let-7a-3	58857	10938.5
hsa-let-7a-3	19797	4243.81
hsa-let-7a-3	86682	16329.7
hsa-let-7a-3	13771	6837.02
hsa-let-7a-3	18855	5099.12
hsa-let-7a-3	25595	7003.21
hsa-let-7a-3	28953	14670
hsa-let-7a-3	20655	8900.56
hsa-let-7a-3	44500	5676.1
hsa-let-7a-3	16703	6381.18
hsa-let-7a-3	17426	5939.53
hsa-let-7a-3	76925	13478.1
hsa-let-7a-3	85542	16132.4
hsa-let-7a-3	12696	5862.57
hsa-let-7a-3	14434	9559.38
hsa-let-7a-3	10285	5060.41
hsa-let-7a-3	15026	8357.15
hsa-let-7a-3	37665	7770.85
hsa-let-7a-3	8153	2951.75
hsa-let-7a-3	89756	17113.1
hsa-let-7a-3	46158	9532.38
hsa-let-7a-3	49062	16994.3
hsa-let-7a-3	27963	15679.9
hsa-let-7a-3	5251	4342.38
hsa-let-7a-3	74315	15181.9
hsa-let-7a-3	12693	8609.83
hsa-let-7a-3	9251	4053.23
hsa-let-7a-3	73825	13835.7
hsa-let-7a-3	20500	4772.75
hsa-let-7a-3	16357	5277.28
hsa-let-7a-3	80622	6934.16
hsa-let-7a-3	27660	7771.18
hsa-let-7a-3	13010	4917.01
hsa-let-7a-3	45864	13748.3
hsa-let-7a-3	53791	10948
hsa-let-7a-3	19086	10741.4
hsa-let-7a-3	16582	4742.83
hsa-let-7a-3	27211	15903.4
hsa-let-7a-3	41286	12585
hsa-let-7a-3	11493	5193.12
hsa-let-7a-3	19760	7311.5
hsa-let-7a-3	16438	8723.62
hsa-let-7a-3	22836	10927.7
hsa-let-7a-3	85792	12976.4
hsa-let-7a-3	56966	4923
hsa-let-7a-3	33005	10242
hsa-let-7a-3	8073	5035.88
hsa-let-7a-3	15348	5490.36
hsa-let-7a-3	15570	7522.31
hsa-let-7a-3	6172	4736.49
hsa-let-7a-3	13750	2718.5
hsa-let-7a-3	27137	10361.3
hsa-let-7a-3	23931	7290.01
hsa-let-7a-3	3486	6182.4
hsa-let-7a-3	35494	15920.5
hsa-let-7a-3	59445	5383.75
hsa-let-7a-3	31257	3599.3
hsa-let-7a-3	8769	5553.49
hsa-let-7a-3	22318	6579.12
hsa-let-7a-3	80213	6490.29
hsa-let-7a-3	4136	2517.25
hsa-let-7a-3	44683	10166.8
hsa-let-7a-3	68013	15317.2
hsa-let-7a-3	47595	21647
hsa-let-7a-3	12633	7547.32
hsa-let-7a-3	51417	4685.59
hsa-let-7a-3	36089	4127.86
hsa-let-7a-3	67149	9908.03
hsa-let-7a-3	22172	6127.2
hsa-let-7a-3	5766	3435.19
hsa-let-7a-3	15667	5116.03
hsa-let-7a-3	55832	11469.4
hsa-let-7a-3	38386	11316.5
hsa-let-7a-3	30061	8138.73
hsa-let-7a-3	40061	11764.4
hsa-let-7a-3	93117	13542.9
hsa-let-7a-3	30754	10319.7
hsa-let-7a-3	46691	10255.1
hsa-let-7a-3	29037	5120.32
hsa-let-7a-3	19484	9587.83
hsa-let-7a-3	33694	6899.38
hsa-let-7a-3	5222	5015.36
hsa-let-7a-3	36635	8948.84
hsa-let-7a-3	25906	9384.24
hsa-let-7a-3	14632	3973.51
hsa-let-7a-3	19166	9144.96
hsa-let-7a-3	33277	12953.1
hsa-let-7a-3	3900	3456.88
hsa-let-7a-3	23457	6765.16
hsa-let-7a-3	14458	5528.64
hsa-let-7a-3	21116	11090.6
hsa-let-7a-3	52509	18832
hsa-let-7a-3	37711	5351.04
hsa-let-7a-3	26057	13718.2
hsa-let-7a-3	40028	11035.4
hsa-let-7a-3	8356	5742.69
hsa-let-7a-3	5170	4523.95
hsa-let-7a-3	30922	8341.76
hsa-let-7a-3	16724	11312.5
hsa-let-7a-3	30623	12135.4
hsa-let-7a-3	44205	9569.17
hsa-let-7a-3	38051	7781.25
hsa-let-7a-3	53868	25635.3
hsa-let-7a-3	42108	6815.35
hsa-let-7a-3	44830	8560.91
hsa-let-7a-3	21409	5749.5
hsa-let-7a-3	39567	7052.91
hsa-let-7a-3	56854	12889.9
hsa-let-7a-3	40051	17167.1
hsa-let-7a-3	37379	3602.4
hsa-let-7a-3	27027	7916.9
hsa-let-7a-3	17295	5601.77
hsa-let-7a-3	18489	4545.96
hsa-let-7a-3	36541	17122.4
hsa-let-7a-3	16889	8489.67
hsa-let-7a-3	35233	7541.8
hsa-let-7a-3	18208	5192.95
hsa-let-7a-3	75584	6740.81
hsa-let-7a-3	60123	12525.7
hsa-let-7a-3	13867	5792.68
hsa-let-7a-3	16606	4249.57
hsa-let-7a-3	26947	6884.57
hsa-let-7a-3	12194	6594.62
hsa-let-7a-3	63757	10285.9
hsa-let-7a-3	11603	4574.66
hsa-let-7a-3	52944	8234.73
hsa-let-7a-3	28279	7355.84
hsa-let-7a-3	32414	7186.09
hsa-let-7a-3	45598	6873.1
hsa-let-7a-3	19400	4360.15
hsa-let-7a-3	21577	5302.27
hsa-let-7a-3	81629	10752.2
hsa-let-7a-3	9424	6704.81
hsa-let-7a-3	5715	3606.54
hsa-let-7a-3	30073	9241.76
hsa-let-7a-3	16580	5927.92
hsa-let-7a-3	59038	9949.86
hsa-let-7a-3	35536	5254
hsa-let-7a-3	12399	14858
hsa-let-7a-3	19855	6542.34
hsa-let-7a-3	53011	7667.12
hsa-let-7a-3	7686	5037.81
hsa-let-7a-3	5416	4171.19
hsa-let-7a-3	39839	12892.9
hsa-let-7a-3	64289	14779
hsa-let-7a-3	82689	15489.6
hsa-let-7a-3	44523	6418.17
hsa-let-7a-3	52312	5807.02
hsa-let-7a-3	2982	5612.42
hsa-let-7a-3	76207	8766.64
hsa-let-7a-3	30507	4109.61
hsa-let-7a-3	25798	4644.19
hsa-let-7a-3	33802	10222.6
hsa-let-7a-3	60452	13005.6
hsa-let-7a-3	3296	3284.24
hsa-let-7a-3	48573	16237.2
hsa-let-7a-3	36423	26058.1
hsa-let-7a-3	21101	6034.52
hsa-let-7a-3	23455	8464.82
hsa-let-7a-3	4844	8070.79
hsa-let-7a-3	32939	6635.7
hsa-let-7a-3	14894	2944.56
hsa-let-7a-3	88283	6925.57
hsa-let-7a-3	101420	15459.3
hsa-let-7a-3	45074	6122.75
hsa-let-7a-3	48159	10592.4
hsa-let-7a-3	74824	11738.3
hsa-let-7a-3	13321	9311.24
hsa-let-7a-3	17491	5288.64
hsa-let-7a-3	3070	1706.26
hsa-let-7a-3	26315	11261.3
hsa-let-7a-3	43131	9267.8
hsa-let-7a-3	8650	6997.88
hsa-let-7a-3	32179	6970.58
hsa-let-7a-3	33324	14128.6
hsa-let-7a-3	33532	6318.63
hsa-let-7a-3	15938	6627.39
hsa-let-7a-3	59592	7952.16
hsa-let-7a-3	8503	8227.04
hsa-let-7a-3	20374	4755.31
hsa-let-7a-3	17605	5443.04
hsa-let-7a-3	36988	7630.71
hsa-let-7a-3	45114	9087.9
hsa-let-7a-3	35151	10305.6
hsa-let-7a-3	18858	4903.36
hsa-let-7a-3	30984	5974.17
hsa-let-7a-3	9540	4482.91
hsa-let-7a-3	30875	10599.7
hsa-let-7a-3	5088	2794.8
hsa-let-7a-3	43981	6373.38
hsa-let-7a-3	35048	4455.26
hsa-let-7a-3	39457	6579.22
hsa-let-7a-3	62647	15897.4
hsa-let-7a-3	17811	8017.64
hsa-let-7a-3	7612	3227.24
hsa-let-7a-3	52947	17366.8
hsa-let-7a-3	9859	9879.42
hsa-let-7a-3	68760	14673.3
hsa-let-7a-3	20199	7336.8
hsa-let-7a-3	26383	6774.13
hsa-let-7a-3	17361	7004.55
hsa-let-7a-3	17344	5965.86
hsa-let-7a-3	57915	12611.9
hsa-let-7a-3	30156	7177.11
hsa-let-7a-3	22695	9626.96
hsa-let-7a-3	36672	8555.86
hsa-let-7a-3	69880	12086.6
hsa-let-7a-3	31922	9660.42
hsa-let-7a-3	29353	8824.94
hsa-let-7a-3	22610	5269.4
hsa-let-7a-3	29014	7375.5
hsa-let-7a-3	46846	7430.95
hsa-let-7a-3	4747	3380.83
hsa-let-7a-3	21945	5069.59
hsa-let-7a-3	42882	12258.7
hsa-let-7a-3	26798	8603.83
hsa-let-7a-3	82552	15401.1
hsa-let-7a-3	10022	6177.01
hsa-let-7a-3	7419	5729.15
hsa-let-7a-3	67386	15611.8
hsa-let-7a-3	32422	5319.84
hsa-let-7a-3	5206	3548.14
hsa-let-7a-3	50761	12627
hsa-let-7a-3	34085	7646.18
hsa-let-7a-3	5210	4523.28
hsa-let-7a-3	25150	5195.68
hsa-let-7a-3	5037	3219.71
hsa-let-7a-3	56868	7621.76
hsa-let-7a-3	17126	13680.2
hsa-let-7a-3	2805	2532.4
hsa-let-7a-3	6227	6254.95
hsa-let-7a-3	20787	13011.7
hsa-let-7a-3	49128	12983.6
hsa-let-7a-3	65127	6937.79
hsa-let-7a-3	61866	6596.74
hsa-let-7a-3	13536	4130.69
