# Supplementary material for: Post-transcriptional control drives Aurora kinase A expression in human cancers
Source: PLoS One. 2024 Nov 11;19(11):e0310625. doi: 10.1371/journal.pone.0310625 (PMC11554201; doi:10.1371/journal.pone.0310625)
Supplement: S1 Data — (ZIP) [file pone.0310625.s006.zip › S1_Data/processed datasets_hsa-let-7a/TCGA-LIHC/Solid Tissue Normal.xls]

## Sheet: Solid Tissue Normal
miRNA_ID	read_count	reads_per_million_miRNA_mapped
hsa-let-7a-1	83238	12052.2
hsa-let-7a-1	120626	15451.3
hsa-let-7a-1	47638	15965.9
hsa-let-7a-1	84281	10335.9
hsa-let-7a-1	26512	10941
hsa-let-7a-1	28422	6923.17
hsa-let-7a-1	38527	7663.35
hsa-let-7a-1	57114	15066.7
hsa-let-7a-1	64376	12786.3
hsa-let-7a-1	38931	6497.62
hsa-let-7a-1	20252	7266.2
hsa-let-7a-1	94321	20604.1
hsa-let-7a-1	55836	12873.8
hsa-let-7a-1	47155	9460.96
hsa-let-7a-1	20868	7192.18
hsa-let-7a-1	83931	14800.4
hsa-let-7a-1	58291	12229.1
hsa-let-7a-1	80415	14343.7
hsa-let-7a-1	146135	21335.1
hsa-let-7a-1	123155	15438.4
hsa-let-7a-1	100036	11245.6
hsa-let-7a-1	34438	10883.6
hsa-let-7a-1	68803	14230
hsa-let-7a-1	63074	9393.74
hsa-let-7a-1	47084	8519.87
hsa-let-7a-1	76169	16506.8
hsa-let-7a-1	115854	13527.9
hsa-let-7a-1	55294	16235.5
hsa-let-7a-1	35812	11639.5
hsa-let-7a-1	74608	16280.4
hsa-let-7a-1	88551	15104.5
hsa-let-7a-1	147122	19015.8
hsa-let-7a-1	118185	16969.8
hsa-let-7a-1	52163	12127.5
hsa-let-7a-1	52614	9583.02
hsa-let-7a-1	31874	7360.25
hsa-let-7a-1	35948	7405.04
hsa-let-7a-1	95863	16805.3
hsa-let-7a-1	41585	7520.26
hsa-let-7a-1	92007	13567.2
hsa-let-7a-1	77183	12579.8
hsa-let-7a-1	56881	10612.7
hsa-let-7a-1	121820	20601.2
hsa-let-7a-2	83203	12047.1
hsa-let-7a-2	120348	15415.7
hsa-let-7a-2	47357	15871.7
hsa-let-7a-2	84181	10323.7
hsa-let-7a-2	26506	10938.5
hsa-let-7a-2	28642	6976.76
hsa-let-7a-2	38653	7688.42
hsa-let-7a-2	56394	14876.8
hsa-let-7a-2	63876	12687
hsa-let-7a-2	38797	6475.25
hsa-let-7a-2	20294	7281.27
hsa-let-7a-2	94192	20575.9
hsa-let-7a-2	55764	12857.2
hsa-let-7a-2	47359	9501.89
hsa-let-7a-2	20697	7133.24
hsa-let-7a-2	83882	14791.8
hsa-let-7a-2	58202	12210.4
hsa-let-7a-2	80384	14338.2
hsa-let-7a-2	146102	21330.2
hsa-let-7a-2	122989	15417.6
hsa-let-7a-2	99931	11233.8
hsa-let-7a-2	34310	10843.2
hsa-let-7a-2	68655	14199.4
hsa-let-7a-2	62012	9235.57
hsa-let-7a-2	46299	8377.83
hsa-let-7a-2	76116	16495.3
hsa-let-7a-2	115834	13525.6
hsa-let-7a-2	54759	16078.4
hsa-let-7a-2	35757	11621.6
hsa-let-7a-2	74229	16197.7
hsa-let-7a-2	88007	15011.7
hsa-let-7a-2	146790	18972.9
hsa-let-7a-2	117792	16913.4
hsa-let-7a-2	51842	12052.9
hsa-let-7a-2	52298	9525.46
hsa-let-7a-2	32110	7414.74
hsa-let-7a-2	35696	7353.13
hsa-let-7a-2	96143	16854.4
hsa-let-7a-2	41460	7497.66
hsa-let-7a-2	91550	13499.8
hsa-let-7a-2	76656	12493.9
hsa-let-7a-2	56741	10586.6
hsa-let-7a-2	121939	20621.3
hsa-let-7a-3	83213	12048.5
hsa-let-7a-3	120411	15423.8
hsa-let-7a-3	47157	15804.7
hsa-let-7a-3	84221	10328.6
hsa-let-7a-3	26454	10917.1
hsa-let-7a-3	28473	6935.59
hsa-let-7a-3	39191	7795.43
hsa-let-7a-3	57002	15037.1
hsa-let-7a-3	63987	12709.1
hsa-let-7a-3	38945	6499.95
hsa-let-7a-3	20582	7384.6
hsa-let-7a-3	93876	20506.9
hsa-let-7a-3	55526	12802.4
hsa-let-7a-3	46925	9414.81
hsa-let-7a-3	20656	7119.11
hsa-let-7a-3	84115	14832.9
hsa-let-7a-3	58451	12262.7
hsa-let-7a-3	80270	14317.9
hsa-let-7a-3	146048	21322.4
hsa-let-7a-3	122917	15408.6
hsa-let-7a-3	100100	11252.8
hsa-let-7a-3	34278	10833
hsa-let-7a-3	68962	14262.9
hsa-let-7a-3	62988	9380.93
hsa-let-7a-3	46787	8466.13
hsa-let-7a-3	76334	16542.5
hsa-let-7a-3	115545	13491.9
hsa-let-7a-3	55339	16248.7
hsa-let-7a-3	35747	11618.4
hsa-let-7a-3	74307	16214.7
hsa-let-7a-3	89319	15235.5
hsa-let-7a-3	146711	18962.7
hsa-let-7a-3	118548	17021.9
hsa-let-7a-3	51775	12037.3
hsa-let-7a-3	52504	9562.98
hsa-let-7a-3	31735	7328.15
hsa-let-7a-3	35983	7412.25
hsa-let-7a-3	95795	16793.4
hsa-let-7a-3	42206	7632.56
hsa-let-7a-3	92334	13615.4
hsa-let-7a-3	76809	12518.9
hsa-let-7a-3	57444	10717.7
hsa-let-7a-3	122897	20783.3
