# Supplementary material for: Post-transcriptional control drives Aurora kinase A expression in human cancers
Source: PLoS One. 2024 Nov 11;19(11):e0310625. doi: 10.1371/journal.pone.0310625 (PMC11554201; doi:10.1371/journal.pone.0310625)
Supplement: S1 Data — (ZIP) [file pone.0310625.s006.zip › S1_Data/processed datasets_hsa-let-7a/TCGA-LIHC/Primary Tumors.xls]

## Sheet: Primary Tumors
miRNA_ID	read_count	reads_per_million_miRNA_mapped
hsa-let-7a-1	17269	8922.3
hsa-let-7a-1	22758	4710.07
hsa-let-7a-1	49428	12678.5
hsa-let-7a-1	74823	16302.9
hsa-let-7a-1	68877	8059.12
hsa-let-7a-1	86660	12803.8
hsa-let-7a-1	16757	5398.1
hsa-let-7a-1	115424	16281.1
hsa-let-7a-1	13368	5381.27
hsa-let-7a-1	165291	17096.1
hsa-let-7a-1	50480	14026.3
hsa-let-7a-1	48252	13762.4
hsa-let-7a-1	9232	5608.06
hsa-let-7a-1	19710	5578.7
hsa-let-7a-1	57710	7995.27
hsa-let-7a-1	20949	11141.5
hsa-let-7a-1	25256	8384.68
hsa-let-7a-1	56755	7676.73
hsa-let-7a-1	76830	13112.8
hsa-let-7a-1	55780	11354
hsa-let-7a-1	68881	10549.2
hsa-let-7a-1	43916	4526.14
hsa-let-7a-1	12907	3232.46
hsa-let-7a-1	28283	10739.7
hsa-let-7a-1	35227	6965.72
hsa-let-7a-1	35574	8943.39
hsa-let-7a-1	16587	6693.3
hsa-let-7a-1	31043	10446.3
hsa-let-7a-1	17536	9068.08
hsa-let-7a-1	21277	5784.25
hsa-let-7a-1	68315	10131.2
hsa-let-7a-1	135138	13013.6
hsa-let-7a-1	93785	13472.4
hsa-let-7a-1	47435	10279.2
hsa-let-7a-1	37361	10340.7
hsa-let-7a-1	65936	9559.47
hsa-let-7a-1	124631	17872.7
hsa-let-7a-1	39169	8335.92
hsa-let-7a-1	12815	4286.56
hsa-let-7a-1	27705	4668.56
hsa-let-7a-1	10798	2678.73
hsa-let-7a-1	45359	9795.95
hsa-let-7a-1	30729	7109.44
hsa-let-7a-1	11447	3789.44
hsa-let-7a-1	71002	13235.8
hsa-let-7a-1	46910	10401.7
hsa-let-7a-1	25622	9743.71
hsa-let-7a-1	66351	13784.4
hsa-let-7a-1	23119	5879.58
hsa-let-7a-1	20198	8195.21
hsa-let-7a-1	61592	10592.3
hsa-let-7a-1	96759	13150.1
hsa-let-7a-1	49680	10335.7
hsa-let-7a-1	31341	4044.42
hsa-let-7a-1	28543	6969.5
hsa-let-7a-1	25307	7840.1
hsa-let-7a-1	14191	6007.66
hsa-let-7a-1	119599	12729
hsa-let-7a-1	102617	17710.5
hsa-let-7a-1	70009	8386.38
hsa-let-7a-1	63025	10742.8
hsa-let-7a-1	55623	9819.43
hsa-let-7a-1	12667	2889.93
hsa-let-7a-1	35907	5355.9
hsa-let-7a-1	47878	15067.3
hsa-let-7a-1	41938	17383.3
hsa-let-7a-1	33529	7669.52
hsa-let-7a-1	71818	10911.4
hsa-let-7a-1	22238	4829.75
hsa-let-7a-1	18781	7558.67
hsa-let-7a-1	244151	19746.1
hsa-let-7a-1	43839	15733.7
hsa-let-7a-1	32810	11174.6
hsa-let-7a-1	50203	7950.56
hsa-let-7a-1	30128	5384.48
hsa-let-7a-1	36444	9123.35
hsa-let-7a-1	66661	18051.6
hsa-let-7a-1	43565	10919.7
hsa-let-7a-1	17572	5268.73
hsa-let-7a-1	47352	6329.81
hsa-let-7a-1	51839	14944.9
hsa-let-7a-1	19936	4413.85
hsa-let-7a-1	19783	6180.91
hsa-let-7a-1	100452	11335.9
hsa-let-7a-1	38098	7031.72
hsa-let-7a-1	84207	15921.2
hsa-let-7a-1	30983	7719.02
hsa-let-7a-1	15164	8049.07
hsa-let-7a-1	63269	28477.9
hsa-let-7a-1	43476	16437.8
hsa-let-7a-1	33214	6481.54
hsa-let-7a-1	41447	9802.2
hsa-let-7a-1	23894	7823.86
hsa-let-7a-1	54005	10016.4
hsa-let-7a-1	49303	18827.7
hsa-let-7a-1	62063	14442.7
hsa-let-7a-1	10397	4981.52
hsa-let-7a-1	70853	11803.8
hsa-let-7a-1	86883	15014.8
hsa-let-7a-1	46125	10997.4
hsa-let-7a-1	54093	7557.82
hsa-let-7a-1	44552	9562.11
hsa-let-7a-1	72481	16708.4
hsa-let-7a-1	29830	8687.68
hsa-let-7a-1	122555	12948
hsa-let-7a-1	38887	12000.3
hsa-let-7a-1	13379	3414.43
hsa-let-7a-1	69317	12407.1
hsa-let-7a-1	26687	5423.59
hsa-let-7a-1	47531	9628.21
hsa-let-7a-1	9531	5630.25
hsa-let-7a-1	38568	9010.6
hsa-let-7a-1	38352	9709.66
hsa-let-7a-1	34069	11254.7
hsa-let-7a-1	119375	14243.9
hsa-let-7a-1	113302	12862.9
hsa-let-7a-1	6452	3027.79
hsa-let-7a-1	75118	14248.8
hsa-let-7a-1	135929	14957.9
hsa-let-7a-1	42745	6885.72
hsa-let-7a-1	49009	8087.11
hsa-let-7a-1	5417	5704.03
hsa-let-7a-1	79092	13440.9
hsa-let-7a-1	54034	15357.5
hsa-let-7a-1	54021	15393.8
hsa-let-7a-1	21733	5464.61
hsa-let-7a-1	110323	21325.7
hsa-let-7a-1	79239	14059
hsa-let-7a-1	113993	12864.4
hsa-let-7a-1	63342	17738.1
hsa-let-7a-1	20835	4760.37
hsa-let-7a-1	47590	8281.89
hsa-let-7a-1	38807	5835.09
hsa-let-7a-1	38811	5541.33
hsa-let-7a-1	33808	8294.26
hsa-let-7a-1	16591	3268.13
hsa-let-7a-1	78171	14878.9
hsa-let-7a-1	8196	4699.29
hsa-let-7a-1	22170	5947.47
hsa-let-7a-1	23088	7973.64
hsa-let-7a-1	43649	9812.89
hsa-let-7a-1	73752	10674.8
hsa-let-7a-1	60656	11667.3
hsa-let-7a-1	39531	7349.47
hsa-let-7a-1	62438	9295.22
hsa-let-7a-1	60756	13291.8
hsa-let-7a-1	66273	11742.9
hsa-let-7a-1	49757	7574.66
hsa-let-7a-1	25067	6045.01
hsa-let-7a-1	36415	8309.28
hsa-let-7a-1	96038	12004.9
hsa-let-7a-1	46479	8780.79
hsa-let-7a-1	78629	17944.6
hsa-let-7a-1	113732	17933
hsa-let-7a-1	75317	17496.9
hsa-let-7a-1	20807	6542.27
hsa-let-7a-1	53652	13997
hsa-let-7a-1	59143	15505.2
hsa-let-7a-1	32296	7537.24
hsa-let-7a-1	57368	10770
hsa-let-7a-1	103984	18400.2
hsa-let-7a-1	25606	6078.67
hsa-let-7a-1	12755	4336.51
hsa-let-7a-1	28775	6495.2
hsa-let-7a-1	20979	7147.52
hsa-let-7a-1	74562	14419.4
hsa-let-7a-1	34637	10763.9
hsa-let-7a-1	30631	13302.6
hsa-let-7a-1	191442	25489.1
hsa-let-7a-1	21811	6439.41
hsa-let-7a-1	35312	10251.6
hsa-let-7a-1	13348	6114.04
hsa-let-7a-1	30805	5893.11
hsa-let-7a-1	22983	8489.38
hsa-let-7a-1	43682	9934.95
hsa-let-7a-1	12397	6371.08
hsa-let-7a-1	37792	6612.21
hsa-let-7a-1	46677	14163.1
hsa-let-7a-1	35765	10531.4
hsa-let-7a-1	44755	8846.96
hsa-let-7a-1	16113	6463.69
hsa-let-7a-1	62305	9451.87
hsa-let-7a-1	56135	11764.6
hsa-let-7a-1	27668	7661.01
hsa-let-7a-1	29328	6704.03
hsa-let-7a-1	52762	10859.7
hsa-let-7a-1	43954	10583.2
hsa-let-7a-1	39334	8865.53
hsa-let-7a-1	43446	10884.7
hsa-let-7a-1	32228	9420.56
hsa-let-7a-1	30975	8067.69
hsa-let-7a-1	24329	6935.11
hsa-let-7a-1	54842	8109.53
hsa-let-7a-1	122604	15120.2
hsa-let-7a-1	111070	21676.9
hsa-let-7a-1	34878	12780.6
hsa-let-7a-1	25308	7544.67
hsa-let-7a-1	73262	18271.5
hsa-let-7a-1	59452	10529.7
hsa-let-7a-1	47595	7404.18
hsa-let-7a-1	203350	18353.3
hsa-let-7a-1	11661	4167.84
hsa-let-7a-1	26000	6349.43
hsa-let-7a-1	23293	4731.51
hsa-let-7a-1	33100	14035.1
hsa-let-7a-1	46158	6476.68
hsa-let-7a-1	94048	11511.9
hsa-let-7a-1	11449	3172.92
hsa-let-7a-1	17628	8254.4
hsa-let-7a-1	40534	6498.95
hsa-let-7a-1	96380	11830.9
hsa-let-7a-1	30810	6341.02
hsa-let-7a-1	19336	7171.11
hsa-let-7a-1	10688	7249.94
hsa-let-7a-1	22193	6693.06
hsa-let-7a-1	149069	19953
hsa-let-7a-1	24925	5702.74
hsa-let-7a-1	30410	8266.86
hsa-let-7a-1	24516	6443.61
hsa-let-7a-1	53429	12371.4
hsa-let-7a-1	10481	7425.49
hsa-let-7a-1	64491	14289
hsa-let-7a-1	43267	10787.5
hsa-let-7a-1	59995	10218.6
hsa-let-7a-1	20577	6811.98
hsa-let-7a-1	47670	9955.41
hsa-let-7a-1	137303	19853.2
hsa-let-7a-1	50472	10904.6
hsa-let-7a-1	37955	9888.38
hsa-let-7a-1	31929	13569.4
hsa-let-7a-1	108216	13954.1
hsa-let-7a-1	33902	10771.2
hsa-let-7a-1	12830	2737.5
hsa-let-7a-1	54912	12247.6
hsa-let-7a-1	36307	11419.1
hsa-let-7a-1	24814	10523
hsa-let-7a-1	68824	11771
hsa-let-7a-1	42836	10498.2
hsa-let-7a-1	31478	6438.86
hsa-let-7a-1	62648	11399
hsa-let-7a-1	59203	9490.51
hsa-let-7a-1	35132	10660.1
hsa-let-7a-1	29099	6985.78
hsa-let-7a-1	15357	4501.55
hsa-let-7a-1	23079	10298.3
hsa-let-7a-1	19998	7308.08
hsa-let-7a-1	16776	5777.76
hsa-let-7a-1	58637	8698.83
hsa-let-7a-1	65234	12007.1
hsa-let-7a-1	73042	11798.4
hsa-let-7a-1	43724	10470.9
hsa-let-7a-1	29942	7871.04
hsa-let-7a-1	58584	9539.65
hsa-let-7a-1	17121	5182.25
hsa-let-7a-1	53841	6784.64
hsa-let-7a-1	27616	6549.32
hsa-let-7a-1	43728	11561.2
hsa-let-7a-1	46025	17916.6
hsa-let-7a-1	47394	10568
hsa-let-7a-1	22622	6557.84
hsa-let-7a-1	38914	7073.46
hsa-let-7a-1	17654	6529.78
hsa-let-7a-1	29487	6138.09
hsa-let-7a-1	56710	15093.4
hsa-let-7a-1	41000	11874.4
hsa-let-7a-1	33160	12908.8
hsa-let-7a-1	54754	8837.17
hsa-let-7a-1	33705	7543.97
hsa-let-7a-1	98506	20990.1
hsa-let-7a-1	70481	14098.7
hsa-let-7a-1	36947	7933.19
hsa-let-7a-1	28176	7993.17
hsa-let-7a-1	53285	8762.34
hsa-let-7a-1	25077	8737.69
hsa-let-7a-1	106221	20817.9
hsa-let-7a-1	100552	16813.8
hsa-let-7a-1	13774	4269.88
hsa-let-7a-1	65359	9495.69
hsa-let-7a-1	56665	11476.9
hsa-let-7a-1	43559	8440.84
hsa-let-7a-1	21931	5198.82
hsa-let-7a-1	55762	5025.76
hsa-let-7a-1	38317	6527.41
hsa-let-7a-1	82413	11905
hsa-let-7a-1	51723	8830.17
hsa-let-7a-1	61246	13787.8
hsa-let-7a-1	20559	7897.76
hsa-let-7a-1	86904	10042.7
hsa-let-7a-1	45984	6442.56
hsa-let-7a-1	57194	12909.8
hsa-let-7a-1	62857	7810.2
hsa-let-7a-1	141609	22251.8
hsa-let-7a-1	90086	13927
hsa-let-7a-1	35007	10585.1
hsa-let-7a-1	40022	10825.2
hsa-let-7a-1	32245	13683.4
hsa-let-7a-1	62452	9609.2
hsa-let-7a-1	26590	12289.9
hsa-let-7a-1	74439	13980.7
hsa-let-7a-1	72602	15318.4
hsa-let-7a-1	18332	5019.81
hsa-let-7a-1	30626	7264.23
hsa-let-7a-1	44440	7966.72
hsa-let-7a-1	23866	10128.1
hsa-let-7a-1	7275	3500.11
hsa-let-7a-1	47512	7972.54
hsa-let-7a-1	102248	18181.1
hsa-let-7a-1	55001	15659
hsa-let-7a-1	27265	5740.57
hsa-let-7a-1	23027	12519.5
hsa-let-7a-1	85518	14316
hsa-let-7a-1	43116	10181.8
hsa-let-7a-1	13629	6181.64
hsa-let-7a-1	101369	16294.4
hsa-let-7a-1	29027	7180.35
hsa-let-7a-1	52199	9847.1
hsa-let-7a-1	24571	6443.23
hsa-let-7a-1	63143	13295.8
hsa-let-7a-1	38467	9182.32
hsa-let-7a-1	22223	13282.9
hsa-let-7a-1	18159	7255.24
hsa-let-7a-1	140763	12799.8
hsa-let-7a-1	10111	2866.07
hsa-let-7a-1	66652	11280.5
hsa-let-7a-1	86681	14868.2
hsa-let-7a-1	16932	6219.63
hsa-let-7a-1	53587	10489.5
hsa-let-7a-1	80541	10037.3
hsa-let-7a-1	73827	16634.6
hsa-let-7a-1	14346	6259.25
hsa-let-7a-1	41661	7892.81
hsa-let-7a-1	45342	7756.52
hsa-let-7a-1	38182	11401.2
hsa-let-7a-1	69505	11905.2
hsa-let-7a-1	21435	12102.2
hsa-let-7a-1	27687	5972.04
hsa-let-7a-1	16142	5191.75
hsa-let-7a-1	26385	5400.16
hsa-let-7a-1	75702	13851.5
hsa-let-7a-1	171154	17902.1
hsa-let-7a-1	91571	12864.4
hsa-let-7a-1	25229	5627.88
hsa-let-7a-1	14649	4131.34
hsa-let-7a-1	26324	4698.66
hsa-let-7a-1	138514	20998.2
hsa-let-7a-1	38261	8913.8
hsa-let-7a-1	52938	15928.6
hsa-let-7a-1	56211	10528.8
hsa-let-7a-1	21360	11957.8
hsa-let-7a-1	64721	12281.5
hsa-let-7a-1	41192	7301.32
hsa-let-7a-1	68407	11457.5
hsa-let-7a-1	24631	6131.79
hsa-let-7a-1	39383	11992.1
hsa-let-7a-1	31753	9174.29
hsa-let-7a-1	31685	12270.2
hsa-let-7a-2	17071	8820
hsa-let-7a-2	22650	4687.71
hsa-let-7a-2	48960	12558.4
hsa-let-7a-2	74216	16170.6
hsa-let-7a-2	67767	7929.24
hsa-let-7a-2	86572	12790.8
hsa-let-7a-2	16732	5390.05
hsa-let-7a-2	115725	16323.5
hsa-let-7a-2	13265	5339.8
hsa-let-7a-2	163691	16930.6
hsa-let-7a-2	50690	14084.7
hsa-let-7a-2	47958	13678.6
hsa-let-7a-2	9082	5516.94
hsa-let-7a-2	19494	5517.56
hsa-let-7a-2	57402	7952.6
hsa-let-7a-2	20657	10986.2
hsa-let-7a-2	25145	8347.83
hsa-let-7a-2	56869	7692.15
hsa-let-7a-2	76583	13070.6
hsa-let-7a-2	55429	11282.6
hsa-let-7a-2	68855	10545.2
hsa-let-7a-2	44119	4547.06
hsa-let-7a-2	12863	3221.44
hsa-let-7a-2	28436	10797.8
hsa-let-7a-2	35307	6981.54
hsa-let-7a-2	35174	8842.83
hsa-let-7a-2	16346	6596.05
hsa-let-7a-2	30699	10330.5
hsa-let-7a-2	17259	8924.84
hsa-let-7a-2	21083	5731.52
hsa-let-7a-2	68658	10182.1
hsa-let-7a-2	135129	13012.8
hsa-let-7a-2	93880	13486
hsa-let-7a-2	47494	10292
hsa-let-7a-2	36840	10196.5
hsa-let-7a-2	65776	9536.28
hsa-let-7a-2	124247	17817.6
hsa-let-7a-2	39119	8325.28
hsa-let-7a-2	12777	4273.85
hsa-let-7a-2	27104	4567.28
hsa-let-7a-2	10744	2665.33
hsa-let-7a-2	45343	9792.5
hsa-let-7a-2	30728	7109.21
hsa-let-7a-2	11131	3684.83
hsa-let-7a-2	70929	13222.1
hsa-let-7a-2	46589	10330.6
hsa-let-7a-2	25534	9710.25
hsa-let-7a-2	66702	13857.4
hsa-let-7a-2	22970	5841.69
hsa-let-7a-2	20130	8167.62
hsa-let-7a-2	61725	10615.1
hsa-let-7a-2	96075	13057.2
hsa-let-7a-2	49382	10273.7
hsa-let-7a-2	31501	4065.07
hsa-let-7a-2	28748	7019.55
hsa-let-7a-2	24965	7734.14
hsa-let-7a-2	14431	6109.26
hsa-let-7a-2	120097	12782
hsa-let-7a-2	103224	17815.3
hsa-let-7a-2	69365	8309.23
hsa-let-7a-2	62086	10582.8
hsa-let-7a-2	55043	9717.04
hsa-let-7a-2	12698	2897
hsa-let-7a-2	36021	5372.91
hsa-let-7a-2	47690	15008.1
hsa-let-7a-2	41873	17356.4
hsa-let-7a-2	33332	7624.46
hsa-let-7a-2	71459	10856.8
hsa-let-7a-2	21559	4682.28
hsa-let-7a-2	19052	7667.74
hsa-let-7a-2	242502	19612.7
hsa-let-7a-2	43761	15705.7
hsa-let-7a-2	33032	11250.2
hsa-let-7a-2	50612	8015.34
hsa-let-7a-2	29444	5262.24
hsa-let-7a-2	36643	9173.16
hsa-let-7a-2	66651	18048.9
hsa-let-7a-2	43863	10994.4
hsa-let-7a-2	17220	5163.18
hsa-let-7a-2	47139	6301.34
hsa-let-7a-2	51904	14963.6
hsa-let-7a-2	19845	4393.71
hsa-let-7a-2	19776	6178.72
hsa-let-7a-2	100404	11330.5
hsa-let-7a-2	37912	6997.39
hsa-let-7a-2	84530	15982.3
hsa-let-7a-2	30868	7690.37
hsa-let-7a-2	15136	8034.21
hsa-let-7a-2	63100	28401.9
hsa-let-7a-2	43016	16263.8
hsa-let-7a-2	34013	6637.47
hsa-let-7a-2	41527	9821.12
hsa-let-7a-2	23652	7744.62
hsa-let-7a-2	53528	9927.98
hsa-let-7a-2	48774	18625.7
hsa-let-7a-2	61653	14347.3
hsa-let-7a-2	10418	4991.58
hsa-let-7a-2	70605	11762.5
hsa-let-7a-2	86500	14948.6
hsa-let-7a-2	46136	11000
hsa-let-7a-2	53780	7514.09
hsa-let-7a-2	44887	9634.01
hsa-let-7a-2	72592	16734
hsa-let-7a-2	30108	8768.65
hsa-let-7a-2	121399	12825.9
hsa-let-7a-2	38976	12027.8
hsa-let-7a-2	13353	3407.8
hsa-let-7a-2	68920	12336
hsa-let-7a-2	26495	5384.57
hsa-let-7a-2	47534	9628.82
hsa-let-7a-2	9592	5666.28
hsa-let-7a-2	38839	9073.92
hsa-let-7a-2	38145	9657.26
hsa-let-7a-2	34163	11285.8
hsa-let-7a-2	118508	14140.5
hsa-let-7a-2	112910	12818.4
hsa-let-7a-2	6526	3062.52
hsa-let-7a-2	75366	14295.8
hsa-let-7a-2	135535	14914.5
hsa-let-7a-2	42906	6911.66
hsa-let-7a-2	48696	8035.46
hsa-let-7a-2	5296	5576.62
hsa-let-7a-2	79772	13556.5
hsa-let-7a-2	53883	15314.6
hsa-let-7a-2	53262	15177.5
hsa-let-7a-2	21608	5433.18
hsa-let-7a-2	110217	21305.3
hsa-let-7a-2	78331	13897.9
hsa-let-7a-2	113202	12775.1
hsa-let-7a-2	62916	17618.8
hsa-let-7a-2	20841	4761.74
hsa-let-7a-2	47498	8265.88
hsa-let-7a-2	38157	5737.35
hsa-let-7a-2	38775	5536.19
hsa-let-7a-2	32925	8077.63
hsa-let-7a-2	16920	3332.94
hsa-let-7a-2	78198	14884.1
hsa-let-7a-2	8110	4649.98
hsa-let-7a-2	22028	5909.38
hsa-let-7a-2	23016	7948.78
hsa-let-7a-2	43776	9841.44
hsa-let-7a-2	73967	10705.9
hsa-let-7a-2	60617	11659.8
hsa-let-7a-2	39476	7339.25
hsa-let-7a-2	62382	9286.89
hsa-let-7a-2	60954	13335.2
hsa-let-7a-2	65969	11689.1
hsa-let-7a-2	49391	7518.95
hsa-let-7a-2	24797	5979.89
hsa-let-7a-2	36860	8410.83
hsa-let-7a-2	94964	11870.7
hsa-let-7a-2	46424	8770.4
hsa-let-7a-2	78708	17962.6
hsa-let-7a-2	113368	17875.6
hsa-let-7a-2	75325	17498.7
hsa-let-7a-2	20836	6551.39
hsa-let-7a-2	53157	13867.8
hsa-let-7a-2	58749	15401.9
hsa-let-7a-2	32144	7501.76
hsa-let-7a-2	57330	10762.8
hsa-let-7a-2	103978	18399.1
hsa-let-7a-2	25356	6019.33
hsa-let-7a-2	12596	4282.46
hsa-let-7a-2	29043	6555.69
hsa-let-7a-2	20718	7058.6
hsa-let-7a-2	74166	14342.8
hsa-let-7a-2	34395	10688.7
hsa-let-7a-2	30692	13329.1
hsa-let-7a-2	191969	25559.3
hsa-let-7a-2	22046	6508.79
hsa-let-7a-2	35127	10197.9
hsa-let-7a-2	13413	6143.82
hsa-let-7a-2	30638	5861.16
hsa-let-7a-2	22749	8402.95
hsa-let-7a-2	43716	9942.68
hsa-let-7a-2	12188	6263.67
hsa-let-7a-2	37685	6593.49
hsa-let-7a-2	46945	14244.4
hsa-let-7a-2	35615	10487.2
hsa-let-7a-2	44432	8783.11
hsa-let-7a-2	15963	6403.52
hsa-let-7a-2	62162	9430.18
hsa-let-7a-2	56097	11756.6
hsa-let-7a-2	27722	7675.96
hsa-let-7a-2	29434	6728.26
hsa-let-7a-2	52603	10827
hsa-let-7a-2	43511	10476.6
hsa-let-7a-2	39159	8826.08
hsa-let-7a-2	43329	10855.4
hsa-let-7a-2	31600	9236.99
hsa-let-7a-2	31080	8095.04
hsa-let-7a-2	23851	6798.85
hsa-let-7a-2	54885	8115.89
hsa-let-7a-2	122314	15084.4
hsa-let-7a-2	110979	21659.2
hsa-let-7a-2	35235	12911.4
hsa-let-7a-2	25454	7588.19
hsa-let-7a-2	73678	18375.2
hsa-let-7a-2	59450	10529.3
hsa-let-7a-2	47693	7419.43
hsa-let-7a-2	202197	18249.3
hsa-let-7a-2	11398	4073.84
hsa-let-7a-2	25939	6334.53
hsa-let-7a-2	23255	4723.79
hsa-let-7a-2	33145	14054.2
hsa-let-7a-2	45702	6412.69
hsa-let-7a-2	93319	11422.7
hsa-let-7a-2	11245	3116.38
hsa-let-7a-2	17530	8208.51
hsa-let-7a-2	40871	6552.98
hsa-let-7a-2	95995	11783.6
hsa-let-7a-2	30966	6373.13
hsa-let-7a-2	19168	7108.81
hsa-let-7a-2	10692	7252.65
hsa-let-7a-2	22293	6723.22
hsa-let-7a-2	148300	19850
hsa-let-7a-2	24774	5668.19
hsa-let-7a-2	30529	8299.21
hsa-let-7a-2	24392	6411.02
hsa-let-7a-2	53144	12305.4
hsa-let-7a-2	10356	7336.93
hsa-let-7a-2	64365	14261
hsa-let-7a-2	43006	10722.5
hsa-let-7a-2	59220	10086.6
hsa-let-7a-2	20285	6715.31
hsa-let-7a-2	47773	9976.92
hsa-let-7a-2	136584	19749.3
hsa-let-7a-2	50407	10890.6
hsa-let-7a-2	38193	9950.39
hsa-let-7a-2	31482	13379.5
hsa-let-7a-2	107209	13824.2
hsa-let-7a-2	34009	10805.2
hsa-let-7a-2	12997	2773.13
hsa-let-7a-2	55220	12316.3
hsa-let-7a-2	36405	11449.9
hsa-let-7a-2	24427	10358.9
hsa-let-7a-2	68381	11695.3
hsa-let-7a-2	42759	10479.3
hsa-let-7a-2	31359	6414.52
hsa-let-7a-2	62168	11311.7
hsa-let-7a-2	59236	9495.8
hsa-let-7a-2	35137	10661.6
hsa-let-7a-2	29044	6972.57
hsa-let-7a-2	15453	4529.69
hsa-let-7a-2	22938	10235.4
hsa-let-7a-2	19673	7189.31
hsa-let-7a-2	16823	5793.94
hsa-let-7a-2	58626	8697.19
hsa-let-7a-2	65244	12009
hsa-let-7a-2	73103	11808.2
hsa-let-7a-2	43756	10478.5
hsa-let-7a-2	29958	7875.25
hsa-let-7a-2	57831	9417.03
hsa-let-7a-2	17282	5230.98
hsa-let-7a-2	54317	6844.63
hsa-let-7a-2	27803	6593.66
hsa-let-7a-2	43557	11516
hsa-let-7a-2	46267	18010.8
hsa-let-7a-2	47138	10510.9
hsa-let-7a-2	22128	6414.64
hsa-let-7a-2	38667	7028.56
hsa-let-7a-2	17421	6443.59
hsa-let-7a-2	29651	6172.23
hsa-let-7a-2	56977	15164.5
hsa-let-7a-2	40567	11749
hsa-let-7a-2	32996	12845
hsa-let-7a-2	54272	8759.38
hsa-let-7a-2	33940	7596.57
hsa-let-7a-2	98310	20948.3
hsa-let-7a-2	70672	14136.9
hsa-let-7a-2	36663	7872.21
hsa-let-7a-2	28420	8062.39
hsa-let-7a-2	52627	8654.14
hsa-let-7a-2	24947	8692.39
hsa-let-7a-2	105151	20608.2
hsa-let-7a-2	99858	16697.8
hsa-let-7a-2	13854	4294.68
hsa-let-7a-2	65032	9448.18
hsa-let-7a-2	56689	11481.7
hsa-let-7a-2	43495	8428.44
hsa-let-7a-2	21588	5117.51
hsa-let-7a-2	55461	4998.63
hsa-let-7a-2	38012	6475.46
hsa-let-7a-2	82164	11869
hsa-let-7a-2	51919	8863.63
hsa-let-7a-2	61035	13740.3
hsa-let-7a-2	20544	7892
hsa-let-7a-2	86710	10020.2
hsa-let-7a-2	45739	6408.23
hsa-let-7a-2	56798	12820.4
hsa-let-7a-2	63203	7853.19
hsa-let-7a-2	140961	22149.9
hsa-let-7a-2	89741	13873.7
hsa-let-7a-2	35377	10696.9
hsa-let-7a-2	39714	10741.9
hsa-let-7a-2	31996	13577.7
hsa-let-7a-2	62080	9551.96
hsa-let-7a-2	26467	12233
hsa-let-7a-2	75032	14092.1
hsa-let-7a-2	72091	15210.6
hsa-let-7a-2	18316	5015.43
hsa-let-7a-2	30395	7209.44
hsa-let-7a-2	44092	7904.33
hsa-let-7a-2	23601	10015.6
hsa-let-7a-2	7388	3554.48
hsa-let-7a-2	47270	7931.93
hsa-let-7a-2	101560	18058.7
hsa-let-7a-2	55159	15704
hsa-let-7a-2	27420	5773.21
hsa-let-7a-2	23107	12563
hsa-let-7a-2	85574	14325.4
hsa-let-7a-2	42918	10135
hsa-let-7a-2	13595	6166.22
hsa-let-7a-2	101440	16305.8
hsa-let-7a-2	28713	7102.67
hsa-let-7a-2	52246	9855.97
hsa-let-7a-2	24152	6333.35
hsa-let-7a-2	62763	13215.8
hsa-let-7a-2	38131	9102.11
hsa-let-7a-2	22184	13259.6
hsa-let-7a-2	18385	7345.54
hsa-let-7a-2	139994	12729.9
hsa-let-7a-2	9934	2815.9
hsa-let-7a-2	66035	11176.1
hsa-let-7a-2	86958	14915.7
hsa-let-7a-2	16736	6147.64
hsa-let-7a-2	54023	10574.9
hsa-let-7a-2	79896	9956.93
hsa-let-7a-2	74059	16686.8
hsa-let-7a-2	14347	6259.68
hsa-let-7a-2	41612	7883.53
hsa-let-7a-2	45074	7710.67
hsa-let-7a-2	38119	11382.4
hsa-let-7a-2	68337	11705.1
hsa-let-7a-2	21567	12176.8
hsa-let-7a-2	27482	5927.82
hsa-let-7a-2	16206	5212.34
hsa-let-7a-2	26314	5385.63
hsa-let-7a-2	75736	13857.8
hsa-let-7a-2	170668	17851.3
hsa-let-7a-2	91217	12814.7
hsa-let-7a-2	25235	5629.22
hsa-let-7a-2	14451	4075.49
hsa-let-7a-2	26023	4644.93
hsa-let-7a-2	137897	20904.7
hsa-let-7a-2	37864	8821.31
hsa-let-7a-2	52711	15860.3
hsa-let-7a-2	56214	10529.4
hsa-let-7a-2	21484	12027.2
hsa-let-7a-2	64309	12203.3
hsa-let-7a-2	41086	7282.53
hsa-let-7a-2	67673	11334.6
hsa-let-7a-2	24329	6056.61
hsa-let-7a-2	38839	11826.5
hsa-let-7a-2	31748	9172.84
hsa-let-7a-2	31495	12196.6
hsa-let-7a-3	16865	8713.56
hsa-let-7a-3	23142	4789.54
hsa-let-7a-3	49446	12683.1
hsa-let-7a-3	75025	16346.9
hsa-let-7a-3	68919	8064.04
hsa-let-7a-3	87105	12869.5
hsa-let-7a-3	16668	5369.43
hsa-let-7a-3	116243	16396.6
hsa-let-7a-3	13610	5478.68
hsa-let-7a-3	166109	17180.7
hsa-let-7a-3	50334	13985.8
hsa-let-7a-3	48281	13770.7
hsa-let-7a-3	9163	5566.15
hsa-let-7a-3	19901	5632.76
hsa-let-7a-3	57502	7966.45
hsa-let-7a-3	20493	10899
hsa-let-7a-3	25224	8374.05
hsa-let-7a-3	56560	7650.35
hsa-let-7a-3	76440	13046.2
hsa-let-7a-3	55904	11379.3
hsa-let-7a-3	69041	10573.7
hsa-let-7a-3	44229	4558.39
hsa-let-7a-3	13062	3271.28
hsa-let-7a-3	28373	10773.9
hsa-let-7a-3	35426	7005.07
hsa-let-7a-3	35859	9015.04
hsa-let-7a-3	16661	6723.16
hsa-let-7a-3	31040	10445.3
hsa-let-7a-3	17602	9102.21
hsa-let-7a-3	20969	5700.52
hsa-let-7a-3	68694	10187.4
hsa-let-7a-3	136054	13101.8
hsa-let-7a-3	94739	13609.4
hsa-let-7a-3	47742	10345.7
hsa-let-7a-3	36988	10237.5
hsa-let-7a-3	65520	9499.16
hsa-let-7a-3	123967	17777.5
hsa-let-7a-3	39359	8376.36
hsa-let-7a-3	12814	4286.22
hsa-let-7a-3	27699	4667.55
hsa-let-7a-3	10838	2688.65
hsa-let-7a-3	45239	9770.04
hsa-let-7a-3	30520	7061.08
hsa-let-7a-3	11328	3750.05
hsa-let-7a-3	71046	13244
hsa-let-7a-3	46813	10380.2
hsa-let-7a-3	25453	9679.44
hsa-let-7a-3	66737	13864.6
hsa-let-7a-3	22975	5842.96
hsa-let-7a-3	20214	8201.71
hsa-let-7a-3	61722	10614.6
hsa-let-7a-3	96524	13118.2
hsa-let-7a-3	49542	10307
hsa-let-7a-3	31717	4092.94
hsa-let-7a-3	28511	6961.68
hsa-let-7a-3	25459	7887.19
hsa-let-7a-3	14544	6157.1
hsa-let-7a-3	120492	12824
hsa-let-7a-3	103935	17938
hsa-let-7a-3	69986	8383.62
hsa-let-7a-3	62502	10653.7
hsa-let-7a-3	55823	9854.73
hsa-let-7a-3	12887	2940.12
hsa-let-7a-3	35732	5329.8
hsa-let-7a-3	47803	15043.6
hsa-let-7a-3	42262	17517.6
hsa-let-7a-3	33622	7690.79
hsa-let-7a-3	71388	10846.1
hsa-let-7a-3	22163	4813.46
hsa-let-7a-3	19239	7743
hsa-let-7a-3	244734	19793.2
hsa-let-7a-3	43738	15697.5
hsa-let-7a-3	33537	11422.2
hsa-let-7a-3	50762	8039.09
hsa-let-7a-3	30180	5393.78
hsa-let-7a-3	36564	9153.39
hsa-let-7a-3	66663	18052.1
hsa-let-7a-3	44097	11053
hsa-let-7a-3	17441	5229.45
hsa-let-7a-3	47379	6333.42
hsa-let-7a-3	52222	15055.3
hsa-let-7a-3	20066	4442.64
hsa-let-7a-3	20134	6290.58
hsa-let-7a-3	101014	11399.4
hsa-let-7a-3	38363	7080.63
hsa-let-7a-3	84934	16058.7
hsa-let-7a-3	31217	7777.32
hsa-let-7a-3	15041	7983.78
hsa-let-7a-3	63433	28551.7
hsa-let-7a-3	43558	16468.8
hsa-let-7a-3	33763	6588.68
hsa-let-7a-3	41670	9854.94
hsa-let-7a-3	23692	7757.72
hsa-let-7a-3	53845	9986.77
hsa-let-7a-3	49283	18820
hsa-let-7a-3	62092	14449.5
hsa-let-7a-3	10353	4960.44
hsa-let-7a-3	70341	11718.5
hsa-let-7a-3	86297	14913.6
hsa-let-7a-3	46362	11053.9
hsa-let-7a-3	54079	7555.86
hsa-let-7a-3	44603	9573.06
hsa-let-7a-3	72445	16700.1
hsa-let-7a-3	30534	8892.72
hsa-let-7a-3	122220	12912.7
hsa-let-7a-3	39031	12044.8
hsa-let-7a-3	13321	3399.63
hsa-let-7a-3	69111	12370.2
hsa-let-7a-3	26832	5453.06
hsa-let-7a-3	47316	9584.66
hsa-let-7a-3	9605	5673.96
hsa-let-7a-3	38268	8940.52
hsa-let-7a-3	38546	9758.78
hsa-let-7a-3	34372	11354.8
hsa-let-7a-3	120103	14330.8
hsa-let-7a-3	114108	12954.4
hsa-let-7a-3	6528	3063.45
hsa-let-7a-3	76125	14439.8
hsa-let-7a-3	135975	14962.9
hsa-let-7a-3	43150	6950.97
hsa-let-7a-3	48986	8083.32
hsa-let-7a-3	5358	5641.9
hsa-let-7a-3	79774	13556.8
hsa-let-7a-3	54049	15361.8
hsa-let-7a-3	54040	15399.2
hsa-let-7a-3	21884	5502.58
hsa-let-7a-3	110372	21335.2
hsa-let-7a-3	78838	13987.8
hsa-let-7a-3	114613	12934.3
hsa-let-7a-3	63469	17773.7
hsa-let-7a-3	20971	4791.44
hsa-let-7a-3	47713	8303.29
hsa-let-7a-3	38427	5777.95
hsa-let-7a-3	39038	5573.74
hsa-let-7a-3	33133	8128.66
hsa-let-7a-3	16689	3287.44
hsa-let-7a-3	78157	14876.3
hsa-let-7a-3	8118	4654.57
hsa-let-7a-3	21973	5894.62
hsa-let-7a-3	23251	8029.94
hsa-let-7a-3	43316	9738.03
hsa-let-7a-3	74183	10737.2
hsa-let-7a-3	60629	11662.1
hsa-let-7a-3	39821	7403.39
hsa-let-7a-3	62564	9313.98
hsa-let-7a-3	60833	13308.7
hsa-let-7a-3	66003	11695.1
hsa-let-7a-3	49404	7520.93
hsa-let-7a-3	25144	6063.57
hsa-let-7a-3	36497	8328
hsa-let-7a-3	94853	11856.8
hsa-let-7a-3	46838	8848.61
hsa-let-7a-3	79303	18098.4
hsa-let-7a-3	113505	17897.2
hsa-let-7a-3	75664	17577.5
hsa-let-7a-3	21171	6656.72
hsa-let-7a-3	53248	13891.6
hsa-let-7a-3	59842	15688.4
hsa-let-7a-3	32051	7480.06
hsa-let-7a-3	57292	10755.7
hsa-let-7a-3	104897	18561.7
hsa-let-7a-3	25707	6102.65
hsa-let-7a-3	12723	4325.63
hsa-let-7a-3	29191	6589.1
hsa-let-7a-3	21001	7155.02
hsa-let-7a-3	75273	14556.9
hsa-let-7a-3	34947	10860.2
hsa-let-7a-3	29893	12982.1
hsa-let-7a-3	192254	25597.2
hsa-let-7a-3	22131	6533.89
hsa-let-7a-3	35222	10225.4
hsa-let-7a-3	13321	6101.68
hsa-let-7a-3	30324	5801.09
hsa-let-7a-3	23270	8595.39
hsa-let-7a-3	44032	10014.6
hsa-let-7a-3	12386	6365.42
hsa-let-7a-3	37757	6606.09
hsa-let-7a-3	47085	14286.9
hsa-let-7a-3	35922	10577.6
hsa-let-7a-3	44435	8783.7
hsa-let-7a-3	16035	6432.4
hsa-let-7a-3	62835	9532.27
hsa-let-7a-3	56822	11908.6
hsa-let-7a-3	27966	7743.53
hsa-let-7a-3	29304	6698.54
hsa-let-7a-3	53172	10944.1
hsa-let-7a-3	43477	10468.4
hsa-let-7a-3	39423	8885.59
hsa-let-7a-3	43400	10873.1
hsa-let-7a-3	32192	9410.03
hsa-let-7a-3	30975	8067.69
hsa-let-7a-3	24302	6927.41
hsa-let-7a-3	55065	8142.5
hsa-let-7a-3	123364	15213.9
hsa-let-7a-3	112029	21864.1
hsa-let-7a-3	35222	12906.6
hsa-let-7a-3	25550	7616.81
hsa-let-7a-3	73492	18328.9
hsa-let-7a-3	59555	10547.9
hsa-let-7a-3	47905	7452.41
hsa-let-7a-3	202236	18252.8
hsa-let-7a-3	11631	4157.11
hsa-let-7a-3	26224	6404.13
hsa-let-7a-3	23316	4736.18
hsa-let-7a-3	32684	13858.7
hsa-let-7a-3	46169	6478.22
hsa-let-7a-3	94297	11542.4
hsa-let-7a-3	11655	3230.01
hsa-let-7a-3	17623	8252.06
hsa-let-7a-3	40571	6504.88
hsa-let-7a-3	97033	11911
hsa-let-7a-3	31085	6397.62
hsa-let-7a-3	19193	7118.08
hsa-let-7a-3	10756	7296.07
hsa-let-7a-3	22248	6709.65
hsa-let-7a-3	149945	20070.2
hsa-let-7a-3	24853	5686.27
hsa-let-7a-3	30244	8221.73
hsa-let-7a-3	24429	6420.75
hsa-let-7a-3	53078	12290.2
hsa-let-7a-3	10441	7397.15
hsa-let-7a-3	65051	14413
hsa-let-7a-3	43176	10764.9
hsa-let-7a-3	59782	10182.3
hsa-let-7a-3	20243	6701.41
hsa-let-7a-3	47514	9922.83
hsa-let-7a-3	136841	19786.4
hsa-let-7a-3	50590	10930.1
hsa-let-7a-3	38073	9919.12
hsa-let-7a-3	32042	13617.5
hsa-let-7a-3	108440	13983
hsa-let-7a-3	34552	10977.7
hsa-let-7a-3	13046	2783.59
hsa-let-7a-3	55216	12315.4
hsa-let-7a-3	36705	11544.3
hsa-let-7a-3	24553	10412.3
hsa-let-7a-3	68824	11771
hsa-let-7a-3	42989	10535.7
hsa-let-7a-3	31220	6386.09
hsa-let-7a-3	62933	11450.9
hsa-let-7a-3	59569	9549.18
hsa-let-7a-3	35450	10756.6
hsa-let-7a-3	28958	6951.93
hsa-let-7a-3	15265	4474.58
hsa-let-7a-3	22960	10245.2
hsa-let-7a-3	19775	7226.59
hsa-let-7a-3	16789	5782.23
hsa-let-7a-3	59055	8760.84
hsa-let-7a-3	65459	12048.5
hsa-let-7a-3	73244	11831
hsa-let-7a-3	43362	10384.2
hsa-let-7a-3	30004	7887.34
hsa-let-7a-3	57850	9420.12
hsa-let-7a-3	17267	5226.44
hsa-let-7a-3	54153	6823.96
hsa-let-7a-3	28086	6660.78
hsa-let-7a-3	44042	11644.2
hsa-let-7a-3	46474	18091.3
hsa-let-7a-3	47128	10508.7
hsa-let-7a-3	22609	6554.08
hsa-let-7a-3	38222	6947.67
hsa-let-7a-3	17620	6517.2
hsa-let-7a-3	29914	6226.98
hsa-let-7a-3	56772	15109.9
hsa-let-7a-3	40968	11865.1
hsa-let-7a-3	33099	12885.1
hsa-let-7a-3	55328	8929.81
hsa-let-7a-3	34013	7612.91
hsa-let-7a-3	98161	20916.6
hsa-let-7a-3	71109	14224.3
hsa-let-7a-3	36899	7922.89
hsa-let-7a-3	28037	7953.74
hsa-let-7a-3	52693	8664.99
hsa-let-7a-3	24902	8676.71
hsa-let-7a-3	105668	20709.5
hsa-let-7a-3	101246	16929.9
hsa-let-7a-3	13859	4296.23
hsa-let-7a-3	65014	9445.57
hsa-let-7a-3	56849	11514.1
hsa-let-7a-3	43834	8494.13
hsa-let-7a-3	22053	5227.74
hsa-let-7a-3	55277	4982.04
hsa-let-7a-3	38596	6574.94
hsa-let-7a-3	83139	12009.8
hsa-let-7a-3	52203	8912.12
hsa-let-7a-3	60891	13707.9
hsa-let-7a-3	20288	7793.65
hsa-let-7a-3	86736	10023.3
hsa-let-7a-3	45711	6404.31
hsa-let-7a-3	57287	12930.8
hsa-let-7a-3	63343	7870.59
hsa-let-7a-3	141246	22194.7
hsa-let-7a-3	90322	13963.5
hsa-let-7a-3	35172	10635
hsa-let-7a-3	40214	10877.2
hsa-let-7a-3	32362	13733
hsa-let-7a-3	62103	9555.5
hsa-let-7a-3	26451	12225.6
hsa-let-7a-3	74379	13969.4
hsa-let-7a-3	73093	15422
hsa-let-7a-3	18465	5056.23
hsa-let-7a-3	30330	7194.02
hsa-let-7a-3	44279	7937.86
hsa-let-7a-3	23683	10050.4
hsa-let-7a-3	7188	3458.25
hsa-let-7a-3	47572	7982.61
hsa-let-7a-3	101951	18128.2
hsa-let-7a-3	55163	15705.2
hsa-let-7a-3	27783	5849.64
hsa-let-7a-3	22927	12465.1
hsa-let-7a-3	85531	14318.2
hsa-let-7a-3	43379	10243.9
hsa-let-7a-3	13788	6253.75
hsa-let-7a-3	101922	16383.3
hsa-let-7a-3	29094	7196.92
hsa-let-7a-3	51981	9805.98
hsa-let-7a-3	24670	6469.19
hsa-let-7a-3	63631	13398.5
hsa-let-7a-3	38266	9134.34
hsa-let-7a-3	22026	13165.1
hsa-let-7a-3	17988	7186.92
hsa-let-7a-3	140300	12757.7
hsa-let-7a-3	10236	2901.51
hsa-let-7a-3	66124	11191.1
hsa-let-7a-3	86947	14913.9
hsa-let-7a-3	17254	6337.91
hsa-let-7a-3	54123	10594.5
hsa-let-7a-3	80013	9971.51
hsa-let-7a-3	74801	16854
hsa-let-7a-3	14556	6350.87
hsa-let-7a-3	41824	7923.69
hsa-let-7a-3	45803	7835.38
hsa-let-7a-3	37968	11337.3
hsa-let-7a-3	69512	11906.4
hsa-let-7a-3	21646	12221.4
hsa-let-7a-3	27705	5975.92
hsa-let-7a-3	16436	5286.31
hsa-let-7a-3	26755	5475.89
hsa-let-7a-3	75720	13854.8
hsa-let-7a-3	171967	17987.1
hsa-let-7a-3	91348	12833.1
hsa-let-7a-3	24934	5562.07
hsa-let-7a-3	14681	4140.36
hsa-let-7a-3	25749	4596.02
hsa-let-7a-3	138724	21030.1
hsa-let-7a-3	38387	8943.15
hsa-let-7a-3	53462	16086.3
hsa-let-7a-3	56490	10581.1
hsa-let-7a-3	21319	11934.8
hsa-let-7a-3	64767	12290.2
hsa-let-7a-3	41659	7384.1
hsa-let-7a-3	68261	11433.1
hsa-let-7a-3	24666	6140.51
hsa-let-7a-3	39335	11977.5
hsa-let-7a-3	31951	9231.5
hsa-let-7a-3	31575	12227.6
