# Supplementary material for: Post-transcriptional control drives Aurora kinase A expression in human cancers
Source: PLoS One. 2024 Nov 11;19(11):e0310625. doi: 10.1371/journal.pone.0310625 (PMC11554201; doi:10.1371/journal.pone.0310625)
Supplement: S1 Data — (ZIP) [file pone.0310625.s006.zip › S1_Data/processed datasets_hsa-let-7a/TCGA-KIRP/Solid Tissue Normal.xls]

## Sheet: Solid Tissue Normal
miRNA_ID	read_count	reads_per_million_miRNA_mapped
hsa-let-7a-1	86665	8922.3
hsa-let-7a-1	91666	10720.2
hsa-let-7a-1	27957	5033.05
hsa-let-7a-1	78086	10068.5
hsa-let-7a-1	24811	5591.69
hsa-let-7a-1	69571	8434.32
hsa-let-7a-1	17580	3376.92
hsa-let-7a-1	37618	6885.59
hsa-let-7a-1	75501	7453.77
hsa-let-7a-1	36198	5808.56
hsa-let-7a-1	140818	12198.8
hsa-let-7a-1	90723	10799.3
hsa-let-7a-1	95690	10735.9
hsa-let-7a-1	70462	5348.19
hsa-let-7a-1	49089	5028.37
hsa-let-7a-1	35414	6979.93
hsa-let-7a-1	40968	8741.92
hsa-let-7a-1	66524	8897.64
hsa-let-7a-1	66527	9189.4
hsa-let-7a-1	42447	4194.6
hsa-let-7a-1	28808	6070.93
hsa-let-7a-1	57953	8738.91
hsa-let-7a-1	68095	4931.62
hsa-let-7a-1	33159	4955.58
hsa-let-7a-1	78813	9802.71
hsa-let-7a-1	87585	9199.71
hsa-let-7a-1	109128	12835.9
hsa-let-7a-1	33515	4739.29
hsa-let-7a-1	86903	8158.22
hsa-let-7a-2	86436	8898.73
hsa-let-7a-2	91090	10652.8
hsa-let-7a-2	27671	4981.56
hsa-let-7a-2	78339	10101.1
hsa-let-7a-2	24877	5606.57
hsa-let-7a-2	69474	8422.56
hsa-let-7a-2	17681	3396.32
hsa-let-7a-2	37593	6881.02
hsa-let-7a-2	74932	7397.6
hsa-let-7a-2	36174	5804.71
hsa-let-7a-2	141024	12216.7
hsa-let-7a-2	90595	10784
hsa-let-7a-2	95132	10673.3
hsa-let-7a-2	70509	5351.75
hsa-let-7a-2	48761	4994.77
hsa-let-7a-2	35578	7012.26
hsa-let-7a-2	40508	8643.76
hsa-let-7a-2	66461	8889.21
hsa-let-7a-2	66895	9240.23
hsa-let-7a-2	42374	4187.38
hsa-let-7a-2	28492	6004.33
hsa-let-7a-2	57968	8741.18
hsa-let-7a-2	67655	4899.75
hsa-let-7a-2	33341	4982.78
hsa-let-7a-2	79044	9831.44
hsa-let-7a-2	87343	9174.29
hsa-let-7a-2	108954	12815.5
hsa-let-7a-2	33490	4735.75
hsa-let-7a-2	86935	8161.23
hsa-let-7a-3	86774	8933.52
hsa-let-7a-3	91902	10747.8
hsa-let-7a-3	28336	5101.28
hsa-let-7a-3	78322	10098.9
hsa-let-7a-3	25163	5671.02
hsa-let-7a-3	69914	8475.91
hsa-let-7a-3	17934	3444.92
hsa-let-7a-3	37548	6872.78
hsa-let-7a-3	76072	7510.14
hsa-let-7a-3	36549	5864.88
hsa-let-7a-3	141405	12249.7
hsa-let-7a-3	91651	10909.7
hsa-let-7a-3	96247	10798.4
hsa-let-7a-3	70854	5377.94
hsa-let-7a-3	49191	5038.82
hsa-let-7a-3	35822	7060.35
hsa-let-7a-3	40533	8649.1
hsa-let-7a-3	66374	8877.58
hsa-let-7a-3	67152	9275.73
hsa-let-7a-3	42771	4226.61
hsa-let-7a-3	28952	6101.27
hsa-let-7a-3	58238	8781.89
hsa-let-7a-3	68786	4981.66
hsa-let-7a-3	34070	5091.73
hsa-let-7a-3	79145	9844
hsa-let-7a-3	88190	9263.26
hsa-let-7a-3	109193	12843.6
hsa-let-7a-3	34141	4827.81
hsa-let-7a-3	87513	8215.49
