# Supplementary material for: Post-transcriptional control drives Aurora kinase A expression in human cancers
Source: PLoS One. 2024 Nov 11;19(11):e0310625. doi: 10.1371/journal.pone.0310625 (PMC11554201; doi:10.1371/journal.pone.0310625)
Supplement: S1 Data — (ZIP) [file pone.0310625.s006.zip › S1_Data/processed datasets_hsa-let-7a/TCGA-KIRP/Primary Tumors.xls]

## Sheet: Primary Tumors
miRNA_ID	read_count	reads_per_million_miRNA_mapped
hsa-let-7a-1	82433	7028.47
hsa-let-7a-1	17950	4343.69
hsa-let-7a-1	37584	7052.19
hsa-let-7a-1	35043	6155.24
hsa-let-7a-1	21596	3778.56
hsa-let-7a-1	68549	10884.5
hsa-let-7a-1	66670	11477.1
hsa-let-7a-1	30926	6036.55
hsa-let-7a-1	18781	4628.93
hsa-let-7a-1	69878	11650.2
hsa-let-7a-1	22596	4759.91
hsa-let-7a-1	31419	5919.95
hsa-let-7a-1	15018	3796.78
hsa-let-7a-1	26474	5359.02
hsa-let-7a-1	84374	10405.6
hsa-let-7a-1	36023	6149.8
hsa-let-7a-1	51998	6787.35
hsa-let-7a-1	22648	5377.43
hsa-let-7a-1	27755	5587.05
hsa-let-7a-1	10854	3628.42
hsa-let-7a-1	21483	7718.43
hsa-let-7a-1	18440	5570.26
hsa-let-7a-1	14019	3910.26
hsa-let-7a-1	29760	5224
hsa-let-7a-1	20050	6094.96
hsa-let-7a-1	25839	12029.2
hsa-let-7a-1	15036	3202.44
hsa-let-7a-1	34519	5971.98
hsa-let-7a-1	26325	5626.04
hsa-let-7a-1	65245	9018.13
hsa-let-7a-1	20761	4024.72
hsa-let-7a-1	27930	5410.15
hsa-let-7a-1	52956	7730.74
hsa-let-7a-1	140586	14673
hsa-let-7a-1	60419	7397.75
hsa-let-7a-1	61857	7635.26
hsa-let-7a-1	119389	5588.37
hsa-let-7a-1	45119	5291.81
hsa-let-7a-1	98087	6645.33
hsa-let-7a-1	54431	7574.27
hsa-let-7a-1	47869	6836.55
hsa-let-7a-1	38157	7061.92
hsa-let-7a-1	42344	6863.75
hsa-let-7a-1	40622	4533.44
hsa-let-7a-1	62881	6573.61
hsa-let-7a-1	57514	4927.69
hsa-let-7a-1	37446	6254.77
hsa-let-7a-1	24209	4760.56
hsa-let-7a-1	7741	2179.24
hsa-let-7a-1	56878	9300.92
hsa-let-7a-1	14931	5442.14
hsa-let-7a-1	54232	5723.55
hsa-let-7a-1	122578	17887.3
hsa-let-7a-1	31822	4879.02
hsa-let-7a-1	15900	3846.08
hsa-let-7a-1	13559	5819.55
hsa-let-7a-1	17687	4920.39
hsa-let-7a-1	41472	7018.22
hsa-let-7a-1	27302	6892.63
hsa-let-7a-1	21789	4877.95
hsa-let-7a-1	29081	4431.23
hsa-let-7a-1	64631	7813.42
hsa-let-7a-1	39725	9449.56
hsa-let-7a-1	22047	6488.95
hsa-let-7a-1	36772	7802.41
hsa-let-7a-1	22916	6289.41
hsa-let-7a-1	16201	3583.7
hsa-let-7a-1	55139	7997.06
hsa-let-7a-1	63238	7495
hsa-let-7a-1	27050	5250
hsa-let-7a-1	98888	11326
hsa-let-7a-1	133530	10276.4
hsa-let-7a-1	42868	5880.4
hsa-let-7a-1	33139	5275.45
hsa-let-7a-1	51979	6763.55
hsa-let-7a-1	79827	13703
hsa-let-7a-1	61492	10416.6
hsa-let-7a-1	13364	4956.45
hsa-let-7a-1	37466	5474.72
hsa-let-7a-1	72935	8038.31
hsa-let-7a-1	45437	5371.95
hsa-let-7a-1	15135	4267.68
hsa-let-7a-1	41319	8416.79
hsa-let-7a-1	48396	9000.93
hsa-let-7a-1	54936	5327.41
hsa-let-7a-1	193430	15563
hsa-let-7a-1	67228	7603.52
hsa-let-7a-1	22571	8084.4
hsa-let-7a-1	60230	6890.07
hsa-let-7a-1	24805	4123.02
hsa-let-7a-1	23456	4415.84
hsa-let-7a-1	44988	7209.52
hsa-let-7a-1	44339	11458.4
hsa-let-7a-1	51040	6600.37
hsa-let-7a-1	40381	6767.75
hsa-let-7a-1	30018	5190.68
hsa-let-7a-1	25081	8516.89
hsa-let-7a-1	96108	16327.4
hsa-let-7a-1	11959	3886.77
hsa-let-7a-1	49807	5700.05
hsa-let-7a-1	35982	4284.35
hsa-let-7a-1	85041	9954.7
hsa-let-7a-1	19767	4802.1
hsa-let-7a-1	62580	7027.36
hsa-let-7a-1	87667	6437.75
hsa-let-7a-1	15319	5941.96
hsa-let-7a-1	132288	8837.72
hsa-let-7a-1	50783	6728.96
hsa-let-7a-1	13956	2225.03
hsa-let-7a-1	19255	5794.8
hsa-let-7a-1	38806	6556.35
hsa-let-7a-1	20772	5224.19
hsa-let-7a-1	20311	3847.95
hsa-let-7a-1	14734	3448.55
hsa-let-7a-1	43039	7735.05
hsa-let-7a-1	75801	7282.88
hsa-let-7a-1	31071	5243.36
hsa-let-7a-1	110920	9925.33
hsa-let-7a-1	29742	8000.65
hsa-let-7a-1	20277	5329.2
hsa-let-7a-1	44219	6106.93
hsa-let-7a-1	13633	5024.13
hsa-let-7a-1	11284	2250.49
hsa-let-7a-1	31353	5628.32
hsa-let-7a-1	21825	4444.88
hsa-let-7a-1	75469	10957.4
hsa-let-7a-1	41882	5422.5
hsa-let-7a-1	29398	4257.27
hsa-let-7a-1	16441	5323.19
hsa-let-7a-1	83943	7097.67
hsa-let-7a-1	20878	4521.34
hsa-let-7a-1	63586	6738.01
hsa-let-7a-1	106150	15028
hsa-let-7a-1	32595	4904.61
hsa-let-7a-1	21724	5232.34
hsa-let-7a-1	114617	15626.2
hsa-let-7a-1	22861	4331.79
hsa-let-7a-1	110378	14935.5
hsa-let-7a-1	68144	5863.79
hsa-let-7a-1	21881	4989.75
hsa-let-7a-1	24896	4481.4
hsa-let-7a-1	57859	7410.42
hsa-let-7a-1	16472	2658.51
hsa-let-7a-1	42956	6645.4
hsa-let-7a-1	29417	6879.62
hsa-let-7a-1	34904	6572.14
hsa-let-7a-1	15387	4191.98
hsa-let-7a-1	47731	5622.9
hsa-let-7a-1	87127	11055.6
hsa-let-7a-1	8023	3417.72
hsa-let-7a-1	31757	5004.61
hsa-let-7a-1	33691	5831.45
hsa-let-7a-1	39301	8740.03
hsa-let-7a-1	13397	3034.85
hsa-let-7a-1	17236	4776.42
hsa-let-7a-1	37910	6156.13
hsa-let-7a-1	39268	8088.33
hsa-let-7a-1	12459	4305.77
hsa-let-7a-1	27417	4046.31
hsa-let-7a-1	14580	4871.94
hsa-let-7a-1	26709	5121.92
hsa-let-7a-1	25855	7924.63
hsa-let-7a-1	45612	7444.34
hsa-let-7a-1	35362	10453.8
hsa-let-7a-1	97800	10685.1
hsa-let-7a-1	53840	9779.83
hsa-let-7a-1	21616	6482.51
hsa-let-7a-1	40479	5660.83
hsa-let-7a-1	41016	4877.75
hsa-let-7a-1	32490	5756.3
hsa-let-7a-1	48125	4899.5
hsa-let-7a-1	74678	6961.46
hsa-let-7a-1	8095	2769.54
hsa-let-7a-1	55380	12591.1
hsa-let-7a-1	21140	7449.58
hsa-let-7a-1	105908	18450.8
hsa-let-7a-1	47554	10288.2
hsa-let-7a-1	18086	3821.53
hsa-let-7a-1	46397	6648.31
hsa-let-7a-1	32857	9828.36
hsa-let-7a-1	23690	4907.46
hsa-let-7a-1	33751	5505.39
hsa-let-7a-1	36079	6910.98
hsa-let-7a-1	17674	6660.17
hsa-let-7a-1	56652	9530.22
hsa-let-7a-1	74259	9285.38
hsa-let-7a-1	20322	3935.16
hsa-let-7a-1	38031	6035.4
hsa-let-7a-1	27587	3557.82
hsa-let-7a-1	48036	8806.49
hsa-let-7a-1	46245	7255.74
hsa-let-7a-1	71481	13753.1
hsa-let-7a-1	34516	4561.04
hsa-let-7a-1	66672	8457.63
hsa-let-7a-1	58715	8525.69
hsa-let-7a-1	32254	5283.58
hsa-let-7a-1	52120	10211.7
hsa-let-7a-1	19147	5704.34
hsa-let-7a-1	55473	13718.2
hsa-let-7a-1	28881	4787.49
hsa-let-7a-1	30614	5770.58
hsa-let-7a-1	53253	5987.25
hsa-let-7a-1	36521	6751.59
hsa-let-7a-1	4641	2444.55
hsa-let-7a-1	20772	4828.37
hsa-let-7a-1	46487	5586.98
hsa-let-7a-1	63681	7213.3
hsa-let-7a-1	84434	11222.5
hsa-let-7a-1	42020	3776.76
hsa-let-7a-1	46640	6292.24
hsa-let-7a-1	73319	10407.1
hsa-let-7a-1	20295	3795.28
hsa-let-7a-1	26212	5919.98
hsa-let-7a-1	18678	6945.41
hsa-let-7a-1	42445	8383.53
hsa-let-7a-1	44433	8458.07
hsa-let-7a-1	28120	4777.5
hsa-let-7a-1	16903	4518.15
hsa-let-7a-1	24710	6173.74
hsa-let-7a-1	52799	6748.45
hsa-let-7a-1	61905	7964.41
hsa-let-7a-1	40247	9114.17
hsa-let-7a-1	37475	6695.75
hsa-let-7a-1	111965	12757.9
hsa-let-7a-1	25826	5012.69
hsa-let-7a-1	11044	4027.89
hsa-let-7a-1	22270	6329.85
hsa-let-7a-1	50828	7581.79
hsa-let-7a-1	17344	4404.82
hsa-let-7a-1	63050	10368.6
hsa-let-7a-1	34567	4690.53
hsa-let-7a-1	64526	8658.29
hsa-let-7a-1	5355	4739.41
hsa-let-7a-1	22574	7413.87
hsa-let-7a-1	29696	13392.6
hsa-let-7a-1	37296	5943.23
hsa-let-7a-1	23581	10756.1
hsa-let-7a-1	56962	5535.49
hsa-let-7a-1	64187	18435
hsa-let-7a-1	31296	7107.89
hsa-let-7a-1	24474	5033.19
hsa-let-7a-1	44469	6288.67
hsa-let-7a-1	34298	9886.51
hsa-let-7a-1	14233	4192.98
hsa-let-7a-1	17577	8362.06
hsa-let-7a-1	30339	2866.03
hsa-let-7a-1	77375	9372.16
hsa-let-7a-1	67385	11982.3
hsa-let-7a-1	88984	10179
hsa-let-7a-1	30569	6027.25
hsa-let-7a-1	33775	4652.19
hsa-let-7a-1	14335	5001.07
hsa-let-7a-1	16832	4587.16
hsa-let-7a-1	64538	4993.06
hsa-let-7a-1	28818	5135.81
hsa-let-7a-1	34862	6922.67
hsa-let-7a-1	29321	7129.13
hsa-let-7a-1	21900	5449.21
hsa-let-7a-1	12356	4573.18
hsa-let-7a-1	22883	5277.11
hsa-let-7a-1	13421	3506.98
hsa-let-7a-1	33366	5135.56
hsa-let-7a-2	81501	6949.01
hsa-let-7a-2	18051	4368.13
hsa-let-7a-2	37532	7042.43
hsa-let-7a-2	35310	6202.14
hsa-let-7a-2	21688	3794.66
hsa-let-7a-2	68968	10951
hsa-let-7a-2	67011	11535.8
hsa-let-7a-2	31218	6093.55
hsa-let-7a-2	18962	4673.54
hsa-let-7a-2	69541	11594
hsa-let-7a-2	22884	4820.57
hsa-let-7a-2	31206	5879.82
hsa-let-7a-2	14952	3780.1
hsa-let-7a-2	26362	5336.35
hsa-let-7a-2	84353	10403
hsa-let-7a-2	35612	6079.63
hsa-let-7a-2	51269	6692.2
hsa-let-7a-2	22690	5387.4
hsa-let-7a-2	27624	5560.68
hsa-let-7a-2	11033	3688.26
hsa-let-7a-2	21678	7788.49
hsa-let-7a-2	18278	5521.32
hsa-let-7a-2	14063	3922.54
hsa-let-7a-2	29641	5203.11
hsa-let-7a-2	19976	6072.46
hsa-let-7a-2	25645	11938.9
hsa-let-7a-2	15003	3195.41
hsa-let-7a-2	34845	6028.38
hsa-let-7a-2	26372	5636.08
hsa-let-7a-2	65048	8990.9
hsa-let-7a-2	20651	4003.4
hsa-let-7a-2	27996	5422.94
hsa-let-7a-2	52395	7648.84
hsa-let-7a-2	141082	14724.8
hsa-let-7a-2	60153	7365.18
hsa-let-7a-2	62015	7654.76
hsa-let-7a-2	118841	5562.72
hsa-let-7a-2	45296	5312.57
hsa-let-7a-2	97469	6603.46
hsa-let-7a-2	53850	7493.42
hsa-let-7a-2	47862	6835.55
hsa-let-7a-2	38473	7120.4
hsa-let-7a-2	42238	6846.57
hsa-let-7a-2	40212	4487.68
hsa-let-7a-2	62647	6549.15
hsa-let-7a-2	57633	4937.89
hsa-let-7a-2	37492	6262.45
hsa-let-7a-2	23982	4715.92
hsa-let-7a-2	7870	2215.56
hsa-let-7a-2	57122	9340.82
hsa-let-7a-2	14871	5420.27
hsa-let-7a-2	53624	5659.39
hsa-let-7a-2	122363	17855.9
hsa-let-7a-2	31651	4852.8
hsa-let-7a-2	15836	3830.6
hsa-let-7a-2	13543	5812.68
hsa-let-7a-2	17875	4972.69
hsa-let-7a-2	41415	7008.57
hsa-let-7a-2	27309	6894.4
hsa-let-7a-2	21671	4851.53
hsa-let-7a-2	29140	4440.22
hsa-let-7a-2	64284	7771.47
hsa-let-7a-2	39617	9423.87
hsa-let-7a-2	21741	6398.89
hsa-let-7a-2	36720	7791.38
hsa-let-7a-2	22886	6281.17
hsa-let-7a-2	15916	3520.66
hsa-let-7a-2	55216	8008.23
hsa-let-7a-2	63087	7477.1
hsa-let-7a-2	27309	5300.27
hsa-let-7a-2	98312	11260
hsa-let-7a-2	133106	10243.8
hsa-let-7a-2	42918	5887.26
hsa-let-7a-2	32957	5246.47
hsa-let-7a-2	51876	6750.15
hsa-let-7a-2	80238	13773.5
hsa-let-7a-2	60856	10308.8
hsa-let-7a-2	13395	4967.94
hsa-let-7a-2	37171	5431.62
hsa-let-7a-2	72704	8012.86
hsa-let-7a-2	44790	5295.46
hsa-let-7a-2	15088	4254.43
hsa-let-7a-2	41022	8356.29
hsa-let-7a-2	48241	8972.11
hsa-let-7a-2	54828	5316.94
hsa-let-7a-2	193050	15532.4
hsa-let-7a-2	67207	7601.14
hsa-let-7a-2	22409	8026.38
hsa-let-7a-2	60441	6914.21
hsa-let-7a-2	25131	4177.2
hsa-let-7a-2	23351	4396.07
hsa-let-7a-2	44893	7194.3
hsa-let-7a-2	44640	11536.2
hsa-let-7a-2	50709	6557.57
hsa-let-7a-2	40345	6761.72
hsa-let-7a-2	29431	5089.18
hsa-let-7a-2	25310	8594.65
hsa-let-7a-2	95557	16233.8
hsa-let-7a-2	11945	3882.22
hsa-let-7a-2	50139	5738.04
hsa-let-7a-2	35744	4256.01
hsa-let-7a-2	84709	9915.84
hsa-let-7a-2	19489	4734.57
hsa-let-7a-2	62787	7050.61
hsa-let-7a-2	88524	6500.68
hsa-let-7a-2	15229	5907.05
hsa-let-7a-2	131946	8814.87
hsa-let-7a-2	50524	6694.64
hsa-let-7a-2	13745	2191.39
hsa-let-7a-2	18914	5692.18
hsa-let-7a-2	39336	6645.9
hsa-let-7a-2	21161	5322.02
hsa-let-7a-2	20336	3852.68
hsa-let-7a-2	15119	3538.66
hsa-let-7a-2	42807	7693.35
hsa-let-7a-2	75875	7289.99
hsa-let-7a-2	30855	5206.91
hsa-let-7a-2	110435	9881.93
hsa-let-7a-2	29840	8027.01
hsa-let-7a-2	20060	5272.17
hsa-let-7a-2	43725	6038.71
hsa-let-7a-2	13472	4964.8
hsa-let-7a-2	11476	2288.78
hsa-let-7a-2	31460	5647.53
hsa-let-7a-2	21677	4414.74
hsa-let-7a-2	75777	11002.1
hsa-let-7a-2	41734	5403.34
hsa-let-7a-2	29562	4281.02
hsa-let-7a-2	16327	5286.28
hsa-let-7a-2	83471	7057.76
hsa-let-7a-2	20738	4491.02
hsa-let-7a-2	64178	6800.74
hsa-let-7a-2	105622	14953.3
hsa-let-7a-2	32784	4933.04
hsa-let-7a-2	21768	5242.94
hsa-let-7a-2	114072	15551.9
hsa-let-7a-2	22852	4330.09
hsa-let-7a-2	109171	14772.2
hsa-let-7a-2	67698	5825.41
hsa-let-7a-2	22192	5060.67
hsa-let-7a-2	25179	4532.34
hsa-let-7a-2	57583	7375.07
hsa-let-7a-2	16409	2648.35
hsa-let-7a-2	42897	6636.27
hsa-let-7a-2	29397	6874.94
hsa-let-7a-2	34714	6536.36
hsa-let-7a-2	15744	4289.24
hsa-let-7a-2	47559	5602.64
hsa-let-7a-2	86761	11009.2
hsa-let-7a-2	7884	3358.51
hsa-let-7a-2	32014	5045.11
hsa-let-7a-2	33620	5819.16
hsa-let-7a-2	39095	8694.22
hsa-let-7a-2	13202	2990.68
hsa-let-7a-2	16903	4684.14
hsa-let-7a-2	37537	6095.56
hsa-let-7a-2	39547	8145.8
hsa-let-7a-2	12630	4364.87
hsa-let-7a-2	27280	4026.09
hsa-let-7a-2	14656	4897.33
hsa-let-7a-2	26762	5132.08
hsa-let-7a-2	25536	7826.85
hsa-let-7a-2	45632	7447.61
hsa-let-7a-2	34744	10271.1
hsa-let-7a-2	98689	10782.2
hsa-let-7a-2	53602	9736.6
hsa-let-7a-2	21678	6501.11
hsa-let-7a-2	40431	5654.12
hsa-let-7a-2	41256	4906.29
hsa-let-7a-2	32358	5732.91
hsa-let-7a-2	48239	4911.1
hsa-let-7a-2	74438	6939.09
hsa-let-7a-2	8071	2761.33
hsa-let-7a-2	55386	12592.5
hsa-let-7a-2	21127	7445
hsa-let-7a-2	106346	18527.1
hsa-let-7a-2	47388	10252.3
hsa-let-7a-2	17742	3748.84
hsa-let-7a-2	46317	6636.85
hsa-let-7a-2	32791	9808.62
hsa-let-7a-2	23463	4860.43
hsa-let-7a-2	33597	5480.27
hsa-let-7a-2	35552	6810.04
hsa-let-7a-2	17942	6761.16
hsa-let-7a-2	56703	9538.8
hsa-let-7a-2	74778	9350.28
hsa-let-7a-2	20006	3873.97
hsa-let-7a-2	38083	6043.65
hsa-let-7a-2	27479	3543.89
hsa-let-7a-2	48142	8825.92
hsa-let-7a-2	46487	7293.71
hsa-let-7a-2	71371	13732
hsa-let-7a-2	34283	4530.25
hsa-let-7a-2	66177	8394.84
hsa-let-7a-2	58707	8524.52
hsa-let-7a-2	31895	5224.77
hsa-let-7a-2	51855	10159.8
hsa-let-7a-2	18889	5627.48
hsa-let-7a-2	54938	13585.9
hsa-let-7a-2	28876	4786.66
hsa-let-7a-2	30777	5801.31
hsa-let-7a-2	52697	5924.73
hsa-let-7a-2	36928	6826.83
hsa-let-7a-2	4785	2520.4
hsa-let-7a-2	20723	4816.98
hsa-let-7a-2	46686	5610.9
hsa-let-7a-2	63129	7150.77
hsa-let-7a-2	83967	11160.4
hsa-let-7a-2	41864	3762.74
hsa-let-7a-2	46553	6280.5
hsa-let-7a-2	73871	10485.4
hsa-let-7a-2	20093	3757.51
hsa-let-7a-2	25797	5826.26
hsa-let-7a-2	18767	6978.5
hsa-let-7a-2	42184	8331.98
hsa-let-7a-2	44372	8446.46
hsa-let-7a-2	27899	4739.95
hsa-let-7a-2	17018	4548.89
hsa-let-7a-2	24660	6161.24
hsa-let-7a-2	52845	6754.33
hsa-let-7a-2	62328	8018.83
hsa-let-7a-2	40285	9122.78
hsa-let-7a-2	37186	6644.11
hsa-let-7a-2	111182	12668.7
hsa-let-7a-2	26006	5047.62
hsa-let-7a-2	11145	4064.73
hsa-let-7a-2	22212	6313.36
hsa-let-7a-2	50905	7593.27
hsa-let-7a-2	17017	4321.77
hsa-let-7a-2	63121	10380.3
hsa-let-7a-2	34388	4666.25
hsa-let-7a-2	64766	8690.49
hsa-let-7a-2	5453	4826.15
hsa-let-7a-2	22398	7356.07
hsa-let-7a-2	30095	13572.5
hsa-let-7a-2	36794	5863.23
hsa-let-7a-2	23433	10688.6
hsa-let-7a-2	56832	5522.86
hsa-let-7a-2	63975	18374.1
hsa-let-7a-2	31387	7128.56
hsa-let-7a-2	24654	5070.21
hsa-let-7a-2	44859	6343.82
hsa-let-7a-2	34729	10010.7
hsa-let-7a-2	14195	4181.79
hsa-let-7a-2	17616	8380.62
hsa-let-7a-2	30077	2841.28
hsa-let-7a-2	77267	9359.08
hsa-let-7a-2	67466	11996.7
hsa-let-7a-2	89630	10252.9
hsa-let-7a-2	30569	6027.25
hsa-let-7a-2	33783	4653.29
hsa-let-7a-2	14303	4989.91
hsa-let-7a-2	16757	4566.72
hsa-let-7a-2	64666	5002.96
hsa-let-7a-2	29101	5186.25
hsa-let-7a-2	34712	6892.89
hsa-let-7a-2	29174	7093.39
hsa-let-7a-2	21673	5392.73
hsa-let-7a-2	12278	4544.31
hsa-let-7a-2	22838	5266.73
hsa-let-7a-2	13513	3531.02
hsa-let-7a-2	33373	5136.64
hsa-let-7a-3	82327	7019.43
hsa-let-7a-3	18101	4380.23
hsa-let-7a-3	37892	7109.98
hsa-let-7a-3	35851	6297.16
hsa-let-7a-3	21818	3817.41
hsa-let-7a-3	68271	10840.3
hsa-let-7a-3	67150	11559.7
hsa-let-7a-3	31431	6135.12
hsa-let-7a-3	19282	4752.41
hsa-let-7a-3	70181	11700.7
hsa-let-7a-3	22884	4820.57
hsa-let-7a-3	31629	5959.52
hsa-let-7a-3	14956	3781.11
hsa-let-7a-3	26846	5434.32
hsa-let-7a-3	84789	10456.8
hsa-let-7a-3	35953	6137.85
hsa-let-7a-3	51741	6753.81
hsa-let-7a-3	23026	5467.18
hsa-let-7a-3	28077	5651.87
hsa-let-7a-3	10953	3661.52
hsa-let-7a-3	21226	7626.09
hsa-let-7a-3	18353	5543.98
hsa-let-7a-3	14025	3911.94
hsa-let-7a-3	29880	5245.07
hsa-let-7a-3	20162	6129
hsa-let-7a-3	25755	11990.1
hsa-let-7a-3	15334	3265.91
hsa-let-7a-3	34994	6054.16
hsa-let-7a-3	26770	5721.14
hsa-let-7a-3	64679	8939.9
hsa-let-7a-3	21048	4080.36
hsa-let-7a-3	28136	5450.06
hsa-let-7a-3	52797	7707.52
hsa-let-7a-3	141846	14804.5
hsa-let-7a-3	60103	7359.06
hsa-let-7a-3	62089	7663.9
hsa-let-7a-3	119324	5585.33
hsa-let-7a-3	45528	5339.78
hsa-let-7a-3	98215	6654
hsa-let-7a-3	54273	7552.28
hsa-let-7a-3	48129	6873.68
hsa-let-7a-3	38161	7062.66
hsa-let-7a-3	42785	6935.23
hsa-let-7a-3	40977	4573.05
hsa-let-7a-3	62826	6567.86
hsa-let-7a-3	57977	4967.36
hsa-let-7a-3	37838	6320.25
hsa-let-7a-3	24247	4768.03
hsa-let-7a-3	7844	2208.24
hsa-let-7a-3	56568	9250.23
hsa-let-7a-3	14860	5416.26
hsa-let-7a-3	54159	5715.85
hsa-let-7a-3	122542	17882
hsa-let-7a-3	31917	4893.59
hsa-let-7a-3	15856	3835.44
hsa-let-7a-3	13943	5984.36
hsa-let-7a-3	17766	4942.37
hsa-let-7a-3	41572	7035.14
hsa-let-7a-3	27431	6925.2
hsa-let-7a-3	21882	4898.77
hsa-let-7a-3	29438	4485.63
hsa-let-7a-3	64167	7757.33
hsa-let-7a-3	39355	9361.55
hsa-let-7a-3	22091	6501.9
hsa-let-7a-3	37060	7863.52
hsa-let-7a-3	22766	6248.24
hsa-let-7a-3	16225	3589.01
hsa-let-7a-3	55122	7994.6
hsa-let-7a-3	63139	7483.26
hsa-let-7a-3	27037	5247.48
hsa-let-7a-3	98694	11303.8
hsa-let-7a-3	134332	10338.1
hsa-let-7a-3	43139	5917.57
hsa-let-7a-3	33021	5256.66
hsa-let-7a-3	51961	6761.21
hsa-let-7a-3	80195	13766.1
hsa-let-7a-3	61858	10478.6
hsa-let-7a-3	13682	5074.39
hsa-let-7a-3	37434	5470.05
hsa-let-7a-3	73349	8083.94
hsa-let-7a-3	45652	5397.37
hsa-let-7a-3	15291	4311.67
hsa-let-7a-3	41508	8455.29
hsa-let-7a-3	48595	9037.95
hsa-let-7a-3	54876	5321.59
hsa-let-7a-3	193790	15591.9
hsa-let-7a-3	67312	7613.02
hsa-let-7a-3	22294	7985.19
hsa-let-7a-3	60252	6892.59
hsa-let-7a-3	25021	4158.92
hsa-let-7a-3	23813	4483.05
hsa-let-7a-3	45089	7225.71
hsa-let-7a-3	44445	11485.8
hsa-let-7a-3	51251	6627.66
hsa-let-7a-3	40690	6819.54
hsa-let-7a-3	30099	5204.69
hsa-let-7a-3	25239	8570.54
hsa-let-7a-3	95837	16281.4
hsa-let-7a-3	11829	3844.52
hsa-let-7a-3	50191	5743.99
hsa-let-7a-3	36763	4377.35
hsa-let-7a-3	85252	9979.4
hsa-let-7a-3	19511	4739.91
hsa-let-7a-3	63062	7081.49
hsa-let-7a-3	88137	6472.26
hsa-let-7a-3	15112	5861.67
hsa-let-7a-3	132482	8850.68
hsa-let-7a-3	50939	6749.63
hsa-let-7a-3	14044	2239.06
hsa-let-7a-3	19456	5855.29
hsa-let-7a-3	39147	6613.97
hsa-let-7a-3	21033	5289.83
hsa-let-7a-3	20371	3859.31
hsa-let-7a-3	15066	3526.25
hsa-let-7a-3	43236	7770.45
hsa-let-7a-3	76144	7315.83
hsa-let-7a-3	31318	5285.05
hsa-let-7a-3	111630	9988.87
hsa-let-7a-3	29904	8044.23
hsa-let-7a-3	20521	5393.33
hsa-let-7a-3	44717	6175.71
hsa-let-7a-3	13729	5059.51
hsa-let-7a-3	11429	2279.4
hsa-let-7a-3	31167	5594.93
hsa-let-7a-3	21907	4461.58
hsa-let-7a-3	76355	11086
hsa-let-7a-3	42103	5451.12
hsa-let-7a-3	29689	4299.41
hsa-let-7a-3	16930	5481.52
hsa-let-7a-3	83950	7098.26
hsa-let-7a-3	20778	4499.69
hsa-let-7a-3	64799	6866.55
hsa-let-7a-3	106119	15023.7
hsa-let-7a-3	32986	4963.44
hsa-let-7a-3	21821	5255.7
hsa-let-7a-3	114655	15631.4
hsa-let-7a-3	22805	4321.18
hsa-let-7a-3	110414	14940.4
hsa-let-7a-3	68042	5855.01
hsa-let-7a-3	22047	5027.6
hsa-let-7a-3	24884	4479.24
hsa-let-7a-3	58034	7432.83
hsa-let-7a-3	16421	2650.28
hsa-let-7a-3	42978	6648.8
hsa-let-7a-3	29525	6904.87
hsa-let-7a-3	35375	6660.82
hsa-let-7a-3	15555	4237.75
hsa-let-7a-3	47668	5615.48
hsa-let-7a-3	87361	11085.3
hsa-let-7a-3	7912	3370.44
hsa-let-7a-3	32106	5059.61
hsa-let-7a-3	33808	5851.7
hsa-let-7a-3	39558	8797.19
hsa-let-7a-3	13269	3005.86
hsa-let-7a-3	16885	4679.15
hsa-let-7a-3	37980	6167.5
hsa-let-7a-3	39773	8192.35
hsa-let-7a-3	12771	4413.6
hsa-let-7a-3	27349	4036.28
hsa-let-7a-3	14780	4938.77
hsa-let-7a-3	27049	5187.12
hsa-let-7a-3	25377	7778.12
hsa-let-7a-3	45778	7471.44
hsa-let-7a-3	35285	10431
hsa-let-7a-3	99081	10825
hsa-let-7a-3	53790	9770.75
hsa-let-7a-3	21771	6529
hsa-let-7a-3	40960	5728.1
hsa-let-7a-3	41389	4922.11
hsa-let-7a-3	32557	5768.17
hsa-let-7a-3	48575	4945.31
hsa-let-7a-3	75023	6993.62
hsa-let-7a-3	8532	2919.05
hsa-let-7a-3	55423	12600.9
hsa-let-7a-3	20935	7377.34
hsa-let-7a-3	106947	18631.8
hsa-let-7a-3	47151	10201
hsa-let-7a-3	18113	3827.23
hsa-let-7a-3	46684	6689.44
hsa-let-7a-3	32740	9793.36
hsa-let-7a-3	23699	4909.32
hsa-let-7a-3	34028	5550.57
hsa-let-7a-3	36326	6958.3
hsa-let-7a-3	17566	6619.47
hsa-let-7a-3	57031	9593.98
hsa-let-7a-3	74968	9374.04
hsa-let-7a-3	20108	3893.72
hsa-let-7a-3	38271	6073.48
hsa-let-7a-3	27748	3578.59
hsa-let-7a-3	47949	8790.54
hsa-let-7a-3	46549	7303.44
hsa-let-7a-3	72221	13895.5
hsa-let-7a-3	34800	4598.56
hsa-let-7a-3	66187	8396.11
hsa-let-7a-3	58805	8538.75
hsa-let-7a-3	32133	5263.76
hsa-let-7a-3	52029	10193.9
hsa-let-7a-3	19311	5753.2
hsa-let-7a-3	55613	13752.8
hsa-let-7a-3	28728	4762.12
hsa-let-7a-3	31040	5850.88
hsa-let-7a-3	53646	6031.43
hsa-let-7a-3	36872	6816.48
hsa-let-7a-3	4866	2563.07
hsa-let-7a-3	20861	4849.06
hsa-let-7a-3	46695	5611.98
hsa-let-7a-3	64000	7249.43
hsa-let-7a-3	84665	11253.2
hsa-let-7a-3	42139	3787.45
hsa-let-7a-3	46504	6273.89
hsa-let-7a-3	73595	10446.2
hsa-let-7a-3	20291	3794.54
hsa-let-7a-3	26300	5939.86
hsa-let-7a-3	18676	6944.66
hsa-let-7a-3	42426	8379.77
hsa-let-7a-3	44573	8484.72
hsa-let-7a-3	28159	4784.12
hsa-let-7a-3	17344	4636.03
hsa-let-7a-3	24919	6225.96
hsa-let-7a-3	52671	6732.09
hsa-let-7a-3	62285	8013.3
hsa-let-7a-3	40538	9180.07
hsa-let-7a-3	37418	6685.57
hsa-let-7a-3	111545	12710
hsa-let-7a-3	26072	5060.43
hsa-let-7a-3	11211	4088.8
hsa-let-7a-3	22171	6301.71
hsa-let-7a-3	50819	7580.44
hsa-let-7a-3	17519	4449.26
hsa-let-7a-3	63208	10394.6
hsa-let-7a-3	34313	4656.07
hsa-let-7a-3	64648	8674.66
hsa-let-7a-3	5416	4793.4
hsa-let-7a-3	22435	7368.22
hsa-let-7a-3	30544	13775
hsa-let-7a-3	37005	5896.86
hsa-let-7a-3	24147	11014.3
hsa-let-7a-3	57283	5566.68
hsa-let-7a-3	64175	18431.6
hsa-let-7a-3	31543	7163.99
hsa-let-7a-3	24676	5074.73
hsa-let-7a-3	44839	6340.99
hsa-let-7a-3	34809	10033.8
hsa-let-7a-3	14509	4274.29
hsa-let-7a-3	17557	8352.55
hsa-let-7a-3	30246	2857.24
hsa-let-7a-3	77811	9424.97
hsa-let-7a-3	68046	12099.9
hsa-let-7a-3	89482	10236
hsa-let-7a-3	30325	5979.14
hsa-let-7a-3	33919	4672.02
hsa-let-7a-3	14700	5128.41
hsa-let-7a-3	17181	4682.27
hsa-let-7a-3	64670	5003.27
hsa-let-7a-3	29216	5206.74
hsa-let-7a-3	35069	6963.78
hsa-let-7a-3	29530	7179.95
hsa-let-7a-3	22036	5483.05
hsa-let-7a-3	12313	4557.26
hsa-let-7a-3	22889	5278.49
hsa-let-7a-3	13524	3533.9
hsa-let-7a-3	33565	5166.19
