# Supplementary material for: Post-transcriptional control drives Aurora kinase A expression in human cancers
Source: PLoS One. 2024 Nov 11;19(11):e0310625. doi: 10.1371/journal.pone.0310625 (PMC11554201; doi:10.1371/journal.pone.0310625)
Supplement: S1 Data — (ZIP) [file pone.0310625.s006.zip › S1_Data/processed datasets_hsa-let-7a/TCGA-KIRC/Solid Tissue Normal.xls]

## Sheet: normal
miRNA_ID	read_count	reads_per_million_miRNA_mapped
hsa-let-7a-1	13518	4622.68
hsa-let-7a-1	23499	6383.41
hsa-let-7a-1	50619	9945.34
hsa-let-7a-1	28531	9459.86
hsa-let-7a-1	17878	6294.54
hsa-let-7a-1	17728	5599.42
hsa-let-7a-1	70518	10381.8
hsa-let-7a-1	20591	7295.04
hsa-let-7a-1	24023	6829.49
hsa-let-7a-1	49465	13831
hsa-let-7a-1	51525	10968.3
hsa-let-7a-1	25972	16039.1
hsa-let-7a-1	29033	10587.8
hsa-let-7a-1	15375	5738.98
hsa-let-7a-1	51056	12549
hsa-let-7a-1	36183	10071.9
hsa-let-7a-1	24780	9000.28
hsa-let-7a-1	53286	11104.7
hsa-let-7a-1	7049	5177.51
hsa-let-7a-1	36856	12552.4
hsa-let-7a-1	33584	10144.5
hsa-let-7a-1	31318	12609.7
hsa-let-7a-1	59964	12213.6
hsa-let-7a-1	31473	7157.19
hsa-let-7a-1	13326	4943.75
hsa-let-7a-1	42407	9701.59
hsa-let-7a-1	29311	11560.1
hsa-let-7a-1	8104	6235.81
hsa-let-7a-1	23887	10457.2
hsa-let-7a-1	18151	7324.77
hsa-let-7a-1	37097	17712.4
hsa-let-7a-1	62642	13980.3
hsa-let-7a-1	12110	4047.23
hsa-let-7a-1	20341	6240.86
hsa-let-7a-1	40602	11666.2
hsa-let-7a-1	47525	13051.6
hsa-let-7a-1	33578	12055
hsa-let-7a-1	34289	10566.3
hsa-let-7a-1	34967	13900.9
hsa-let-7a-1	31420	7512.48
hsa-let-7a-1	53214	13549.4
hsa-let-7a-1	15673	8255.37
hsa-let-7a-1	19908	4681.95
hsa-let-7a-1	27426	7721.65
hsa-let-7a-1	18033	7752.86
hsa-let-7a-1	35487	12107.2
hsa-let-7a-1	35807	8601.63
hsa-let-7a-1	11262	5859.3
hsa-let-7a-1	21956	10975.7
hsa-let-7a-1	85400	12491.5
hsa-let-7a-1	37004	9322.67
hsa-let-7a-1	44600	10722.8
hsa-let-7a-1	13516	4194.2
hsa-let-7a-1	12875	5981.7
hsa-let-7a-1	26247	14434.2
hsa-let-7a-1	43778	12231.3
hsa-let-7a-1	35192	7149.36
hsa-let-7a-1	22702	5300.1
hsa-let-7a-1	35629	7934.2
hsa-let-7a-1	17546	5696.22
hsa-let-7a-1	39749	12137.9
hsa-let-7a-1	27480	5571.28
hsa-let-7a-1	22517	5670.02
hsa-let-7a-2	13415	4587.46
hsa-let-7a-2	23290	6326.63
hsa-let-7a-2	50359	9894.25
hsa-let-7a-2	28254	9368.01
hsa-let-7a-2	17965	6325.17
hsa-let-7a-2	17839	5634.48
hsa-let-7a-2	70394	10363.5
hsa-let-7a-2	20927	7414.08
hsa-let-7a-2	23715	6741.93
hsa-let-7a-2	49482	13835.7
hsa-let-7a-2	51285	10917.2
hsa-let-7a-2	25863	15971.8
hsa-let-7a-2	28753	10485.7
hsa-let-7a-2	15241	5688.97
hsa-let-7a-2	50961	12525.6
hsa-let-7a-2	36826	10250.8
hsa-let-7a-2	24477	8890.22
hsa-let-7a-2	52956	11035.9
hsa-let-7a-2	6954	5107.73
hsa-let-7a-2	36780	12526.5
hsa-let-7a-2	33215	10033
hsa-let-7a-2	31535	12697
hsa-let-7a-2	59376	12093.9
hsa-let-7a-2	31720	7213.36
hsa-let-7a-2	13142	4875.49
hsa-let-7a-2	42065	9623.35
hsa-let-7a-2	29389	11590.8
hsa-let-7a-2	7947	6115.01
hsa-let-7a-2	23772	10406.9
hsa-let-7a-2	18196	7342.93
hsa-let-7a-2	37292	17805.5
hsa-let-7a-2	62357	13916.7
hsa-let-7a-2	12077	4036.2
hsa-let-7a-2	20010	6139.31
hsa-let-7a-2	40103	11522.8
hsa-let-7a-2	47914	13158.4
hsa-let-7a-2	33725	12107.7
hsa-let-7a-2	34169	10529.3
hsa-let-7a-2	35097	13952.6
hsa-let-7a-2	31676	7573.69
hsa-let-7a-2	52939	13479.4
hsa-let-7a-2	15860	8353.87
hsa-let-7a-2	20003	4704.29
hsa-let-7a-2	27447	7727.56
hsa-let-7a-2	18112	7786.83
hsa-let-7a-2	35002	11941.7
hsa-let-7a-2	35520	8532.69
hsa-let-7a-2	11235	5845.26
hsa-let-7a-2	21734	10864.7
hsa-let-7a-2	84670	12384.8
hsa-let-7a-2	36839	9281.1
hsa-let-7a-2	44429	10681.7
hsa-let-7a-2	13536	4200.4
hsa-let-7a-2	12955	6018.87
hsa-let-7a-2	25948	14269.7
hsa-let-7a-2	43682	12204.4
hsa-let-7a-2	35371	7185.72
hsa-let-7a-2	22817	5326.94
hsa-let-7a-2	35256	7851.13
hsa-let-7a-2	17882	5805.3
hsa-let-7a-2	39759	12141
hsa-let-7a-2	27352	5545.33
hsa-let-7a-2	22196	5589.19
hsa-let-7a-3	13634	4662.35
hsa-let-7a-3	23449	6369.82
hsa-let-7a-3	50812	9983.26
hsa-let-7a-3	28747	9531.47
hsa-let-7a-3	18048	6354.39
hsa-let-7a-3	18064	5705.55
hsa-let-7a-3	70603	10394.3
hsa-let-7a-3	20738	7347.12
hsa-let-7a-3	24199	6879.52
hsa-let-7a-3	49573	13861.2
hsa-let-7a-3	51772	11020.8
hsa-let-7a-3	25854	15966.3
hsa-let-7a-3	29083	10606
hsa-let-7a-3	15612	5827.45
hsa-let-7a-3	51362	12624.2
hsa-let-7a-3	36732	10224.7
hsa-let-7a-3	24867	9031.87
hsa-let-7a-3	53921	11237
hsa-let-7a-3	7034	5166.49
hsa-let-7a-3	37018	12607.6
hsa-let-7a-3	33326	10066.6
hsa-let-7a-3	31887	12838.8
hsa-let-7a-3	60392	12300.8
hsa-let-7a-3	31754	7221.09
hsa-let-7a-3	13295	4932.25
hsa-let-7a-3	42629	9752.38
hsa-let-7a-3	29423	11604.3
hsa-let-7a-3	8074	6212.73
hsa-let-7a-3	24135	10565.8
hsa-let-7a-3	18139	7319.93
hsa-let-7a-3	37344	17830.3
hsa-let-7a-3	62750	14004.4
hsa-let-7a-3	12191	4074.3
hsa-let-7a-3	20670	6341.8
hsa-let-7a-3	40785	11718.8
hsa-let-7a-3	47904	13155.7
hsa-let-7a-3	34022	12214.4
hsa-let-7a-3	34648	10676.9
hsa-let-7a-3	35014	13919.6
hsa-let-7a-3	32000	7651.15
hsa-let-7a-3	53070	13512.7
hsa-let-7a-3	15889	8369.15
hsa-let-7a-3	20256	4763.79
hsa-let-7a-3	27125	7636.91
hsa-let-7a-3	18300	7867.65
hsa-let-7a-3	35537	12124.3
hsa-let-7a-3	35460	8518.28
hsa-let-7a-3	11273	5865.03
hsa-let-7a-3	21832	10913.7
hsa-let-7a-3	84686	12387.1
hsa-let-7a-3	37165	9363.23
hsa-let-7a-3	44715	10750.4
hsa-let-7a-3	13629	4229.26
hsa-let-7a-3	12983	6031.87
hsa-let-7a-3	26168	14390.7
hsa-let-7a-3	44076	12314.5
hsa-let-7a-3	35759	7264.55
hsa-let-7a-3	22954	5358.93
hsa-let-7a-3	35966	8009.24
hsa-let-7a-3	17860	5798.16
hsa-let-7a-3	39797	12152.6
hsa-let-7a-3	27638	5603.31
hsa-let-7a-3	22330	5622.93
