# Supplementary material for: Post-transcriptional control drives Aurora kinase A expression in human cancers
Source: PLoS One. 2024 Nov 11;19(11):e0310625. doi: 10.1371/journal.pone.0310625 (PMC11554201; doi:10.1371/journal.pone.0310625)
Supplement: S1 Data — (ZIP) [file pone.0310625.s006.zip › S1_Data/processed datasets_hsa-let-7a/TCGA-KIRC/Primary Tumor.xls]

## Sheet: cancer
miRNA_ID	read_count	reads_per_million_miRNA_mapped
hsa-let-7a-1	32911	13787.3
hsa-let-7a-1	15309	5399.2
hsa-let-7a-1	8733	5092.17
hsa-let-7a-1	11620	7574.36
hsa-let-7a-1	6540	4517.47
hsa-let-7a-1	10286	5582.84
hsa-let-7a-1	96805	10117.7
hsa-let-7a-1	19607	11236.3
hsa-let-7a-1	7501	4139.12
hsa-let-7a-1	7081	7044.32
hsa-let-7a-1	5007	2839.6
hsa-let-7a-1	21868	14666.5
hsa-let-7a-1	4118	2810.5
hsa-let-7a-1	6826	3448.48
hsa-let-7a-1	10603	8735.46
hsa-let-7a-1	5784	5888.14
hsa-let-7a-1	10172	5666.61
hsa-let-7a-1	16984	7619.01
hsa-let-7a-1	7934	3357.68
hsa-let-7a-1	69382	14132.5
hsa-let-7a-1	14954	7861.03
hsa-let-7a-1	58601	8856.29
hsa-let-7a-1	17778	8353.24
hsa-let-7a-1	22753	7595.4
hsa-let-7a-1	17660	8273.1
hsa-let-7a-1	10538	5241.21
hsa-let-7a-1	77050	13796.3
hsa-let-7a-1	30176	12726.1
hsa-let-7a-1	7222	4671.77
hsa-let-7a-1	4151	2771.5
hsa-let-7a-1	29953	8777.39
hsa-let-7a-1	47434	13488
hsa-let-7a-1	14716	8222.35
hsa-let-7a-1	9992	4538.46
hsa-let-7a-1	8196	6554.65
hsa-let-7a-1	7942	4785.05
hsa-let-7a-1	10754	5330.88
hsa-let-7a-1	19841	9955.27
hsa-let-7a-1	30495	16573.5
hsa-let-7a-1	15072	8450.74
hsa-let-7a-1	30812	9727.32
hsa-let-7a-1	10874	6404.46
hsa-let-7a-1	16771	5830.87
hsa-let-7a-1	37999	13162.9
hsa-let-7a-1	46345	10643.2
hsa-let-7a-1	23504	6036.73
hsa-let-7a-1	35703	7378.29
hsa-let-7a-1	20005	8399.73
hsa-let-7a-1	30644	7092.36
hsa-let-7a-1	9472	7458.61
hsa-let-7a-1	11699	5644.84
hsa-let-7a-1	38117	16102.8
hsa-let-7a-1	19169	6579.02
hsa-let-7a-1	8878	4308.33
hsa-let-7a-1	24529	11106.2
hsa-let-7a-1	70983	15303.1
hsa-let-7a-1	14247	7675.76
hsa-let-7a-1	9220	3030.02
hsa-let-7a-1	25480	13721.8
hsa-let-7a-1	7735	5006.78
hsa-let-7a-1	52331	8959.9
hsa-let-7a-1	25730	13672.9
hsa-let-7a-1	26169	10758.6
hsa-let-7a-1	27882	6734.59
hsa-let-7a-1	8798	4599.79
hsa-let-7a-1	77214	14645.2
hsa-let-7a-1	20126	7664.95
hsa-let-7a-1	42483	5212.95
hsa-let-7a-1	5468	4934.34
hsa-let-7a-1	7774	3824.29
hsa-let-7a-1	5240	3807.71
hsa-let-7a-1	6597	4004.27
hsa-let-7a-1	10258	6380.88
hsa-let-7a-1	21680	9802.99
hsa-let-7a-1	8405	3822.69
hsa-let-7a-1	16028	9443.53
hsa-let-7a-1	9080	4508.68
hsa-let-7a-1	20407	9113.85
hsa-let-7a-1	6230	3717.8
hsa-let-7a-1	13116	4559.32
hsa-let-7a-1	11289	5961.32
hsa-let-7a-1	10410	3583.17
hsa-let-7a-1	13068	3427.31
hsa-let-7a-1	15153	8921.93
hsa-let-7a-1	15202	7674.2
hsa-let-7a-1	7102	3065.92
hsa-let-7a-1	7751	5680.05
hsa-let-7a-1	55583	13543.5
hsa-let-7a-1	10666	5366.92
hsa-let-7a-1	18578	9295.1
hsa-let-7a-1	12657	2634.46
hsa-let-7a-1	29273	14448
hsa-let-7a-1	15393	3387.36
hsa-let-7a-1	8705	4353.88
hsa-let-7a-1	17182	6468.31
hsa-let-7a-1	54230	14418.1
hsa-let-7a-1	38211	16060.7
hsa-let-7a-1	20597	8202.37
hsa-let-7a-1	51267	7477.11
hsa-let-7a-1	11264	4412.23
hsa-let-7a-1	25039	13606.6
hsa-let-7a-1	14769	5387.88
hsa-let-7a-1	12200	4785.36
hsa-let-7a-1	60231	16144.3
hsa-let-7a-1	10643	5199.24
hsa-let-7a-1	16657	6902.56
hsa-let-7a-1	9719	4781.84
hsa-let-7a-1	72646	14504.3
hsa-let-7a-1	8203	3760.32
hsa-let-7a-1	30263	14805.5
hsa-let-7a-1	40485	15096.1
hsa-let-7a-1	47217	7130.38
hsa-let-7a-1	16863	4845.66
hsa-let-7a-1	4201	3246.94
hsa-let-7a-1	8182	5100.43
hsa-let-7a-1	10868	2806.36
hsa-let-7a-1	5882	3672.46
hsa-let-7a-1	7768	3947.18
hsa-let-7a-1	32955	7872.16
hsa-let-7a-1	23690	8186.8
hsa-let-7a-1	7018	3790.44
hsa-let-7a-1	34558	10666.1
hsa-let-7a-1	12842	5347.45
hsa-let-7a-1	4972	5567.04
hsa-let-7a-1	15462	4794.02
hsa-let-7a-1	12112	5835.16
hsa-let-7a-1	29721	6327.06
hsa-let-7a-1	33633	11315.8
hsa-let-7a-1	156239	9511.42
hsa-let-7a-1	41509	19421.2
hsa-let-7a-1	48912	9575.11
hsa-let-7a-1	11408	4879.45
hsa-let-7a-1	3809	3453.92
hsa-let-7a-1	19906	3830.47
hsa-let-7a-1	14746	4990.39
hsa-let-7a-1	25936	12905.6
hsa-let-7a-1	8629	5038.93
hsa-let-7a-1	11739	5030.02
hsa-let-7a-1	32821	13571.1
hsa-let-7a-1	8402	7095.05
hsa-let-7a-1	82834	11692
hsa-let-7a-1	38136	22262
hsa-let-7a-1	34147	5629.55
hsa-let-7a-1	59601	14898.5
hsa-let-7a-1	11865	5035.74
hsa-let-7a-1	63632	15567.3
hsa-let-7a-1	9780	4982.36
hsa-let-7a-1	81924	13925.7
hsa-let-7a-1	24943	7416.8
hsa-let-7a-1	11802	7292.95
hsa-let-7a-1	8209	5056.71
hsa-let-7a-1	14635	2812.66
hsa-let-7a-1	14978	5427.52
hsa-let-7a-1	9728	4967.25
hsa-let-7a-1	8974	6510.76
hsa-let-7a-1	142879	10620.3
hsa-let-7a-1	22239	7492.94
hsa-let-7a-1	21571	9674.95
hsa-let-7a-1	16780	12614.2
hsa-let-7a-1	12871	8794.65
hsa-let-7a-1	18412	5978.63
hsa-let-7a-1	58386	9150.66
hsa-let-7a-1	20396	5680.77
hsa-let-7a-1	9253	4716.82
hsa-let-7a-1	50025	10765
hsa-let-7a-1	11673	3934.62
hsa-let-7a-1	17965	5483.98
hsa-let-7a-1	52416	7151.22
hsa-let-7a-1	14381	8015.79
hsa-let-7a-1	11833	5801.52
hsa-let-7a-1	13061	5357.84
hsa-let-7a-1	94357	20606.3
hsa-let-7a-1	12780	6217.35
hsa-let-7a-1	9219	2241.58
hsa-let-7a-1	43138	14849.3
hsa-let-7a-1	27791	9887.55
hsa-let-7a-1	9733	4411.38
hsa-let-7a-1	20541	6741.5
hsa-let-7a-1	9643	4411.05
hsa-let-7a-1	17805	5874.94
hsa-let-7a-1	20265	12339.3
hsa-let-7a-1	13652	7600.12
hsa-let-7a-1	32571	19157
hsa-let-7a-1	26369	4520.32
hsa-let-7a-1	24302	8894.61
hsa-let-7a-1	15310	4536.93
hsa-let-7a-1	4848	6218.84
hsa-let-7a-1	98069	15300.6
hsa-let-7a-1	88144	10426.4
hsa-let-7a-1	42414	8255.99
hsa-let-7a-1	27130	8751.04
hsa-let-7a-1	21092	13127.6
hsa-let-7a-1	24204	7518.16
hsa-let-7a-1	22062	7160.07
hsa-let-7a-1	41280	12251.5
hsa-let-7a-1	34143	10462.1
hsa-let-7a-1	11427	6281.25
hsa-let-7a-1	34197	14614.9
hsa-let-7a-1	17697	6521.68
hsa-let-7a-1	10012	2588.44
hsa-let-7a-1	5456	5360.01
hsa-let-7a-1	60637	14227.1
hsa-let-7a-1	178782	17513.4
hsa-let-7a-1	112679	15104.8
hsa-let-7a-1	5028	3899.7
hsa-let-7a-1	15244	6279.5
hsa-let-7a-1	25102	14047.2
hsa-let-7a-1	3243	3165.56
hsa-let-7a-1	2906	3435.75
hsa-let-7a-1	22997	11133.5
hsa-let-7a-1	26198	5378.43
hsa-let-7a-1	20252	7020.52
hsa-let-7a-1	12169	4920.42
hsa-let-7a-1	5871	2515.64
hsa-let-7a-1	23718	9584.79
hsa-let-7a-1	8734	4575.12
hsa-let-7a-1	35960	15427.9
hsa-let-7a-1	11312	3578.4
hsa-let-7a-1	99718	15206.2
hsa-let-7a-1	24532	8781.06
hsa-let-7a-1	11961	11200.9
hsa-let-7a-1	90866	11158
hsa-let-7a-1	29537	10208.7
hsa-let-7a-1	46104	17540
hsa-let-7a-1	17564	9319.48
hsa-let-7a-1	70754	9599.95
hsa-let-7a-1	8880	5429.36
hsa-let-7a-1	93171	16257.3
hsa-let-7a-1	12812	7513.19
hsa-let-7a-1	19821	8860.82
hsa-let-7a-1	7094	6248.1
hsa-let-7a-1	26319	6918.42
hsa-let-7a-1	21159	12390.1
hsa-let-7a-1	105370	16475.3
hsa-let-7a-1	5513	4055.05
hsa-let-7a-1	38545	19367.7
hsa-let-7a-1	20165	6589.16
hsa-let-7a-1	8930	4875.86
hsa-let-7a-1	22848	15489.9
hsa-let-7a-1	12577	6971.93
hsa-let-7a-1	8605	5057.24
hsa-let-7a-1	14267	6005.27
hsa-let-7a-1	12060	5365.27
hsa-let-7a-1	35400	9985.67
hsa-let-7a-1	5741	3608.07
hsa-let-7a-1	14650	8487.37
hsa-let-7a-1	51476	14233.7
hsa-let-7a-1	22471	7273.47
hsa-let-7a-1	9838	9742.29
hsa-let-7a-1	10993	6222.84
hsa-let-7a-1	14739	7827.49
hsa-let-7a-1	19091	10981.6
hsa-let-7a-1	52524	18130.3
hsa-let-7a-1	33108	6412.41
hsa-let-7a-1	14506	5896.3
hsa-let-7a-1	18119	8034.33
hsa-let-7a-1	3753	4879.3
hsa-let-7a-1	46110	15744.9
hsa-let-7a-1	15121	2942.02
hsa-let-7a-1	74785	20876
hsa-let-7a-1	7675	5263.4
hsa-let-7a-1	55660	17172
hsa-let-7a-1	7467	3491.7
hsa-let-7a-1	21767	6615.61
hsa-let-7a-1	6220	3466.84
hsa-let-7a-1	8916	8065.65
hsa-let-7a-1	37277	13734.1
hsa-let-7a-1	4810	4159.83
hsa-let-7a-1	10710	9276.27
hsa-let-7a-1	12999	7938.77
hsa-let-7a-1	5755	3802.41
hsa-let-7a-1	10190	6048.18
hsa-let-7a-1	19333	6972.06
hsa-let-7a-1	100801	13497
hsa-let-7a-1	55655	14369.6
hsa-let-7a-1	23431	6534.37
hsa-let-7a-1	7098	5326.25
hsa-let-7a-1	48673	11697.7
hsa-let-7a-1	20056	9364.14
hsa-let-7a-1	130885	17235
hsa-let-7a-1	39627	10656.9
hsa-let-7a-1	79059	10951.9
hsa-let-7a-1	83136	18560.9
hsa-let-7a-1	6076	5384.11
hsa-let-7a-1	6614	3348.39
hsa-let-7a-1	41215	12056.2
hsa-let-7a-1	19278	3565.27
hsa-let-7a-1	7138	4397.51
hsa-let-7a-1	46355	20808.3
hsa-let-7a-1	9019	5348.84
hsa-let-7a-1	10538	4515.48
hsa-let-7a-1	10169	4702.82
hsa-let-7a-1	11561	7413.38
hsa-let-7a-1	12215	7954.46
hsa-let-7a-1	13770	5895.6
hsa-let-7a-1	8121	3652.55
hsa-let-7a-1	32955	8853.17
hsa-let-7a-1	31796	8451.35
hsa-let-7a-1	9888	5080.46
hsa-let-7a-1	8024	3969.17
hsa-let-7a-1	15715	7686.81
hsa-let-7a-1	10485	4320.15
hsa-let-7a-1	21389	8043.6
hsa-let-7a-1	5733	4253.71
hsa-let-7a-1	3192	2143.73
hsa-let-7a-1	26240	10855
hsa-let-7a-1	42680	13515.6
hsa-let-7a-1	17340	7385.29
hsa-let-7a-1	24975	10317.4
hsa-let-7a-1	62427	15619.4
hsa-let-7a-1	11439	3281.36
hsa-let-7a-1	8725	4896.26
hsa-let-7a-1	9910	5093.31
hsa-let-7a-1	65641	10316.8
hsa-let-7a-1	8829	4467.33
hsa-let-7a-1	10647	5208.29
hsa-let-7a-1	12137	6175.4
hsa-let-7a-1	13601	7617.85
hsa-let-7a-1	11540	4312.63
hsa-let-7a-1	23418	17503.7
hsa-let-7a-1	39535	4544.62
hsa-let-7a-1	18734	8356.17
hsa-let-7a-1	48817	14241.5
hsa-let-7a-1	10121	8017.07
hsa-let-7a-1	9662	7769.49
hsa-let-7a-1	12360	6208.66
hsa-let-7a-1	103597	6991.71
hsa-let-7a-1	53986	17103.6
hsa-let-7a-1	35490	9940.7
hsa-let-7a-1	15862	4420.19
hsa-let-7a-1	21064	11265.3
hsa-let-7a-1	42520	11065.2
hsa-let-7a-1	11962	6063.39
hsa-let-7a-1	44555	10857.5
hsa-let-7a-1	20107	7569.69
hsa-let-7a-1	22819	6799.76
hsa-let-7a-1	3075	2235.24
hsa-let-7a-1	16284	6329.09
hsa-let-7a-1	4600	2856.13
hsa-let-7a-1	25502	6730.77
hsa-let-7a-1	16380	7212.82
hsa-let-7a-1	11945	6701.8
hsa-let-7a-1	19233	16360.6
hsa-let-7a-1	132046	16730.4
hsa-let-7a-1	10649	3100.6
hsa-let-7a-1	19690	11875
hsa-let-7a-1	23137	5646.09
hsa-let-7a-1	81665	13483
hsa-let-7a-1	30238	13832.4
hsa-let-7a-1	88654	13972.3
hsa-let-7a-1	16759	10436.4
hsa-let-7a-1	35940	7116.01
hsa-let-7a-1	17470	7779.19
hsa-let-7a-1	33613	4765.49
hsa-let-7a-1	9811	8686.04
hsa-let-7a-1	17803	8467.51
hsa-let-7a-1	8040	5378.93
hsa-let-7a-1	20572	9841.53
hsa-let-7a-1	50137	8245.89
hsa-let-7a-1	16074	6952.85
hsa-let-7a-1	18341	9208.44
hsa-let-7a-1	15081	5825.38
hsa-let-7a-1	8244	6175.79
hsa-let-7a-1	12907	8457.52
hsa-let-7a-1	21290	7078.46
hsa-let-7a-1	7272	5907.15
hsa-let-7a-1	7781	9939.01
hsa-let-7a-1	5332	5010.18
hsa-let-7a-1	15922	5018.74
hsa-let-7a-1	12051	6460.53
hsa-let-7a-1	59849	19735.3
hsa-let-7a-1	17708	7415.03
hsa-let-7a-1	20789	7075.97
hsa-let-7a-1	57210	7895.95
hsa-let-7a-1	12464	6583.98
hsa-let-7a-1	18233	12802.3
hsa-let-7a-1	17530	8002.47
hsa-let-7a-1	8972	6343.51
hsa-let-7a-1	37999	9521.87
hsa-let-7a-1	18634	6548.68
hsa-let-7a-1	54455	12606.7
hsa-let-7a-1	10928	3930.48
hsa-let-7a-1	7039	4667.54
hsa-let-7a-1	10849	4867.37
hsa-let-7a-1	10080	5003.23
hsa-let-7a-1	9946	5525.19
hsa-let-7a-1	18050	4780.01
hsa-let-7a-1	32181	10011.1
hsa-let-7a-1	14759	12874.8
hsa-let-7a-1	12389	7335.89
hsa-let-7a-1	32411	12538.5
hsa-let-7a-1	8968	4371.72
hsa-let-7a-1	62571	19278.3
hsa-let-7a-1	139693	10654.7
hsa-let-7a-1	15733	3500.79
hsa-let-7a-1	12042	3376.12
hsa-let-7a-1	11852	7547.68
hsa-let-7a-1	11851	4057.02
hsa-let-7a-1	25849	8769.21
hsa-let-7a-1	40743	14470.3
hsa-let-7a-1	9480	5894.91
hsa-let-7a-1	26191	12337.1
hsa-let-7a-1	7343	3242.39
hsa-let-7a-1	10159	6756.67
hsa-let-7a-1	122409	10427.3
hsa-let-7a-1	33741	7551.63
hsa-let-7a-1	18856	8718.71
hsa-let-7a-1	13046	4586.56
hsa-let-7a-1	114966	10072.3
hsa-let-7a-1	233879	27585.6
hsa-let-7a-1	11651	5847.99
hsa-let-7a-1	37125	12273.1
hsa-let-7a-1	4981	3467.64
hsa-let-7a-1	32802	8516.47
hsa-let-7a-1	9170	6994.91
hsa-let-7a-1	43375	9403.71
hsa-let-7a-1	16332	5215.01
hsa-let-7a-1	69945	8668.86
hsa-let-7a-1	4732	6365.11
hsa-let-7a-1	14081	6980.89
hsa-let-7a-1	14165	8618.52
hsa-let-7a-1	54289	12238.4
hsa-let-7a-1	11703	6914.86
hsa-let-7a-1	17478	8743.27
hsa-let-7a-1	10292	4880.26
hsa-let-7a-1	14300	7746.84
hsa-let-7a-1	28710	11764.6
hsa-let-7a-1	79224	14877.1
hsa-let-7a-1	13421	6314.43
hsa-let-7a-1	21569	8510.57
hsa-let-7a-1	12928	4167.4
hsa-let-7a-1	14906	5644.23
hsa-let-7a-1	15038	6276.31
hsa-let-7a-1	9946	7187.32
hsa-let-7a-1	18162	7727.98
hsa-let-7a-1	9153	5260.7
hsa-let-7a-1	11441	4666.8
hsa-let-7a-1	5544	1932.2
hsa-let-7a-1	22136	11510.8
hsa-let-7a-1	32761	13824.3
hsa-let-7a-1	161130	19526.7
hsa-let-7a-1	13502	6749.78
hsa-let-7a-1	18559	6725.79
hsa-let-7a-1	13129	5497.91
hsa-let-7a-1	22566	13329
hsa-let-7a-1	10602	4893.4
hsa-let-7a-1	11920	5499.4
hsa-let-7a-1	13142	9656.26
hsa-let-7a-1	31086	17524.5
hsa-let-7a-1	5987	4732.81
hsa-let-7a-1	16100	12307.6
hsa-let-7a-1	10675	5285.55
hsa-let-7a-1	31810	12656.6
hsa-let-7a-1	8071	4291.62
hsa-let-7a-1	79467	15436.6
hsa-let-7a-1	36118	8234.98
hsa-let-7a-2	33252	13930.1
hsa-let-7a-2	15501	5466.92
hsa-let-7a-2	8687	5065.35
hsa-let-7a-2	11470	7476.58
hsa-let-7a-2	6429	4440.8
hsa-let-7a-2	10099	5481.34
hsa-let-7a-2	96558	10091.9
hsa-let-7a-2	19576	11218.6
hsa-let-7a-2	7639	4215.27
hsa-let-7a-2	7165	7127.89
hsa-let-7a-2	5042	2859.45
hsa-let-7a-2	22062	14796.6
hsa-let-7a-2	3999	2729.28
hsa-let-7a-2	6885	3478.28
hsa-let-7a-2	10367	8541.02
hsa-let-7a-2	5807	5911.55
hsa-let-7a-2	10165	5662.71
hsa-let-7a-2	17118	7679.12
hsa-let-7a-2	7901	3343.72
hsa-let-7a-2	68905	14035.3
hsa-let-7a-2	15275	8029.77
hsa-let-7a-2	58678	8867.93
hsa-let-7a-2	17537	8240
hsa-let-7a-2	22428	7486.91
hsa-let-7a-2	17504	8200.02
hsa-let-7a-2	10358	5151.69
hsa-let-7a-2	76960	13780.2
hsa-let-7a-2	30382	12812.9
hsa-let-7a-2	7123	4607.73
hsa-let-7a-2	4128	2756.14
hsa-let-7a-2	29440	8627.07
hsa-let-7a-2	47427	13486
hsa-let-7a-2	14424	8059.19
hsa-let-7a-2	9945	4517.11
hsa-let-7a-2	8078	6460.28
hsa-let-7a-2	7906	4763.36
hsa-let-7a-2	11039	5472.15
hsa-let-7a-2	19817	9943.23
hsa-let-7a-2	30006	16307.7
hsa-let-7a-2	15316	8587.55
hsa-let-7a-2	30666	9681.23
hsa-let-7a-2	10662	6279.6
hsa-let-7a-2	16775	5832.26
hsa-let-7a-2	37851	13111.7
hsa-let-7a-2	45940	10550.1
hsa-let-7a-2	23338	5994.1
hsa-let-7a-2	35462	7328.48
hsa-let-7a-2	20158	8463.97
hsa-let-7a-2	30320	7017.38
hsa-let-7a-2	9590	7551.53
hsa-let-7a-2	11807	5696.95
hsa-let-7a-2	38565	16292.1
hsa-let-7a-2	19215	6594.81
hsa-let-7a-2	8941	4338.91
hsa-let-7a-2	24515	11099.8
hsa-let-7a-2	70523	15204
hsa-let-7a-2	14049	7569.08
hsa-let-7a-2	9285	3051.38
hsa-let-7a-2	25502	13733.7
hsa-let-7a-2	7570	4899.98
hsa-let-7a-2	52866	9051.5
hsa-let-7a-2	25655	13633
hsa-let-7a-2	26158	10754.1
hsa-let-7a-2	28099	6787.01
hsa-let-7a-2	8834	4618.61
hsa-let-7a-2	77064	14616.7
hsa-let-7a-2	19841	7556.4
hsa-let-7a-2	42429	5206.32
hsa-let-7a-2	5424	4894.64
hsa-let-7a-2	7710	3792.81
hsa-let-7a-2	5316	3862.93
hsa-let-7a-2	6762	4104.42
hsa-let-7a-2	10109	6288.2
hsa-let-7a-2	21407	9679.55
hsa-let-7a-2	8169	3715.36
hsa-let-7a-2	15792	9304.49
hsa-let-7a-2	8940	4439.16
hsa-let-7a-2	20423	9121
hsa-let-7a-2	6260	3735.71
hsa-let-7a-2	13159	4574.26
hsa-let-7a-2	11209	5919.08
hsa-let-7a-2	10346	3561.14
hsa-let-7a-2	13227	3469.01
hsa-let-7a-2	14584	8586.91
hsa-let-7a-2	15539	7844.33
hsa-let-7a-2	7102	3065.92
hsa-let-7a-2	7583	5556.94
hsa-let-7a-2	55407	13500.6
hsa-let-7a-2	10643	5355.35
hsa-let-7a-2	18771	9391.67
hsa-let-7a-2	12554	2613.02
hsa-let-7a-2	28801	14215.1
hsa-let-7a-2	15653	3444.58
hsa-let-7a-2	8801	4401.9
hsa-let-7a-2	17146	6454.76
hsa-let-7a-2	54226	14417
hsa-let-7a-2	38534	16196.4
hsa-let-7a-2	20816	8289.59
hsa-let-7a-2	51246	7474.05
hsa-let-7a-2	11304	4427.9
hsa-let-7a-2	25336	13768
hsa-let-7a-2	14533	5301.78
hsa-let-7a-2	12045	4724.57
hsa-let-7a-2	60432	16198.2
hsa-let-7a-2	10415	5087.86
hsa-let-7a-2	17070	7073.71
hsa-let-7a-2	9651	4748.39
hsa-let-7a-2	71909	14357.1
hsa-let-7a-2	8200	3758.94
hsa-let-7a-2	30672	15005.6
hsa-let-7a-2	40913	15255.7
hsa-let-7a-2	46649	7044.6
hsa-let-7a-2	16976	4878.13
hsa-let-7a-2	3983	3078.45
hsa-let-7a-2	8241	5137.21
hsa-let-7a-2	11014	2844.06
hsa-let-7a-2	6023	3760.49
hsa-let-7a-2	7719	3922.29
hsa-let-7a-2	33463	7993.51
hsa-let-7a-2	23694	8188.19
hsa-let-7a-2	6941	3748.85
hsa-let-7a-2	34163	10544.2
hsa-let-7a-2	13007	5416.15
hsa-let-7a-2	5218	5842.49
hsa-let-7a-2	15286	4739.45
hsa-let-7a-2	12041	5800.96
hsa-let-7a-2	29882	6361.33
hsa-let-7a-2	33941	11419.5
hsa-let-7a-2	155101	9442.15
hsa-let-7a-2	41479	19407.2
hsa-let-7a-2	48048	9405.97
hsa-let-7a-2	11561	4944.89
hsa-let-7a-2	3690	3346.01
hsa-let-7a-2	19504	3753.12
hsa-let-7a-2	14794	5006.63
hsa-let-7a-2	26353	13113.1
hsa-let-7a-2	8484	4954.26
hsa-let-7a-2	11903	5100.29
hsa-let-7a-2	32970	13632.7
hsa-let-7a-2	8578	7243.67
hsa-let-7a-2	83165	11738.7
hsa-let-7a-2	38490	22468.7
hsa-let-7a-2	33690	5554.21
hsa-let-7a-2	59068	14765.3
hsa-let-7a-2	11704	4967.4
hsa-let-7a-2	62951	15400.7
hsa-let-7a-2	9752	4968.1
hsa-let-7a-2	82315	13992.1
hsa-let-7a-2	24991	7431.08
hsa-let-7a-2	11977	7401.09
hsa-let-7a-2	8279	5099.83
hsa-let-7a-2	14600	2805.93
hsa-let-7a-2	14975	5426.43
hsa-let-7a-2	9593	4898.31
hsa-let-7a-2	9181	6660.94
hsa-let-7a-2	143385	10657.9
hsa-let-7a-2	22125	7454.53
hsa-let-7a-2	21897	9821.16
hsa-let-7a-2	16708	12560.1
hsa-let-7a-2	13124	8967.53
hsa-let-7a-2	18452	5991.62
hsa-let-7a-2	58225	9125.43
hsa-let-7a-2	20287	5650.41
hsa-let-7a-2	9336	4759.13
hsa-let-7a-2	49489	10649.6
hsa-let-7a-2	11630	3920.13
hsa-let-7a-2	17735	5413.77
hsa-let-7a-2	51992	7093.37
hsa-let-7a-2	14436	8046.45
hsa-let-7a-2	11631	5702.48
hsa-let-7a-2	13022	5341.85
hsa-let-7a-2	93886	20503.4
hsa-let-7a-2	12544	6102.54
hsa-let-7a-2	9075	2206.57
hsa-let-7a-2	43195	14868.9
hsa-let-7a-2	27684	9849.48
hsa-let-7a-2	9645	4371.49
hsa-let-7a-2	20701	6794.01
hsa-let-7a-2	9732	4451.76
hsa-let-7a-2	17805	5874.94
hsa-let-7a-2	20057	12212.7
hsa-let-7a-2	13449	7487.11
hsa-let-7a-2	32809	19297
hsa-let-7a-2	26037	4463.41
hsa-let-7a-2	24092	8817.74
hsa-let-7a-2	15204	4505.52
hsa-let-7a-2	4902	6288.11
hsa-let-7a-2	97232	15170
hsa-let-7a-2	88172	10429.7
hsa-let-7a-2	42547	8281.88
hsa-let-7a-2	27574	8894.26
hsa-let-7a-2	21043	13097.1
hsa-let-7a-2	24052	7470.95
hsa-let-7a-2	22252	7221.74
hsa-let-7a-2	41140	12209.9
hsa-let-7a-2	34203	10480.5
hsa-let-7a-2	11358	6243.32
hsa-let-7a-2	34618	14794.8
hsa-let-7a-2	17694	6520.57
hsa-let-7a-2	9857	2548.37
hsa-let-7a-2	5350	5255.87
hsa-let-7a-2	60751	14253.8
hsa-let-7a-2	178305	17466.7
hsa-let-7a-2	112859	15128.9
hsa-let-7a-2	4939	3830.67
hsa-let-7a-2	15074	6209.47
hsa-let-7a-2	25205	14104.8
hsa-let-7a-2	3306	3227.06
hsa-let-7a-2	2858	3379
hsa-let-7a-2	23003	11136.4
hsa-let-7a-2	25892	5315.61
hsa-let-7a-2	19813	6868.34
hsa-let-7a-2	12198	4932.15
hsa-let-7a-2	6002	2571.77
hsa-let-7a-2	23547	9515.69
hsa-let-7a-2	8527	4466.69
hsa-let-7a-2	36209	15534.7
hsa-let-7a-2	11234	3553.73
hsa-let-7a-2	99693	15202.4
hsa-let-7a-2	24441	8748.49
hsa-let-7a-2	11960	11200
hsa-let-7a-2	91200	11199
hsa-let-7a-2	29512	10200.1
hsa-let-7a-2	46517	17697.1
hsa-let-7a-2	17428	9247.32
hsa-let-7a-2	71467	9696.69
hsa-let-7a-2	8866	5420.8
hsa-let-7a-2	92408	16124.1
hsa-let-7a-2	12972	7607.02
hsa-let-7a-2	19765	8835.79
hsa-let-7a-2	7123	6273.64
hsa-let-7a-2	26351	6926.83
hsa-let-7a-2	21293	12468.6
hsa-let-7a-2	105288	16462.5
hsa-let-7a-2	5433	3996.21
hsa-let-7a-2	38181	19184.8
hsa-let-7a-2	20365	6654.52
hsa-let-7a-2	8831	4821.81
hsa-let-7a-2	22565	15298.1
hsa-let-7a-2	12304	6820.6
hsa-let-7a-2	8887	5222.97
hsa-let-7a-2	14288	6014.11
hsa-let-7a-2	11963	5322.11
hsa-let-7a-2	35367	9976.36
hsa-let-7a-2	5775	3629.44
hsa-let-7a-2	14798	8573.11
hsa-let-7a-2	50638	14002
hsa-let-7a-2	22766	7368.95
hsa-let-7a-2	9868	9772
hsa-let-7a-2	11000	6226.8
hsa-let-7a-2	14727	7821.12
hsa-let-7a-2	18923	10885
hsa-let-7a-2	52493	18119.6
hsa-let-7a-2	32864	6365.15
hsa-let-7a-2	14505	5895.9
hsa-let-7a-2	18143	8044.97
hsa-let-7a-2	3817	4962.5
hsa-let-7a-2	45527	15545.8
hsa-let-7a-2	14950	2908.75
hsa-let-7a-2	74600	20824.4
hsa-let-7a-2	7594	5207.85
hsa-let-7a-2	56041	17289.5
hsa-let-7a-2	7415	3467.38
hsa-let-7a-2	21738	6606.79
hsa-let-7a-2	6110	3405.53
hsa-let-7a-2	8649	7824.12
hsa-let-7a-2	37526	13825.8
hsa-let-7a-2	4791	4143.4
hsa-let-7a-2	10543	9131.63
hsa-let-7a-2	12909	7883.8
hsa-let-7a-2	5738	3791.18
hsa-let-7a-2	9961	5912.26
hsa-let-7a-2	19133	6899.94
hsa-let-7a-2	100630	13474.1
hsa-let-7a-2	55669	14373.2
hsa-let-7a-2	23507	6555.57
hsa-let-7a-2	7198	5401.28
hsa-let-7a-2	48671	11697.2
hsa-let-7a-2	20018	9346.4
hsa-let-7a-2	130662	17205.6
hsa-let-7a-2	39874	10723.3
hsa-let-7a-2	79285	10983.2
hsa-let-7a-2	82770	18479.2
hsa-let-7a-2	6109	5413.36
hsa-let-7a-2	6521	3301.31
hsa-let-7a-2	41640	12180.5
hsa-let-7a-2	19425	3592.45
hsa-let-7a-2	6910	4257.04
hsa-let-7a-2	45806	20561.8
hsa-let-7a-2	8820	5230.82
hsa-let-7a-2	10590	4537.76
hsa-let-7a-2	10139	4688.95
hsa-let-7a-2	11386	7301.16
hsa-let-7a-2	12123	7894.55
hsa-let-7a-2	13740	5882.76
hsa-let-7a-2	8191	3684.03
hsa-let-7a-2	32808	8813.68
hsa-let-7a-2	31969	8497.33
hsa-let-7a-2	9906	5089.7
hsa-let-7a-2	7988	3951.36
hsa-let-7a-2	15445	7554.74
hsa-let-7a-2	10594	4365.06
hsa-let-7a-2	21011	7901.45
hsa-let-7a-2	5555	4121.64
hsa-let-7a-2	3244	2178.66
hsa-let-7a-2	26177	10828.9
hsa-let-7a-2	42768	13543.5
hsa-let-7a-2	17255	7349.09
hsa-let-7a-2	24338	10054.2
hsa-let-7a-2	62415	15616.4
hsa-let-7a-2	11401	3270.46
hsa-let-7a-2	8576	4812.65
hsa-let-7a-2	9705	4987.95
hsa-let-7a-2	64864	10194.7
hsa-let-7a-2	8526	4314.02
hsa-let-7a-2	10640	5204.86
hsa-let-7a-2	12168	6191.17
hsa-let-7a-2	13552	7590.41
hsa-let-7a-2	11342	4238.64
hsa-let-7a-2	23225	17359.4
hsa-let-7a-2	39524	4543.36
hsa-let-7a-2	18884	8423.08
hsa-let-7a-2	48810	14239.5
hsa-let-7a-2	10206	8084.4
hsa-let-7a-2	9590	7711.59
hsa-let-7a-2	12215	6135.82
hsa-let-7a-2	103330	6973.69
hsa-let-7a-2	54017	17113.4
hsa-let-7a-2	35503	9944.34
hsa-let-7a-2	15678	4368.92
hsa-let-7a-2	20519	10973.8
hsa-let-7a-2	42447	11046.2
hsa-let-7a-2	11798	5980.26
hsa-let-7a-2	44309	10797.5
hsa-let-7a-2	19915	7497.4
hsa-let-7a-2	22724	6771.45
hsa-let-7a-2	3126	2272.31
hsa-let-7a-2	16317	6341.92
hsa-let-7a-2	4697	2916.36
hsa-let-7a-2	25643	6767.98
hsa-let-7a-2	16121	7098.77
hsa-let-7a-2	11962	6711.33
hsa-let-7a-2	19323	16437.2
hsa-let-7a-2	132414	16777.1
hsa-let-7a-2	10711	3118.66
hsa-let-7a-2	19642	11846
hsa-let-7a-2	23254	5674.64
hsa-let-7a-2	81535	13461.6
hsa-let-7a-2	30319	13869.5
hsa-let-7a-2	88410	13933.8
hsa-let-7a-2	16938	10547.9
hsa-let-7a-2	35772	7082.75
hsa-let-7a-2	17259	7685.24
hsa-let-7a-2	33607	4764.64
hsa-let-7a-2	9947	8806.45
hsa-let-7a-2	17789	8460.85
hsa-let-7a-2	8153	5454.53
hsa-let-7a-2	20766	9934.34
hsa-let-7a-2	50214	8258.56
hsa-let-7a-2	16062	6947.66
hsa-let-7a-2	18383	9229.53
hsa-let-7a-2	15183	5864.78
hsa-let-7a-2	8182	6129.34
hsa-let-7a-2	12834	8409.68
hsa-let-7a-2	21503	7149.28
hsa-let-7a-2	7360	5978.64
hsa-let-7a-2	7535	9624.78
hsa-let-7a-2	5320	4998.91
hsa-let-7a-2	15654	4934.26
hsa-let-7a-2	12058	6464.29
hsa-let-7a-2	59101	19488.6
hsa-let-7a-2	17458	7310.34
hsa-let-7a-2	20737	7058.27
hsa-let-7a-2	56763	7834.25
hsa-let-7a-2	12640	6676.95
hsa-let-7a-2	18378	12904.1
hsa-let-7a-2	17245	7872.36
hsa-let-7a-2	9053	6400.78
hsa-let-7a-2	37836	9481.03
hsa-let-7a-2	18666	6559.92
hsa-let-7a-2	54229	12554.4
hsa-let-7a-2	11081	3985.51
hsa-let-7a-2	6839	4534.92
hsa-let-7a-2	10734	4815.77
hsa-let-7a-2	10228	5076.69
hsa-let-7a-2	9659	5365.76
hsa-let-7a-2	18448	4885.41
hsa-let-7a-2	34079	10601.5
hsa-let-7a-2	14668	12795.4
hsa-let-7a-2	12200	7223.98
hsa-let-7a-2	32536	12586.9
hsa-let-7a-2	8880	4328.82
hsa-let-7a-2	62680	19311.8
hsa-let-7a-2	140061	10682.8
hsa-let-7a-2	15698	3493
hsa-let-7a-2	11928	3344.16
hsa-let-7a-2	11607	7391.66
hsa-let-7a-2	11979	4100.84
hsa-let-7a-2	25481	8644.37
hsa-let-7a-2	40566	14407.5
hsa-let-7a-2	9462	5883.72
hsa-let-7a-2	26491	12478.4
hsa-let-7a-2	7541	3329.82
hsa-let-7a-2	9897	6582.42
hsa-let-7a-2	121867	10381.2
hsa-let-7a-2	33512	7500.38
hsa-let-7a-2	19004	8787.14
hsa-let-7a-2	12975	4561.6
hsa-let-7a-2	114512	10032.5
hsa-let-7a-2	233824	27579.1
hsa-let-7a-2	11684	5864.56
hsa-let-7a-2	37212	12301.9
hsa-let-7a-2	4914	3420.99
hsa-let-7a-2	32857	8530.75
hsa-let-7a-2	9242	7049.83
hsa-let-7a-2	43126	9349.73
hsa-let-7a-2	16683	5327.09
hsa-let-7a-2	70350	8719.05
hsa-let-7a-2	4710	6335.52
hsa-let-7a-2	14223	7051.29
hsa-let-7a-2	14270	8682.41
hsa-let-7a-2	54356	12253.5
hsa-let-7a-2	11887	7023.57
hsa-let-7a-2	17436	8722.26
hsa-let-7a-2	10330	4898.28
hsa-let-7a-2	13908	7534.48
hsa-let-7a-2	28973	11872.4
hsa-let-7a-2	79476	14924.4
hsa-let-7a-2	13296	6255.62
hsa-let-7a-2	21460	8467.56
hsa-let-7a-2	12901	4158.7
hsa-let-7a-2	15037	5693.83
hsa-let-7a-2	15066	6288
hsa-let-7a-2	9958	7196
hsa-let-7a-2	17779	7565.01
hsa-let-7a-2	8975	5158.39
hsa-let-7a-2	11428	4661.5
hsa-let-7a-2	5441	1896.31
hsa-let-7a-2	21996	11438
hsa-let-7a-2	32494	13711.6
hsa-let-7a-2	160478	19447.7
hsa-let-7a-2	13811	6904.25
hsa-let-7a-2	18487	6699.7
hsa-let-7a-2	12850	5381.07
hsa-let-7a-2	22573	13333.2
hsa-let-7a-2	10671	4925.25
hsa-let-7a-2	11852	5468.02
hsa-let-7a-2	13030	9573.96
hsa-let-7a-2	30773	17348
hsa-let-7a-2	5864	4635.57
hsa-let-7a-2	16153	12348.1
hsa-let-7a-2	10923	5408.34
hsa-let-7a-2	31266	12440.1
hsa-let-7a-2	8053	4282.05
hsa-let-7a-2	78841	15315
hsa-let-7a-2	35810	8164.76
hsa-let-7a-3	33273	13938.9
hsa-let-7a-3	15474	5457.39
hsa-let-7a-3	8732	5091.59
hsa-let-7a-3	11922	7771.22
hsa-let-7a-3	6505	4493.3
hsa-let-7a-3	10274	5576.32
hsa-let-7a-3	97398	10179.7
hsa-let-7a-3	19755	11321.2
hsa-let-7a-3	7432	4101.05
hsa-let-7a-3	6985	6948.82
hsa-let-7a-3	5080	2881
hsa-let-7a-3	22392	15017.9
hsa-let-7a-3	4186	2856.91
hsa-let-7a-3	6901	3486.37
hsa-let-7a-3	10728	8838.44
hsa-let-7a-3	5939	6045.93
hsa-let-7a-3	10071	5610.34
hsa-let-7a-3	17014	7632.46
hsa-let-7a-3	8114	3433.86
hsa-let-7a-3	69447	14145.7
hsa-let-7a-3	15380	8084.97
hsa-let-7a-3	58534	8846.16
hsa-let-7a-3	17731	8331.16
hsa-let-7a-3	22532	7521.63
hsa-let-7a-3	18287	8566.83
hsa-let-7a-3	10414	5179.54
hsa-let-7a-3	77714	13915.2
hsa-let-7a-3	30292	12775
hsa-let-7a-3	7420	4799.86
hsa-let-7a-3	4168	2782.85
hsa-let-7a-3	29633	8683.62
hsa-let-7a-3	47817	13596.9
hsa-let-7a-3	14561	8135.74
hsa-let-7a-3	9874	4484.87
hsa-let-7a-3	8304	6641.02
hsa-let-7a-3	7928	4776.62
hsa-let-7a-3	11143	5523.71
hsa-let-7a-3	19782	9925.67
hsa-let-7a-3	30561	16609.4
hsa-let-7a-3	15411	8640.81
hsa-let-7a-3	31259	9868.44
hsa-let-7a-3	10851	6390.92
hsa-let-7a-3	16978	5902.84
hsa-let-7a-3	37860	13114.8
hsa-let-7a-3	46423	10661.1
hsa-let-7a-3	23393	6008.22
hsa-let-7a-3	35494	7335.09
hsa-let-7a-3	20082	8432.06
hsa-let-7a-3	30614	7085.42
hsa-let-7a-3	9472	7458.61
hsa-let-7a-3	11893	5738.45
hsa-let-7a-3	38601	16307.3
hsa-let-7a-3	19644	6742.05
hsa-let-7a-3	9149	4439.84
hsa-let-7a-3	24569	11124.3
hsa-let-7a-3	70785	15260.4
hsa-let-7a-3	14068	7579.32
hsa-let-7a-3	9258	3042.51
hsa-let-7a-3	25589	13780.5
hsa-let-7a-3	7545	4883.8
hsa-let-7a-3	52861	9050.65
hsa-let-7a-3	25925	13776.5
hsa-let-7a-3	26469	10882
hsa-let-7a-3	28728	6938.93
hsa-let-7a-3	8904	4655.21
hsa-let-7a-3	77265	14654.9
hsa-let-7a-3	20215	7698.84
hsa-let-7a-3	42645	5232.83
hsa-let-7a-3	5523	4983.97
hsa-let-7a-3	7931	3901.53
hsa-let-7a-3	5217	3790.99
hsa-let-7a-3	6550	3975.74
hsa-let-7a-3	10557	6566.87
hsa-let-7a-3	21497	9720.24
hsa-let-7a-3	8377	3809.96
hsa-let-7a-3	15930	9385.79
hsa-let-7a-3	8937	4437.67
hsa-let-7a-3	20712	9250.07
hsa-let-7a-3	6408	3824.03
hsa-let-7a-3	13133	4565.23
hsa-let-7a-3	11353	5995.12
hsa-let-7a-3	10545	3629.63
hsa-let-7a-3	12997	3408.69
hsa-let-7a-3	15123	8904.27
hsa-let-7a-3	15427	7787.79
hsa-let-7a-3	7007	3024.91
hsa-let-7a-3	7698	5641.21
hsa-let-7a-3	56148	13681.2
hsa-let-7a-3	10721	5394.6
hsa-let-7a-3	18641	9326.62
hsa-let-7a-3	12744	2652.57
hsa-let-7a-3	29192	14408
hsa-let-7a-3	15471	3404.53
hsa-let-7a-3	8901	4451.91
hsa-let-7a-3	17216	6481.11
hsa-let-7a-3	54330	14444.7
hsa-let-7a-3	38516	16188.9
hsa-let-7a-3	20554	8185.25
hsa-let-7a-3	51488	7509.34
hsa-let-7a-3	11625	4553.64
hsa-let-7a-3	25314	13756.1
hsa-let-7a-3	14853	5418.52
hsa-let-7a-3	12446	4881.85
hsa-let-7a-3	60449	16202.8
hsa-let-7a-3	10544	5150.87
hsa-let-7a-3	17026	7055.47
hsa-let-7a-3	9893	4867.45
hsa-let-7a-3	72006	14376.5
hsa-let-7a-3	8242	3778.19
hsa-let-7a-3	30907	15120.6
hsa-let-7a-3	40825	15222.9
hsa-let-7a-3	46939	7088.4
hsa-let-7a-3	16850	4841.92
hsa-let-7a-3	3968	3066.85
hsa-let-7a-3	8252	5144.07
hsa-let-7a-3	10927	2821.59
hsa-let-7a-3	5921	3696.81
hsa-let-7a-3	7722	3923.81
hsa-let-7a-3	33499	8002.11
hsa-let-7a-3	23765	8212.72
hsa-let-7a-3	6887	3719.69
hsa-let-7a-3	34199	10555.3
hsa-let-7a-3	13057	5436.97
hsa-let-7a-3	5050	5654.38
hsa-let-7a-3	15380	4768.6
hsa-let-7a-3	12351	5950.3
hsa-let-7a-3	30623	6519.08
hsa-let-7a-3	33831	11382.5
hsa-let-7a-3	156288	9514.41
hsa-let-7a-3	41533	19432.5
hsa-let-7a-3	48795	9552.2
hsa-let-7a-3	11393	4873.03
hsa-let-7a-3	3970	3599.91
hsa-let-7a-3	20014	3851.26
hsa-let-7a-3	14899	5042.17
hsa-let-7a-3	26486	13179.3
hsa-let-7a-3	8706	5083.9
hsa-let-7a-3	12025	5152.57
hsa-let-7a-3	32767	13548.8
hsa-let-7a-3	8357	7057.05
hsa-let-7a-3	83095	11728.8
hsa-let-7a-3	38457	22449.4
hsa-let-7a-3	34330	5659.72
hsa-let-7a-3	59436	14857.2
hsa-let-7a-3	11932	5064.17
hsa-let-7a-3	63493	15533.3
hsa-let-7a-3	9723	4953.32
hsa-let-7a-3	82667	14052
hsa-let-7a-3	24906	7405.8
hsa-let-7a-3	12352	7632.82
hsa-let-7a-3	8199	5050.55
hsa-let-7a-3	14801	2844.56
hsa-let-7a-3	15098	5471
hsa-let-7a-3	9678	4941.72
hsa-let-7a-3	9022	6545.58
hsa-let-7a-3	143215	10645.3
hsa-let-7a-3	22510	7584.25
hsa-let-7a-3	21971	9854.35
hsa-let-7a-3	16725	12572.9
hsa-let-7a-3	12873	8796.02
hsa-let-7a-3	18709	6075.07
hsa-let-7a-3	58539	9174.64
hsa-let-7a-3	20570	5729.23
hsa-let-7a-3	9320	4750.97
hsa-let-7a-3	50392	10843.9
hsa-let-7a-3	11700	3943.72
hsa-let-7a-3	18148	5539.84
hsa-let-7a-3	52087	7106.33
hsa-let-7a-3	14282	7960.61
hsa-let-7a-3	11891	5829.96
hsa-let-7a-3	13474	5527.26
hsa-let-7a-3	94174	20566.3
hsa-let-7a-3	12768	6211.51
hsa-let-7a-3	9281	2256.65
hsa-let-7a-3	43758	15062.7
hsa-let-7a-3	28026	9971.16
hsa-let-7a-3	9828	4454.43
hsa-let-7a-3	20475	6719.83
hsa-let-7a-3	9870	4514.88
hsa-let-7a-3	18341	6051.8
hsa-let-7a-3	20564	12521.4
hsa-let-7a-3	14144	7874.02
hsa-let-7a-3	32362	19034.1
hsa-let-7a-3	26382	4522.55
hsa-let-7a-3	23882	8740.88
hsa-let-7a-3	15263	4523.01
hsa-let-7a-3	4967	6371.49
hsa-let-7a-3	97594	15226.5
hsa-let-7a-3	88646	10485.7
hsa-let-7a-3	42553	8283.05
hsa-let-7a-3	27478	8863.29
hsa-let-7a-3	21079	13119.5
hsa-let-7a-3	24141	7498.59
hsa-let-7a-3	22304	7238.61
hsa-let-7a-3	41214	12231.9
hsa-let-7a-3	34242	10492.5
hsa-let-7a-3	11516	6330.17
hsa-let-7a-3	34582	14779.4
hsa-let-7a-3	17761	6545.26
hsa-let-7a-3	10006	2586.89
hsa-let-7a-3	5458	5361.97
hsa-let-7a-3	61207	14360.8
hsa-let-7a-3	178689	17504.3
hsa-let-7a-3	113634	15232.8
hsa-let-7a-3	5099	3954.77
hsa-let-7a-3	15211	6265.91
hsa-let-7a-3	25457	14245.8
hsa-let-7a-3	3326	3246.58
hsa-let-7a-3	3033	3585.9
hsa-let-7a-3	23245	11253.6
hsa-let-7a-3	26347	5409.02
hsa-let-7a-3	20455	7090.89
hsa-let-7a-3	12545	5072.45
hsa-let-7a-3	5982	2563.2
hsa-let-7a-3	23918	9665.62
hsa-let-7a-3	8701	4557.83
hsa-let-7a-3	36567	15688.3
hsa-let-7a-3	11518	3643.57
hsa-let-7a-3	100117	15267.1
hsa-let-7a-3	24484	8763.88
hsa-let-7a-3	12005	11242.1
hsa-let-7a-3	90881	11159.8
hsa-let-7a-3	29442	10175.9
hsa-let-7a-3	46418	17659.4
hsa-let-7a-3	17476	9272.79
hsa-let-7a-3	70832	9610.53
hsa-let-7a-3	8944	5468.49
hsa-let-7a-3	92786	16190.1
hsa-let-7a-3	13242	7765.35
hsa-let-7a-3	19881	8887.65
hsa-let-7a-3	7054	6212.87
hsa-let-7a-3	26490	6963.37
hsa-let-7a-3	21525	12604.5
hsa-let-7a-3	104936	16407.4
hsa-let-7a-3	5457	4013.86
hsa-let-7a-3	39019	19605.9
hsa-let-7a-3	20499	6698.3
hsa-let-7a-3	8719	4760.66
hsa-let-7a-3	22718	15401.8
hsa-let-7a-3	12519	6939.78
hsa-let-7a-3	8704	5115.42
hsa-let-7a-3	14588	6140.38
hsa-let-7a-3	11820	5258.49
hsa-let-7a-3	35670	10061.8
hsa-let-7a-3	5719	3594.24
hsa-let-7a-3	14528	8416.69
hsa-let-7a-3	51152	14144.1
hsa-let-7a-3	22950	7428.51
hsa-let-7a-3	9942	9845.28
hsa-let-7a-3	11265	6376.81
hsa-let-7a-3	15068	8002.22
hsa-let-7a-3	19056	10961.5
hsa-let-7a-3	53551	18484.8
hsa-let-7a-3	33294	6448.43
hsa-let-7a-3	14684	5968.65
hsa-let-7a-3	18061	8008.61
hsa-let-7a-3	3816	4961.2
hsa-let-7a-3	45920	15680
hsa-let-7a-3	14904	2899.8
hsa-let-7a-3	75030	20944.4
hsa-let-7a-3	7511	5150.93
hsa-let-7a-3	56203	17339.5
hsa-let-7a-3	7411	3465.51
hsa-let-7a-3	21734	6605.58
hsa-let-7a-3	6135	3419.47
hsa-let-7a-3	8677	7849.45
hsa-let-7a-3	37615	13858.6
hsa-let-7a-3	4739	4098.43
hsa-let-7a-3	10413	9019.03
hsa-let-7a-3	13344	8149.47
hsa-let-7a-3	5844	3861.22
hsa-let-7a-3	10036	5956.77
hsa-let-7a-3	19420	7003.44
hsa-let-7a-3	100449	13449.9
hsa-let-7a-3	56573	14606.6
hsa-let-7a-3	23629	6589.59
hsa-let-7a-3	7030	5275.22
hsa-let-7a-3	48925	11758.3
hsa-let-7a-3	20173	9418.77
hsa-let-7a-3	131387	17301.1
hsa-let-7a-3	39932	10738.9
hsa-let-7a-3	79959	11076.6
hsa-let-7a-3	84352	18832.4
hsa-let-7a-3	6241	5530.33
hsa-let-7a-3	6521	3301.31
hsa-let-7a-3	41268	12071.7
hsa-let-7a-3	19523	3610.58
hsa-let-7a-3	7170	4417.22
hsa-let-7a-3	46219	20747.2
hsa-let-7a-3	9031	5355.96
hsa-let-7a-3	10710	4589.18
hsa-let-7a-3	10190	4712.54
hsa-let-7a-3	11386	7301.16
hsa-let-7a-3	12413	8083.4
hsa-let-7a-3	13857	5932.85
hsa-let-7a-3	8180	3679.09
hsa-let-7a-3	32642	8769.09
hsa-let-7a-3	31820	8457.73
hsa-let-7a-3	10017	5146.74
hsa-let-7a-3	8299	4105.2
hsa-let-7a-3	15775	7716.16
hsa-let-7a-3	10499	4325.92
hsa-let-7a-3	21625	8132.35
hsa-let-7a-3	5793	4298.22
hsa-let-7a-3	3172	2130.3
hsa-let-7a-3	26702	11046.1
hsa-let-7a-3	42715	13526.7
hsa-let-7a-3	17507	7456.42
hsa-let-7a-3	24666	10189.7
hsa-let-7a-3	62225	15568.8
hsa-let-7a-3	11596	3326.39
hsa-let-7a-3	8988	5043.85
hsa-let-7a-3	9880	5077.89
hsa-let-7a-3	65380	10275.8
hsa-let-7a-3	8744	4424.32
hsa-let-7a-3	10892	5328.14
hsa-let-7a-3	12145	6179.47
hsa-let-7a-3	13924	7798.76
hsa-let-7a-3	11758	4394.1
hsa-let-7a-3	23466	17539.6
hsa-let-7a-3	39596	4551.63
hsa-let-7a-3	18865	8414.6
hsa-let-7a-3	49174	14345.7
hsa-let-7a-3	10233	8105.79
hsa-let-7a-3	9729	7823.36
hsa-let-7a-3	12417	6237.29
hsa-let-7a-3	104241	7035.17
hsa-let-7a-3	54170	17161.9
hsa-let-7a-3	35446	9928.37
hsa-let-7a-3	16047	4471.74
hsa-let-7a-3	21011	11236.9
hsa-let-7a-3	42353	11021.7
hsa-let-7a-3	12072	6119.14
hsa-let-7a-3	44351	10807.8
hsa-let-7a-3	20169	7593.03
hsa-let-7a-3	22819	6799.76
hsa-let-7a-3	3299	2398.06
hsa-let-7a-3	16387	6369.12
hsa-let-7a-3	4758	2954.23
hsa-let-7a-3	25728	6790.42
hsa-let-7a-3	16293	7174.51
hsa-let-7a-3	12028	6748.36
hsa-let-7a-3	19375	16481.4
hsa-let-7a-3	133416	16904
hsa-let-7a-3	10674	3107.88
hsa-let-7a-3	20012	12069.2
hsa-let-7a-3	22905	5589.47
hsa-let-7a-3	82001	13538.5
hsa-let-7a-3	30244	13835.2
hsa-let-7a-3	88278	13913
hsa-let-7a-3	16643	10364.2
hsa-let-7a-3	36107	7149.08
hsa-let-7a-3	17833	7940.83
hsa-let-7a-3	33307	4722.11
hsa-let-7a-3	9978	8833.9
hsa-let-7a-3	17895	8511.27
hsa-let-7a-3	8310	5559.57
hsa-let-7a-3	20753	9928.12
hsa-let-7a-3	50359	8282.41
hsa-let-7a-3	16265	7035.47
hsa-let-7a-3	18288	9181.83
hsa-let-7a-3	15231	5883.32
hsa-let-7a-3	8164	6115.86
hsa-let-7a-3	12908	8458.17
hsa-let-7a-3	21425	7123.35
hsa-let-7a-3	7258	5895.78
hsa-let-7a-3	7613	9724.41
hsa-let-7a-3	5378	5053.4
hsa-let-7a-3	15859	4998.88
hsa-let-7a-3	11990	6427.83
hsa-let-7a-3	59663	19674
hsa-let-7a-3	17913	7500.87
hsa-let-7a-3	20840	7093.33
hsa-let-7a-3	57240	7900.09
hsa-let-7a-3	12548	6628.35
hsa-let-7a-3	18360	12891.5
hsa-let-7a-3	17228	7864.6
hsa-let-7a-3	9078	6418.46
hsa-let-7a-3	38368	9614.34
hsa-let-7a-3	18800	6607.02
hsa-let-7a-3	54890	12707.4
hsa-let-7a-3	10831	3895.59
hsa-let-7a-3	6957	4613.17
hsa-let-7a-3	10876	4879.48
hsa-let-7a-3	10335	5129.8
hsa-let-7a-3	9926	5514.08
hsa-let-7a-3	18405	4874.02
hsa-let-7a-3	32463	10098.8
hsa-let-7a-3	14762	12877.4
hsa-let-7a-3	12205	7226.94
hsa-let-7a-3	32677	12641.4
hsa-let-7a-3	9091	4431.68
hsa-let-7a-3	63497	19563.6
hsa-let-7a-3	140592	10723.3
hsa-let-7a-3	15819	3519.92
hsa-let-7a-3	11990	3361.54
hsa-let-7a-3	11644	7415.22
hsa-let-7a-3	11992	4105.29
hsa-let-7a-3	25758	8738.34
hsa-let-7a-3	40906	14528.2
hsa-let-7a-3	9476	5892.43
hsa-let-7a-3	26789	12618.8
hsa-let-7a-3	7604	3357.64
hsa-let-7a-3	10304	6853.11
hsa-let-7a-3	123559	10525.3
hsa-let-7a-3	33623	7525.22
hsa-let-7a-3	19148	8853.72
hsa-let-7a-3	13157	4625.59
hsa-let-7a-3	114522	10033.4
hsa-let-7a-3	234864	27701.8
hsa-let-7a-3	11726	5885.64
hsa-let-7a-3	37532	12407.7
hsa-let-7a-3	5023	3496.88
hsa-let-7a-3	33040	8578.26
hsa-let-7a-3	9080	6926.26
hsa-let-7a-3	43413	9411.95
hsa-let-7a-3	16441	5249.82
hsa-let-7a-3	70815	8776.68
hsa-let-7a-3	4677	6291.13
hsa-let-7a-3	14175	7027.49
hsa-let-7a-3	14134	8599.66
hsa-let-7a-3	55154	12433.4
hsa-let-7a-3	11633	6873.5
hsa-let-7a-3	17605	8806.8
hsa-let-7a-3	10674	5061.4
hsa-let-7a-3	14352	7775.01
hsa-let-7a-3	28330	11608.9
hsa-let-7a-3	79713	14968.9
hsa-let-7a-3	13607	6401.94
hsa-let-7a-3	21737	8576.86
hsa-let-7a-3	13278	4280.22
hsa-let-7a-3	14869	5630.22
hsa-let-7a-3	15091	6298.43
hsa-let-7a-3	9901	7154.81
hsa-let-7a-3	18202	7745
hsa-let-7a-3	8924	5129.08
hsa-let-7a-3	11568	4718.6
hsa-let-7a-3	5626	1960.78
hsa-let-7a-3	22139	11512.4
hsa-let-7a-3	32739	13815
hsa-let-7a-3	161318	19549.5
hsa-let-7a-3	13857	6927.25
hsa-let-7a-3	18867	6837.41
hsa-let-7a-3	13418	5618.93
hsa-let-7a-3	22899	13525.7
hsa-let-7a-3	10437	4817.25
hsa-let-7a-3	12059	5563.52
hsa-let-7a-3	13115	9636.42
hsa-let-7a-3	30980	17464.7
hsa-let-7a-3	5811	4593.68
hsa-let-7a-3	16155	12349.7
hsa-let-7a-3	10674	5285.05
hsa-let-7a-3	32043	12749.3
hsa-let-7a-3	8163	4340.54
hsa-let-7a-3	79807	15502.7
hsa-let-7a-3	35847	8173.19
