# Supplementary material for: Post-transcriptional control drives Aurora kinase A expression in human cancers
Source: PLoS One. 2024 Nov 11;19(11):e0310625. doi: 10.1371/journal.pone.0310625 (PMC11554201; doi:10.1371/journal.pone.0310625)
Supplement: S1 Data — (ZIP) [file pone.0310625.s006.zip › S1_Data/processed datasets_hsa-let-7a/TCGA-LUAD/Solid Tissue Normal.xls]

## Sheet: Solid Tissue Normal
miRNA_ID	read_count	reads_per_million_miRNA_mapped
hsa-let-7a-1	161547	22910.9
hsa-let-7a-1	101216	18603.1
hsa-let-7a-1	192380	31940.7
hsa-let-7a-1	33456	17601.2
hsa-let-7a-1	123240	20675.3
hsa-let-7a-1	180913	32978.3
hsa-let-7a-1	230546	38859.1
hsa-let-7a-1	144391	31753.4
hsa-let-7a-1	15540	21877.9
hsa-let-7a-1	62472	18845.2
hsa-let-7a-1	222075	37394.3
hsa-let-7a-1	20054	38447.8
hsa-let-7a-1	80728	19582
hsa-let-7a-1	9097	15632.3
hsa-let-7a-1	269957	31083.6
hsa-let-7a-1	27767	15879.7
hsa-let-7a-1	108907	23557.5
hsa-let-7a-1	160141	33748.3
hsa-let-7a-1	205190	30337.9
hsa-let-7a-1	249380	28732.1
hsa-let-7a-1	20204	27305.2
hsa-let-7a-1	89759	21904.3
hsa-let-7a-1	67868	15569
hsa-let-7a-1	111705	25351.8
hsa-let-7a-1	131835	26577.6
hsa-let-7a-1	121120	27426.1
hsa-let-7a-1	140576	33840.1
hsa-let-7a-1	83848	17099.9
hsa-let-7a-1	167072	32698
hsa-let-7a-1	44021	31181.5
hsa-let-7a-1	12847	27547.3
hsa-let-7a-1	86720	21882.6
hsa-let-7a-1	184251	34060.9
hsa-let-7a-2	161454	22897.7
hsa-let-7a-2	100996	18562.7
hsa-let-7a-2	192431	31949.2
hsa-let-7a-2	33408	17575.9
hsa-let-7a-2	123315	20687.9
hsa-let-7a-2	180191	32846.7
hsa-let-7a-2	230316	38820.3
hsa-let-7a-2	143841	31632.4
hsa-let-7a-2	15494	21813.1
hsa-let-7a-2	62433	18833.4
hsa-let-7a-2	221979	37378.2
hsa-let-7a-2	20013	38369.2
hsa-let-7a-2	81319	19725.4
hsa-let-7a-2	9195	15800.7
hsa-let-7a-2	269553	31037.1
hsa-let-7a-2	27756	15873.4
hsa-let-7a-2	108301	23426.4
hsa-let-7a-2	159000	33507.8
hsa-let-7a-2	204934	30300.1
hsa-let-7a-2	249141	28704.6
hsa-let-7a-2	20081	27138.9
hsa-let-7a-2	90161	22002.4
hsa-let-7a-2	67810	15555.7
hsa-let-7a-2	111025	25197.5
hsa-let-7a-2	131581	26526.4
hsa-let-7a-2	122425	27721.6
hsa-let-7a-2	140451	33810
hsa-let-7a-2	84569	17247
hsa-let-7a-2	166926	32669.4
hsa-let-7a-2	43708	30959.8
hsa-let-7a-2	12600	27017.6
hsa-let-7a-2	85965	21692.1
hsa-let-7a-2	184303	34070.5
hsa-let-7a-3	161683	22930.2
hsa-let-7a-3	100894	18543.9
hsa-let-7a-3	192168	31905.5
hsa-let-7a-3	33325	17532.2
hsa-let-7a-3	123490	20717.3
hsa-let-7a-3	180821	32961.5
hsa-let-7a-3	231205	38970.2
hsa-let-7a-3	143716	31604.9
hsa-let-7a-3	15516	21844.1
hsa-let-7a-3	62304	18794.5
hsa-let-7a-3	222130	37403.6
hsa-let-7a-3	20401	39113.1
hsa-let-7a-3	81727	19824.3
hsa-let-7a-3	9226	15854
hsa-let-7a-3	269439	31023.9
hsa-let-7a-3	28019	16023.8
hsa-let-7a-3	108488	23466.9
hsa-let-7a-3	160041	33727.2
hsa-let-7a-3	205129	30328.9
hsa-let-7a-3	248683	28651.8
hsa-let-7a-3	20385	27549.8
hsa-let-7a-3	89898	21938.2
hsa-let-7a-3	67842	15563.1
hsa-let-7a-3	111267	25252.4
hsa-let-7a-3	131358	26481.4
hsa-let-7a-3	121754	27569.6
hsa-let-7a-3	140906	33919.5
hsa-let-7a-3	84062	17143.6
hsa-let-7a-3	166725	32630.1
hsa-let-7a-3	44090	31230.4
hsa-let-7a-3	12799	27444.3
hsa-let-7a-3	86158	21740.8
hsa-let-7a-3	183116	33851.1
