# Supplementary material for: Post-transcriptional control drives Aurora kinase A expression in human cancers
Source: PLoS One. 2024 Nov 11;19(11):e0310625. doi: 10.1371/journal.pone.0310625 (PMC11554201; doi:10.1371/journal.pone.0310625)
Supplement: S1 Data — (ZIP) [file pone.0310625.s006.zip › S1_Data/processed datasets_hsa-let-7a/TCGA-LUAD/Primary Tumors.xls]

## Sheet: Primary Tumors
miRNA_ID	read_count	reads_per_million_miRNA_mapped
hsa-let-7a-1	42115	7304.5
hsa-let-7a-1	156272	17695.4
hsa-let-7a-1	93370	13430.8
hsa-let-7a-1	8822	3286.89
hsa-let-7a-1	16156	4332.82
hsa-let-7a-1	26328	6930.96
hsa-let-7a-1	42651	6817.2
hsa-let-7a-1	48626	11087.3
hsa-let-7a-1	49562	14339.9
hsa-let-7a-1	79186	9369.84
hsa-let-7a-1	99389	16772.2
hsa-let-7a-1	40917	9214.76
hsa-let-7a-1	3649	3688.44
hsa-let-7a-1	9435	4561.16
hsa-let-7a-1	43897	12652.5
hsa-let-7a-1	74399	14591.3
hsa-let-7a-1	87821	13317.4
hsa-let-7a-1	32065	6666.55
hsa-let-7a-1	31279	6033.96
hsa-let-7a-1	49270	9412.62
hsa-let-7a-1	53966	11197.6
hsa-let-7a-1	42415	6807.42
hsa-let-7a-1	25661	5962.84
hsa-let-7a-1	14961	6123.79
hsa-let-7a-1	24371	6066.02
hsa-let-7a-1	21799	5477.89
hsa-let-7a-1	47190	6774.73
hsa-let-7a-1	11588	10144.6
hsa-let-7a-1	71228	11678.6
hsa-let-7a-1	36394	8275.69
hsa-let-7a-1	96362	11226.6
hsa-let-7a-1	105512	12798.3
hsa-let-7a-1	129790	13689.4
hsa-let-7a-1	16161	4033.73
hsa-let-7a-1	30258	8481.07
hsa-let-7a-1	18286	3749.25
hsa-let-7a-1	36346	8510.87
hsa-let-7a-1	35267	10490.3
hsa-let-7a-1	39597	8645.61
hsa-let-7a-1	117401	22104
hsa-let-7a-1	56894	21358.2
hsa-let-7a-1	40815	8734
hsa-let-7a-1	95189	16403
hsa-let-7a-1	186108	19409.9
hsa-let-7a-1	19285	4620.73
hsa-let-7a-1	20430	5278.59
hsa-let-7a-1	18050	5536.59
hsa-let-7a-1	178411	19860.4
hsa-let-7a-1	51922	10031.4
hsa-let-7a-1	21150	6024.84
hsa-let-7a-1	52835	4522.66
hsa-let-7a-1	61069	11243.4
hsa-let-7a-1	13566	5751.09
hsa-let-7a-1	98545	15131.8
hsa-let-7a-1	80105	31605.3
hsa-let-7a-1	13476	5521.01
hsa-let-7a-1	27671	5584.2
hsa-let-7a-1	35504	14456.4
hsa-let-7a-1	53494	10288.1
hsa-let-7a-1	35852	8651.99
hsa-let-7a-1	40965	6587.02
hsa-let-7a-1	57183	18103
hsa-let-7a-1	58076	17112.5
hsa-let-7a-1	19826	6537.78
hsa-let-7a-1	19022	7446.99
hsa-let-7a-1	23614	4057.66
hsa-let-7a-1	98561	19526.7
hsa-let-7a-1	3385	3535.94
hsa-let-7a-1	48703	7411.93
hsa-let-7a-1	36878	5709.01
hsa-let-7a-1	50472	6800.12
hsa-let-7a-1	20340	8743.8
hsa-let-7a-1	70077	13345.6
hsa-let-7a-1	48553	7142.34
hsa-let-7a-1	29266	9184.61
hsa-let-7a-1	42826	7293
hsa-let-7a-1	40056	8071.18
hsa-let-7a-1	34218	5937.12
hsa-let-7a-1	38825	7789.56
hsa-let-7a-1	80559	7703.99
hsa-let-7a-1	146359	18252.3
hsa-let-7a-1	23255	4841.69
hsa-let-7a-1	124153	24852
hsa-let-7a-1	4432	3086.9
hsa-let-7a-1	10749	4371.96
hsa-let-7a-1	21866	6038.82
hsa-let-7a-1	23699	12160.4
hsa-let-7a-1	114138	20058.4
hsa-let-7a-1	44936	8909.18
hsa-let-7a-1	37637	11622.3
hsa-let-7a-1	4752	2136.18
hsa-let-7a-1	40740	13997.3
hsa-let-7a-1	69969	10117.7
hsa-let-7a-1	28651	6011.35
hsa-let-7a-1	6712	8712.83
hsa-let-7a-1	92604	28856.9
hsa-let-7a-1	120989	11940.9
hsa-let-7a-1	28242	7325.18
hsa-let-7a-1	23379	4421.78
hsa-let-7a-1	112295	27284
hsa-let-7a-1	17343	6943.78
hsa-let-7a-1	22950	9939.64
hsa-let-7a-1	27659	6693.78
hsa-let-7a-1	15069	4695.86
hsa-let-7a-1	7431	8921.07
hsa-let-7a-1	59963	9984.16
hsa-let-7a-1	24501	4554.44
hsa-let-7a-1	71666	16068
hsa-let-7a-1	46872	5700.09
hsa-let-7a-1	88205	11820.3
hsa-let-7a-1	95382	17987
hsa-let-7a-1	54576	8416.32
hsa-let-7a-1	49388	9823.71
hsa-let-7a-1	72410	18690.9
hsa-let-7a-1	11335	9617.38
hsa-let-7a-1	54623	14094.1
hsa-let-7a-1	15053	6874.89
hsa-let-7a-1	20756	4623.6
hsa-let-7a-1	21353	11074.2
hsa-let-7a-1	16734	4600.25
hsa-let-7a-1	30550	6195.43
hsa-let-7a-1	34370	8885.18
hsa-let-7a-1	26821	9948.54
hsa-let-7a-1	15659	9422.84
hsa-let-7a-1	64605	11113.7
hsa-let-7a-1	37534	7940.13
hsa-let-7a-1	20474	5092.86
hsa-let-7a-1	95836	16814.2
hsa-let-7a-1	70587	8596.24
hsa-let-7a-1	174778	18036.5
hsa-let-7a-1	4872	1914.58
hsa-let-7a-1	45146	7509.32
hsa-let-7a-1	48392	7611.73
hsa-let-7a-1	39685	5654.09
hsa-let-7a-1	23036	5092.1
hsa-let-7a-1	28675	7724.41
hsa-let-7a-1	149113	14849.5
hsa-let-7a-1	13362	6620.31
hsa-let-7a-1	94154	11434
hsa-let-7a-1	21302	5341.2
hsa-let-7a-1	20192	6906.68
hsa-let-7a-1	8849	1784.33
hsa-let-7a-1	147520	12194.6
hsa-let-7a-1	78579	10169.5
hsa-let-7a-1	18384	10613.1
hsa-let-7a-1	34254	8260.1
hsa-let-7a-1	14403	6498.14
hsa-let-7a-1	50814	9499.54
hsa-let-7a-1	43563	7314.75
hsa-let-7a-1	5416	8525.24
hsa-let-7a-1	50960	27283.1
hsa-let-7a-1	103002	22684.1
hsa-let-7a-1	14902	10093.8
hsa-let-7a-1	43280	9497.33
hsa-let-7a-1	34338	6238.19
hsa-let-7a-1	6489	5386.15
hsa-let-7a-1	72436	17439.3
hsa-let-7a-1	34745	7561.13
hsa-let-7a-1	67369	12130.4
hsa-let-7a-1	26431	5429.32
hsa-let-7a-1	4642	7391.93
hsa-let-7a-1	54207	6055.66
hsa-let-7a-1	65876	10299.7
hsa-let-7a-1	183774	21242.7
hsa-let-7a-1	91444	17875.9
hsa-let-7a-1	5921	5548.31
hsa-let-7a-1	53365	7926.69
hsa-let-7a-1	13593	3768.61
hsa-let-7a-1	107763	13709.9
hsa-let-7a-1	27057	11134.7
hsa-let-7a-1	56859	33162.6
hsa-let-7a-1	23501	5275.03
hsa-let-7a-1	48644	6742.21
hsa-let-7a-1	65627	21757.8
hsa-let-7a-1	30545	6151.05
hsa-let-7a-1	17252	5439.73
hsa-let-7a-1	96694	14211.3
hsa-let-7a-1	79960	8866.77
hsa-let-7a-1	50085	8443.63
hsa-let-7a-1	28092	6138.4
hsa-let-7a-1	69632	19703.9
hsa-let-7a-1	20563	6177.96
hsa-let-7a-1	80835	12089.1
hsa-let-7a-1	42250	7630.88
hsa-let-7a-1	14399	6478.8
hsa-let-7a-1	21255	6841.1
hsa-let-7a-1	36596	6190.71
hsa-let-7a-1	47348	6700.14
hsa-let-7a-1	28228	4986.45
hsa-let-7a-1	54199	12904.9
hsa-let-7a-1	34280	6182.78
hsa-let-7a-1	39051	5553.08
hsa-let-7a-1	11114	10395.3
hsa-let-7a-1	19705	4013.59
hsa-let-7a-1	57192	7640.1
hsa-let-7a-1	90317	9187.97
hsa-let-7a-1	25752	8336.44
hsa-let-7a-1	60778	14835.9
hsa-let-7a-1	53202	12071.6
hsa-let-7a-1	4088	2504.72
hsa-let-7a-1	54149	17079.4
hsa-let-7a-1	13439	7234.91
hsa-let-7a-1	43281	11386.1
hsa-let-7a-1	20270	8421.13
hsa-let-7a-1	3785	4099.62
hsa-let-7a-1	36397	6121.72
hsa-let-7a-1	36444	12409.1
hsa-let-7a-1	17934	3792.6
hsa-let-7a-1	201036	17701.6
hsa-let-7a-1	51864	9857.21
hsa-let-7a-1	37697	5954.43
hsa-let-7a-1	29637	3029.19
hsa-let-7a-1	12284	7844.04
hsa-let-7a-1	99558	10826.3
hsa-let-7a-1	52914	13367.2
hsa-let-7a-1	64383	12785.1
hsa-let-7a-1	145086	33425.6
hsa-let-7a-1	41744	9026.76
hsa-let-7a-1	44091	15262.4
hsa-let-7a-1	213412	27951.6
hsa-let-7a-1	83928	12615.1
hsa-let-7a-1	19875	6140.74
hsa-let-7a-1	12521	4927.44
hsa-let-7a-1	114585	14968
hsa-let-7a-1	108019	11835.3
hsa-let-7a-1	26457	10349.9
hsa-let-7a-1	81108	14362.7
hsa-let-7a-1	26017	5375.75
hsa-let-7a-1	62236	14265.6
hsa-let-7a-1	16215	4065.65
hsa-let-7a-1	63331	10668.9
hsa-let-7a-1	95756	11732.7
hsa-let-7a-1	63540	23052.6
hsa-let-7a-1	21605	4247.91
hsa-let-7a-1	62407	14377
hsa-let-7a-1	17926	5555.6
hsa-let-7a-1	31658	12663.4
hsa-let-7a-1	37844	10236.7
hsa-let-7a-1	40645	5826.15
hsa-let-7a-1	15235	4423.07
hsa-let-7a-1	46416	12847
hsa-let-7a-1	98559	15697.3
hsa-let-7a-1	30009	8368.59
hsa-let-7a-1	82927	9669.73
hsa-let-7a-1	23043	6675.12
hsa-let-7a-1	54350	9884.93
hsa-let-7a-1	79148	10512.5
hsa-let-7a-1	22853	6260.45
hsa-let-7a-1	56189	25463.1
hsa-let-7a-1	52525	9885.67
hsa-let-7a-1	14827	7079.06
hsa-let-7a-1	5588	4215.56
hsa-let-7a-1	99751	8652.71
hsa-let-7a-1	30773	7143.69
hsa-let-7a-1	60754	5473.31
hsa-let-7a-1	45152	10050.9
hsa-let-7a-1	10088	5688.8
hsa-let-7a-1	42472	6102.84
hsa-let-7a-1	72522	17653.1
hsa-let-7a-1	19386	5444.5
hsa-let-7a-1	214356	18231.9
hsa-let-7a-1	9731	4276.18
hsa-let-7a-1	46138	15713.6
hsa-let-7a-1	39196	5994.18
hsa-let-7a-1	108974	14713.2
hsa-let-7a-1	30795	7418.18
hsa-let-7a-1	23898	6301.72
hsa-let-7a-1	37588	6816.98
hsa-let-7a-1	87115	16804.3
hsa-let-7a-1	12493	5864.04
hsa-let-7a-1	27090	10925.2
hsa-let-7a-1	137500	16444.7
hsa-let-7a-1	26382	6072.53
hsa-let-7a-1	45976	6738.88
hsa-let-7a-1	16817	6376.63
hsa-let-7a-1	50337	8041.01
hsa-let-7a-1	155562	15818.5
hsa-let-7a-1	163309	26266
hsa-let-7a-1	13946	3191.89
hsa-let-7a-1	49848	21961.2
hsa-let-7a-1	8480	6615.98
hsa-let-7a-1	20690	7496.96
hsa-let-7a-1	209233	25447.3
hsa-let-7a-1	111090	25650.6
hsa-let-7a-1	56101	7125.27
hsa-let-7a-1	17317	6747.43
hsa-let-7a-1	3469	4984.29
hsa-let-7a-1	15427	5209.74
hsa-let-7a-1	77616	18205.2
hsa-let-7a-1	167240	15937.5
hsa-let-7a-1	13582	11646.8
hsa-let-7a-1	27096	5294.94
hsa-let-7a-1	25248	6624.45
hsa-let-7a-1	20923	2371.61
hsa-let-7a-1	28138	9176.43
hsa-let-7a-1	23835	12448.3
hsa-let-7a-1	24957	5954.24
hsa-let-7a-1	49883	16288.3
hsa-let-7a-1	3003	6472.26
hsa-let-7a-1	90885	21503.5
hsa-let-7a-1	82435	10704.3
hsa-let-7a-1	91217	11103.6
hsa-let-7a-1	30318	7302.21
hsa-let-7a-1	48289	6680.32
hsa-let-7a-1	45035	12256.2
hsa-let-7a-1	62308	19023
hsa-let-7a-1	87595	16575
hsa-let-7a-1	9248	6062.23
hsa-let-7a-1	54116	14202.7
hsa-let-7a-1	35854	6382.22
hsa-let-7a-1	36769	5609
hsa-let-7a-1	38088	5991.02
hsa-let-7a-1	32894	8492.28
hsa-let-7a-1	19705	9699.04
hsa-let-7a-1	23409	5755.98
hsa-let-7a-1	71511	8026.27
hsa-let-7a-1	24487	7382.53
hsa-let-7a-1	41940	7051.47
hsa-let-7a-1	26338	4800.57
hsa-let-7a-1	75848	21278
hsa-let-7a-1	68052	9754.2
hsa-let-7a-1	40686	11341.8
hsa-let-7a-1	33440	5519.56
hsa-let-7a-1	20315	6405.11
hsa-let-7a-1	13604	7983.36
hsa-let-7a-1	56366	14622.9
hsa-let-7a-1	34538	10188.3
hsa-let-7a-1	177543	28719.9
hsa-let-7a-1	44628	7475.76
hsa-let-7a-1	29836	7084.43
hsa-let-7a-1	25933	10417.7
hsa-let-7a-1	51203	5667.93
hsa-let-7a-1	10935	4240.12
hsa-let-7a-1	57921	6933.18
hsa-let-7a-1	74382	9891.6
hsa-let-7a-1	85755	12618
hsa-let-7a-1	5515	6659.18
hsa-let-7a-1	36915	7508.46
hsa-let-7a-1	26441	9274.38
hsa-let-7a-1	93345	20972.4
hsa-let-7a-1	41184	6475.49
hsa-let-7a-1	16988	7281.37
hsa-let-7a-1	207815	26631.7
hsa-let-7a-1	26656	7197.16
hsa-let-7a-1	44665	9537.53
hsa-let-7a-1	66597	5292.11
hsa-let-7a-1	91012	13411
hsa-let-7a-1	32273	13487.7
hsa-let-7a-1	33358	10493.7
hsa-let-7a-1	49247	9509.49
hsa-let-7a-1	14585	4053.41
hsa-let-7a-1	83894	12919.4
hsa-let-7a-1	71046	11429.8
hsa-let-7a-1	166811	25860.1
hsa-let-7a-1	87280	11285.6
hsa-let-7a-1	42348	5197.76
hsa-let-7a-1	131918	26741.9
hsa-let-7a-1	38009	8225.02
hsa-let-7a-1	82246	14776.3
hsa-let-7a-1	156396	16205.9
hsa-let-7a-1	22731	6852.33
hsa-let-7a-1	19634	7019.95
hsa-let-7a-1	35497	7494.71
hsa-let-7a-1	115896	6944.82
hsa-let-7a-1	26315	10390.3
hsa-let-7a-1	12359	2831.84
hsa-let-7a-1	225369	23426.6
hsa-let-7a-1	108144	21508.7
hsa-let-7a-1	24557	7126.43
hsa-let-7a-1	26232	5337.82
hsa-let-7a-1	106012	11688.9
hsa-let-7a-1	56844	11889.6
hsa-let-7a-1	170868	25777.4
hsa-let-7a-1	46809	10182.1
hsa-let-7a-1	30423	4934.57
hsa-let-7a-1	55420	12043.5
hsa-let-7a-1	44026	9381.68
hsa-let-7a-1	126353	14307.8
hsa-let-7a-1	68195	10890.8
hsa-let-7a-1	39772	11100.4
hsa-let-7a-1	34424	8497.42
hsa-let-7a-1	50624	7285.33
hsa-let-7a-1	16653	4477.33
hsa-let-7a-1	73539	13181.8
hsa-let-7a-1	42779	9699.53
hsa-let-7a-1	10616	4167.27
hsa-let-7a-1	20303	5197.16
hsa-let-7a-1	65006	11624
hsa-let-7a-1	37664	5987.45
hsa-let-7a-1	13706	7136.21
hsa-let-7a-1	34648	12514.6
hsa-let-7a-1	68499	7121.56
hsa-let-7a-1	36689	6595.71
hsa-let-7a-1	8829	4837.98
hsa-let-7a-1	21808	4498.8
hsa-let-7a-1	47662	9037.63
hsa-let-7a-1	9549	5098.37
hsa-let-7a-1	47881	11397.8
hsa-let-7a-1	90669	34936.5
hsa-let-7a-1	45628	7738.76
hsa-let-7a-1	77302	25123.6
hsa-let-7a-1	30353	9409.01
hsa-let-7a-1	34942	8301.06
hsa-let-7a-1	50517	19529.1
hsa-let-7a-1	20681	4724.23
hsa-let-7a-1	10248	3000.66
hsa-let-7a-1	57417	15220.5
hsa-let-7a-1	41221	14000.7
hsa-let-7a-1	18959	5404.95
hsa-let-7a-1	93515	17312.8
hsa-let-7a-1	69202	22523.3
hsa-let-7a-1	33372	6061.36
hsa-let-7a-1	41426	8594.57
hsa-let-7a-1	34283	5957.89
hsa-let-7a-1	14783	8753.92
hsa-let-7a-1	15242	9998.04
hsa-let-7a-1	129334	12151.4
hsa-let-7a-1	28316	5722.7
hsa-let-7a-1	41799	13048.8
hsa-let-7a-1	3393	5664.41
hsa-let-7a-1	91122	14656.8
hsa-let-7a-1	34932	7614.59
hsa-let-7a-1	90891	13095.2
hsa-let-7a-1	154472	13689.4
hsa-let-7a-1	9743	9033.89
hsa-let-7a-1	55788	9401.4
hsa-let-7a-1	90847	12451.1
hsa-let-7a-1	25489	10991.1
hsa-let-7a-1	6762	3937.13
hsa-let-7a-1	10050	3557.44
hsa-let-7a-1	54616	7739.9
hsa-let-7a-1	63324	13698.1
hsa-let-7a-1	7442	1607.87
hsa-let-7a-1	51639	10858.9
hsa-let-7a-1	18069	4886.57
hsa-let-7a-1	64672	11981.2
hsa-let-7a-1	78262	9555.43
hsa-let-7a-1	34527	10777.9
hsa-let-7a-1	21268	4930.37
hsa-let-7a-1	39456	6157.91
hsa-let-7a-1	36433	10815.4
hsa-let-7a-1	16141	3690.37
hsa-let-7a-1	36412	7457.8
hsa-let-7a-1	66882	10668.4
hsa-let-7a-1	7378	5692.64
hsa-let-7a-1	25034	5833.64
hsa-let-7a-1	71416	16519.4
hsa-let-7a-1	48755	8741.92
hsa-let-7a-2	41854	7259.24
hsa-let-7a-2	156309	17699.5
hsa-let-7a-2	92820	13351.7
hsa-let-7a-2	8845	3295.46
hsa-let-7a-2	16097	4316.99
hsa-let-7a-2	26281	6918.59
hsa-let-7a-2	42085	6726.73
hsa-let-7a-2	48393	11034.2
hsa-let-7a-2	49737	14390.6
hsa-let-7a-2	80039	9470.78
hsa-let-7a-2	99011	16708.4
hsa-let-7a-2	40611	9145.85
hsa-let-7a-2	3639	3678.34
hsa-let-7a-2	9433	4560.2
hsa-let-7a-2	43806	12626.3
hsa-let-7a-2	73748	14463.6
hsa-let-7a-2	87298	13238.1
hsa-let-7a-2	31971	6647.01
hsa-let-7a-2	31226	6023.73
hsa-let-7a-2	49038	9368.3
hsa-let-7a-2	53425	11085.3
hsa-let-7a-2	42051	6749
hsa-let-7a-2	25535	5933.57
hsa-let-7a-2	15025	6149.98
hsa-let-7a-2	24235	6032.17
hsa-let-7a-2	21829	5485.43
hsa-let-7a-2	47024	6750.9
hsa-let-7a-2	11847	10371.3
hsa-let-7a-2	71923	11792.6
hsa-let-7a-2	35769	8133.57
hsa-let-7a-2	96807	11278.4
hsa-let-7a-2	106117	12871.7
hsa-let-7a-2	130589	13773.6
hsa-let-7a-2	16066	4010.02
hsa-let-7a-2	30299	8492.56
hsa-let-7a-2	18405	3773.65
hsa-let-7a-2	36475	8541.07
hsa-let-7a-2	35507	10561.7
hsa-let-7a-2	39051	8526.4
hsa-let-7a-2	117804	22179.9
hsa-let-7a-2	56538	21224.5
hsa-let-7a-2	40796	8729.94
hsa-let-7a-2	95094	16386.6
hsa-let-7a-2	186364	19436.6
hsa-let-7a-2	19387	4645.17
hsa-let-7a-2	20561	5312.44
hsa-let-7a-2	17920	5496.71
hsa-let-7a-2	177379	19745.5
hsa-let-7a-2	51909	10028.9
hsa-let-7a-2	21711	6184.65
hsa-let-7a-2	52502	4494.16
hsa-let-7a-2	61180	11263.9
hsa-let-7a-2	13692	5804.51
hsa-let-7a-2	98463	15119.2
hsa-let-7a-2	79676	31436
hsa-let-7a-2	13591	5568.12
hsa-let-7a-2	27801	5610.43
hsa-let-7a-2	35611	14499.9
hsa-let-7a-2	53599	10308.3
hsa-let-7a-2	36336	8768.79
hsa-let-7a-2	41464	6667.26
hsa-let-7a-2	57134	18087.5
hsa-let-7a-2	58208	17151.4
hsa-let-7a-2	19959	6581.64
hsa-let-7a-2	18980	7430.54
hsa-let-7a-2	23780	4086.18
hsa-let-7a-2	98974	19608.5
hsa-let-7a-2	3431	3583.99
hsa-let-7a-2	48567	7391.23
hsa-let-7a-2	36853	5705.14
hsa-let-7a-2	50478	6800.93
hsa-let-7a-2	20417	8776.9
hsa-let-7a-2	69510	13237.6
hsa-let-7a-2	47545	6994.06
hsa-let-7a-2	29141	9145.38
hsa-let-7a-2	43057	7332.34
hsa-let-7a-2	40154	8090.92
hsa-let-7a-2	33766	5858.69
hsa-let-7a-2	38325	7689.24
hsa-let-7a-2	80166	7666.4
hsa-let-7a-2	145999	18207.4
hsa-let-7a-2	23218	4833.99
hsa-let-7a-2	122642	24549.5
hsa-let-7a-2	4505	3137.75
hsa-let-7a-2	10730	4364.23
hsa-let-7a-2	22432	6195.13
hsa-let-7a-2	24010	12319.9
hsa-let-7a-2	114184	20066.5
hsa-let-7a-2	44504	8823.53
hsa-let-7a-2	37478	11573.2
hsa-let-7a-2	4723	2123.14
hsa-let-7a-2	40431	13891.1
hsa-let-7a-2	69871	10103.5
hsa-let-7a-2	28870	6057.3
hsa-let-7a-2	6807	8836.15
hsa-let-7a-2	92118	28705.5
hsa-let-7a-2	120318	11874.7
hsa-let-7a-2	28202	7314.8
hsa-let-7a-2	23229	4393.41
hsa-let-7a-2	111836	27172.5
hsa-let-7a-2	17270	6914.55
hsa-let-7a-2	22943	9936.61
hsa-let-7a-2	27627	6686.04
hsa-let-7a-2	14910	4646.31
hsa-let-7a-2	7317	8784.21
hsa-let-7a-2	59733	9945.86
hsa-let-7a-2	24509	4555.93
hsa-let-7a-2	71478	16025.8
hsa-let-7a-2	46991	5714.56
hsa-let-7a-2	88281	11830.5
hsa-let-7a-2	95346	17980.2
hsa-let-7a-2	54421	8392.42
hsa-let-7a-2	50212	9987.61
hsa-let-7a-2	72172	18629.4
hsa-let-7a-2	11485	9744.65
hsa-let-7a-2	54664	14104.7
hsa-let-7a-2	15322	6997.75
hsa-let-7a-2	20885	4652.33
hsa-let-7a-2	21317	11055.5
hsa-let-7a-2	16747	4603.82
hsa-let-7a-2	30698	6225.44
hsa-let-7a-2	34122	8821.06
hsa-let-7a-2	26727	9913.67
hsa-let-7a-2	15417	9277.21
hsa-let-7a-2	64187	11041.8
hsa-let-7a-2	37418	7915.59
hsa-let-7a-2	20621	5129.43
hsa-let-7a-2	95841	16815.1
hsa-let-7a-2	70457	8580.41
hsa-let-7a-2	173847	17940.4
hsa-let-7a-2	4757	1869.38
hsa-let-7a-2	45589	7583.01
hsa-let-7a-2	48452	7621.17
hsa-let-7a-2	39770	5666.2
hsa-let-7a-2	22937	5070.21
hsa-let-7a-2	28399	7650.06
hsa-let-7a-2	149118	14850
hsa-let-7a-2	13435	6656.48
hsa-let-7a-2	93435	11346.7
hsa-let-7a-2	21402	5366.27
hsa-let-7a-2	19836	6784.91
hsa-let-7a-2	8827	1779.9
hsa-let-7a-2	147992	12233.6
hsa-let-7a-2	79003	10224.4
hsa-let-7a-2	18375	10607.9
hsa-let-7a-2	34657	8357.28
hsa-let-7a-2	14339	6469.27
hsa-let-7a-2	51216	9574.69
hsa-let-7a-2	44020	7391.48
hsa-let-7a-2	5360	8437.09
hsa-let-7a-2	51818	27742.5
hsa-let-7a-2	103245	22737.6
hsa-let-7a-2	14884	10081.6
hsa-let-7a-2	43458	9536.39
hsa-let-7a-2	34413	6251.82
hsa-let-7a-2	6526	5416.86
hsa-let-7a-2	71941	17320.1
hsa-let-7a-2	34116	7424.25
hsa-let-7a-2	67883	12223
hsa-let-7a-2	26395	5421.92
hsa-let-7a-2	4713	7504.99
hsa-let-7a-2	54379	6074.87
hsa-let-7a-2	65375	10221.4
hsa-let-7a-2	184149	21286
hsa-let-7a-2	91331	17853.8
hsa-let-7a-2	6097	5713.24
hsa-let-7a-2	53723	7979.86
hsa-let-7a-2	13702	3798.83
hsa-let-7a-2	108518	13805.9
hsa-let-7a-2	27121	11161
hsa-let-7a-2	57291	33414.6
hsa-let-7a-2	22945	5150.23
hsa-let-7a-2	48192	6679.56
hsa-let-7a-2	65596	21747.6
hsa-let-7a-2	31152	6273.28
hsa-let-7a-2	17319	5460.85
hsa-let-7a-2	96416	14170.4
hsa-let-7a-2	79234	8786.26
hsa-let-7a-2	49716	8381.42
hsa-let-7a-2	27867	6089.23
hsa-let-7a-2	68992	19522.8
hsa-let-7a-2	20527	6167.14
hsa-let-7a-2	80281	12006.2
hsa-let-7a-2	41966	7579.58
hsa-let-7a-2	14082	6336.17
hsa-let-7a-2	22013	7085.07
hsa-let-7a-2	36419	6160.76
hsa-let-7a-2	47679	6746.98
hsa-let-7a-2	28438	5023.55
hsa-let-7a-2	54370	12945.7
hsa-let-7a-2	34774	6271.88
hsa-let-7a-2	39487	5615.08
hsa-let-7a-2	11141	10420.6
hsa-let-7a-2	19771	4027.03
hsa-let-7a-2	57031	7618.59
hsa-let-7a-2	90610	9217.78
hsa-let-7a-2	25440	8235.44
hsa-let-7a-2	60503	14768.8
hsa-let-7a-2	53584	12158.2
hsa-let-7a-2	4146	2540.25
hsa-let-7a-2	54368	17148.4
hsa-let-7a-2	13324	7173
hsa-let-7a-2	44236	11637.3
hsa-let-7a-2	20263	8418.22
hsa-let-7a-2	3665	3969.65
hsa-let-7a-2	35922	6041.83
hsa-let-7a-2	36000	12257.9
hsa-let-7a-2	17733	3750.09
hsa-let-7a-2	201836	17772.1
hsa-let-7a-2	51566	9800.58
hsa-let-7a-2	37823	5974.33
hsa-let-7a-2	29610	3026.44
hsa-let-7a-2	12404	7920.67
hsa-let-7a-2	98399	10700.3
hsa-let-7a-2	53034	13397.5
hsa-let-7a-2	64015	12712.1
hsa-let-7a-2	144332	33251.9
hsa-let-7a-2	42137	9111.74
hsa-let-7a-2	44212	15304.3
hsa-let-7a-2	213158	27918.3
hsa-let-7a-2	83806	12596.8
hsa-let-7a-2	20104	6211.49
hsa-let-7a-2	12689	4993.56
hsa-let-7a-2	114588	14968.4
hsa-let-7a-2	107900	11822.3
hsa-let-7a-2	26764	10470
hsa-let-7a-2	80865	14319.6
hsa-let-7a-2	25714	5313.15
hsa-let-7a-2	62730	14378.8
hsa-let-7a-2	16415	4115.79
hsa-let-7a-2	63298	10663.3
hsa-let-7a-2	94505	11579.4
hsa-let-7a-2	63156	22913.3
hsa-let-7a-2	21688	4264.23
hsa-let-7a-2	61960	14274
hsa-let-7a-2	17541	5436.28
hsa-let-7a-2	31858	12743.4
hsa-let-7a-2	37725	10204.5
hsa-let-7a-2	41162	5900.26
hsa-let-7a-2	15103	4384.75
hsa-let-7a-2	46299	12814.6
hsa-let-7a-2	97684	15557.9
hsa-let-7a-2	29771	8302.22
hsa-let-7a-2	83045	9683.49
hsa-let-7a-2	22755	6591.69
hsa-let-7a-2	54977	9998.97
hsa-let-7a-2	79223	10522.5
hsa-let-7a-2	22861	6262.65
hsa-let-7a-2	56527	25616.3
hsa-let-7a-2	52297	9842.75
hsa-let-7a-2	14592	6966.86
hsa-let-7a-2	5708	4306.09
hsa-let-7a-2	99520	8632.67
hsa-let-7a-2	30370	7050.14
hsa-let-7a-2	60235	5426.55
hsa-let-7a-2	44947	10005.3
hsa-let-7a-2	10031	5656.65
hsa-let-7a-2	42247	6070.51
hsa-let-7a-2	72376	17617.6
hsa-let-7a-2	19223	5398.72
hsa-let-7a-2	214103	18210.3
hsa-let-7a-2	9645	4238.38
hsa-let-7a-2	46379	15795.7
hsa-let-7a-2	38872	5944.64
hsa-let-7a-2	108712	14677.9
hsa-let-7a-2	30587	7368.08
hsa-let-7a-2	23911	6305.15
hsa-let-7a-2	37665	6830.94
hsa-let-7a-2	87743	16925.5
hsa-let-7a-2	12634	5930.23
hsa-let-7a-2	27190	10965.5
hsa-let-7a-2	136957	16379.8
hsa-let-7a-2	26705	6146.87
hsa-let-7a-2	46172	6767.61
hsa-let-7a-2	16693	6329.61
hsa-let-7a-2	49663	7933.34
hsa-let-7a-2	155890	15851.8
hsa-let-7a-2	162606	26152.9
hsa-let-7a-2	13546	3100.34
hsa-let-7a-2	49572	21839.6
hsa-let-7a-2	8477	6613.63
hsa-let-7a-2	20656	7484.64
hsa-let-7a-2	209323	25458.2
hsa-let-7a-2	111360	25713
hsa-let-7a-2	56203	7138.22
hsa-let-7a-2	17129	6674.17
hsa-let-7a-2	3522	5060.44
hsa-let-7a-2	15106	5101.33
hsa-let-7a-2	77671	18218.1
hsa-let-7a-2	166885	15903.7
hsa-let-7a-2	13347	11445.3
hsa-let-7a-2	27222	5319.56
hsa-let-7a-2	25423	6670.36
hsa-let-7a-2	20606	2335.68
hsa-let-7a-2	27989	9127.84
hsa-let-7a-2	23604	12327.6
hsa-let-7a-2	25065	5980
hsa-let-7a-2	49749	16244.6
hsa-let-7a-2	3053	6580.03
hsa-let-7a-2	91192	21576.1
hsa-let-7a-2	82208	10674.8
hsa-let-7a-2	91513	11139.7
hsa-let-7a-2	30163	7264.87
hsa-let-7a-2	48175	6664.55
hsa-let-7a-2	45672	12429.5
hsa-let-7a-2	62721	19149.1
hsa-let-7a-2	88288	16706.1
hsa-let-7a-2	9319	6108.77
hsa-let-7a-2	54338	14260.9
hsa-let-7a-2	35959	6400.91
hsa-let-7a-2	37168	5669.86
hsa-let-7a-2	38283	6021.69
hsa-let-7a-2	32967	8511.12
hsa-let-7a-2	19843	9766.96
hsa-let-7a-2	23563	5793.85
hsa-let-7a-2	71396	8013.37
hsa-let-7a-2	24717	7451.87
hsa-let-7a-2	42150	7086.78
hsa-let-7a-2	26139	4764.3
hsa-let-7a-2	75451	21166.6
hsa-let-7a-2	67999	9746.6
hsa-let-7a-2	40881	11396.2
hsa-let-7a-2	33774	5574.69
hsa-let-7a-2	20292	6397.86
hsa-let-7a-2	13366	7843.69
hsa-let-7a-2	56656	14698.2
hsa-let-7a-2	34446	10161.2
hsa-let-7a-2	177814	28763.8
hsa-let-7a-2	44387	7435.39
hsa-let-7a-2	29803	7076.59
hsa-let-7a-2	25833	10377.5
hsa-let-7a-2	51491	5699.81
hsa-let-7a-2	10655	4131.55
hsa-let-7a-2	58372	6987.17
hsa-let-7a-2	73937	9832.42
hsa-let-7a-2	85877	12635.9
hsa-let-7a-2	5414	6537.23
hsa-let-7a-2	37249	7576.4
hsa-let-7a-2	26518	9301.39
hsa-let-7a-2	93735	21060
hsa-let-7a-2	41440	6515.74
hsa-let-7a-2	16719	7166.08
hsa-let-7a-2	207604	26604.7
hsa-let-7a-2	26415	7132.09
hsa-let-7a-2	44401	9481.16
hsa-let-7a-2	67070	5329.69
hsa-let-7a-2	91997	13556.2
hsa-let-7a-2	32408	13544.1
hsa-let-7a-2	32679	10280.1
hsa-let-7a-2	48966	9455.23
hsa-let-7a-2	14654	4072.59
hsa-let-7a-2	83005	12782.5
hsa-let-7a-2	71450	11494.8
hsa-let-7a-2	166586	25825.2
hsa-let-7a-2	86880	11233.9
hsa-let-7a-2	42451	5210.41
hsa-let-7a-2	131328	26622.3
hsa-let-7a-2	37806	8181.09
hsa-let-7a-2	82177	14763.9
hsa-let-7a-2	156305	16196.5
hsa-let-7a-2	22716	6847.8
hsa-let-7a-2	19656	7027.81
hsa-let-7a-2	35469	7488.8
hsa-let-7a-2	115997	6950.88
hsa-let-7a-2	26926	10631.6
hsa-let-7a-2	12241	2804.8
hsa-let-7a-2	225035	23391.9
hsa-let-7a-2	106925	21266.2
hsa-let-7a-2	25035	7265.15
hsa-let-7a-2	26025	5295.7
hsa-let-7a-2	105745	11659.5
hsa-let-7a-2	57032	11929
hsa-let-7a-2	170353	25699.7
hsa-let-7a-2	47960	10432.5
hsa-let-7a-2	30295	4913.81
hsa-let-7a-2	55675	12098.9
hsa-let-7a-2	43920	9359.09
hsa-let-7a-2	125257	14183.7
hsa-let-7a-2	67998	10859.4
hsa-let-7a-2	40215	11224.1
hsa-let-7a-2	34708	8567.53
hsa-let-7a-2	50782	7308.07
hsa-let-7a-2	17072	4589.99
hsa-let-7a-2	73215	13123.7
hsa-let-7a-2	42302	9591.38
hsa-let-7a-2	10744	4217.51
hsa-let-7a-2	20808	5326.43
hsa-let-7a-2	64828	11592.2
hsa-let-7a-2	37388	5943.57
hsa-let-7a-2	13985	7281.48
hsa-let-7a-2	34629	12507.7
hsa-let-7a-2	67996	7069.27
hsa-let-7a-2	36723	6601.82
hsa-let-7a-2	8647	4738.25
hsa-let-7a-2	21843	4506.02
hsa-let-7a-2	47585	9023.03
hsa-let-7a-2	9426	5032.7
hsa-let-7a-2	48077	11444.4
hsa-let-7a-2	90598	34909.1
hsa-let-7a-2	45887	7782.69
hsa-let-7a-2	77722	25260.1
hsa-let-7a-2	30903	9579.5
hsa-let-7a-2	34863	8282.29
hsa-let-7a-2	50529	19533.7
hsa-let-7a-2	20472	4676.48
hsa-let-7a-2	10370	3036.38
hsa-let-7a-2	57164	15153.4
hsa-let-7a-2	40987	13921.2
hsa-let-7a-2	18789	5356.48
hsa-let-7a-2	93947	17392.7
hsa-let-7a-2	70273	22871.8
hsa-let-7a-2	32974	5989.07
hsa-let-7a-2	41726	8656.81
hsa-let-7a-2	34273	5956.15
hsa-let-7a-2	14640	8669.24
hsa-let-7a-2	15338	10061
hsa-let-7a-2	129363	12154.1
hsa-let-7a-2	28169	5692.99
hsa-let-7a-2	41937	13091.9
hsa-let-7a-2	3422	5712.83
hsa-let-7a-2	91064	14647.4
hsa-let-7a-2	34872	7601.51
hsa-let-7a-2	91211	13141.3
hsa-let-7a-2	154691	13708.8
hsa-let-7a-2	9603	8904.07
hsa-let-7a-2	55782	9400.39
hsa-let-7a-2	90702	12431.2
hsa-let-7a-2	25400	10952.7
hsa-let-7a-2	6773	3943.54
hsa-let-7a-2	10388	3677.08
hsa-let-7a-2	55310	7838.25
hsa-let-7a-2	62939	13614.8
hsa-let-7a-2	7654	1653.67
hsa-let-7a-2	51578	10846.1
hsa-let-7a-2	18304	4950.13
hsa-let-7a-2	64042	11864.4
hsa-let-7a-2	78205	9548.47
hsa-let-7a-2	34558	10787.5
hsa-let-7a-2	21284	4934.08
hsa-let-7a-2	39180	6114.83
hsa-let-7a-2	36318	10781.3
hsa-let-7a-2	16128	3687.4
hsa-let-7a-2	36463	7468.24
hsa-let-7a-2	66459	10600.9
hsa-let-7a-2	7374	5689.55
hsa-let-7a-2	25034	5833.64
hsa-let-7a-2	70904	16401
hsa-let-7a-2	49312	8841.8
hsa-let-7a-3	41787	7247.61
hsa-let-7a-3	156594	17731.8
hsa-let-7a-3	93699	13478.2
hsa-let-7a-3	8894	3313.72
hsa-let-7a-3	16292	4369.29
hsa-let-7a-3	25871	6810.65
hsa-let-7a-3	42598	6808.73
hsa-let-7a-3	48404	11036.7
hsa-let-7a-3	49693	14377.8
hsa-let-7a-3	79427	9398.36
hsa-let-7a-3	99490	16789.2
hsa-let-7a-3	41371	9317.01
hsa-let-7a-3	3606	3644.98
hsa-let-7a-3	9604	4642.86
hsa-let-7a-3	44036	12692.6
hsa-let-7a-3	74139	14540.3
hsa-let-7a-3	87813	13316.2
hsa-let-7a-3	32350	6725.8
hsa-let-7a-3	31455	6067.91
hsa-let-7a-3	48957	9352.82
hsa-let-7a-3	53887	11181.2
hsa-let-7a-3	42167	6767.62
hsa-let-7a-3	25769	5987.94
hsa-let-7a-3	14760	6041.51
hsa-let-7a-3	24512	6101.12
hsa-let-7a-3	21511	5405.52
hsa-let-7a-3	47206	6777.02
hsa-let-7a-3	11988	10494.7
hsa-let-7a-3	71846	11779.9
hsa-let-7a-3	36006	8187.46
hsa-let-7a-3	96769	11274
hsa-let-7a-3	106377	12903.3
hsa-let-7a-3	130535	13767.9
hsa-let-7a-3	16390	4090.89
hsa-let-7a-3	30728	8612.8
hsa-let-7a-3	18595	3812.6
hsa-let-7a-3	36182	8472.46
hsa-let-7a-3	35235	10480.8
hsa-let-7a-3	39959	8724.65
hsa-let-7a-3	117674	22155.4
hsa-let-7a-3	56700	21285.4
hsa-let-7a-3	41014	8776.59
hsa-let-7a-3	95675	16486.8
hsa-let-7a-3	186315	19431.4
hsa-let-7a-3	19517	4676.32
hsa-let-7a-3	20918	5404.68
hsa-let-7a-3	17985	5516.65
hsa-let-7a-3	177864	19799.5
hsa-let-7a-3	52130	10071.6
hsa-let-7a-3	21405	6097.48
hsa-let-7a-3	53407	4571.63
hsa-let-7a-3	61064	11242.5
hsa-let-7a-3	13872	5880.82
hsa-let-7a-3	99046	15208.7
hsa-let-7a-3	80100	31603.3
hsa-let-7a-3	13634	5585.74
hsa-let-7a-3	28193	5689.54
hsa-let-7a-3	35817	14583.8
hsa-let-7a-3	52805	10155.6
hsa-let-7a-3	36080	8707.01
hsa-let-7a-3	41016	6595.22
hsa-let-7a-3	57366	18160.9
hsa-let-7a-3	58478	17230.9
hsa-let-7a-3	19955	6580.32
hsa-let-7a-3	18937	7413.71
hsa-let-7a-3	23804	4090.31
hsa-let-7a-3	98645	19543.3
hsa-let-7a-3	3560	3718.75
hsa-let-7a-3	49200	7487.57
hsa-let-7a-3	37127	5747.56
hsa-let-7a-3	51127	6888.37
hsa-let-7a-3	20227	8695.22
hsa-let-7a-3	69988	13328.7
hsa-let-7a-3	48995	7207.36
hsa-let-7a-3	29558	9276.24
hsa-let-7a-3	43374	7386.33
hsa-let-7a-3	40931	8247.49
hsa-let-7a-3	34279	5947.7
hsa-let-7a-3	38449	7714.12
hsa-let-7a-3	80943	7740.71
hsa-let-7a-3	145738	18174.8
hsa-let-7a-3	23757	4946.21
hsa-let-7a-3	123989	24819.1
hsa-let-7a-3	4459	3105.71
hsa-let-7a-3	10721	4360.57
hsa-let-7a-3	21904	6049.31
hsa-let-7a-3	24159	12396.4
hsa-let-7a-3	113940	20023.6
hsa-let-7a-3	45139	8949.42
hsa-let-7a-3	37473	11571.6
hsa-let-7a-3	4811	2162.7
hsa-let-7a-3	40554	13933.4
hsa-let-7a-3	70423	10183.3
hsa-let-7a-3	28799	6042.4
hsa-let-7a-3	7004	9091.88
hsa-let-7a-3	92052	28684.9
hsa-let-7a-3	120351	11878
hsa-let-7a-3	28049	7275.12
hsa-let-7a-3	23584	4460.55
hsa-let-7a-3	111542	27101.1
hsa-let-7a-3	17340	6942.58
hsa-let-7a-3	23239	10064.8
hsa-let-7a-3	27469	6647.8
hsa-let-7a-3	14957	4660.95
hsa-let-7a-3	7578	9097.54
hsa-let-7a-3	60255	10032.8
hsa-let-7a-3	24627	4577.86
hsa-let-7a-3	71829	16104.5
hsa-let-7a-3	47210	5741.19
hsa-let-7a-3	88209	11820.9
hsa-let-7a-3	96108	18123.9
hsa-let-7a-3	54621	8423.26
hsa-let-7a-3	50066	9958.57
hsa-let-7a-3	72805	18792.8
hsa-let-7a-3	11561	9809.13
hsa-let-7a-3	55056	14205.9
hsa-let-7a-3	15365	7017.39
hsa-let-7a-3	20363	4536.05
hsa-let-7a-3	21496	11148.3
hsa-let-7a-3	16533	4544.99
hsa-let-7a-3	30636	6212.87
hsa-let-7a-3	34397	8892.16
hsa-let-7a-3	27154	10072.1
hsa-let-7a-3	15691	9442.09
hsa-let-7a-3	64573	11108.2
hsa-let-7a-3	37538	7940.98
hsa-let-7a-3	20608	5126.19
hsa-let-7a-3	95741	16797.6
hsa-let-7a-3	70294	8560.56
hsa-let-7a-3	173956	17951.7
hsa-let-7a-3	4920	1933.44
hsa-let-7a-3	45708	7602.8
hsa-let-7a-3	49598	7801.43
hsa-let-7a-3	40033	5703.67
hsa-let-7a-3	23180	5123.93
hsa-let-7a-3	28654	7718.75
hsa-let-7a-3	149694	14907.4
hsa-let-7a-3	13419	6648.55
hsa-let-7a-3	94398	11463.7
hsa-let-7a-3	21279	5335.43
hsa-let-7a-3	20193	6907.02
hsa-let-7a-3	9122	1839.38
hsa-let-7a-3	147525	12195
hsa-let-7a-3	78802	10198.4
hsa-let-7a-3	18317	10574.4
hsa-let-7a-3	34851	8404.07
hsa-let-7a-3	14663	6615.44
hsa-let-7a-3	50994	9533.19
hsa-let-7a-3	43680	7334.39
hsa-let-7a-3	5304	8348.94
hsa-let-7a-3	51496	27570.1
hsa-let-7a-3	103279	22745.1
hsa-let-7a-3	14930	10112.8
hsa-let-7a-3	43371	9517.3
hsa-let-7a-3	34320	6234.92
hsa-let-7a-3	6588	5468.32
hsa-let-7a-3	72239	17391.9
hsa-let-7a-3	34840	7581.81
hsa-let-7a-3	67891	12224.4
hsa-let-7a-3	26604	5464.85
hsa-let-7a-3	4737	7543.21
hsa-let-7a-3	54703	6111.07
hsa-let-7a-3	65818	10290.7
hsa-let-7a-3	184655	21344.5
hsa-let-7a-3	92170	18017.8
hsa-let-7a-3	6064	5682.31
hsa-let-7a-3	54224	8054.28
hsa-let-7a-3	13635	3780.25
hsa-let-7a-3	107977	13737.1
hsa-let-7a-3	27446	11294.8
hsa-let-7a-3	56937	33208.1
hsa-let-7a-3	23771	5335.64
hsa-let-7a-3	48683	6747.62
hsa-let-7a-3	65711	21785.7
hsa-let-7a-3	30670	6176.22
hsa-let-7a-3	17503	5518.87
hsa-let-7a-3	96789	14225.2
hsa-let-7a-3	80130	8885.62
hsa-let-7a-3	50421	8500.27
hsa-let-7a-3	27988	6115.67
hsa-let-7a-3	69074	19546
hsa-let-7a-3	20238	6080.32
hsa-let-7a-3	80672	12064.7
hsa-let-7a-3	42720	7715.77
hsa-let-7a-3	14390	6474.75
hsa-let-7a-3	21360	6874.9
hsa-let-7a-3	36543	6181.74
hsa-let-7a-3	47544	6727.88
hsa-let-7a-3	28199	4981.33
hsa-let-7a-3	54848	13059.5
hsa-let-7a-3	34845	6284.69
hsa-let-7a-3	39330	5592.75
hsa-let-7a-3	11231	10504.8
hsa-let-7a-3	19685	4009.52
hsa-let-7a-3	57593	7693.67
hsa-let-7a-3	90604	9217.17
hsa-let-7a-3	25586	8282.7
hsa-let-7a-3	60370	14736.3
hsa-let-7a-3	53714	12187.7
hsa-let-7a-3	4200	2573.34
hsa-let-7a-3	54293	17124.8
hsa-let-7a-3	13376	7201
hsa-let-7a-3	43403	11418.2
hsa-let-7a-3	20361	8458.93
hsa-let-7a-3	3650	3953.4
hsa-let-7a-3	36729	6177.56
hsa-let-7a-3	36076	12283.8
hsa-let-7a-3	17595	3720.91
hsa-let-7a-3	202241	17807.7
hsa-let-7a-3	52312	9942.36
hsa-let-7a-3	37979	5998.97
hsa-let-7a-3	30158	3082.45
hsa-let-7a-3	12528	7999.85
hsa-let-7a-3	98726	10735.9
hsa-let-7a-3	52873	13356.8
hsa-let-7a-3	63896	12688.4
hsa-let-7a-3	144536	33298.9
hsa-let-7a-3	42140	9112.39
hsa-let-7a-3	44130	15275.9
hsa-let-7a-3	215324	28202
hsa-let-7a-3	84137	12646.5
hsa-let-7a-3	19970	6170.09
hsa-let-7a-3	12756	5019.92
hsa-let-7a-3	115098	15035
hsa-let-7a-3	109095	11953.2
hsa-let-7a-3	27249	10659.7
hsa-let-7a-3	81018	14346.7
hsa-let-7a-3	25827	5336.5
hsa-let-7a-3	62201	14257.6
hsa-let-7a-3	16480	4132.09
hsa-let-7a-3	63372	10675.8
hsa-let-7a-3	94963	11635.5
hsa-let-7a-3	63404	23003.3
hsa-let-7a-3	21854	4296.87
hsa-let-7a-3	61881	14255.8
hsa-let-7a-3	17994	5576.67
hsa-let-7a-3	32214	12885.8
hsa-let-7a-3	37835	10234.3
hsa-let-7a-3	41087	5889.51
hsa-let-7a-3	15418	4476.2
hsa-let-7a-3	46627	12905.4
hsa-let-7a-3	98142	15630.9
hsa-let-7a-3	29867	8328.99
hsa-let-7a-3	83041	9683.02
hsa-let-7a-3	23192	6718.28
hsa-let-7a-3	54680	9944.95
hsa-let-7a-3	79946	10618.5
hsa-let-7a-3	22987	6297.16
hsa-let-7a-3	56437	25575.5
hsa-let-7a-3	53046	9983.72
hsa-let-7a-3	14673	7005.53
hsa-let-7a-3	5629	4246.49
hsa-let-7a-3	99646	8643.6
hsa-let-7a-3	31100	7219.6
hsa-let-7a-3	60958	5491.68
hsa-let-7a-3	45021	10021.7
hsa-let-7a-3	10042	5662.86
hsa-let-7a-3	43042	6184.74
hsa-let-7a-3	72629	17679.1
hsa-let-7a-3	19478	5470.34
hsa-let-7a-3	214759	18266.1
hsa-let-7a-3	9538	4191.36
hsa-let-7a-3	45848	15614.9
hsa-let-7a-3	39614	6058.11
hsa-let-7a-3	109122	14733.2
hsa-let-7a-3	30724	7401.08
hsa-let-7a-3	24009	6330.99
hsa-let-7a-3	37872	6868.48
hsa-let-7a-3	87583	16894.6
hsa-let-7a-3	12642	5933.98
hsa-let-7a-3	27385	11044.2
hsa-let-7a-3	137487	16443.2
hsa-let-7a-3	26585	6119.25
hsa-let-7a-3	46001	6742.55
hsa-let-7a-3	17024	6455.12
hsa-let-7a-3	50097	8002.67
hsa-let-7a-3	156611	15925.1
hsa-let-7a-3	163336	26270.3
hsa-let-7a-3	13980	3199.67
hsa-let-7a-3	49441	21781.9
hsa-let-7a-3	8502	6633.14
hsa-let-7a-3	20889	7569.07
hsa-let-7a-3	208992	25418
hsa-let-7a-3	110857	25596.8
hsa-let-7a-3	57133	7256.34
hsa-let-7a-3	17246	6719.76
hsa-let-7a-3	3576	5138.03
hsa-let-7a-3	15325	5175.29
hsa-let-7a-3	77620	18206.1
hsa-let-7a-3	166886	15903.8
hsa-let-7a-3	13421	11508.8
hsa-let-7a-3	27125	5300.61
hsa-let-7a-3	25010	6562
hsa-let-7a-3	21019	2382.5
hsa-let-7a-3	27806	9068.15
hsa-let-7a-3	23591	12320.8
hsa-let-7a-3	25211	6014.83
hsa-let-7a-3	50384	16451.9
hsa-let-7a-3	3078	6633.91
hsa-let-7a-3	91464	21640.5
hsa-let-7a-3	83038	10782.6
hsa-let-7a-3	91695	11161.8
hsa-let-7a-3	30522	7351.34
hsa-let-7a-3	48452	6702.87
hsa-let-7a-3	45688	12433.9
hsa-let-7a-3	63114	19269.1
hsa-let-7a-3	88191	16687.8
hsa-let-7a-3	9242	6058.29
hsa-let-7a-3	54363	14267.5
hsa-let-7a-3	35918	6393.61
hsa-let-7a-3	36690	5596.95
hsa-let-7a-3	38731	6092.16
hsa-let-7a-3	32938	8503.64
hsa-let-7a-3	19675	9684.27
hsa-let-7a-3	23648	5814.75
hsa-let-7a-3	72058	8087.67
hsa-let-7a-3	24907	7509.15
hsa-let-7a-3	42131	7083.58
hsa-let-7a-3	26243	4783.25
hsa-let-7a-3	75769	21255.8
hsa-let-7a-3	68630	9837.04
hsa-let-7a-3	41454	11555.9
hsa-let-7a-3	33990	5610.34
hsa-let-7a-3	20648	6510.1
hsa-let-7a-3	13658	8015.05
hsa-let-7a-3	56926	14768.2
hsa-let-7a-3	34437	10158.5
hsa-let-7a-3	176936	28621.7
hsa-let-7a-3	44701	7487.99
hsa-let-7a-3	29659	7042.4
hsa-let-7a-3	26257	10547.8
hsa-let-7a-3	51260	5674.24
hsa-let-7a-3	10898	4225.78
hsa-let-7a-3	57985	6940.84
hsa-let-7a-3	74512	9908.89
hsa-let-7a-3	85849	12631.8
hsa-let-7a-3	5590	6749.74
hsa-let-7a-3	37407	7608.53
hsa-let-7a-3	26524	9303.5
hsa-let-7a-3	94678	21271.9
hsa-let-7a-3	41488	6523.28
hsa-let-7a-3	17083	7322.09
hsa-let-7a-3	207340	26570.9
hsa-let-7a-3	27023	7296.25
hsa-let-7a-3	45259	9664.37
hsa-let-7a-3	66882	5314.75
hsa-let-7a-3	91129	13428.3
hsa-let-7a-3	32603	13625.6
hsa-let-7a-3	33603	10570.8
hsa-let-7a-3	49518	9561.82
hsa-let-7a-3	14529	4037.85
hsa-let-7a-3	84015	12938
hsa-let-7a-3	71267	11465.4
hsa-let-7a-3	167310	25937.4
hsa-let-7a-3	87648	11333.2
hsa-let-7a-3	42787	5251.65
hsa-let-7a-3	131986	26755.7
hsa-let-7a-3	38196	8265.49
hsa-let-7a-3	82566	14833.8
hsa-let-7a-3	156407	16207
hsa-let-7a-3	22888	6899.65
hsa-let-7a-3	19828	7089.31
hsa-let-7a-3	35515	7498.51
hsa-let-7a-3	116762	6996.72
hsa-let-7a-3	26589	10498.5
hsa-let-7a-3	12352	2830.24
hsa-let-7a-3	226139	23506.6
hsa-let-7a-3	107904	21460.9
hsa-let-7a-3	25030	7263.7
hsa-let-7a-3	25949	5280.24
hsa-let-7a-3	106646	11758.8
hsa-let-7a-3	57042	11931.1
hsa-let-7a-3	170163	25671
hsa-let-7a-3	47623	10359.2
hsa-let-7a-3	30545	4954.36
hsa-let-7a-3	55422	12044
hsa-let-7a-3	44414	9464.36
hsa-let-7a-3	125818	14247.2
hsa-let-7a-3	68505	10940.3
hsa-let-7a-3	39940	11147.3
hsa-let-7a-3	35538	8772.41
hsa-let-7a-3	51285	7380.45
hsa-let-7a-3	17087	4594.02
hsa-let-7a-3	73117	13106.2
hsa-let-7a-3	42531	9643.3
hsa-let-7a-3	10741	4216.33
hsa-let-7a-3	20190	5168.23
hsa-let-7a-3	65209	11660.3
hsa-let-7a-3	37811	6010.81
hsa-let-7a-3	13642	7102.89
hsa-let-7a-3	34768	12557.9
hsa-let-7a-3	68497	7121.36
hsa-let-7a-3	36724	6602
hsa-let-7a-3	8807	4825.93
hsa-let-7a-3	22014	4541.3
hsa-let-7a-3	47881	9079.16
hsa-let-7a-3	9671	5163.51
hsa-let-7a-3	48344	11508
hsa-let-7a-3	91004	35065.5
hsa-let-7a-3	45391	7698.57
hsa-let-7a-3	77774	25277
hsa-let-7a-3	30608	9488.06
hsa-let-7a-3	34992	8312.94
hsa-let-7a-3	50734	19613
hsa-let-7a-3	20987	4794.13
hsa-let-7a-3	10452	3060.39
hsa-let-7a-3	57551	15256
hsa-let-7a-3	41123	13967.4
hsa-let-7a-3	18884	5383.57
hsa-let-7a-3	94238	17446.6
hsa-let-7a-3	69437	22599.7
hsa-let-7a-3	33504	6085.34
hsa-let-7a-3	41722	8655.98
hsa-let-7a-3	34878	6061.29
hsa-let-7a-3	14494	8582.78
hsa-let-7a-3	15431	10122
hsa-let-7a-3	129885	12203.2
hsa-let-7a-3	28297	5718.86
hsa-let-7a-3	41715	13022.6
hsa-let-7a-3	3385	5651.06
hsa-let-7a-3	91774	14761.7
hsa-let-7a-3	35127	7657.1
hsa-let-7a-3	91704	13212.4
hsa-let-7a-3	154259	13670.5
hsa-let-7a-3	9482	8791.88
hsa-let-7a-3	56257	9480.43
hsa-let-7a-3	90218	12364.9
hsa-let-7a-3	25461	10979
hsa-let-7a-3	6984	4066.39
hsa-let-7a-3	10205	3612.31
hsa-let-7a-3	55052	7801.69
hsa-let-7a-3	63325	13698.3
hsa-let-7a-3	7722	1668.36
hsa-let-7a-3	51943	10922.9
hsa-let-7a-3	18330	4957.16
hsa-let-7a-3	64920	12027.1
hsa-let-7a-3	78587	9595.11
hsa-let-7a-3	34343	10720.4
hsa-let-7a-3	21205	4915.77
hsa-let-7a-3	39212	6119.83
hsa-let-7a-3	36265	10765.6
hsa-let-7a-3	16296	3725.81
hsa-let-7a-3	36509	7477.66
hsa-let-7a-3	67079	10699.8
hsa-let-7a-3	7446	5745.1
hsa-let-7a-3	25163	5863.7
hsa-let-7a-3	70876	16394.5
hsa-let-7a-3	49626	8898.1
