# Supplementary material for: Post-transcriptional control drives Aurora kinase A expression in human cancers
Source: PLoS One. 2024 Nov 11;19(11):e0310625. doi: 10.1371/journal.pone.0310625 (PMC11554201; doi:10.1371/journal.pone.0310625)
Supplement: S1 Data — (ZIP) [file pone.0310625.s006.zip › S1_Data/processed datasets_hsa-let-7a/TCGA-UCEC/Solid Tissue Normal.xls]

## Sheet: Solid Tissue Normal
miRNA_ID	read_count	reads_per_million_miRNA_mapped
hsa-let-7a-1	82070	8987.55
hsa-let-7a-1	131281	8954.76
hsa-let-7a-1	215712	9861.01
hsa-let-7a-1	84516	14626.3
hsa-let-7a-1	158533	13738.1
hsa-let-7a-1	82419	5993.76
hsa-let-7a-1	40795	8651.12
hsa-let-7a-1	107153	6467.91
hsa-let-7a-1	96693	15748.7
hsa-let-7a-1	28940	7799.71
hsa-let-7a-1	99823	9162.28
hsa-let-7a-1	27975	4087.04
hsa-let-7a-1	108984	7519.95
hsa-let-7a-1	139548	7554.71
hsa-let-7a-1	126944	5421.84
hsa-let-7a-1	97645	9411.08
hsa-let-7a-1	81371	8882.81
hsa-let-7a-1	62579	10354.5
hsa-let-7a-1	50624	5017.86
hsa-let-7a-1	165938	8337.33
hsa-let-7a-1	57833	6604.07
hsa-let-7a-1	90693	7444.91
hsa-let-7a-1	145206	11526.7
hsa-let-7a-1	65788	5956.19
hsa-let-7a-1	72273	7774.56
hsa-let-7a-1	195030	8104.47
hsa-let-7a-1	80439	8843.86
hsa-let-7a-1	131650	15350.9
hsa-let-7a-1	184166	7619.65
hsa-let-7a-1	107474	5397.28
hsa-let-7a-1	98309	6859.32
hsa-let-7a-1	62355	5268.14
hsa-let-7a-1	68351	8755.58
hsa-let-7a-2	81739	8951.3
hsa-let-7a-2	131570	8974.47
hsa-let-7a-2	215391	9846.33
hsa-let-7a-2	84296	14588.2
hsa-let-7a-2	158858	13766.3
hsa-let-7a-2	82494	5999.21
hsa-let-7a-2	40873	8667.66
hsa-let-7a-2	107879	6511.73
hsa-let-7a-2	96187	15666.3
hsa-let-7a-2	28585	7704.04
hsa-let-7a-2	99983	9176.97
hsa-let-7a-2	27777	4058.11
hsa-let-7a-2	108936	7516.63
hsa-let-7a-2	139503	7552.27
hsa-let-7a-2	127531	5446.91
hsa-let-7a-2	96858	9335.22
hsa-let-7a-2	81118	8855.2
hsa-let-7a-2	62329	10313.2
hsa-let-7a-2	50533	5008.84
hsa-let-7a-2	165776	8329.19
hsa-let-7a-2	57746	6594.13
hsa-let-7a-2	90601	7437.36
hsa-let-7a-2	145964	11586.9
hsa-let-7a-2	66276	6000.37
hsa-let-7a-2	72467	7795.43
hsa-let-7a-2	195484	8123.33
hsa-let-7a-2	80318	8830.56
hsa-let-7a-2	130327	15196.6
hsa-let-7a-2	184060	7615.26
hsa-let-7a-2	108510	5449.31
hsa-let-7a-2	98702	6886.74
hsa-let-7a-2	62692	5296.61
hsa-let-7a-2	68140	8728.56
hsa-let-7a-3	82398	9023.47
hsa-let-7a-3	130588	8907.49
hsa-let-7a-3	216468	9895.57
hsa-let-7a-3	83672	14480.2
hsa-let-7a-3	158613	13745
hsa-let-7a-3	83186	6049.54
hsa-let-7a-3	40732	8637.76
hsa-let-7a-3	106781	6445.46
hsa-let-7a-3	96343	15691.7
hsa-let-7a-3	29052	7829.9
hsa-let-7a-3	100046	9182.75
hsa-let-7a-3	28065	4100.19
hsa-let-7a-3	109737	7571.9
hsa-let-7a-3	139925	7575.12
hsa-let-7a-3	127482	5444.82
hsa-let-7a-3	97924	9437.97
hsa-let-7a-3	81553	8902.68
hsa-let-7a-3	62658	10367.6
hsa-let-7a-3	51020	5057.11
hsa-let-7a-3	166749	8378.08
hsa-let-7a-3	58255	6652.25
hsa-let-7a-3	91103	7478.57
hsa-let-7a-3	146216	11606.9
hsa-let-7a-3	65979	5973.48
hsa-let-7a-3	72568	7806.29
hsa-let-7a-3	196259	8155.54
hsa-let-7a-3	81073	8913.57
hsa-let-7a-3	130976	15272.3
hsa-let-7a-3	184997	7654.03
hsa-let-7a-3	108896	5468.69
hsa-let-7a-3	98663	6884.02
hsa-let-7a-3	62358	5268.39
hsa-let-7a-3	68731	8804.26
