# Supplementary material for: Post-transcriptional control drives Aurora kinase A expression in human cancers
Source: PLoS One. 2024 Nov 11;19(11):e0310625. doi: 10.1371/journal.pone.0310625 (PMC11554201; doi:10.1371/journal.pone.0310625)
Supplement: S1 Data — (ZIP) [file pone.0310625.s006.zip › S1_Data/processed datasets_hsa-let-7a/TCGA-UCEC/Primary Tumors.xls]

## Sheet: cancer
miRNA_ID	read_count	reads_per_million_miRNA_mapped
hsa-let-7a-1	17456	10569.3
hsa-let-7a-1	67313	15559
hsa-let-7a-1	48384	12436.8
hsa-let-7a-1	38330	8565.4
hsa-let-7a-1	16833	6608.84
hsa-let-7a-1	55515	13053.3
hsa-let-7a-1	62278	9608.1
hsa-let-7a-1	32156	4635.22
hsa-let-7a-1	63953	10526.4
hsa-let-7a-1	45096	8806.11
hsa-let-7a-1	9376	11260.9
hsa-let-7a-1	48627	8123
hsa-let-7a-1	5745	4544.23
hsa-let-7a-1	9953	9123.53
hsa-let-7a-1	116714	10946.5
hsa-let-7a-1	55576	11584.5
hsa-let-7a-1	16511	9735.41
hsa-let-7a-1	39420	7735.3
hsa-let-7a-1	84321	17659.6
hsa-let-7a-1	8854	12543.3
hsa-let-7a-1	74581	18254
hsa-let-7a-1	24425	6967.18
hsa-let-7a-1	42946	5649.99
hsa-let-7a-1	49353	5821.32
hsa-let-7a-1	75446	3479.94
hsa-let-7a-1	45267	8866.27
hsa-let-7a-1	52518	10534.8
hsa-let-7a-1	31952	11679.6
hsa-let-7a-1	55422	9526.41
hsa-let-7a-1	69505	10037.6
hsa-let-7a-1	3650	4007.78
hsa-let-7a-1	55860	8635.39
hsa-let-7a-1	106861	16660
hsa-let-7a-1	108057	15077.1
hsa-let-7a-1	8112	2765.7
hsa-let-7a-1	74196	16772
hsa-let-7a-1	143655	28893.5
hsa-let-7a-1	18972	4025.33
hsa-let-7a-1	65847	14682.6
hsa-let-7a-1	13960	8875.28
hsa-let-7a-1	34954	10389
hsa-let-7a-1	44480	17969.6
hsa-let-7a-1	9011	5711.24
hsa-let-7a-1	8197	5861.25
hsa-let-7a-1	46949	14687.2
hsa-let-7a-1	8085	6569.11
hsa-let-7a-1	5597	4340.79
hsa-let-7a-1	93109	13914.2
hsa-let-7a-1	22697	6853.99
hsa-let-7a-1	9508	5465.72
hsa-let-7a-1	48973	12387.7
hsa-let-7a-1	2695	3477.9
hsa-let-7a-1	62726	9438.58
hsa-let-7a-1	30237	6215.65
hsa-let-7a-1	78179	8237.3
hsa-let-7a-1	89433	14779.6
hsa-let-7a-1	109664	12950.7
hsa-let-7a-1	10462	4998.1
hsa-let-7a-1	38030	5378.91
hsa-let-7a-1	4313	4928.72
hsa-let-7a-1	12907	12978
hsa-let-7a-1	100237	18466.6
hsa-let-7a-1	12746	9971.52
hsa-let-7a-1	45076	6007.27
hsa-let-7a-1	73426	7058.76
hsa-let-7a-1	28293	16899.3
hsa-let-7a-1	36402	6908.6
hsa-let-7a-1	8235	8399.3
hsa-let-7a-1	14765	4909.42
hsa-let-7a-1	91926	13164.5
hsa-let-7a-1	27026	10246.1
hsa-let-7a-1	8116	5696.15
hsa-let-7a-1	11480	6737.2
hsa-let-7a-1	32224	6326.89
hsa-let-7a-1	11782	4847.1
hsa-let-7a-1	21353	7455.02
hsa-let-7a-1	97126	12437.5
hsa-let-7a-1	9854	13415.1
hsa-let-7a-1	96325	15008.4
hsa-let-7a-1	41626	9857.92
hsa-let-7a-1	32940	6034.81
hsa-let-7a-1	9016	11195.7
hsa-let-7a-1	21818	5108.55
hsa-let-7a-1	13596	5559.87
hsa-let-7a-1	7058	6098.88
hsa-let-7a-1	33539	7264.02
hsa-let-7a-1	115156	7871.04
hsa-let-7a-1	12109	4949.06
hsa-let-7a-1	15326	8030.99
hsa-let-7a-1	86446	15701.5
hsa-let-7a-1	56851	12062.4
hsa-let-7a-1	5905	4236.8
hsa-let-7a-1	41218	10068.6
hsa-let-7a-1	5187	5270.46
hsa-let-7a-1	30467	12817.7
hsa-let-7a-1	20399	9832.04
hsa-let-7a-1	37130	6264.54
hsa-let-7a-1	155949	23608.8
hsa-let-7a-1	36239	8634.24
hsa-let-7a-1	12946	7135.18
hsa-let-7a-1	55490	8675.89
hsa-let-7a-1	14520	8420.63
hsa-let-7a-1	50897	11544.4
hsa-let-7a-1	6845	5546.11
hsa-let-7a-1	55728	9646.83
hsa-let-7a-1	7594	8038.58
hsa-let-7a-1	127916	24361.7
hsa-let-7a-1	23505	10137.1
hsa-let-7a-1	67035	15780.4
hsa-let-7a-1	101933	15622.4
hsa-let-7a-1	15483	9377.75
hsa-let-7a-1	56699	13066.8
hsa-let-7a-1	86866	6582.4
hsa-let-7a-1	11031	5216.06
hsa-let-7a-1	30938	3903.94
hsa-let-7a-1	6516	9581.66
hsa-let-7a-1	40564	4625.61
hsa-let-7a-1	21848	14061.7
hsa-let-7a-1	19647	9847.3
hsa-let-7a-1	14266	14692.8
hsa-let-7a-1	14914	9422.43
hsa-let-7a-1	44336	7186
hsa-let-7a-1	46120	8188.13
hsa-let-7a-1	78648	18387.8
hsa-let-7a-1	8972	9701.28
hsa-let-7a-1	6199	3120.2
hsa-let-7a-1	6101	8672.22
hsa-let-7a-1	135093	27947.5
hsa-let-7a-1	188792	14953.3
hsa-let-7a-1	7438	8286.48
hsa-let-7a-1	27960	7204.21
hsa-let-7a-1	16571	7713.7
hsa-let-7a-1	56854	8804.14
hsa-let-7a-1	8525	4137.77
hsa-let-7a-1	8111	6075.63
hsa-let-7a-1	60354	11668.7
hsa-let-7a-1	39313	6736.73
hsa-let-7a-1	7469	5306.76
hsa-let-7a-1	11419	3925.15
hsa-let-7a-1	23882	7339.37
hsa-let-7a-1	9868	7794.07
hsa-let-7a-1	10986	6615.65
hsa-let-7a-1	18232	2767.2
hsa-let-7a-1	86054	7798.17
hsa-let-7a-1	4849	6966.9
hsa-let-7a-1	59171	8155.27
hsa-let-7a-1	60064	15710.8
hsa-let-7a-1	17789	9637.11
hsa-let-7a-1	16582	5250.65
hsa-let-7a-1	23027	5834.88
hsa-let-7a-1	81765	11036.4
hsa-let-7a-1	10872	9234.56
hsa-let-7a-1	9868	5736.18
hsa-let-7a-1	97276	8757.97
hsa-let-7a-1	74185	10452.6
hsa-let-7a-1	22145	3347.18
hsa-let-7a-1	60289	8665.01
hsa-let-7a-1	40633	6726.12
hsa-let-7a-1	14162	7479.8
hsa-let-7a-1	22002	7460.51
hsa-let-7a-1	60724	9189.5
hsa-let-7a-1	159107	11034.9
hsa-let-7a-1	39156	14154.1
hsa-let-7a-1	58420	20265
hsa-let-7a-1	1807	2754.32
hsa-let-7a-1	15165	10560.8
hsa-let-7a-1	51621	11550.4
hsa-let-7a-1	9087	13608.8
hsa-let-7a-1	44528	8568.05
hsa-let-7a-1	17652	5133.8
hsa-let-7a-1	67737	14173
hsa-let-7a-1	24390	11596.1
hsa-let-7a-1	37032	10328.1
hsa-let-7a-1	45937	14543.2
hsa-let-7a-1	131840	14480.8
hsa-let-7a-1	44952	11228.8
hsa-let-7a-1	13825	7384.92
hsa-let-7a-1	22417	6208.01
hsa-let-7a-1	35153	8768.18
hsa-let-7a-1	35568	8431.11
hsa-let-7a-1	39082	11476.4
hsa-let-7a-1	15365	6671.89
hsa-let-7a-1	12890	8376.97
hsa-let-7a-1	81491	11211.9
hsa-let-7a-1	70950	11163.8
hsa-let-7a-1	10582	3787.4
hsa-let-7a-1	21133	8550.61
hsa-let-7a-1	35528	9769.23
hsa-let-7a-1	27740	5743.1
hsa-let-7a-1	21677	6565.99
hsa-let-7a-1	107628	16298.9
hsa-let-7a-1	9360	6184.13
hsa-let-7a-1	92077	14414.7
hsa-let-7a-1	40592	11995.6
hsa-let-7a-1	66103	11849.6
hsa-let-7a-1	74498	12720.4
hsa-let-7a-1	10322	4123.26
hsa-let-7a-1	12635	3011.55
hsa-let-7a-1	38610	18201.1
hsa-let-7a-1	42240	5758.66
hsa-let-7a-1	123281	12521.6
hsa-let-7a-1	18961	8887.06
hsa-let-7a-1	59779	13922.6
hsa-let-7a-1	35120	4554.33
hsa-let-7a-1	12509	4435.25
hsa-let-7a-1	125720	16252.8
hsa-let-7a-1	7728	5878.86
hsa-let-7a-1	111496	13810.6
hsa-let-7a-1	30689	13192.7
hsa-let-7a-1	40984	15047.6
hsa-let-7a-1	11169	4363.37
hsa-let-7a-1	76077	15033.8
hsa-let-7a-1	22044	8573.93
hsa-let-7a-1	29128	6297.84
hsa-let-7a-1	54464	9120.82
hsa-let-7a-1	95840	15060.3
hsa-let-7a-1	31222	9122.78
hsa-let-7a-1	24975	9030.5
hsa-let-7a-1	6881	3116.86
hsa-let-7a-1	93376	10798.3
hsa-let-7a-1	15575	6831.67
hsa-let-7a-1	32666	7414.41
hsa-let-7a-1	48545	7953.8
hsa-let-7a-1	44220	14999.2
hsa-let-7a-1	86073	10780.1
hsa-let-7a-1	48276	10576.4
hsa-let-7a-1	29922	4078.11
hsa-let-7a-1	83229	10504.5
hsa-let-7a-1	36976	6312.45
hsa-let-7a-1	27336	5531.52
hsa-let-7a-1	71083	11939.5
hsa-let-7a-1	94418	18410.2
hsa-let-7a-1	30021	9759.7
hsa-let-7a-1	43444	7982.31
hsa-let-7a-1	43767	10792.9
hsa-let-7a-1	36807	8732.19
hsa-let-7a-1	73326	10732.3
hsa-let-7a-1	38977	6317.21
hsa-let-7a-1	40648	16404.6
hsa-let-7a-1	162233	9150.23
hsa-let-7a-1	22884	2540.45
hsa-let-7a-1	94353	9673.66
hsa-let-7a-1	22097	9124.79
hsa-let-7a-1	27799	12016.9
hsa-let-7a-1	5803	8988.09
hsa-let-7a-1	58254	13736.8
hsa-let-7a-1	18549	5191.77
hsa-let-7a-1	48726	11352.9
hsa-let-7a-1	29516	7054.33
hsa-let-7a-1	56996	20656.9
hsa-let-7a-1	47805	8132.01
hsa-let-7a-1	22244	3974.69
hsa-let-7a-1	20736	7135.89
hsa-let-7a-1	4727	6610.84
hsa-let-7a-1	27477	5680.59
hsa-let-7a-1	21587	6041.85
hsa-let-7a-1	19460	3898.67
hsa-let-7a-1	20125	6500.27
hsa-let-7a-1	16241	5249.54
hsa-let-7a-1	45870	4910.3
hsa-let-7a-1	60686	15932.5
hsa-let-7a-1	103531	13900.7
hsa-let-7a-1	28748	11965
hsa-let-7a-1	25814	5320.72
hsa-let-7a-1	128062	24577.3
hsa-let-7a-1	73434	16328.3
hsa-let-7a-1	63735	11429.2
hsa-let-7a-1	9308	6184.38
hsa-let-7a-1	7396	6520.24
hsa-let-7a-1	23074	7604.73
hsa-let-7a-1	14077	9507.2
hsa-let-7a-1	29707	5286.83
hsa-let-7a-1	15504	9472.75
hsa-let-7a-1	20582	7961.15
hsa-let-7a-1	17104	5791.31
hsa-let-7a-1	16693	6887.99
hsa-let-7a-1	34029	4084.24
hsa-let-7a-1	118084	11022.7
hsa-let-7a-1	96036	9537.5
hsa-let-7a-1	24953	7934.97
hsa-let-7a-1	9486	10882.2
hsa-let-7a-1	58408	11372.9
hsa-let-7a-1	64698	13968.8
hsa-let-7a-1	22964	8983.08
hsa-let-7a-1	9185	7846.03
hsa-let-7a-1	71681	10025.6
hsa-let-7a-1	14751	8767.44
hsa-let-7a-1	6826	3997.35
hsa-let-7a-1	29748	4887.99
hsa-let-7a-1	28545	4271.73
hsa-let-7a-1	62414	10378
hsa-let-7a-1	47471	7533.75
hsa-let-7a-1	10066	7480.77
hsa-let-7a-1	102588	4785.92
hsa-let-7a-1	32164	8246.38
hsa-let-7a-1	35542	6400.61
hsa-let-7a-1	35660	9709.69
hsa-let-7a-1	22996	8465.82
hsa-let-7a-1	26660	4890.75
hsa-let-7a-1	86329	7946.16
hsa-let-7a-1	52097	8264.81
hsa-let-7a-1	17432	9842.78
hsa-let-7a-1	18061	8045.53
hsa-let-7a-1	22085	5587.4
hsa-let-7a-1	61698	9926.61
hsa-let-7a-1	9295	5709.22
hsa-let-7a-1	17979	13484.3
hsa-let-7a-1	43528	6659.54
hsa-let-7a-1	13269	6076.79
hsa-let-7a-1	178704	22483.4
hsa-let-7a-1	24261	6551.33
hsa-let-7a-1	49191	11230.2
hsa-let-7a-1	170208	42087.7
hsa-let-7a-1	67538	4422.51
hsa-let-7a-1	15442	6881.7
hsa-let-7a-1	12464	1741.86
hsa-let-7a-1	64595	17097.2
hsa-let-7a-1	12378	9113.67
hsa-let-7a-1	20970	7062.33
hsa-let-7a-1	41962	7927.61
hsa-let-7a-1	19511	7216.53
hsa-let-7a-1	38630	10842.4
hsa-let-7a-1	23750	6150.42
hsa-let-7a-1	4951	6729.97
hsa-let-7a-1	33904	5197.56
hsa-let-7a-1	76111	18234.8
hsa-let-7a-1	9991	8210.68
hsa-let-7a-1	23609	4576.69
hsa-let-7a-1	78486	8743.08
hsa-let-7a-1	45233	8342.15
hsa-let-7a-1	64027	10613
hsa-let-7a-1	11206	13710.1
hsa-let-7a-1	45521	15006.2
hsa-let-7a-1	57631	9020.28
hsa-let-7a-1	32954	5389.97
hsa-let-7a-1	92943	9676.62
hsa-let-7a-1	55960	9792.69
hsa-let-7a-1	31795	11691.9
hsa-let-7a-1	5743	6212.87
hsa-let-7a-1	14613	6464.25
hsa-let-7a-1	41379	6666.22
hsa-let-7a-1	6208	6068.34
hsa-let-7a-1	61475	17283.6
hsa-let-7a-1	74208	8938.01
hsa-let-7a-1	21179	10486.6
hsa-let-7a-1	131674	7448.75
hsa-let-7a-1	17853	1695.29
hsa-let-7a-1	49787	9208.8
hsa-let-7a-1	70599	8995.12
hsa-let-7a-1	3325	2773.32
hsa-let-7a-1	32392	7269.67
hsa-let-7a-1	7420	6141.76
hsa-let-7a-1	32946	5415.78
hsa-let-7a-1	33795	11292.9
hsa-let-7a-1	20606	3196.94
hsa-let-7a-1	60111	11974.8
hsa-let-7a-1	147354	9699.14
hsa-let-7a-1	33654	8334.25
hsa-let-7a-1	48075	11352.8
hsa-let-7a-1	73460	6882.42
hsa-let-7a-1	53882	8298.05
hsa-let-7a-1	78216	10197.2
hsa-let-7a-1	7471	11755.2
hsa-let-7a-1	23301	8690.44
hsa-let-7a-1	7615	6006.27
hsa-let-7a-1	59656	13101.8
hsa-let-7a-1	24588	13379.7
hsa-let-7a-1	96185	12890.1
hsa-let-7a-1	75291	10864.4
hsa-let-7a-1	35266	8535.17
hsa-let-7a-1	139014	7057.47
hsa-let-7a-1	35537	7746.02
hsa-let-7a-1	26515	8426.71
hsa-let-7a-1	11399	5457.01
hsa-let-7a-1	44400	7371.61
hsa-let-7a-1	12671	3146.03
hsa-let-7a-1	121618	20940
hsa-let-7a-1	22610	15015.1
hsa-let-7a-1	37246	9371.19
hsa-let-7a-1	73502	14986.1
hsa-let-7a-1	63426	14352.3
hsa-let-7a-1	30609	8280.96
hsa-let-7a-1	13394	3453.35
hsa-let-7a-1	19873	6237.08
hsa-let-7a-1	10562	6975.75
hsa-let-7a-1	70506	10913.4
hsa-let-7a-1	26327	4966.63
hsa-let-7a-1	19978	11596.8
hsa-let-7a-1	19089	4092.29
hsa-let-7a-1	79247	16255.1
hsa-let-7a-1	34449	7315.56
hsa-let-7a-1	2850	2795.92
hsa-let-7a-1	19809	6269.4
hsa-let-7a-1	34863	6565.41
hsa-let-7a-1	52585	8969.72
hsa-let-7a-1	58418	7655.91
hsa-let-7a-1	6524	2961.39
hsa-let-7a-1	25231	4864.61
hsa-let-7a-1	138069	9026.35
hsa-let-7a-1	14843	8734.45
hsa-let-7a-1	20275	5815.84
hsa-let-7a-1	15135	9107.19
hsa-let-7a-1	20489	8608.12
hsa-let-7a-1	14244	11150.9
hsa-let-7a-1	44578	7004.31
hsa-let-7a-1	11314	4935.62
hsa-let-7a-1	35821	12860.8
hsa-let-7a-1	77579	17414.2
hsa-let-7a-1	24174	3881.69
hsa-let-7a-1	26131	6962.24
hsa-let-7a-1	7336	10760.5
hsa-let-7a-1	38841	7820.15
hsa-let-7a-1	46048	11385.9
hsa-let-7a-1	5366	4600.07
hsa-let-7a-1	21572	6461.02
hsa-let-7a-1	51107	13027.4
hsa-let-7a-1	9043	6241.19
hsa-let-7a-1	31923	6656.75
hsa-let-7a-1	9096	6809.7
hsa-let-7a-1	9597	8417.25
hsa-let-7a-1	10958	2020.48
hsa-let-7a-1	43979	38808
hsa-let-7a-1	76198	10963.4
hsa-let-7a-1	81253	9861.97
hsa-let-7a-1	9813	7547.97
hsa-let-7a-1	89824	13096.9
hsa-let-7a-1	77531	8534.51
hsa-let-7a-1	55428	12859.8
hsa-let-7a-1	38056	8811.53
hsa-let-7a-1	45048	8007.25
hsa-let-7a-1	24142	5128.14
hsa-let-7a-1	43100	9886.26
hsa-let-7a-1	16461	3422.75
hsa-let-7a-1	117146	13832.8
hsa-let-7a-1	19776	7788.5
hsa-let-7a-1	10835	7235.42
hsa-let-7a-1	6396	7119.32
hsa-let-7a-1	88561	22047.6
hsa-let-7a-1	10829	7139.02
hsa-let-7a-1	73251	11856.2
hsa-let-7a-1	68703	15097
hsa-let-7a-1	67745	7739.82
hsa-let-7a-1	44023	7095.34
hsa-let-7a-1	94829	12980.1
hsa-let-7a-1	21004	3741.93
hsa-let-7a-1	19677	6833.9
hsa-let-7a-1	45372	6848.42
hsa-let-7a-1	32945	7295.79
hsa-let-7a-1	8471	6188.94
hsa-let-7a-1	54488	10382.1
hsa-let-7a-1	40618	11152.7
hsa-let-7a-1	40836	10674.1
hsa-let-7a-1	19402	10691.1
hsa-let-7a-1	52068	7744.32
hsa-let-7a-1	97916	13265.9
hsa-let-7a-1	50979	15860
hsa-let-7a-1	6626	8093.99
hsa-let-7a-1	10421	6183.81
hsa-let-7a-1	11594	8631.61
hsa-let-7a-1	41851	9940.95
hsa-let-7a-1	8017	7033.1
hsa-let-7a-1	51608	8823.87
hsa-let-7a-1	3364	1077.08
hsa-let-7a-1	14449	4906.74
hsa-let-7a-1	52246	14049.2
hsa-let-7a-1	54808	12751.8
hsa-let-7a-1	41108	6156.08
hsa-let-7a-1	81993	9011.88
hsa-let-7a-1	27251	7315.69
hsa-let-7a-1	83387	14342.5
hsa-let-7a-1	49832	8312.79
hsa-let-7a-1	25781	9839.18
hsa-let-7a-1	21315	6287.78
hsa-let-7a-1	28640	3779.41
hsa-let-7a-1	8862	4975.53
hsa-let-7a-1	68585	13761.8
hsa-let-7a-1	66596	9798.15
hsa-let-7a-1	18886	8786.78
hsa-let-7a-1	8986	5393.04
hsa-let-7a-1	22544	2846.83
hsa-let-7a-1	70761	15869.1
hsa-let-7a-1	20718	10499.4
hsa-let-7a-1	61811	17471
hsa-let-7a-1	111135	27965.8
hsa-let-7a-1	11188	5055.5
hsa-let-7a-1	9436	6271.96
hsa-let-7a-1	48503	8276.46
hsa-let-7a-1	6004	6419.96
hsa-let-7a-1	20433	13183.2
hsa-let-7a-1	69375	8198.84
hsa-let-7a-1	14406	5252.18
hsa-let-7a-1	26295	6826.51
hsa-let-7a-1	96060	20294.1
hsa-let-7a-1	42180	10582.8
hsa-let-7a-1	11809	5543.49
hsa-let-7a-1	91556	9144.44
hsa-let-7a-1	25303	3501.01
hsa-let-7a-1	48929	14016.7
hsa-let-7a-1	33184	8940.16
hsa-let-7a-1	50000	12976.6
hsa-let-7a-1	74692	11866.3
hsa-let-7a-1	13506	7609.34
hsa-let-7a-1	77133	8102.53
hsa-let-7a-1	15777	7243
hsa-let-7a-1	32008	10918.9
hsa-let-7a-1	52076	9096.94
hsa-let-7a-1	37994	9251.87
hsa-let-7a-1	21892	11832.9
hsa-let-7a-1	33202	8738.25
hsa-let-7a-1	75472	16723.5
hsa-let-7a-1	13427	5655.07
hsa-let-7a-1	27740	7696.32
hsa-let-7a-1	56414	10688.4
hsa-let-7a-1	144910	10760.7
hsa-let-7a-1	59242	5268.06
hsa-let-7a-1	47588	10269.6
hsa-let-7a-1	81585	14103.5
hsa-let-7a-1	36232	4348.05
hsa-let-7a-1	6101	5817.21
hsa-let-7a-1	7821	7365.07
hsa-let-7a-1	80153	14022.9
hsa-let-7a-1	200329	14215.6
hsa-let-7a-1	4414	3646.06
hsa-let-7a-1	28736	3923.75
hsa-let-7a-1	25808	5486.48
hsa-let-7a-1	207375	25778.9
hsa-let-7a-1	122785	10463.3
hsa-let-7a-1	14692	6455.85
hsa-let-7a-1	35792	7064.59
hsa-let-7a-1	4069	4637.64
hsa-let-7a-1	29247	9356.15
hsa-let-7a-1	5383	2972.58
hsa-let-7a-1	72429	13908.3
hsa-let-7a-1	12547	4403.9
hsa-let-7a-1	49029	17660.2
hsa-let-7a-1	143315	7461.02
hsa-let-7a-1	31343	7980.48
hsa-let-7a-1	7676	8086.48
hsa-let-7a-1	2697	2510.5
hsa-let-7a-1	9444	12452.1
hsa-let-7a-1	62150	14524.1
hsa-let-7a-1	40713	9551.27
hsa-let-7a-1	50146	11684.7
hsa-let-7a-1	13004	8132.49
hsa-let-7a-1	20808	7386.49
hsa-let-7a-2	17386	10527
hsa-let-7a-2	67823	15676.9
hsa-let-7a-2	48251	12402.6
hsa-let-7a-2	37832	8454.11
hsa-let-7a-2	16916	6641.43
hsa-let-7a-2	55055	12945.1
hsa-let-7a-2	62570	9653.15
hsa-let-7a-2	31711	4571.07
hsa-let-7a-2	63695	10483.9
hsa-let-7a-2	44877	8763.35
hsa-let-7a-2	9392	11280.1
hsa-let-7a-2	49041	8192.16
hsa-let-7a-2	5781	4572.71
hsa-let-7a-2	9866	9043.78
hsa-let-7a-2	116343	10911.7
hsa-let-7a-2	55320	11531.2
hsa-let-7a-2	16459	9704.75
hsa-let-7a-2	39217	7695.47
hsa-let-7a-2	84462	17689.2
hsa-let-7a-2	8761	12411.6
hsa-let-7a-2	73396	17964
hsa-let-7a-2	24031	6854.79
hsa-let-7a-2	42899	5643.8
hsa-let-7a-2	48795	5755.5
hsa-let-7a-2	74604	3441.11
hsa-let-7a-2	45024	8818.68
hsa-let-7a-2	52044	10439.8
hsa-let-7a-2	31892	11657.7
hsa-let-7a-2	55326	9509.91
hsa-let-7a-2	69359	10016.5
hsa-let-7a-2	3712	4075.86
hsa-let-7a-2	55447	8571.54
hsa-let-7a-2	106763	16644.7
hsa-let-7a-2	107926	15058.9
hsa-let-7a-2	8032	2738.42
hsa-let-7a-2	74162	16764.3
hsa-let-7a-2	143213	28804.6
hsa-let-7a-2	18692	3965.92
hsa-let-7a-2	65299	14560.4
hsa-let-7a-2	13731	8729.69
hsa-let-7a-2	35203	10463
hsa-let-7a-2	44297	17895.7
hsa-let-7a-2	8940	5666.24
hsa-let-7a-2	8107	5796.9
hsa-let-7a-2	47105	14736
hsa-let-7a-2	8188	6652.79
hsa-let-7a-2	5314	4121.31
hsa-let-7a-2	92567	13833.2
hsa-let-7a-2	22389	6760.98
hsa-let-7a-2	9615	5527.23
hsa-let-7a-2	48536	12277.1
hsa-let-7a-2	2671	3446.92
hsa-let-7a-2	63090	9493.36
hsa-let-7a-2	30243	6216.88
hsa-let-7a-2	77985	8216.86
hsa-let-7a-2	89230	14746.1
hsa-let-7a-2	109488	12929.9
hsa-let-7a-2	10109	4829.46
hsa-let-7a-2	37958	5368.72
hsa-let-7a-2	4119	4707.03
hsa-let-7a-2	12805	12875.4
hsa-let-7a-2	99907	18405.8
hsa-let-7a-2	12480	9763.42
hsa-let-7a-2	45126	6013.93
hsa-let-7a-2	73507	7066.55
hsa-let-7a-2	28480	17011
hsa-let-7a-2	36070	6845.59
hsa-let-7a-2	8090	8251.41
hsa-let-7a-2	14771	4911.42
hsa-let-7a-2	91388	13087.5
hsa-let-7a-2	26662	10108.1
hsa-let-7a-2	8035	5639.3
hsa-let-7a-2	11315	6640.36
hsa-let-7a-2	32093	6301.17
hsa-let-7a-2	11613	4777.58
hsa-let-7a-2	21449	7488.54
hsa-let-7a-2	96913	12410.2
hsa-let-7a-2	9990	13600.3
hsa-let-7a-2	95929	14946.7
hsa-let-7a-2	41215	9760.58
hsa-let-7a-2	32937	6034.26
hsa-let-7a-2	9287	11532.2
hsa-let-7a-2	21813	5107.38
hsa-let-7a-2	13705	5604.45
hsa-let-7a-2	6960	6014.2
hsa-let-7a-2	33296	7211.39
hsa-let-7a-2	114379	7817.93
hsa-let-7a-2	12145	4963.77
hsa-let-7a-2	15389	8064
hsa-let-7a-2	86245	15665
hsa-let-7a-2	56132	11909.9
hsa-let-7a-2	5877	4216.71
hsa-let-7a-2	40593	9915.98
hsa-let-7a-2	5003	5083.5
hsa-let-7a-2	30378	12780.2
hsa-let-7a-2	20238	9754.44
hsa-let-7a-2	37503	6327.47
hsa-let-7a-2	155576	23552.3
hsa-let-7a-2	36517	8700.47
hsa-let-7a-2	12797	7053.06
hsa-let-7a-2	55472	8673.08
hsa-let-7a-2	14387	8343.5
hsa-let-7a-2	50557	11467.3
hsa-let-7a-2	6924	5610.12
hsa-let-7a-2	55742	9649.26
hsa-let-7a-2	7749	8202.66
hsa-let-7a-2	126796	24148.4
hsa-let-7a-2	23370	10078.9
hsa-let-7a-2	67242	15829.2
hsa-let-7a-2	101202	15510.4
hsa-let-7a-2	15418	9338.38
hsa-let-7a-2	56302	12975.3
hsa-let-7a-2	87131	6602.48
hsa-let-7a-2	11069	5234.03
hsa-let-7a-2	31012	3913.28
hsa-let-7a-2	6698	9849.29
hsa-let-7a-2	39693	4526.28
hsa-let-7a-2	21757	14003.1
hsa-let-7a-2	19408	9727.51
hsa-let-7a-2	14141	14564.1
hsa-let-7a-2	14842	9376.94
hsa-let-7a-2	44261	7173.85
hsa-let-7a-2	45988	8164.69
hsa-let-7a-2	78503	18353.9
hsa-let-7a-2	8742	9452.59
hsa-let-7a-2	6198	3119.69
hsa-let-7a-2	6079	8640.95
hsa-let-7a-2	135169	27963.2
hsa-let-7a-2	189096	14977.3
hsa-let-7a-2	7498	8353.32
hsa-let-7a-2	27970	7206.78
hsa-let-7a-2	16657	7753.74
hsa-let-7a-2	56240	8709.06
hsa-let-7a-2	8687	4216.4
hsa-let-7a-2	8072	6046.41
hsa-let-7a-2	60222	11643.2
hsa-let-7a-2	38808	6650.2
hsa-let-7a-2	7552	5365.74
hsa-let-7a-2	11565	3975.33
hsa-let-7a-2	23658	7270.53
hsa-let-7a-2	9731	7685.87
hsa-let-7a-2	10959	6599.39
hsa-let-7a-2	18308	2778.74
hsa-let-7a-2	86114	7803.61
hsa-let-7a-2	4980	7155.12
hsa-let-7a-2	58941	8123.57
hsa-let-7a-2	59233	15493.5
hsa-let-7a-2	17725	9602.44
hsa-let-7a-2	16436	5204.42
hsa-let-7a-2	22849	5789.78
hsa-let-7a-2	81284	10971.5
hsa-let-7a-2	10903	9260.9
hsa-let-7a-2	10117	5880.92
hsa-let-7a-2	96919	8725.82
hsa-let-7a-2	73619	10372.9
hsa-let-7a-2	22090	3338.87
hsa-let-7a-2	59342	8528.91
hsa-let-7a-2	40465	6698.31
hsa-let-7a-2	13958	7372.06
hsa-let-7a-2	21884	7420.5
hsa-let-7a-2	60230	9114.74
hsa-let-7a-2	158057	10962.1
hsa-let-7a-2	39138	14147.6
hsa-let-7a-2	57382	19904.9
hsa-let-7a-2	1936	2950.95
hsa-let-7a-2	14809	10312.8
hsa-let-7a-2	51146	11444.2
hsa-let-7a-2	9100	13628.3
hsa-let-7a-2	44526	8567.67
hsa-let-7a-2	17703	5148.63
hsa-let-7a-2	67806	14187.5
hsa-let-7a-2	24123	11469.1
hsa-let-7a-2	36660	10224.3
hsa-let-7a-2	46244	14640.4
hsa-let-7a-2	131457	14438.7
hsa-let-7a-2	44231	11048.7
hsa-let-7a-2	13595	7262.06
hsa-let-7a-2	21906	6066.5
hsa-let-7a-2	34935	8713.8
hsa-let-7a-2	35876	8504.11
hsa-let-7a-2	39082	11476.4
hsa-let-7a-2	15129	6569.41
hsa-let-7a-2	12605	8191.75
hsa-let-7a-2	81275	11182.2
hsa-let-7a-2	70899	11155.8
hsa-let-7a-2	10595	3792.06
hsa-let-7a-2	20604	8336.57
hsa-let-7a-2	35349	9720.01
hsa-let-7a-2	27488	5690.93
hsa-let-7a-2	21571	6533.89
hsa-let-7a-2	106367	16108
hsa-let-7a-2	9269	6124
hsa-let-7a-2	91978	14399.2
hsa-let-7a-2	40122	11856.8
hsa-let-7a-2	65364	11717.2
hsa-let-7a-2	74010	12637
hsa-let-7a-2	10123	4043.77
hsa-let-7a-2	12235	2916.21
hsa-let-7a-2	38297	18053.5
hsa-let-7a-2	41988	5724.31
hsa-let-7a-2	122885	12481.4
hsa-let-7a-2	18626	8730.05
hsa-let-7a-2	59683	13900.2
hsa-let-7a-2	35130	4555.63
hsa-let-7a-2	12572	4457.59
hsa-let-7a-2	125262	16193.6
hsa-let-7a-2	7711	5865.93
hsa-let-7a-2	110752	13718.4
hsa-let-7a-2	30691	13193.6
hsa-let-7a-2	41049	15071.5
hsa-let-7a-2	11280	4406.74
hsa-let-7a-2	75698	14958.9
hsa-let-7a-2	22228	8645.49
hsa-let-7a-2	28782	6223.03
hsa-let-7a-2	53751	9001.42
hsa-let-7a-2	95415	14993.6
hsa-let-7a-2	31057	9074.57
hsa-let-7a-2	24745	8947.33
hsa-let-7a-2	6782	3072.02
hsa-let-7a-2	92447	10690.9
hsa-let-7a-2	15827	6942.21
hsa-let-7a-2	32370	7347.23
hsa-let-7a-2	48296	7913
hsa-let-7a-2	43772	14847.2
hsa-let-7a-2	85786	10744.2
hsa-let-7a-2	47656	10440.6
hsa-let-7a-2	30015	4090.78
hsa-let-7a-2	83367	10522
hsa-let-7a-2	36858	6292.31
hsa-let-7a-2	26618	5386.23
hsa-let-7a-2	70620	11861.8
hsa-let-7a-2	94364	18399.7
hsa-let-7a-2	29296	9524
hsa-let-7a-2	43182	7934.17
hsa-let-7a-2	43211	10655.8
hsa-let-7a-2	36295	8610.72
hsa-let-7a-2	73014	10686.6
hsa-let-7a-2	38370	6218.83
hsa-let-7a-2	40203	16225
hsa-let-7a-2	162288	9153.33
hsa-let-7a-2	22506	2498.48
hsa-let-7a-2	93155	9550.83
hsa-let-7a-2	21842	9019.49
hsa-let-7a-2	27514	11893.7
hsa-let-7a-2	5794	8974.15
hsa-let-7a-2	58280	13742.9
hsa-let-7a-2	18868	5281.06
hsa-let-7a-2	48822	11375.3
hsa-let-7a-2	29160	6969.25
hsa-let-7a-2	56503	20478.2
hsa-let-7a-2	47730	8119.25
hsa-let-7a-2	22151	3958.07
hsa-let-7a-2	20553	7072.91
hsa-let-7a-2	4595	6426.23
hsa-let-7a-2	27379	5660.33
hsa-let-7a-2	21494	6015.82
hsa-let-7a-2	19333	3873.23
hsa-let-7a-2	20123	6499.62
hsa-let-7a-2	16223	5243.72
hsa-let-7a-2	45729	4895.21
hsa-let-7a-2	61214	16071.1
hsa-let-7a-2	103114	13844.7
hsa-let-7a-2	28334	11792.7
hsa-let-7a-2	25483	5252.49
hsa-let-7a-2	127512	24471.8
hsa-let-7a-2	73006	16233.1
hsa-let-7a-2	63476	11382.7
hsa-let-7a-2	9133	6068.11
hsa-let-7a-2	7548	6654.24
hsa-let-7a-2	23209	7649.22
hsa-let-7a-2	13814	9329.57
hsa-let-7a-2	29797	5302.84
hsa-let-7a-2	15205	9290.06
hsa-let-7a-2	20310	7855.94
hsa-let-7a-2	17187	5819.41
hsa-let-7a-2	16707	6893.77
hsa-let-7a-2	34313	4118.32
hsa-let-7a-2	117734	10990.1
hsa-let-7a-2	95825	9516.55
hsa-let-7a-2	24844	7900.3
hsa-let-7a-2	9584	10994.6
hsa-let-7a-2	57593	11214.2
hsa-let-7a-2	65110	14057.8
hsa-let-7a-2	22753	8900.54
hsa-let-7a-2	8998	7686.29
hsa-let-7a-2	71785	10040.1
hsa-let-7a-2	14695	8734.16
hsa-let-7a-2	6703	3925.32
hsa-let-7a-2	29839	4902.94
hsa-let-7a-2	28792	4308.7
hsa-let-7a-2	61913	10294.7
hsa-let-7a-2	47268	7501.53
hsa-let-7a-2	9863	7329.9
hsa-let-7a-2	101909	4754.24
hsa-let-7a-2	31925	8185.1
hsa-let-7a-2	35013	6305.35
hsa-let-7a-2	35590	9690.63
hsa-let-7a-2	23152	8523.25
hsa-let-7a-2	26501	4861.59
hsa-let-7a-2	85560	7875.37
hsa-let-7a-2	52207	8282.26
hsa-let-7a-2	17386	9816.8
hsa-let-7a-2	17699	7884.28
hsa-let-7a-2	22250	5629.14
hsa-let-7a-2	61028	9818.81
hsa-let-7a-2	9384	5763.88
hsa-let-7a-2	17723	13292.3
hsa-let-7a-2	43280	6621.59
hsa-let-7a-2	13400	6136.78
hsa-let-7a-2	179451	22577.4
hsa-let-7a-2	24288	6558.62
hsa-let-7a-2	49083	11205.5
hsa-let-7a-2	169740	41972
hsa-let-7a-2	67348	4410.07
hsa-let-7a-2	15090	6724.84
hsa-let-7a-2	12649	1767.72
hsa-let-7a-2	64351	17032.7
hsa-let-7a-2	12539	9232.21
hsa-let-7a-2	20933	7049.87
hsa-let-7a-2	41605	7860.16
hsa-let-7a-2	19049	7045.65
hsa-let-7a-2	38138	10704.3
hsa-let-7a-2	23953	6202.99
hsa-let-7a-2	4907	6670.16
hsa-let-7a-2	33827	5185.75
hsa-let-7a-2	75893	18182.6
hsa-let-7a-2	9922	8153.97
hsa-let-7a-2	23845	4622.44
hsa-let-7a-2	78128	8703.2
hsa-let-7a-2	45109	8319.28
hsa-let-7a-2	63772	10570.7
hsa-let-7a-2	11231	13740.7
hsa-let-7a-2	45222	14907.6
hsa-let-7a-2	57271	8963.93
hsa-let-7a-2	32513	5317.84
hsa-let-7a-2	92881	9670.16
hsa-let-7a-2	56077	9813.16
hsa-let-7a-2	31974	11757.7
hsa-let-7a-2	5664	6127.41
hsa-let-7a-2	14330	6339.06
hsa-let-7a-2	40751	6565.05
hsa-let-7a-2	6143	6004.8
hsa-let-7a-2	61687	17343.2
hsa-let-7a-2	74117	8927.05
hsa-let-7a-2	21223	10508.4
hsa-let-7a-2	131985	7466.34
hsa-let-7a-2	17809	1691.11
hsa-let-7a-2	49906	9230.81
hsa-let-7a-2	70781	9018.31
hsa-let-7a-2	3262	2720.77
hsa-let-7a-2	32198	7226.13
hsa-let-7a-2	7211	5968.77
hsa-let-7a-2	32685	5372.88
hsa-let-7a-2	33467	11183.3
hsa-let-7a-2	20441	3171.35
hsa-let-7a-2	59957	11944.1
hsa-let-7a-2	148015	9742.65
hsa-let-7a-2	33066	8188.63
hsa-let-7a-2	47476	11211.4
hsa-let-7a-2	73047	6843.73
hsa-let-7a-2	53320	8211.5
hsa-let-7a-2	77670	10126.1
hsa-let-7a-2	7613	11978.6
hsa-let-7a-2	22934	8553.56
hsa-let-7a-2	7483	5902.15
hsa-let-7a-2	59735	13119.2
hsa-let-7a-2	24386	13269.7
hsa-let-7a-2	96475	12928.9
hsa-let-7a-2	74817	10796
hsa-let-7a-2	35235	8527.66
hsa-let-7a-2	138330	7022.74
hsa-let-7a-2	35247	7682.81
hsa-let-7a-2	25999	8262.72
hsa-let-7a-2	11427	5470.41
hsa-let-7a-2	43582	7235.8
hsa-let-7a-2	12352	3066.83
hsa-let-7a-2	120492	20746.1
hsa-let-7a-2	22624	15024.4
hsa-let-7a-2	37047	9321.12
hsa-let-7a-2	73283	14941.4
hsa-let-7a-2	63098	14278
hsa-let-7a-2	30185	8166.25
hsa-let-7a-2	13351	3442.26
hsa-let-7a-2	19668	6172.74
hsa-let-7a-2	10599	7000.18
hsa-let-7a-2	70125	10854.5
hsa-let-7a-2	26188	4940.41
hsa-let-7a-2	19762	11471.4
hsa-let-7a-2	19386	4155.97
hsa-let-7a-2	79544	16316.1
hsa-let-7a-2	33903	7199.61
hsa-let-7a-2	2855	2800.83
hsa-let-7a-2	19785	6261.81
hsa-let-7a-2	34511	6499.13
hsa-let-7a-2	52395	8937.31
hsa-let-7a-2	58499	7666.53
hsa-let-7a-2	6606	2998.62
hsa-let-7a-2	24749	4771.68
hsa-let-7a-2	137771	9006.87
hsa-let-7a-2	14732	8669.14
hsa-let-7a-2	19981	5731.51
hsa-let-7a-2	14910	8971.8
hsa-let-7a-2	20551	8634.17
hsa-let-7a-2	13961	10929.4
hsa-let-7a-2	44904	7055.53
hsa-let-7a-2	11450	4994.95
hsa-let-7a-2	35459	12730.8
hsa-let-7a-2	78395	17597.3
hsa-let-7a-2	23797	3821.16
hsa-let-7a-2	26090	6951.32
hsa-let-7a-2	7425	10891
hsa-let-7a-2	38171	7685.25
hsa-let-7a-2	45865	11340.7
hsa-let-7a-2	5301	4544.35
hsa-let-7a-2	21081	6313.96
hsa-let-7a-2	50638	12907.9
hsa-let-7a-2	9229	6369.56
hsa-let-7a-2	31910	6654.04
hsa-let-7a-2	9175	6868.84
hsa-let-7a-2	9337	8189.22
hsa-let-7a-2	10816	1994.3
hsa-let-7a-2	44419	39196.2
hsa-let-7a-2	75352	10841.7
hsa-let-7a-2	80892	9818.15
hsa-let-7a-2	9895	7611.04
hsa-let-7a-2	89784	13091
hsa-let-7a-2	77639	8546.39
hsa-let-7a-2	54970	12753.5
hsa-let-7a-2	37959	8789.07
hsa-let-7a-2	44632	7933.31
hsa-let-7a-2	23811	5057.83
hsa-let-7a-2	42877	9835.11
hsa-let-7a-2	16459	3422.34
hsa-let-7a-2	116703	13780.5
hsa-let-7a-2	19880	7829.46
hsa-let-7a-2	10726	7162.63
hsa-let-7a-2	6278	6987.97
hsa-let-7a-2	88796	22106.1
hsa-let-7a-2	10462	6897.08
hsa-let-7a-2	73198	11847.6
hsa-let-7a-2	68221	14991.1
hsa-let-7a-2	67384	7698.58
hsa-let-7a-2	43766	7053.92
hsa-let-7a-2	94385	12919.3
hsa-let-7a-2	21038	3747.99
hsa-let-7a-2	19780	6869.67
hsa-let-7a-2	45079	6804.2
hsa-let-7a-2	32976	7302.65
hsa-let-7a-2	8370	6115.14
hsa-let-7a-2	54148	10317.4
hsa-let-7a-2	40934	11239.5
hsa-let-7a-2	40685	10634.6
hsa-let-7a-2	19161	10558.3
hsa-let-7a-2	52204	7764.55
hsa-let-7a-2	96929	13132.1
hsa-let-7a-2	51172	15920
hsa-let-7a-2	6658	8133.08
hsa-let-7a-2	10363	6149.39
hsa-let-7a-2	11329	8434.32
hsa-let-7a-2	41676	9899.38
hsa-let-7a-2	8200	7193.65
hsa-let-7a-2	51678	8835.83
hsa-let-7a-2	3462	1108.46
hsa-let-7a-2	14375	4881.61
hsa-let-7a-2	51723	13908.5
hsa-let-7a-2	54935	12781.4
hsa-let-7a-2	40926	6128.82
hsa-let-7a-2	81839	8994.95
hsa-let-7a-2	27285	7324.82
hsa-let-7a-2	83609	14380.7
hsa-let-7a-2	49317	8226.88
hsa-let-7a-2	26204	10000.6
hsa-let-7a-2	21197	6252.97
hsa-let-7a-2	28473	3757.37
hsa-let-7a-2	8798	4939.59
hsa-let-7a-2	67689	13582
hsa-let-7a-2	66371	9765.05
hsa-let-7a-2	18947	8815.16
hsa-let-7a-2	8980	5389.43
hsa-let-7a-2	22392	2827.64
hsa-let-7a-2	70020	15702.9
hsa-let-7a-2	20910	10596.7
hsa-let-7a-2	60933	17222.8
hsa-let-7a-2	111424	28038.5
hsa-let-7a-2	11153	5039.68
hsa-let-7a-2	9188	6107.12
hsa-let-7a-2	48452	8267.76
hsa-let-7a-2	5937	6348.32
hsa-let-7a-2	20222	13047
hsa-let-7a-2	68865	8138.57
hsa-let-7a-2	14270	5202.6
hsa-let-7a-2	26118	6780.56
hsa-let-7a-2	94767	20020.9
hsa-let-7a-2	42238	10597.4
hsa-let-7a-2	11761	5520.96
hsa-let-7a-2	91091	9098
hsa-let-7a-2	25080	3470.15
hsa-let-7a-2	48411	13868.3
hsa-let-7a-2	32695	8808.42
hsa-let-7a-2	49927	12957.7
hsa-let-7a-2	74127	11776.5
hsa-let-7a-2	13572	7646.52
hsa-let-7a-2	76774	8064.82
hsa-let-7a-2	15369	7055.69
hsa-let-7a-2	32232	10995.3
hsa-let-7a-2	51790	9046.98
hsa-let-7a-2	37524	9137.42
hsa-let-7a-2	21652	11703.2
hsa-let-7a-2	33176	8731.41
hsa-let-7a-2	75442	16716.8
hsa-let-7a-2	13172	5547.67
hsa-let-7a-2	27560	7646.38
hsa-let-7a-2	56037	10617
hsa-let-7a-2	144046	10696.6
hsa-let-7a-2	59014	5247.79
hsa-let-7a-2	47489	10248.3
hsa-let-7a-2	81120	14023.2
hsa-let-7a-2	36264	4351.89
hsa-let-7a-2	6075	5792.42
hsa-let-7a-2	7640	7194.62
hsa-let-7a-2	79411	13893.1
hsa-let-7a-2	200066	14196.9
hsa-let-7a-2	4300	3551.9
hsa-let-7a-2	28396	3877.32
hsa-let-7a-2	25983	5523.69
hsa-let-7a-2	206365	25653.3
hsa-let-7a-2	123192	10498
hsa-let-7a-2	14689	6454.53
hsa-let-7a-2	35495	7005.97
hsa-let-7a-2	4079	4649.04
hsa-let-7a-2	29101	9309.45
hsa-let-7a-2	5414	2989.7
hsa-let-7a-2	72400	13902.7
hsa-let-7a-2	12474	4378.28
hsa-let-7a-2	48865	17601.1
hsa-let-7a-2	143134	7451.6
hsa-let-7a-2	31277	7963.67
hsa-let-7a-2	7640	8048.55
hsa-let-7a-2	2834	2638.02
hsa-let-7a-2	9458	12470.5
hsa-let-7a-2	62163	14527.1
hsa-let-7a-2	40474	9495.2
hsa-let-7a-2	50078	11668.9
hsa-let-7a-2	13097	8190.65
hsa-let-7a-2	20898	7418.44
hsa-let-7a-3	17400	10535.4
hsa-let-7a-3	68256	15777
hsa-let-7a-3	48887	12566.1
hsa-let-7a-3	38015	8495.01
hsa-let-7a-3	17015	6680.3
hsa-let-7a-3	55261	12993.6
hsa-let-7a-3	63204	9750.96
hsa-let-7a-3	32669	4709.16
hsa-let-7a-3	63947	10525.4
hsa-let-7a-3	45656	8915.47
hsa-let-7a-3	9363	11245.3
hsa-let-7a-3	49265	8229.58
hsa-let-7a-3	5923	4685.03
hsa-let-7a-3	10124	9280.27
hsa-let-7a-3	117504	11020.6
hsa-let-7a-3	55724	11615.4
hsa-let-7a-3	16712	9853.92
hsa-let-7a-3	39550	7760.81
hsa-let-7a-3	85304	17865.5
hsa-let-7a-3	8831	12510.7
hsa-let-7a-3	74508	18236.1
hsa-let-7a-3	24575	7009.96
hsa-let-7a-3	43488	5721.29
hsa-let-7a-3	49466	5834.65
hsa-let-7a-3	75341	3475.1
hsa-let-7a-3	45626	8936.59
hsa-let-7a-3	52808	10593
hsa-let-7a-3	31746	11604.3
hsa-let-7a-3	55840	9598.26
hsa-let-7a-3	69790	10078.7
hsa-let-7a-3	3645	4002.29
hsa-let-7a-3	56442	8725.36
hsa-let-7a-3	107186	16710.6
hsa-let-7a-3	108746	15173.3
hsa-let-7a-3	8155	2780.36
hsa-let-7a-3	74885	16927.8
hsa-let-7a-3	144561	29075.7
hsa-let-7a-3	18854	4000.29
hsa-let-7a-3	67038	14948.2
hsa-let-7a-3	14438	9179.18
hsa-let-7a-3	35138	10443.7
hsa-let-7a-3	44653	18039.5
hsa-let-7a-3	9095	5764.48
hsa-let-7a-3	8176	5846.23
hsa-let-7a-3	47370	14818.9
hsa-let-7a-3	8203	6664.98
hsa-let-7a-3	5391	4181.03
hsa-let-7a-3	93726	14006.4
hsa-let-7a-3	22747	6869.09
hsa-let-7a-3	9815	5642.2
hsa-let-7a-3	49401	12495.9
hsa-let-7a-3	2769	3573.39
hsa-let-7a-3	63238	9515.63
hsa-let-7a-3	30559	6281.84
hsa-let-7a-3	78774	8299.99
hsa-let-7a-3	89956	14866
hsa-let-7a-3	109930	12982.1
hsa-let-7a-3	10880	5197.8
hsa-let-7a-3	38374	5427.56
hsa-let-7a-3	4254	4861.3
hsa-let-7a-3	12949	13020.2
hsa-let-7a-3	100970	18601.6
hsa-let-7a-3	12718	9949.62
hsa-let-7a-3	45600	6077.1
hsa-let-7a-3	73823	7096.92
hsa-let-7a-3	28507	17027.1
hsa-let-7a-3	37142	7049.04
hsa-let-7a-3	8164	8326.88
hsa-let-7a-3	15059	5007.18
hsa-let-7a-3	92237	13209.1
hsa-let-7a-3	27141	10289.7
hsa-let-7a-3	8254	5793
hsa-let-7a-3	11446	6717.24
hsa-let-7a-3	32191	6320.41
hsa-let-7a-3	11861	4879.6
hsa-let-7a-3	21576	7532.88
hsa-let-7a-3	97834	12528.1
hsa-let-7a-3	9977	13582.6
hsa-let-7a-3	96900	15098
hsa-let-7a-3	41617	9855.79
hsa-let-7a-3	33218	6085.74
hsa-let-7a-3	9109	11311.1
hsa-let-7a-3	21879	5122.83
hsa-let-7a-3	13757	5625.71
hsa-let-7a-3	7143	6172.33
hsa-let-7a-3	33966	7356.5
hsa-let-7a-3	115703	7908.43
hsa-let-7a-3	12307	5029.98
hsa-let-7a-3	15375	8056.66
hsa-let-7a-3	86051	15629.7
hsa-let-7a-3	56890	12070.7
hsa-let-7a-3	5914	4243.26
hsa-let-7a-3	41876	10229.4
hsa-let-7a-3	5143	5225.76
hsa-let-7a-3	30398	12788.6
hsa-let-7a-3	20527	9893.74
hsa-let-7a-3	38176	6441.02
hsa-let-7a-3	156274	23658
hsa-let-7a-3	36797	8767.19
hsa-let-7a-3	13315	7338.55
hsa-let-7a-3	55887	8737.96
hsa-let-7a-3	14714	8533.13
hsa-let-7a-3	51863	11763.5
hsa-let-7a-3	7066	5725.18
hsa-let-7a-3	55915	9679.2
hsa-let-7a-3	7849	8308.51
hsa-let-7a-3	127841	24347.4
hsa-let-7a-3	23733	10235.5
hsa-let-7a-3	68746	16183.2
hsa-let-7a-3	101786	15599.9
hsa-let-7a-3	15622	9461.94
hsa-let-7a-3	57502	13251.9
hsa-let-7a-3	87229	6609.91
hsa-let-7a-3	11312	5348.93
hsa-let-7a-3	31813	4014.36
hsa-let-7a-3	6504	9564.02
hsa-let-7a-3	40385	4605.19
hsa-let-7a-3	22209	14294
hsa-let-7a-3	19771	9909.45
hsa-let-7a-3	14220	14645.4
hsa-let-7a-3	14894	9409.79
hsa-let-7a-3	44334	7185.68
hsa-let-7a-3	46056	8176.76
hsa-let-7a-3	78869	18439.5
hsa-let-7a-3	9016	9748.86
hsa-let-7a-3	6049	3044.7
hsa-let-7a-3	6384	9074.48
hsa-let-7a-3	135892	28112.7
hsa-let-7a-3	190037	15051.9
hsa-let-7a-3	7437	8285.36
hsa-let-7a-3	28034	7223.27
hsa-let-7a-3	16930	7880.81
hsa-let-7a-3	56714	8782.46
hsa-let-7a-3	8805	4273.67
hsa-let-7a-3	8197	6140.05
hsa-let-7a-3	60396	11676.8
hsa-let-7a-3	39039	6689.78
hsa-let-7a-3	7536	5354.37
hsa-let-7a-3	11714	4026.55
hsa-let-7a-3	23829	7323.08
hsa-let-7a-3	9957	7864.37
hsa-let-7a-3	11103	6686.11
hsa-let-7a-3	18621	2826.24
hsa-let-7a-3	86543	7842.48
hsa-let-7a-3	5028	7224.09
hsa-let-7a-3	59525	8204.06
hsa-let-7a-3	60374	15791.9
hsa-let-7a-3	17968	9734.08
hsa-let-7a-3	16733	5298.46
hsa-let-7a-3	23206	5880.24
hsa-let-7a-3	82290	11107.3
hsa-let-7a-3	10913	9269.39
hsa-let-7a-3	9927	5770.48
hsa-let-7a-3	97391	8768.32
hsa-let-7a-3	74276	10465.5
hsa-let-7a-3	22163	3349.9
hsa-let-7a-3	59576	8562.54
hsa-let-7a-3	40840	6760.38
hsa-let-7a-3	14173	7485.61
hsa-let-7a-3	22075	7485.26
hsa-let-7a-3	61255	9269.86
hsa-let-7a-3	160493	11131
hsa-let-7a-3	39121	14141.5
hsa-let-7a-3	57728	20024.9
hsa-let-7a-3	1933	2946.38
hsa-let-7a-3	15148	10548.9
hsa-let-7a-3	52325	11708
hsa-let-7a-3	9072	13586.3
hsa-let-7a-3	45060	8670.42
hsa-let-7a-3	17703	5148.63
hsa-let-7a-3	68143	14258
hsa-let-7a-3	24413	11607
hsa-let-7a-3	37135	10356.8
hsa-let-7a-3	46223	14633.8
hsa-let-7a-3	133096	14618.8
hsa-let-7a-3	45169	11283
hsa-let-7a-3	13839	7392.4
hsa-let-7a-3	22640	6269.77
hsa-let-7a-3	35010	8732.51
hsa-let-7a-3	35925	8515.73
hsa-let-7a-3	39191	11508.4
hsa-let-7a-3	15007	6516.44
hsa-let-7a-3	12709	8259.34
hsa-let-7a-3	82738	11383.5
hsa-let-7a-3	70939	11162.1
hsa-let-7a-3	10730	3840.37
hsa-let-7a-3	21170	8565.58
hsa-let-7a-3	36109	9928.99
hsa-let-7a-3	28085	5814.52
hsa-let-7a-3	21833	6613.25
hsa-let-7a-3	107196	16233.5
hsa-let-7a-3	9518	6288.52
hsa-let-7a-3	92975	14555.3
hsa-let-7a-3	41077	12139
hsa-let-7a-3	66753	11966.2
hsa-let-7a-3	75215	12842.8
hsa-let-7a-3	10581	4226.72
hsa-let-7a-3	12709	3029.19
hsa-let-7a-3	38336	18071.9
hsa-let-7a-3	42878	5845.64
hsa-let-7a-3	123851	12579.5
hsa-let-7a-3	18747	8786.76
hsa-let-7a-3	60116	14001.1
hsa-let-7a-3	35086	4549.92
hsa-let-7a-3	12722	4510.77
hsa-let-7a-3	126315	16329.7
hsa-let-7a-3	7733	5882.67
hsa-let-7a-3	111314	13788
hsa-let-7a-3	31060	13352.2
hsa-let-7a-3	41487	15232.3
hsa-let-7a-3	11137	4350.87
hsa-let-7a-3	75903	14999.4
hsa-let-7a-3	22535	8764.9
hsa-let-7a-3	28921	6253.09
hsa-let-7a-3	54361	9103.57
hsa-let-7a-3	96102	15101.5
hsa-let-7a-3	31633	9242.87
hsa-let-7a-3	25262	9134.27
hsa-let-7a-3	6754	3059.33
hsa-let-7a-3	93424	10803.9
hsa-let-7a-3	16042	7036.51
hsa-let-7a-3	32733	7429.62
hsa-let-7a-3	48664	7973.29
hsa-let-7a-3	44900	15229.8
hsa-let-7a-3	87524	10961.8
hsa-let-7a-3	49752	10899.8
hsa-let-7a-3	30162	4110.82
hsa-let-7a-3	83628	10554.9
hsa-let-7a-3	37386	6382.44
hsa-let-7a-3	27727	5610.64
hsa-let-7a-3	71624	12030.4
hsa-let-7a-3	95272	18576.8
hsa-let-7a-3	30077	9777.9
hsa-let-7a-3	44046	8092.92
hsa-let-7a-3	43829	10808.2
hsa-let-7a-3	36789	8727.92
hsa-let-7a-3	73343	10734.8
hsa-let-7a-3	38914	6307
hsa-let-7a-3	41290	16663.7
hsa-let-7a-3	163953	9247.24
hsa-let-7a-3	23675	2628.26
hsa-let-7a-3	95140	9754.35
hsa-let-7a-3	22158	9149.97
hsa-let-7a-3	28002	12104.7
hsa-let-7a-3	5900	9138.33
hsa-let-7a-3	59004	13913.7
hsa-let-7a-3	18872	5282.18
hsa-let-7a-3	48980	11412.1
hsa-let-7a-3	29682	7094.01
hsa-let-7a-3	57802	20949
hsa-let-7a-3	49092	8350.94
hsa-let-7a-3	22647	4046.7
hsa-let-7a-3	20629	7099.07
hsa-let-7a-3	4762	6659.79
hsa-let-7a-3	27582	5702.3
hsa-let-7a-3	21549	6031.21
hsa-let-7a-3	19766	3959.98
hsa-let-7a-3	20180	6518.03
hsa-let-7a-3	16502	5333.9
hsa-let-7a-3	46188	4944.34
hsa-let-7a-3	61250	16080.5
hsa-let-7a-3	104080	13974.4
hsa-let-7a-3	28693	11942.1
hsa-let-7a-3	25657	5288.36
hsa-let-7a-3	128580	24676.7
hsa-let-7a-3	73636	16373.2
hsa-let-7a-3	63936	11465.2
hsa-let-7a-3	9374	6228.23
hsa-let-7a-3	7729	6813.81
hsa-let-7a-3	23072	7604.07
hsa-let-7a-3	14221	9604.45
hsa-let-7a-3	29948	5329.72
hsa-let-7a-3	15307	9352.38
hsa-let-7a-3	20584	7961.92
hsa-let-7a-3	17288	5853.61
hsa-let-7a-3	16757	6914.4
hsa-let-7a-3	35170	4221.18
hsa-let-7a-3	118519	11063.3
hsa-let-7a-3	95889	9522.9
hsa-let-7a-3	25307	8047.54
hsa-let-7a-3	9532	10935
hsa-let-7a-3	58006	11294.6
hsa-let-7a-3	65380	14116.1
hsa-let-7a-3	23125	9046.06
hsa-let-7a-3	9220	7875.93
hsa-let-7a-3	72539	10145.6
hsa-let-7a-3	14756	8770.41
hsa-let-7a-3	6862	4018.43
hsa-let-7a-3	30492	5010.24
hsa-let-7a-3	29018	4342.52
hsa-let-7a-3	62634	10414.5
hsa-let-7a-3	48427	7685.47
hsa-let-7a-3	10163	7552.85
hsa-let-7a-3	103620	4834.06
hsa-let-7a-3	32125	8236.38
hsa-let-7a-3	35322	6361
hsa-let-7a-3	36128	9837.12
hsa-let-7a-3	23422	8622.65
hsa-let-7a-3	26759	4908.92
hsa-let-7a-3	86588	7970
hsa-let-7a-3	52292	8295.74
hsa-let-7a-3	17542	9904.89
hsa-let-7a-3	18033	8033.06
hsa-let-7a-3	22411	5669.87
hsa-let-7a-3	62032	9980.35
hsa-let-7a-3	9599	5895.94
hsa-let-7a-3	17837	13377.8
hsa-let-7a-3	43623	6674.07
hsa-let-7a-3	13494	6179.83
hsa-let-7a-3	179225	22549
hsa-let-7a-3	24463	6605.88
hsa-let-7a-3	50348	11494.3
hsa-let-7a-3	169888	42008.6
hsa-let-7a-3	68189	4465.14
hsa-let-7a-3	15292	6814.86
hsa-let-7a-3	12438	1738.23
hsa-let-7a-3	64652	17112.3
hsa-let-7a-3	12459	9173.31
hsa-let-7a-3	21500	7240.83
hsa-let-7a-3	42804	8086.68
hsa-let-7a-3	20102	7435.12
hsa-let-7a-3	38656	10849.7
hsa-let-7a-3	24032	6223.45
hsa-let-7a-3	5067	6887.65
hsa-let-7a-3	34380	5270.53
hsa-let-7a-3	76487	18324.9
hsa-let-7a-3	10178	8364.36
hsa-let-7a-3	23771	4608.1
hsa-let-7a-3	79356	8840
hsa-let-7a-3	44917	8283.87
hsa-let-7a-3	64078	10621.4
hsa-let-7a-3	11190	13690.5
hsa-let-7a-3	46055	15182.2
hsa-let-7a-3	58030	9082.73
hsa-let-7a-3	32939	5387.51
hsa-let-7a-3	93917	9778.02
hsa-let-7a-3	56860	9950.18
hsa-let-7a-3	31634	11632.7
hsa-let-7a-3	5742	6211.79
hsa-let-7a-3	14532	6428.42
hsa-let-7a-3	40937	6595.01
hsa-let-7a-3	6337	6194.44
hsa-let-7a-3	62044	17443.6
hsa-let-7a-3	74483	8971.13
hsa-let-7a-3	21557	10673.8
hsa-let-7a-3	134198	7591.53
hsa-let-7a-3	18267	1734.6
hsa-let-7a-3	49739	9199.92
hsa-let-7a-3	70825	9023.91
hsa-let-7a-3	3218	2684.07
hsa-let-7a-3	32671	7332.28
hsa-let-7a-3	7499	6207.15
hsa-let-7a-3	33287	5471.83
hsa-let-7a-3	34248	11444.3
hsa-let-7a-3	20668	3206.56
hsa-let-7a-3	60448	12041.9
hsa-let-7a-3	149022	9808.93
hsa-let-7a-3	33674	8339.2
hsa-let-7a-3	47981	11330.6
hsa-let-7a-3	74785	7006.56
hsa-let-7a-3	54779	8436.2
hsa-let-7a-3	78428	10224.9
hsa-let-7a-3	7512	11819.7
hsa-let-7a-3	23476	8755.71
hsa-let-7a-3	7716	6085.93
hsa-let-7a-3	60071	13193
hsa-let-7a-3	24603	13387.8
hsa-let-7a-3	97337	13044.5
hsa-let-7a-3	75952	10959.8
hsa-let-7a-3	35448	8579.21
hsa-let-7a-3	140292	7122.35
hsa-let-7a-3	36184	7887.05
hsa-let-7a-3	26443	8403.83
hsa-let-7a-3	11805	5651.37
hsa-let-7a-3	44351	7363.47
hsa-let-7a-3	12715	3156.95
hsa-let-7a-3	121931	20993.9
hsa-let-7a-3	22696	15072.2
hsa-let-7a-3	37756	9499.5
hsa-let-7a-3	73132	14910.6
hsa-let-7a-3	63473	14362.9
hsa-let-7a-3	30378	8218.47
hsa-let-7a-3	13627	3513.42
hsa-let-7a-3	20140	6320.88
hsa-let-7a-3	10832	7154.07
hsa-let-7a-3	70660	10937.3
hsa-let-7a-3	26400	4980.4
hsa-let-7a-3	19850	11522.5
hsa-let-7a-3	19160	4107.52
hsa-let-7a-3	80290	16469.1
hsa-let-7a-3	34457	7317.25
hsa-let-7a-3	2921	2865.58
hsa-let-7a-3	20258	6411.51
hsa-let-7a-3	35335	6654.3
hsa-let-7a-3	52923	9027.37
hsa-let-7a-3	58989	7730.74
hsa-let-7a-3	6448	2926.9
hsa-let-7a-3	24946	4809.66
hsa-let-7a-3	138303	9041.65
hsa-let-7a-3	14972	8810.37
hsa-let-7a-3	20481	5874.93
hsa-let-7a-3	14856	8939.31
hsa-let-7a-3	20578	8645.51
hsa-let-7a-3	14262	11165
hsa-let-7a-3	45061	7080.2
hsa-let-7a-3	11438	4989.71
hsa-let-7a-3	36150	12978.9
hsa-let-7a-3	78189	17551.1
hsa-let-7a-3	24085	3867.4
hsa-let-7a-3	26363	7024.05
hsa-let-7a-3	7382	10828
hsa-let-7a-3	38758	7803.44
hsa-let-7a-3	46516	11501.7
hsa-let-7a-3	5259	4508.35
hsa-let-7a-3	21591	6466.71
hsa-let-7a-3	51285	13072.8
hsa-let-7a-3	9176	6332.98
hsa-let-7a-3	32469	6770.6
hsa-let-7a-3	9182	6874.08
hsa-let-7a-3	9501	8333.06
hsa-let-7a-3	11083	2043.53
hsa-let-7a-3	44770	39506
hsa-let-7a-3	76332	10982.7
hsa-let-7a-3	81595	9903.48
hsa-let-7a-3	9732	7485.66
hsa-let-7a-3	90694	13223.7
hsa-let-7a-3	78721	8665.5
hsa-let-7a-3	55524	12882.1
hsa-let-7a-3	38707	8962.26
hsa-let-7a-3	45012	8000.85
hsa-let-7a-3	24337	5169.56
hsa-let-7a-3	43657	10014
hsa-let-7a-3	16473	3425.25
hsa-let-7a-3	117557	13881.3
hsa-let-7a-3	19739	7773.93
hsa-let-7a-3	10764	7188.01
hsa-let-7a-3	6425	7151.59
hsa-let-7a-3	89399	22256.2
hsa-let-7a-3	10745	7083.65
hsa-let-7a-3	74004	11978.1
hsa-let-7a-3	67940	14929.3
hsa-let-7a-3	68378	7812.14
hsa-let-7a-3	44161	7117.58
hsa-let-7a-3	94872	12986
hsa-let-7a-3	21211	3778.81
hsa-let-7a-3	19885	6906.14
hsa-let-7a-3	45614	6884.95
hsa-let-7a-3	34317	7599.62
hsa-let-7a-3	8496	6207.2
hsa-let-7a-3	54799	10441.4
hsa-let-7a-3	41173	11305.1
hsa-let-7a-3	41334	10804.2
hsa-let-7a-3	19339	10656.4
hsa-let-7a-3	52355	7787.01
hsa-let-7a-3	98392	13330.3
hsa-let-7a-3	51115	15902.3
hsa-let-7a-3	6731	8222.25
hsa-let-7a-3	10382	6160.66
hsa-let-7a-3	11261	8383.69
hsa-let-7a-3	42130	10007.2
hsa-let-7a-3	8251	7238.39
hsa-let-7a-3	51808	8858.06
hsa-let-7a-3	3509	1123.51
hsa-let-7a-3	14304	4857.5
hsa-let-7a-3	52223	14043
hsa-let-7a-3	55249	12854.4
hsa-let-7a-3	41285	6182.58
hsa-let-7a-3	83006	9123.21
hsa-let-7a-3	27152	7289.12
hsa-let-7a-3	84694	14567.3
hsa-let-7a-3	49263	8217.87
hsa-let-7a-3	26366	10062.4
hsa-let-7a-3	21483	6337.33
hsa-let-7a-3	28348	3740.88
hsa-let-7a-3	8911	5003.04
hsa-let-7a-3	68683	13781.4
hsa-let-7a-3	67429	9920.71
hsa-let-7a-3	19565	9102.69
hsa-let-7a-3	8892	5336.62
hsa-let-7a-3	22397	2828.27
hsa-let-7a-3	71135	15953
hsa-let-7a-3	20944	10614
hsa-let-7a-3	61285	17322.3
hsa-let-7a-3	111770	28125.6
hsa-let-7a-3	11385	5144.51
hsa-let-7a-3	9322	6196.19
hsa-let-7a-3	49102	8378.67
hsa-let-7a-3	6125	6549.35
hsa-let-7a-3	20445	13190.9
hsa-let-7a-3	69229	8181.59
hsa-let-7a-3	14383	5243.8
hsa-let-7a-3	26526	6886.48
hsa-let-7a-3	95646	20206.6
hsa-let-7a-3	42135	10571.5
hsa-let-7a-3	11944	5606.87
hsa-let-7a-3	93031	9291.76
hsa-let-7a-3	25244	3492.85
hsa-let-7a-3	48797	13978.9
hsa-let-7a-3	33505	9026.64
hsa-let-7a-3	50428	13087.7
hsa-let-7a-3	74665	11862
hsa-let-7a-3	13891	7826.25
hsa-let-7a-3	77659	8157.79
hsa-let-7a-3	15922	7309.56
hsa-let-7a-3	32705	11156.6
hsa-let-7a-3	52624	9192.67
hsa-let-7a-3	38350	9338.56
hsa-let-7a-3	22226	12013.4
hsa-let-7a-3	33278	8758.26
hsa-let-7a-3	75927	16824.3
hsa-let-7a-3	13124	5527.45
hsa-let-7a-3	28031	7777.06
hsa-let-7a-3	56895	10779.6
hsa-let-7a-3	145072	10772.8
hsa-let-7a-3	60071	5341.78
hsa-let-7a-3	47762	10307.2
hsa-let-7a-3	82387	14242.2
hsa-let-7a-3	36372	4364.85
hsa-let-7a-3	5997	5718.05
hsa-let-7a-3	7762	7309.51
hsa-let-7a-3	80051	14005.1
hsa-let-7a-3	202316	14356.6
hsa-let-7a-3	4547	3755.92
hsa-let-7a-3	28622	3908.18
hsa-let-7a-3	26267	5584.06
hsa-let-7a-3	209141	25998.4
hsa-let-7a-3	123372	10513.3
hsa-let-7a-3	14699	6458.93
hsa-let-7a-3	36389	7182.42
hsa-let-7a-3	4169	4751.61
hsa-let-7a-3	29853	9550.01
hsa-let-7a-3	5300	2926.74
hsa-let-7a-3	72772	13974.1
hsa-let-7a-3	12440	4366.34
hsa-let-7a-3	48898	17613
hsa-let-7a-3	143634	7477.63
hsa-let-7a-3	31313	7972.84
hsa-let-7a-3	7815	8232.91
hsa-let-7a-3	2793	2599.86
hsa-let-7a-3	9153	12068.4
hsa-let-7a-3	62000	14489
hsa-let-7a-3	40755	9561.12
hsa-let-7a-3	50350	11732.3
hsa-let-7a-3	13140	8217.54
hsa-let-7a-3	20929	7429.44
