# Supplementary material for: Post-transcriptional control drives Aurora kinase A expression in human cancers
Source: PLoS One. 2024 Nov 11;19(11):e0310625. doi: 10.1371/journal.pone.0310625 (PMC11554201; doi:10.1371/journal.pone.0310625)
Supplement: S1 Data — (ZIP) [file pone.0310625.s006.zip › S1_Data/processed datasets_hsa-let-7a/TCGA-BRCA/Solid Tissue Normal.xls]

## Sheet: Solid Tissue Normal
miRNA_ID	read_count	reads_per_million_miRNA_mapped
hsa-let-7a-1	9451	6384.88
hsa-let-7a-1	20084	6922.93
hsa-let-7a-1	44621	7976.92
hsa-let-7a-1	21864	15436.4
hsa-let-7a-1	37494	22416
hsa-let-7a-1	25590	9063.54
hsa-let-7a-1	65698	6980.42
hsa-let-7a-1	30254	8810.3
hsa-let-7a-1	20463	10166.2
hsa-let-7a-1	191274	18166.3
hsa-let-7a-1	66863	23219.6
hsa-let-7a-1	27216	12705.4
hsa-let-7a-1	26054	9848.48
hsa-let-7a-1	37051	6978.31
hsa-let-7a-1	25385	14207.3
hsa-let-7a-1	35570	12976.6
hsa-let-7a-1	21618	10057.6
hsa-let-7a-1	39738	12843.4
hsa-let-7a-1	37370	20248.3
hsa-let-7a-1	30679	10897.7
hsa-let-7a-1	15784	8729.13
hsa-let-7a-1	32803	9626.08
hsa-let-7a-1	15563	8362.6
hsa-let-7a-1	46234	18046.5
hsa-let-7a-1	53481	16595.4
hsa-let-7a-1	36349	12251.3
hsa-let-7a-1	54257	19110.7
hsa-let-7a-1	10872	7649.45
hsa-let-7a-1	139569	31957.1
hsa-let-7a-1	48377	12193.1
hsa-let-7a-1	39346	12087.7
hsa-let-7a-1	32214	11326
hsa-let-7a-1	23142	5860.01
hsa-let-7a-1	26331	12444.2
hsa-let-7a-1	44964	7803.92
hsa-let-7a-1	28228	15679
hsa-let-7a-1	78303	22873.4
hsa-let-7a-1	19325	13400.1
hsa-let-7a-1	65817	16260.3
hsa-let-7a-1	28287	14886.2
hsa-let-7a-1	45213	11491.8
hsa-let-7a-1	43565	13614
hsa-let-7a-1	78542	24340.5
hsa-let-7a-1	43068	19903.8
hsa-let-7a-1	14062	8977.23
hsa-let-7a-1	7454	4228.94
hsa-let-7a-1	18225	8755.48
hsa-let-7a-1	19719	10919.7
hsa-let-7a-1	25312	15187.7
hsa-let-7a-1	27032	18562.4
hsa-let-7a-1	29908	11044.1
hsa-let-7a-1	13089	6660.86
hsa-let-7a-1	39786	9515.24
hsa-let-7a-1	12998	6925.16
hsa-let-7a-1	26134	11606.1
hsa-let-7a-1	13371	11377.1
hsa-let-7a-1	85734	25132.6
hsa-let-7a-1	72056	14228.2
hsa-let-7a-1	39294	7787.04
hsa-let-7a-1	93179	23175.3
hsa-let-7a-1	67039	18932.6
hsa-let-7a-1	35627	15284.2
hsa-let-7a-1	39014	16784.9
hsa-let-7a-1	37043	25911.8
hsa-let-7a-1	38313	11575.5
hsa-let-7a-1	15553	11420.7
hsa-let-7a-1	11475	5431.66
hsa-let-7a-1	32196	11136.4
hsa-let-7a-1	22571	12376.9
hsa-let-7a-1	24491	9337.04
hsa-let-7a-1	37081	9500.48
hsa-let-7a-1	76208	10308.4
hsa-let-7a-1	52249	9222.31
hsa-let-7a-1	43632	13603.6
hsa-let-7a-1	24518	8851.31
hsa-let-7a-1	56184	14546.1
hsa-let-7a-1	15763	8577.23
hsa-let-7a-1	22270	8814.47
hsa-let-7a-1	189530	19174.8
hsa-let-7a-1	54834	17334.7
hsa-let-7a-1	21033	9073.39
hsa-let-7a-1	34853	16455.8
hsa-let-7a-1	17549	9332.47
hsa-let-7a-1	10346	11778.1
hsa-let-7a-1	30378	11965.8
hsa-let-7a-1	31221	10903.4
hsa-let-7a-1	64506	24869.2
hsa-let-7a-1	125342	19682.6
hsa-let-7a-1	38767	17802.1
hsa-let-7a-1	30777	12968
hsa-let-7a-1	24594	5470.59
hsa-let-7a-1	19575	8456.33
hsa-let-7a-1	12647	10099.2
hsa-let-7a-1	49551	19591.8
hsa-let-7a-1	26449	10471.4
hsa-let-7a-1	161088	13844.7
hsa-let-7a-1	101505	10206.4
hsa-let-7a-1	14009	10657.2
hsa-let-7a-1	67245	19341.3
hsa-let-7a-1	28515	12234
hsa-let-7a-1	33307	10385.4
hsa-let-7a-1	52998	13093.7
hsa-let-7a-2	9807	6625.39
hsa-let-7a-2	19866	6847.79
hsa-let-7a-2	43984	7863.05
hsa-let-7a-2	22159	15644.7
hsa-let-7a-2	37466	22399.3
hsa-let-7a-2	25328	8970.75
hsa-let-7a-2	65634	6973.62
hsa-let-7a-2	30222	8800.98
hsa-let-7a-2	20814	10340.6
hsa-let-7a-2	191546	18192.2
hsa-let-7a-2	67120	23308.8
hsa-let-7a-2	27127	12663.9
hsa-let-7a-2	26018	9834.87
hsa-let-7a-2	37154	6997.71
hsa-let-7a-2	25681	14373
hsa-let-7a-2	35437	12928.1
hsa-let-7a-2	21413	9962.23
hsa-let-7a-2	39881	12889.6
hsa-let-7a-2	37455	20294.3
hsa-let-7a-2	30438	10812.1
hsa-let-7a-2	15776	8724.71
hsa-let-7a-2	32831	9634.3
hsa-let-7a-2	15438	8295.43
hsa-let-7a-2	46323	18081.3
hsa-let-7a-2	52936	16426.3
hsa-let-7a-2	36384	12263.1
hsa-let-7a-2	54744	19282.2
hsa-let-7a-2	10867	7645.94
hsa-let-7a-2	139951	32044.6
hsa-let-7a-2	48221	12153.8
hsa-let-7a-2	39784	12222.3
hsa-let-7a-2	32014	11255.7
hsa-let-7a-2	23249	5887.1
hsa-let-7a-2	26347	12451.8
hsa-let-7a-2	44846	7783.44
hsa-let-7a-2	27666	15366.9
hsa-let-7a-2	78341	22884.5
hsa-let-7a-2	19249	13347.4
hsa-let-7a-2	65745	16242.5
hsa-let-7a-2	28559	15029.4
hsa-let-7a-2	44502	11311.1
hsa-let-7a-2	43403	13563.4
hsa-let-7a-2	78010	24175.7
hsa-let-7a-2	43312	20016.6
hsa-let-7a-2	13842	8836.78
hsa-let-7a-2	7419	4209.08
hsa-let-7a-2	18160	8724.26
hsa-let-7a-2	19916	11028.8
hsa-let-7a-2	25164	15098.9
hsa-let-7a-2	26846	18434.7
hsa-let-7a-2	29774	10994.6
hsa-let-7a-2	13196	6715.31
hsa-let-7a-2	39579	9465.73
hsa-let-7a-2	12965	6907.58
hsa-let-7a-2	26279	11670.5
hsa-let-7a-2	13341	11351.6
hsa-let-7a-2	85926	25188.9
hsa-let-7a-2	71735	14164.8
hsa-let-7a-2	39190	7766.43
hsa-let-7a-2	92741	23066.3
hsa-let-7a-2	67213	18981.8
hsa-let-7a-2	35519	15237.9
hsa-let-7a-2	39029	16791.3
hsa-let-7a-2	36804	25744.6
hsa-let-7a-2	38717	11697.6
hsa-let-7a-2	15735	11554.3
hsa-let-7a-2	11296	5346.93
hsa-let-7a-2	32334	11184.1
hsa-let-7a-2	22608	12397.1
hsa-let-7a-2	24521	9348.47
hsa-let-7a-2	36652	9390.57
hsa-let-7a-2	75802	10253.5
hsa-let-7a-2	52081	9192.66
hsa-let-7a-2	43720	13631
hsa-let-7a-2	24793	8950.59
hsa-let-7a-2	56362	14592.1
hsa-let-7a-2	15856	8627.84
hsa-let-7a-2	22205	8788.74
hsa-let-7a-2	189173	19138.6
hsa-let-7a-2	55455	17531.1
hsa-let-7a-2	21031	9072.53
hsa-let-7a-2	34687	16377.4
hsa-let-7a-2	17744	9436.17
hsa-let-7a-2	10444	11889.6
hsa-let-7a-2	30540	12029.6
hsa-let-7a-2	31207	10898.5
hsa-let-7a-2	64544	24883.9
hsa-let-7a-2	125945	19777.3
hsa-let-7a-2	39198	18000
hsa-let-7a-2	30857	13001.7
hsa-let-7a-2	24713	5497.05
hsa-let-7a-2	19294	8334.94
hsa-let-7a-2	12637	10091.3
hsa-let-7a-2	49857	19712.8
hsa-let-7a-2	26129	10344.7
hsa-let-7a-2	160250	13772.7
hsa-let-7a-2	101355	10191.3
hsa-let-7a-2	13950	10612.3
hsa-let-7a-2	67233	19337.9
hsa-let-7a-2	28825	12367
hsa-let-7a-2	33150	10336.5
hsa-let-7a-2	53108	13120.9
hsa-let-7a-3	9680	6539.59
hsa-let-7a-3	20088	6924.31
hsa-let-7a-3	44870	8021.44
hsa-let-7a-3	22053	15569.9
hsa-let-7a-3	37675	22524.3
hsa-let-7a-3	25521	9039.1
hsa-let-7a-3	66033	7016.01
hsa-let-7a-3	30002	8736.91
hsa-let-7a-3	20808	10337.6
hsa-let-7a-3	192134	18248
hsa-let-7a-3	67382	23399.8
hsa-let-7a-3	27257	12724.6
hsa-let-7a-3	26062	9851.5
hsa-let-7a-3	37572	7076.43
hsa-let-7a-3	25395	14212.9
hsa-let-7a-3	35726	13033.6
hsa-let-7a-3	21816	10149.7
hsa-let-7a-3	40111	12964
hsa-let-7a-3	37724	20440.1
hsa-let-7a-3	30952	10994.7
hsa-let-7a-3	15781	8727.47
hsa-let-7a-3	32717	9600.85
hsa-let-7a-3	15581	8372.27
hsa-let-7a-3	45914	17921.6
hsa-let-7a-3	54124	16794.9
hsa-let-7a-3	36816	12408.7
hsa-let-7a-3	55130	19418.2
hsa-let-7a-3	10783	7586.83
hsa-let-7a-3	139472	31934.9
hsa-let-7a-3	48315	12177.5
hsa-let-7a-3	39398	12103.7
hsa-let-7a-3	32448	11408.3
hsa-let-7a-3	23884	6047.9
hsa-let-7a-3	26411	12482
hsa-let-7a-3	45555	7906.49
hsa-let-7a-3	28177	15650.7
hsa-let-7a-3	78382	22896.4
hsa-let-7a-3	19611	13598.4
hsa-let-7a-3	65547	16193.6
hsa-let-7a-3	28278	14881.5
hsa-let-7a-3	45191	11486.2
hsa-let-7a-3	44242	13825.6
hsa-let-7a-3	79160	24532.1
hsa-let-7a-3	43301	20011.5
hsa-let-7a-3	14190	9058.95
hsa-let-7a-3	7784	4416.16
hsa-let-7a-3	18287	8785.27
hsa-let-7a-3	20184	11177.2
hsa-let-7a-3	25199	15119.9
hsa-let-7a-3	27388	18806.9
hsa-let-7a-3	30292	11185.9
hsa-let-7a-3	13127	6680.2
hsa-let-7a-3	39988	9563.55
hsa-let-7a-3	13347	7111.11
hsa-let-7a-3	26431	11738
hsa-let-7a-3	13395	11397.5
hsa-let-7a-3	86135	25250.2
hsa-let-7a-3	72724	14360.1
hsa-let-7a-3	39332	7794.57
hsa-let-7a-3	92957	23120
hsa-let-7a-3	67055	18937.1
hsa-let-7a-3	35391	15183
hsa-let-7a-3	39326	16919.1
hsa-let-7a-3	37159	25992.9
hsa-let-7a-3	38862	11741.4
hsa-let-7a-3	15771	11580.7
hsa-let-7a-3	11420	5405.63
hsa-let-7a-3	32631	11286.8
hsa-let-7a-3	22614	12400.4
hsa-let-7a-3	24511	9344.66
hsa-let-7a-3	37056	9494.08
hsa-let-7a-3	75980	10277.5
hsa-let-7a-3	51933	9166.54
hsa-let-7a-3	43806	13657.9
hsa-let-7a-3	25155	9081.28
hsa-let-7a-3	56398	14601.5
hsa-let-7a-3	15922	8663.75
hsa-let-7a-3	22506	8907.88
hsa-let-7a-3	189776	19199.7
hsa-let-7a-3	55384	17508.6
hsa-let-7a-3	21380	9223.08
hsa-let-7a-3	34836	16447.8
hsa-let-7a-3	17865	9500.52
hsa-let-7a-3	10561	12022.8
hsa-let-7a-3	30497	12012.6
hsa-let-7a-3	31194	10894
hsa-let-7a-3	64353	24810.2
hsa-let-7a-3	126049	19793.6
hsa-let-7a-3	39525	18150.1
hsa-let-7a-3	31042	13079.6
hsa-let-7a-3	25111	5585.58
hsa-let-7a-3	19574	8455.9
hsa-let-7a-3	12788	10211.8
hsa-let-7a-3	50391	19923.9
hsa-let-7a-3	26377	10442.9
hsa-let-7a-3	161363	13868.4
hsa-let-7a-3	101312	10187
hsa-let-7a-3	14097	10724.2
hsa-let-7a-3	67068	19290.4
hsa-let-7a-3	28729	12325.8
hsa-let-7a-3	33667	10497.7
hsa-let-7a-3	53603	13243.2
