# Supplementary material for: Post-transcriptional control drives Aurora kinase A expression in human cancers
Source: PLoS One. 2024 Nov 11;19(11):e0310625. doi: 10.1371/journal.pone.0310625 (PMC11554201; doi:10.1371/journal.pone.0310625)
Supplement: S1 Data — (ZIP) [file pone.0310625.s006.zip › S1_Data/processed datasets_hsa-let-7a/TCGA-BRCA/Primary Tumors.xls]

## Sheet: Primary Tumor
miRNA_ID	read_count	reads_per_million_miRNA_mapped
hsa-let-7a-1	8696	6540.4
hsa-let-7a-1	26447	6982.73
hsa-let-7a-1	24190	7884.69
hsa-let-7a-1	10478	7419.09
hsa-let-7a-1	120816	28894.7
hsa-let-7a-1	28408	3690.11
hsa-let-7a-1	60675	15830.8
hsa-let-7a-1	74032	16688.1
hsa-let-7a-1	27985	9419.73
hsa-let-7a-1	87393	21990.6
hsa-let-7a-1	18170	7314.36
hsa-let-7a-1	3952	2695.46
hsa-let-7a-1	16114	6814.25
hsa-let-7a-1	7325	3511.4
hsa-let-7a-1	25604	11282.1
hsa-let-7a-1	85341	8677.6
hsa-let-7a-1	5641	6743.31
hsa-let-7a-1	12370	7413.52
hsa-let-7a-1	4191	5168.48
hsa-let-7a-1	13308	5801.1
hsa-let-7a-1	15046	5010.21
hsa-let-7a-1	47938	9638.93
hsa-let-7a-1	29346	7838.15
hsa-let-7a-1	16898	8069.33
hsa-let-7a-1	64239	9630.92
hsa-let-7a-1	20053	11101.7
hsa-let-7a-1	87353	11155
hsa-let-7a-1	15203	11718.5
hsa-let-7a-1	137365	15630
hsa-let-7a-1	77280	6636.32
hsa-let-7a-1	151790	11454.3
hsa-let-7a-1	25689	15421
hsa-let-7a-1	258711	35150.3
hsa-let-7a-1	27623	7050.25
hsa-let-7a-1	13395	7673.11
hsa-let-7a-1	39668	7702.08
hsa-let-7a-1	69612	13555.8
hsa-let-7a-1	27011	9795.46
hsa-let-7a-1	22199	7855.83
hsa-let-7a-1	40357	8521.24
hsa-let-7a-1	24003	8881.3
hsa-let-7a-1	25937	6096.98
hsa-let-7a-1	15132	8940.49
hsa-let-7a-1	7658	5459.76
hsa-let-7a-1	17752	7772.65
hsa-let-7a-1	6569	5425.05
hsa-let-7a-1	67175	12624.4
hsa-let-7a-1	31800	5913
hsa-let-7a-1	3927	4538.05
hsa-let-7a-1	35146	13941.6
hsa-let-7a-1	27716	11406.6
hsa-let-7a-1	18263	6043.94
hsa-let-7a-1	57158	24453.8
hsa-let-7a-1	34141	12282.2
hsa-let-7a-1	92525	13816.6
hsa-let-7a-1	11668	4742.04
hsa-let-7a-1	12675	9034.29
hsa-let-7a-1	126841	16334.3
hsa-let-7a-1	217567	15893.4
hsa-let-7a-1	7554	4867.36
hsa-let-7a-1	11712	4884.3
hsa-let-7a-1	11106	7135.58
hsa-let-7a-1	57213	9550.95
hsa-let-7a-1	52329	14709.2
hsa-let-7a-1	86971	12402.7
hsa-let-7a-1	17765	7538.43
hsa-let-7a-1	15217	6421.4
hsa-let-7a-1	9351	7848.24
hsa-let-7a-1	12379	6537.9
hsa-let-7a-1	9537	9218.84
hsa-let-7a-1	41397	15444.3
hsa-let-7a-1	78331	13575.7
hsa-let-7a-1	33947	22754
hsa-let-7a-1	40520	7824.09
hsa-let-7a-1	17945	5137.08
hsa-let-7a-1	30402	15235.4
hsa-let-7a-1	12224	5962.33
hsa-let-7a-1	15103	4481.58
hsa-let-7a-1	43468	7701.04
hsa-let-7a-1	105663	14133.4
hsa-let-7a-1	47328	8183.51
hsa-let-7a-1	137427	12114.4
hsa-let-7a-1	45328	16684.3
hsa-let-7a-1	60288	7276.8
hsa-let-7a-1	11371	4939.41
hsa-let-7a-1	85044	11921.6
hsa-let-7a-1	55809	6540.2
hsa-let-7a-1	34276	7556.17
hsa-let-7a-1	97727	15405.8
hsa-let-7a-1	85200	15685.1
hsa-let-7a-1	51958	7056.25
hsa-let-7a-1	154529	25870.1
hsa-let-7a-1	52893	10764.4
hsa-let-7a-1	19162	10880.4
hsa-let-7a-1	27227	9208.66
hsa-let-7a-1	6453	6107.15
hsa-let-7a-1	25301	9384.86
hsa-let-7a-1	10040	8513.76
hsa-let-7a-1	7314	7854.33
hsa-let-7a-1	7851	7371.35
hsa-let-7a-1	36872	15506.2
hsa-let-7a-1	92484	13504.4
hsa-let-7a-1	15370	10188.6
hsa-let-7a-1	11297	7354.29
hsa-let-7a-1	35516	6492.16
hsa-let-7a-1	22290	8119.66
hsa-let-7a-1	18707	8818.1
hsa-let-7a-1	10110	5272.61
hsa-let-7a-1	17160	4348.46
hsa-let-7a-1	30399	5441.31
hsa-let-7a-1	17240	11232.6
hsa-let-7a-1	11583	2139.45
hsa-let-7a-1	14088	12019.6
hsa-let-7a-1	9030	5998.71
hsa-let-7a-1	27072	13992.9
hsa-let-7a-1	105434	11039.9
hsa-let-7a-1	10921	4745.63
hsa-let-7a-1	40876	23500.2
hsa-let-7a-1	66099	16731.8
hsa-let-7a-1	8932	4062.72
hsa-let-7a-1	6618	5988.72
hsa-let-7a-1	59414	16841.5
hsa-let-7a-1	5332	8612.21
hsa-let-7a-1	14050	8226.5
hsa-let-7a-1	48228	7391.78
hsa-let-7a-1	25420	7585.13
hsa-let-7a-1	10498	5366.98
hsa-let-7a-1	62418	19319.5
hsa-let-7a-1	21215	7704.87
hsa-let-7a-1	93342	14569.9
hsa-let-7a-1	20451	3994.95
hsa-let-7a-1	12584	12346.6
hsa-let-7a-1	68782	17058.7
hsa-let-7a-1	65359	10298.3
hsa-let-7a-1	12204	6530.39
hsa-let-7a-1	4915	4591.41
hsa-let-7a-1	30726	12540
hsa-let-7a-1	35314	8422.5
hsa-let-7a-1	22876	10922
hsa-let-7a-1	23507	7800.1
hsa-let-7a-1	6626	7515.93
hsa-let-7a-1	40998	5421.45
hsa-let-7a-1	43863	23563.3
hsa-let-7a-1	36573	14664.8
hsa-let-7a-1	29594	10905
hsa-let-7a-1	5753	3679.33
hsa-let-7a-1	21738	13810.4
hsa-let-7a-1	20308	10576.1
hsa-let-7a-1	13250	6571.01
hsa-let-7a-1	13668	5249.29
hsa-let-7a-1	93945	24987.5
hsa-let-7a-1	23906	10041.7
hsa-let-7a-1	17258	6015.45
hsa-let-7a-1	50168	15060.7
hsa-let-7a-1	27652	10516.1
hsa-let-7a-1	14345	10206.9
hsa-let-7a-1	26647	8325.66
hsa-let-7a-1	8824	3633.29
hsa-let-7a-1	71494	16416.9
hsa-let-7a-1	17492	7559.21
hsa-let-7a-1	12482	11732.3
hsa-let-7a-1	9584	7516.86
hsa-let-7a-1	36086	10488.8
hsa-let-7a-1	16814	7320.79
hsa-let-7a-1	15575	8619.48
hsa-let-7a-1	26569	6074.78
hsa-let-7a-1	21022	19529.1
hsa-let-7a-1	89095	13135.1
hsa-let-7a-1	80750	7782.86
hsa-let-7a-1	21676	7819.51
hsa-let-7a-1	5281	5169.61
hsa-let-7a-1	27211	8545.9
hsa-let-7a-1	181726	13332.5
hsa-let-7a-1	48408	20278.4
hsa-let-7a-1	14876	7584.7
hsa-let-7a-1	28483	11262.7
hsa-let-7a-1	174726	17763.3
hsa-let-7a-1	37461	18893
hsa-let-7a-1	11649	5443.51
hsa-let-7a-1	7974	3646.14
hsa-let-7a-1	5807	5078.47
hsa-let-7a-1	29623	12678.9
hsa-let-7a-1	13792	9423.93
hsa-let-7a-1	23638	9381.91
hsa-let-7a-1	28617	6703.69
hsa-let-7a-1	31941	5732.28
hsa-let-7a-1	4077	4747.47
hsa-let-7a-1	46404	17679.6
hsa-let-7a-1	75012	16504.9
hsa-let-7a-1	16599	8812.31
hsa-let-7a-1	13746	7278
hsa-let-7a-1	48865	9543.45
hsa-let-7a-1	38052	16731.6
hsa-let-7a-1	77346	17387.9
hsa-let-7a-1	232684	31638.7
hsa-let-7a-1	4951	5655.87
hsa-let-7a-1	16533	9659.48
hsa-let-7a-1	14986	13067
hsa-let-7a-1	13921	11646.5
hsa-let-7a-1	6313	6589.55
hsa-let-7a-1	32095	9764.55
hsa-let-7a-1	196898	28953.9
hsa-let-7a-1	18644	6894.53
hsa-let-7a-1	9080	5179.6
hsa-let-7a-1	92893	14476.2
hsa-let-7a-1	39580	19787.4
hsa-let-7a-1	35103	16569.4
hsa-let-7a-1	3499	4054.18
hsa-let-7a-1	9495	6791.63
hsa-let-7a-1	36393	9884
hsa-let-7a-1	25552	21161.5
hsa-let-7a-1	23759	7242.24
hsa-let-7a-1	17221	14105.7
hsa-let-7a-1	3719	3557.38
hsa-let-7a-1	44406	8153.24
hsa-let-7a-1	26448	14109.5
hsa-let-7a-1	6589	5926.19
hsa-let-7a-1	94115	15786.2
hsa-let-7a-1	40279	16992.3
hsa-let-7a-1	17016	9524.39
hsa-let-7a-1	6280	5465.93
hsa-let-7a-1	149638	15611.2
hsa-let-7a-1	32273	5756.85
hsa-let-7a-1	51365	10256
hsa-let-7a-1	8940	4581.81
hsa-let-7a-1	105002	16609.4
hsa-let-7a-1	23431	7213.29
hsa-let-7a-1	27023	12327.5
hsa-let-7a-1	34887	6903.16
hsa-let-7a-1	83721	14576.3
hsa-let-7a-1	30324	5758.78
hsa-let-7a-1	5082	3020.85
hsa-let-7a-1	28835	18598.7
hsa-let-7a-1	115462	11702.3
hsa-let-7a-1	16998	5689.07
hsa-let-7a-1	25612	9900.02
hsa-let-7a-1	39154	22478.5
hsa-let-7a-1	105295	17239.7
hsa-let-7a-1	51259	16344.5
hsa-let-7a-1	39174	12813.5
hsa-let-7a-1	44651	12103.5
hsa-let-7a-1	98487	20014.2
hsa-let-7a-1	51580	19421.9
hsa-let-7a-1	244826	31292.6
hsa-let-7a-1	47399	9713.69
hsa-let-7a-1	57501	15926.8
hsa-let-7a-1	26420	11121.1
hsa-let-7a-1	31339	19538
hsa-let-7a-1	13720	12849.9
hsa-let-7a-1	96367	12393.9
hsa-let-7a-1	68118	13963.3
hsa-let-7a-1	9308	4282.76
hsa-let-7a-1	99971	14043.8
hsa-let-7a-1	49331	24311.1
hsa-let-7a-1	37711	11857.3
hsa-let-7a-1	100125	15804.4
hsa-let-7a-1	12566	5691.7
hsa-let-7a-1	54777	12606.6
hsa-let-7a-1	24911	14045.9
hsa-let-7a-1	25752	14101.2
hsa-let-7a-1	25678	11260.6
hsa-let-7a-1	32557	17526.6
hsa-let-7a-1	183342	21305.2
hsa-let-7a-1	29140	10009.4
hsa-let-7a-1	15406	10579.7
hsa-let-7a-1	29347	10773.3
hsa-let-7a-1	17185	12107.7
hsa-let-7a-1	9647	5734.59
hsa-let-7a-1	44822	5767.74
hsa-let-7a-1	37232	6408.7
hsa-let-7a-1	8749	5248.73
hsa-let-7a-1	8275	5791.78
hsa-let-7a-1	21425	4520.13
hsa-let-7a-1	36830	5450.65
hsa-let-7a-1	17109	8452.28
hsa-let-7a-1	42711	11150.9
hsa-let-7a-1	10429	5661.92
hsa-let-7a-1	28645	6356.95
hsa-let-7a-1	32862	22455.2
hsa-let-7a-1	16526	7360.46
hsa-let-7a-1	137855	32765.7
hsa-let-7a-1	83655	16538.8
hsa-let-7a-1	9611	5356.5
hsa-let-7a-1	52803	9285.16
hsa-let-7a-1	32633	11601.9
hsa-let-7a-1	10850	6533.47
hsa-let-7a-1	36346	6279.3
hsa-let-7a-1	87185	17576.4
hsa-let-7a-1	17176	9361.84
hsa-let-7a-1	35406	5972.34
hsa-let-7a-1	36339	14479.1
hsa-let-7a-1	5910	6342.31
hsa-let-7a-1	33327	10170.1
hsa-let-7a-1	50034	9874.4
hsa-let-7a-1	21831	5602.14
hsa-let-7a-1	98705	17093.5
hsa-let-7a-1	10028	6605.01
hsa-let-7a-1	39021	10068.7
hsa-let-7a-1	36453	7403.68
hsa-let-7a-1	22419	12530.7
hsa-let-7a-1	56348	16992.7
hsa-let-7a-1	18310	9067.31
hsa-let-7a-1	33683	8785.62
hsa-let-7a-1	57436	12215.1
hsa-let-7a-1	39649	8182.27
hsa-let-7a-1	16472	6039.33
hsa-let-7a-1	41243	11605
hsa-let-7a-1	40808	13679.2
hsa-let-7a-1	205832	9890.89
hsa-let-7a-1	17842	7677.46
hsa-let-7a-1	46856	16407.8
hsa-let-7a-1	25379	6875.77
hsa-let-7a-1	40393	6558.68
hsa-let-7a-1	15248	7822.4
hsa-let-7a-1	117715	10006.2
hsa-let-7a-1	82269	14740.1
hsa-let-7a-1	11309	6334.96
hsa-let-7a-1	11420	7486
hsa-let-7a-1	19524	13385.7
hsa-let-7a-1	41808	21036.5
hsa-let-7a-1	11119	9560.88
hsa-let-7a-1	9121	3182.05
hsa-let-7a-1	122355	36708.4
hsa-let-7a-1	41946	10263.7
hsa-let-7a-1	47974	17041.9
hsa-let-7a-1	16220	7567.82
hsa-let-7a-1	47522	8447.75
hsa-let-7a-1	28635	7677.7
hsa-let-7a-1	17284	7078.29
hsa-let-7a-1	13117	5860.63
hsa-let-7a-1	6467	8047.52
hsa-let-7a-1	6875	6400.08
hsa-let-7a-1	24553	7176.95
hsa-let-7a-1	139274	10629.8
hsa-let-7a-1	26361	5977.78
hsa-let-7a-1	34620	10946.6
hsa-let-7a-1	17838	5311.75
hsa-let-7a-1	176947	10626.4
hsa-let-7a-1	48741	7597.13
hsa-let-7a-1	26171	11568.2
hsa-let-7a-1	91316	32002.5
hsa-let-7a-1	57198	10887.5
hsa-let-7a-1	12605	6405.38
hsa-let-7a-1	12089	6271.16
hsa-let-7a-1	26994	11911.8
hsa-let-7a-1	11283	4375.34
hsa-let-7a-1	76633	14682.2
hsa-let-7a-1	8567	3684.6
hsa-let-7a-1	15580	12064.7
hsa-let-7a-1	47169	26783.6
hsa-let-7a-1	66099	10129.7
hsa-let-7a-1	69560	19640.5
hsa-let-7a-1	83375	15258.5
hsa-let-7a-1	21688	11379.9
hsa-let-7a-1	49446	6593.44
hsa-let-7a-1	10839	10317.1
hsa-let-7a-1	8052	8139.71
hsa-let-7a-1	61041	18058.3
hsa-let-7a-1	24793	10203.9
hsa-let-7a-1	11835	11452.7
hsa-let-7a-1	30704	8369.45
hsa-let-7a-1	9683	5645.25
hsa-let-7a-1	4353	2891.36
hsa-let-7a-1	9841	10999.7
hsa-let-7a-1	29831	24608
hsa-let-7a-1	18888	8473.21
hsa-let-7a-1	64376	12401.9
hsa-let-7a-1	15037	8513.51
hsa-let-7a-1	70117	14518.7
hsa-let-7a-1	25436	14452.7
hsa-let-7a-1	60297	11238.5
hsa-let-7a-1	22673	8398.26
hsa-let-7a-1	36387	10418.2
hsa-let-7a-1	18250	8827.94
hsa-let-7a-1	17100	7224.16
hsa-let-7a-1	9603	8839.43
hsa-let-7a-1	12273	4674.2
hsa-let-7a-1	10811	4878.31
hsa-let-7a-1	45241	9742.96
hsa-let-7a-1	14755	7875.92
hsa-let-7a-1	63890	13163.5
hsa-let-7a-1	7145	8430.3
hsa-let-7a-1	21553	6231.12
hsa-let-7a-1	84380	9601.53
hsa-let-7a-1	10290	11306.1
hsa-let-7a-1	31542	10687.4
hsa-let-7a-1	15920	8913.04
hsa-let-7a-1	36897	6930.91
hsa-let-7a-1	20202	6485.86
hsa-let-7a-1	19021	6324.4
hsa-let-7a-1	78652	25116.7
hsa-let-7a-1	40505	5070.19
hsa-let-7a-1	17033	6820.28
hsa-let-7a-1	14540	10559.7
hsa-let-7a-1	11419	5708.84
hsa-let-7a-1	55737	15609.5
hsa-let-7a-1	105043	17513.1
hsa-let-7a-1	132877	15863.4
hsa-let-7a-1	14356	11576.2
hsa-let-7a-1	29029	7747.06
hsa-let-7a-1	32828	6888.81
hsa-let-7a-1	15643	12277
hsa-let-7a-1	47495	11784.6
hsa-let-7a-1	69674	21177.8
hsa-let-7a-1	14294	7178.78
hsa-let-7a-1	87706	16181.1
hsa-let-7a-1	35553	10766.7
hsa-let-7a-1	12615	9954.28
hsa-let-7a-1	10071	9596.89
hsa-let-7a-1	215987	23489.7
hsa-let-7a-1	98342	21410.8
hsa-let-7a-1	76547	9717.65
hsa-let-7a-1	6131	5454.66
hsa-let-7a-1	50045	10684.7
hsa-let-7a-1	19881	15757.1
hsa-let-7a-1	59678	8992.77
hsa-let-7a-1	89010	18275.7
hsa-let-7a-1	56315	16850.2
hsa-let-7a-1	9925	7311.77
hsa-let-7a-1	13513	3987.68
hsa-let-7a-1	22340	11363.5
hsa-let-7a-1	7266	6785.68
hsa-let-7a-1	11514	5403.58
hsa-let-7a-1	60866	10007
hsa-let-7a-1	26266	9149.95
hsa-let-7a-1	25931	8911.96
hsa-let-7a-1	23226	10523.6
hsa-let-7a-1	55594	14345.7
hsa-let-7a-1	40252	8953.49
hsa-let-7a-1	122755	27313.9
hsa-let-7a-1	14971	6664.51
hsa-let-7a-1	28943	10777.8
hsa-let-7a-1	22272	8495.42
hsa-let-7a-1	45413	15495.2
hsa-let-7a-1	8737	7196.24
hsa-let-7a-1	51665	18359.2
hsa-let-7a-1	18281	9630.94
hsa-let-7a-1	92056	18745.6
hsa-let-7a-1	14177	5677.66
hsa-let-7a-1	8235	4431.01
hsa-let-7a-1	10652	7422.66
hsa-let-7a-1	77898	12598.1
hsa-let-7a-1	37049	9117.38
hsa-let-7a-1	220576	14861.2
hsa-let-7a-1	147453	20290.7
hsa-let-7a-1	62356	14344.4
hsa-let-7a-1	47752	13679.7
hsa-let-7a-1	30208	10226.7
hsa-let-7a-1	12025	7858.73
hsa-let-7a-1	27280	11494.1
hsa-let-7a-1	47017	13142.2
hsa-let-7a-1	29538	13122.7
hsa-let-7a-1	98931	14191.5
hsa-let-7a-1	18300	9479.61
hsa-let-7a-1	97365	12932.7
hsa-let-7a-1	472620	39795.9
hsa-let-7a-1	14867	6785.28
hsa-let-7a-1	8696	5482.15
hsa-let-7a-1	29224	8675.09
hsa-let-7a-1	17686	5650.33
hsa-let-7a-1	15246	4606.46
hsa-let-7a-1	40537	10638.9
hsa-let-7a-1	21620	10037.3
hsa-let-7a-1	43456	22502.6
hsa-let-7a-1	48327	11221.4
hsa-let-7a-1	13440	12415.9
hsa-let-7a-1	41293	12867.9
hsa-let-7a-1	8754	5867.76
hsa-let-7a-1	32784	17269.3
hsa-let-7a-1	148746	60791.9
hsa-let-7a-1	13180	7300.25
hsa-let-7a-1	49996	7393.67
hsa-let-7a-1	22596	17129.6
hsa-let-7a-1	115254	18567
hsa-let-7a-1	26034	7323.17
hsa-let-7a-1	42637	10644.5
hsa-let-7a-1	26569	13706.2
hsa-let-7a-1	4264	3409.27
hsa-let-7a-1	32939	13691.6
hsa-let-7a-1	30859	11923.3
hsa-let-7a-1	10964	8067.82
hsa-let-7a-1	80015	8409.27
hsa-let-7a-1	50836	12563.6
hsa-let-7a-1	16450	12463.8
hsa-let-7a-1	12062	4729.21
hsa-let-7a-1	9683	7889.03
hsa-let-7a-1	47657	8291.46
hsa-let-7a-1	14953	4904.33
hsa-let-7a-1	120786	19240.5
hsa-let-7a-1	5924	4923.56
hsa-let-7a-1	9217	7230.06
hsa-let-7a-1	3349	4470.66
hsa-let-7a-1	44809	7577.61
hsa-let-7a-1	36107	11484.8
hsa-let-7a-1	7284	6958.84
hsa-let-7a-1	130200	12472
hsa-let-7a-1	32121	10311.1
hsa-let-7a-1	19743	6564.19
hsa-let-7a-1	44975	12378.3
hsa-let-7a-1	41388	16789.6
hsa-let-7a-1	43108	15983.4
hsa-let-7a-1	63521	13470.8
hsa-let-7a-1	10368	6895.11
hsa-let-7a-1	6140	6458.21
hsa-let-7a-1	43002	9804.77
hsa-let-7a-1	24839	8281.5
hsa-let-7a-1	56185	9512.44
hsa-let-7a-1	24713	9739.47
hsa-let-7a-1	28241	7972.52
hsa-let-7a-1	125740	18142.8
hsa-let-7a-1	8749	5128.64
hsa-let-7a-1	44086	15737.4
hsa-let-7a-1	21219	6670.27
hsa-let-7a-1	63522	8684.18
hsa-let-7a-1	31667	8943.62
hsa-let-7a-1	62769	16496.1
hsa-let-7a-1	91597	14553.2
hsa-let-7a-1	12651	7876.59
hsa-let-7a-1	45034	9198.78
hsa-let-7a-1	22258	8314.19
hsa-let-7a-1	12258	6990.74
hsa-let-7a-1	18881	19086.5
hsa-let-7a-1	39995	6798.24
hsa-let-7a-1	29983	10613.9
hsa-let-7a-1	10068	7981.41
hsa-let-7a-1	11954	8498.88
hsa-let-7a-1	12365	5689.16
hsa-let-7a-1	9585	10511.7
hsa-let-7a-1	20535	6480.6
hsa-let-7a-1	266981	31901.3
hsa-let-7a-1	170207	13851
hsa-let-7a-1	9951	6508.42
hsa-let-7a-1	9753	8993.92
hsa-let-7a-1	20457	11671.6
hsa-let-7a-1	31353	8348.59
hsa-let-7a-1	11951	7721.47
hsa-let-7a-1	35444	16434.7
hsa-let-7a-1	16992	9509.87
hsa-let-7a-1	46206	15064.6
hsa-let-7a-1	52104	26516.5
hsa-let-7a-1	4196	1753.33
hsa-let-7a-1	51994	8130.93
hsa-let-7a-1	16684	7382.2
hsa-let-7a-1	57983	12793.1
hsa-let-7a-1	22482	14773.4
hsa-let-7a-1	3668	4651.24
hsa-let-7a-1	93731	21488
hsa-let-7a-1	16365	9858.58
hsa-let-7a-1	7128	8322.47
hsa-let-7a-1	12807	4818.53
hsa-let-7a-1	328691	39599.6
hsa-let-7a-1	27583	8068.69
hsa-let-7a-1	16026	9112.99
hsa-let-7a-1	5162	5116.72
hsa-let-7a-1	79618	12486.1
hsa-let-7a-1	13696	8361.24
hsa-let-7a-1	155358	37144.4
hsa-let-7a-1	31259	7680.51
hsa-let-7a-1	70280	14251.6
hsa-let-7a-1	121610	19872.3
hsa-let-7a-1	70432	20999.9
hsa-let-7a-1	14166	7596.48
hsa-let-7a-1	18080	6573.68
hsa-let-7a-1	8536	7505.3
hsa-let-7a-1	54523	8858.71
hsa-let-7a-1	32488	19185.2
hsa-let-7a-1	18145	8671.74
hsa-let-7a-1	30832	8774.02
hsa-let-7a-1	7868	8656.54
hsa-let-7a-1	12470	10665.2
hsa-let-7a-1	25308	6197.67
hsa-let-7a-1	91663	8205.38
hsa-let-7a-1	56469	15961.2
hsa-let-7a-1	28061	8236.72
hsa-let-7a-1	198319	27734.7
hsa-let-7a-1	170008	19276.2
hsa-let-7a-1	18607	13427.5
hsa-let-7a-1	59508	11398.4
hsa-let-7a-1	139247	18947.7
hsa-let-7a-1	43502	10798.3
hsa-let-7a-1	9222	7550.04
hsa-let-7a-1	53970	11515.3
hsa-let-7a-1	49455	10717.7
hsa-let-7a-1	2240	3945.02
hsa-let-7a-1	70157	9655.37
hsa-let-7a-1	4446	4089.89
hsa-let-7a-1	26669	13303.9
hsa-let-7a-1	13962	5560.77
hsa-let-7a-1	18073	8214.39
hsa-let-7a-1	32541	8593.34
hsa-let-7a-1	33782	9116.77
hsa-let-7a-1	30248	19889.4
hsa-let-7a-1	20509	5453.58
hsa-let-7a-1	16800	8240.72
hsa-let-7a-1	23631	14665.4
hsa-let-7a-1	117041	16955.2
hsa-let-7a-1	206351	20139.5
hsa-let-7a-1	6406	4646.25
hsa-let-7a-1	10372	6430.87
hsa-let-7a-1	9032	8584.13
hsa-let-7a-1	22249	7047.04
hsa-let-7a-1	4604	5474.03
hsa-let-7a-1	132628	32380.7
hsa-let-7a-1	238288	26988.5
hsa-let-7a-1	14730	7873.8
hsa-let-7a-1	125486	21069.3
hsa-let-7a-1	17089	4910.79
hsa-let-7a-1	26873	6280.5
hsa-let-7a-1	8889	9960.85
hsa-let-7a-1	51389	17978.5
hsa-let-7a-1	15666	11353
hsa-let-7a-1	50401	7473.76
hsa-let-7a-1	330535	43021.5
hsa-let-7a-1	57688	13449.8
hsa-let-7a-1	10731	7918.39
hsa-let-7a-1	51518	10180.4
hsa-let-7a-1	62999	9811.56
hsa-let-7a-1	24703	8511.39
hsa-let-7a-1	68541	11186.6
hsa-let-7a-1	14279	7949.64
hsa-let-7a-1	32148	11124.5
hsa-let-7a-1	41024	18042.6
hsa-let-7a-1	52086	6499
hsa-let-7a-1	55191	19718.9
hsa-let-7a-1	14134	7165.23
hsa-let-7a-1	31470	11645.3
hsa-let-7a-1	21471	9533.26
hsa-let-7a-1	20141	6050.47
hsa-let-7a-1	17163	8092.34
hsa-let-7a-1	14462	7611.21
hsa-let-7a-1	12856	8049.84
hsa-let-7a-1	18621	10601.8
hsa-let-7a-1	10264	6161.38
hsa-let-7a-1	7314	3809.8
hsa-let-7a-1	24495	12281
hsa-let-7a-1	34527	6234.04
hsa-let-7a-1	24190	8826.65
hsa-let-7a-1	71172	22619.7
hsa-let-7a-1	19906	7875.35
hsa-let-7a-1	23003	8516.09
hsa-let-7a-1	114707	30967.3
hsa-let-7a-1	77884	34796.9
hsa-let-7a-1	16400	18188.7
hsa-let-7a-1	68357	9927.92
hsa-let-7a-1	68669	23955.2
hsa-let-7a-1	43952	12280
hsa-let-7a-1	10122	5421.49
hsa-let-7a-1	59520	31514.8
hsa-let-7a-1	40220	13982
hsa-let-7a-1	23764	8921.73
hsa-let-7a-1	53255	15334.7
hsa-let-7a-1	20168	9580.93
hsa-let-7a-1	10659	11762.7
hsa-let-7a-1	14853	6027.52
hsa-let-7a-1	48205	9485.58
hsa-let-7a-1	7800	5175.41
hsa-let-7a-1	104767	23045
hsa-let-7a-1	30849	14239.4
hsa-let-7a-1	37432	11201.3
hsa-let-7a-1	26642	10082.7
hsa-let-7a-1	23244	7085.45
hsa-let-7a-1	7942	6598.88
hsa-let-7a-1	6914	7490.18
hsa-let-7a-1	43793	7627.46
hsa-let-7a-1	13277	12146.4
hsa-let-7a-1	14064	4518.47
hsa-let-7a-1	18365	8271.05
hsa-let-7a-1	12363	5507.08
hsa-let-7a-1	40315	20114.7
hsa-let-7a-1	104527	12121
hsa-let-7a-1	113713	12218.9
hsa-let-7a-1	16322	7749.24
hsa-let-7a-1	11672	6404.76
hsa-let-7a-1	31877	16653.6
hsa-let-7a-1	13756	7988.58
hsa-let-7a-1	77461	9489.28
hsa-let-7a-1	50172	7249.57
hsa-let-7a-1	10392	8325.63
hsa-let-7a-1	59490	20904.2
hsa-let-7a-1	65512	12207.5
hsa-let-7a-1	70176	24702.7
hsa-let-7a-1	18252	8948.14
hsa-let-7a-1	48555	6241.4
hsa-let-7a-1	20200	9181.86
hsa-let-7a-1	15693	11526.2
hsa-let-7a-1	6481	5542.49
hsa-let-7a-1	14762	9492.11
hsa-let-7a-1	120208	29961.5
hsa-let-7a-1	4855	4295.36
hsa-let-7a-1	7959	7063.26
hsa-let-7a-1	4604	3244.2
hsa-let-7a-1	13546	9811.38
hsa-let-7a-1	74028	13554.4
hsa-let-7a-1	6641	3291.29
hsa-let-7a-1	59267	12436
hsa-let-7a-1	72915	16737
hsa-let-7a-1	188207	14435.5
hsa-let-7a-1	53905	11564.6
hsa-let-7a-1	88382	19568.5
hsa-let-7a-1	13625	9084.07
hsa-let-7a-1	9615	4814.14
hsa-let-7a-1	32252	6977.37
hsa-let-7a-1	25705	10942.9
hsa-let-7a-1	16672	7195.75
hsa-let-7a-1	42678	8491.91
hsa-let-7a-1	60583	13495
hsa-let-7a-1	37551	8565.24
hsa-let-7a-1	21487	5588.03
hsa-let-7a-1	15329	13502.3
hsa-let-7a-1	15716	9783.67
hsa-let-7a-1	50692	10600.3
hsa-let-7a-1	25400	4879.07
hsa-let-7a-1	47372	6277.95
hsa-let-7a-1	114532	11088.3
hsa-let-7a-1	68696	8332.65
hsa-let-7a-1	74545	10699.6
hsa-let-7a-1	5055	4277.07
hsa-let-7a-1	34721	12004.4
hsa-let-7a-1	20084	8386.6
hsa-let-7a-1	30111	11971
hsa-let-7a-1	11511	8494.83
hsa-let-7a-1	19623	6798.52
hsa-let-7a-1	46928	6187.1
hsa-let-7a-1	24943	12966
hsa-let-7a-1	39531	15870.8
hsa-let-7a-1	18434	9689.51
hsa-let-7a-1	18510	9451.03
hsa-let-7a-1	8326	5269.07
hsa-let-7a-1	31438	25487.6
hsa-let-7a-1	11859	4950.08
hsa-let-7a-1	4130	3043.32
hsa-let-7a-1	58030	15574
hsa-let-7a-1	17045	7353.9
hsa-let-7a-1	8893	3789.41
hsa-let-7a-1	18621	7748.91
hsa-let-7a-1	16927	15689.8
hsa-let-7a-1	38391	17654.3
hsa-let-7a-1	25802	11002.2
hsa-let-7a-1	18721	5908.52
hsa-let-7a-1	13840	9025.88
hsa-let-7a-1	69302	17661
hsa-let-7a-1	40258	12677
hsa-let-7a-1	170724	21322.7
hsa-let-7a-1	94982	21852.8
hsa-let-7a-1	18315	9772.4
hsa-let-7a-1	60650	15183.5
hsa-let-7a-1	6479	5553.43
hsa-let-7a-1	36430	9982.67
hsa-let-7a-1	34001	8794.06
hsa-let-7a-1	11201	6142.09
hsa-let-7a-1	71856	13376.3
hsa-let-7a-1	26474	7802.63
hsa-let-7a-1	4635	3461.7
hsa-let-7a-1	26663	11728.1
hsa-let-7a-1	7492	3123.84
hsa-let-7a-1	65119	26752.5
hsa-let-7a-1	98818	30418.4
hsa-let-7a-1	12259	8479.24
hsa-let-7a-1	7816	7919.06
hsa-let-7a-1	15696	7917.46
hsa-let-7a-1	30722	7770.21
hsa-let-7a-1	8691	6507.24
hsa-let-7a-1	27094	10355.3
hsa-let-7a-1	17514	9092.18
hsa-let-7a-1	25530	15769.2
hsa-let-7a-1	53225	7944.5
hsa-let-7a-1	26218	13093.8
hsa-let-7a-1	22377	6470.14
hsa-let-7a-1	52560	20963.2
hsa-let-7a-1	34550	15817.6
hsa-let-7a-1	92847	8243.67
hsa-let-7a-1	41794	12355
hsa-let-7a-1	7173	5652.19
hsa-let-7a-1	34249	5683
hsa-let-7a-1	6890	4355.62
hsa-let-7a-1	8555	3394.55
hsa-let-7a-1	66390	14175.7
hsa-let-7a-1	23217	6451.07
hsa-let-7a-1	12817	8092.56
hsa-let-7a-1	20682	6798.11
hsa-let-7a-1	10243	8844.06
hsa-let-7a-1	21534	3224.31
hsa-let-7a-1	11135	7120.35
hsa-let-7a-1	36247	14812.7
hsa-let-7a-1	20703	15948.3
hsa-let-7a-1	21514	8726.33
hsa-let-7a-1	52603	6659.25
hsa-let-7a-1	47468	9947.87
hsa-let-7a-1	97114	11052.1
hsa-let-7a-1	7393	4538.68
hsa-let-7a-1	14145	5311.43
hsa-let-7a-1	9875	8712.65
hsa-let-7a-1	35354	8267.39
hsa-let-7a-1	9217	7152
hsa-let-7a-1	27066	12698.6
hsa-let-7a-1	22214	8427.24
hsa-let-7a-1	46940	7011.4
hsa-let-7a-1	80258	30712.7
hsa-let-7a-1	28929	11724.5
hsa-let-7a-1	15462	9472.6
hsa-let-7a-1	9720	9625.74
hsa-let-7a-1	6886	6062.76
hsa-let-7a-1	18390	12493.2
hsa-let-7a-1	16629	7945.05
hsa-let-7a-1	52452	8217.37
hsa-let-7a-1	22846	11348.1
hsa-let-7a-1	39069	8390.39
hsa-let-7a-1	7231	6650.71
hsa-let-7a-1	32284	7131.17
hsa-let-7a-1	40647	10296.5
hsa-let-7a-1	53355	9581.33
hsa-let-7a-1	19352	6837.84
hsa-let-7a-1	10361	9839.06
hsa-let-7a-1	130662	12596.2
hsa-let-7a-1	7104	4427.6
hsa-let-7a-1	44194	10002.7
hsa-let-7a-1	49212	7925.64
hsa-let-7a-1	88971	19921.8
hsa-let-7a-1	14179	6859.76
hsa-let-7a-1	101623	22957
hsa-let-7a-1	23428	10010.7
hsa-let-7a-1	17941	10759.1
hsa-let-7a-1	73618	16143.6
hsa-let-7a-1	15272	6947.84
hsa-let-7a-1	11204	10635.8
hsa-let-7a-1	19761	12704.9
hsa-let-7a-1	38537	9983.04
hsa-let-7a-1	32594	8685.14
hsa-let-7a-1	15884	1765.13
hsa-let-7a-1	56100	11967.9
hsa-let-7a-1	71377	13465.2
hsa-let-7a-1	59596	9001.42
hsa-let-7a-1	42305	5736.38
hsa-let-7a-1	10924	4335.43
hsa-let-7a-1	86298	14011.1
hsa-let-7a-1	9416	7321
hsa-let-7a-1	10941	9033.86
hsa-let-7a-1	38239	7247.06
hsa-let-7a-1	26522	13852.4
hsa-let-7a-1	24466	7039.1
hsa-let-7a-1	17620	13555.1
hsa-let-7a-1	58451	16566.9
hsa-let-7a-1	33105	6743.31
hsa-let-7a-1	47975	10625.9
hsa-let-7a-1	11271	6895.59
hsa-let-7a-1	64311	15116.9
hsa-let-7a-1	135709	18957.1
hsa-let-7a-1	13749	10850.5
hsa-let-7a-1	104268	14424.1
hsa-let-7a-1	7720	5946.59
hsa-let-7a-1	7020	7963.54
hsa-let-7a-1	61498	13630.1
hsa-let-7a-1	21572	6074.17
hsa-let-7a-1	137497	8492.46
hsa-let-7a-1	115922	20016.8
hsa-let-7a-1	29336	4981.41
hsa-let-7a-1	7240	4606.47
hsa-let-7a-1	7142	8502.21
hsa-let-7a-1	19490	6952.01
hsa-let-7a-1	11396	6782.18
hsa-let-7a-1	8633	6625.14
hsa-let-7a-1	25100	14415.5
hsa-let-7a-1	92270	23094.8
hsa-let-7a-1	42916	14404.8
hsa-let-7a-1	39966	8992.9
hsa-let-7a-1	16569	8468.69
hsa-let-7a-1	2954	2848.23
hsa-let-7a-1	8883	6092.35
hsa-let-7a-1	15247	8961.44
hsa-let-7a-1	6764	8325.31
hsa-let-7a-1	51572	9454.04
hsa-let-7a-1	125198	15997.8
hsa-let-7a-1	28981	15442.7
hsa-let-7a-1	16874	10315.4
hsa-let-7a-1	17698	9571.68
hsa-let-7a-1	12597	6011.81
hsa-let-7a-1	18695	6938.63
hsa-let-7a-1	25206	12660.7
hsa-let-7a-1	46018	7598.54
hsa-let-7a-1	68010	8613.42
hsa-let-7a-1	6605	4511.97
hsa-let-7a-1	104341	12880.2
hsa-let-7a-1	20060	10175.3
hsa-let-7a-1	20369	15655.2
hsa-let-7a-1	44243	9420.49
hsa-let-7a-1	22843	7952.31
hsa-let-7a-1	10200	6388.2
hsa-let-7a-1	25754	8594.96
hsa-let-7a-1	7333	5342.91
hsa-let-7a-1	17352	7492.25
hsa-let-7a-1	29166	16825.7
hsa-let-7a-1	88414	24291.3
hsa-let-7a-1	41539	12977
hsa-let-7a-1	10202	4043.74
hsa-let-7a-1	19508	6910.24
hsa-let-7a-1	170942	18725.2
hsa-let-7a-1	8023	4396.85
hsa-let-7a-1	16469	6785.1
hsa-let-7a-1	18351	8521.41
hsa-let-7a-1	4039	4174.35
hsa-let-7a-1	19673	5838.53
hsa-let-7a-1	120926	18400.1
hsa-let-7a-1	206406	22382.9
hsa-let-7a-1	26000	10969.6
hsa-let-7a-1	12298	7358.37
hsa-let-7a-1	10309	6867.27
hsa-let-7a-1	204448	13421.4
hsa-let-7a-1	21912	10224.7
hsa-let-7a-1	16538	5482.9
hsa-let-7a-1	93937	19117.7
hsa-let-7a-1	62301	12898.7
hsa-let-7a-1	62775	10285.6
hsa-let-7a-1	11507	8091.21
hsa-let-7a-1	247188	27309.1
hsa-let-7a-1	13160	3635.45
hsa-let-7a-1	17987	6309.3
hsa-let-7a-1	115769	21962.3
hsa-let-7a-1	11881	7102.69
hsa-let-7a-1	98594	27380.7
hsa-let-7a-1	7774	7927.8
hsa-let-7a-1	113083	16519
hsa-let-7a-1	8433	8194.01
hsa-let-7a-1	26609	7573.95
hsa-let-7a-1	38635	17920.8
hsa-let-7a-1	61858	8222.9
hsa-let-7a-1	12705	3902.72
hsa-let-7a-1	17403	12141.7
hsa-let-7a-1	77923	22379.7
hsa-let-7a-1	17493	8034.96
hsa-let-7a-1	142991	10828.2
hsa-let-7a-1	41573	11474.2
hsa-let-7a-1	13497	12206.8
hsa-let-7a-1	7853	5987.72
hsa-let-7a-1	14048	10707
hsa-let-7a-1	60339	13259.9
hsa-let-7a-1	41470	11016.3
hsa-let-7a-1	82088	13869.3
hsa-let-7a-1	7688	4538.63
hsa-let-7a-1	13642	7416.23
hsa-let-7a-1	23217	8461.33
hsa-let-7a-1	57611	8939.96
hsa-let-7a-1	73037	11999.7
hsa-let-7a-1	41497	13960
hsa-let-7a-1	44898	9243.2
hsa-let-7a-1	49441	10472.9
hsa-let-7a-1	24487	8956.17
hsa-let-7a-1	45831	8976.26
hsa-let-7a-1	47113	14542.7
hsa-let-7a-1	121972	12920.3
hsa-let-7a-1	18481	7772.34
hsa-let-7a-1	13063	8194.19
hsa-let-7a-1	12531	8666.41
hsa-let-7a-1	15062	5716.42
hsa-let-7a-1	98926	13699.8
hsa-let-7a-1	37039	9803.18
hsa-let-7a-1	23850	12035.2
hsa-let-7a-1	37965	12245.7
hsa-let-7a-1	32376	9205.66
hsa-let-7a-1	15576	10986
hsa-let-7a-1	87788	16996.7
hsa-let-7a-1	120685	23729.8
hsa-let-7a-1	15365	6693.9
hsa-let-7a-1	10577	4368.4
hsa-let-7a-1	28153	10349.5
hsa-let-7a-1	28728	10260.5
hsa-let-7a-1	11839	7772.58
hsa-let-7a-1	14269	5936.31
hsa-let-7a-1	14705	8064.64
hsa-let-7a-1	14831	11910.7
hsa-let-7a-1	100680	6810.74
hsa-let-7a-1	31541	7785.14
hsa-let-7a-1	104856	14881.5
hsa-let-7a-1	104725	10889.8
hsa-let-7a-1	32054	11792.7
hsa-let-7a-1	77185	13649.1
hsa-let-7a-1	33078	16202.4
hsa-let-7a-1	10976	12289.8
hsa-let-7a-1	13872	9303.78
hsa-let-7a-1	12399	10486.4
hsa-let-7a-1	201960	30093.5
hsa-let-7a-1	11349	5769.3
hsa-let-7a-1	8590	8166.21
hsa-let-7a-1	84059	16819
hsa-let-7a-1	4216	3530.57
hsa-let-7a-1	16254	10350
hsa-let-7a-1	12213	5878.36
hsa-let-7a-1	90733	9917
hsa-let-7a-1	7572	6685.34
hsa-let-7a-1	33968	11375.3
hsa-let-7a-1	27380	8630.28
hsa-let-7a-1	27123	10679.4
hsa-let-7a-1	30679	9198.38
hsa-let-7a-1	128843	18539.8
hsa-let-7a-1	9577	9792.58
hsa-let-7a-1	43744	16539.8
hsa-let-7a-1	23449	10630.3
hsa-let-7a-1	12495	3824.36
hsa-let-7a-1	16411	9618.47
hsa-let-7a-1	142848	22709.5
hsa-let-7a-1	153324	28297.6
hsa-let-7a-1	194473	41900.3
hsa-let-7a-1	5255	5171.52
hsa-let-7a-1	49317	8967.63
hsa-let-7a-1	18914	7530.79
hsa-let-7a-1	27130	10017.5
hsa-let-7a-1	12085	3568.14
hsa-let-7a-1	120603	11379.2
hsa-let-7a-1	91035	17568.7
hsa-let-7a-1	60708	15662.1
hsa-let-7a-1	6396	6354.58
hsa-let-7a-1	121835	6738.29
hsa-let-7a-1	87132	18268.3
hsa-let-7a-1	86976	12766.7
hsa-let-7a-1	37333	13322.7
hsa-let-7a-1	46823	7643.74
hsa-let-7a-1	74524	15399.6
hsa-let-7a-1	10401	8395.1
hsa-let-7a-1	61156	14067
hsa-let-7a-1	22434	7157.69
hsa-let-7a-1	11315	5823.45
hsa-let-7a-1	9283	9751.95
hsa-let-7a-1	12555	9317.43
hsa-let-7a-1	17969	9711.3
hsa-let-7a-1	16237	4144.22
hsa-let-7a-1	33916	18887.1
hsa-let-7a-1	4496	4590.48
hsa-let-7a-1	22943	12373.8
hsa-let-7a-1	7194	7663.68
hsa-let-7a-1	35950	7661.09
hsa-let-7a-1	6158	6677.11
hsa-let-7a-1	14565	12569.3
hsa-let-7a-1	9117	8815.66
hsa-let-7a-1	20080	6747.83
hsa-let-7a-1	15955	9930.16
hsa-let-7a-1	10939	7823.29
hsa-let-7a-1	56383	7596.05
hsa-let-7a-1	77136	16724.8
hsa-let-7a-1	113499	13544.4
hsa-let-7a-1	127722	13318
hsa-let-7a-1	24505	10054.9
hsa-let-7a-1	121409	19530.5
hsa-let-7a-1	6988	6062.11
hsa-let-7a-1	32932	11018.9
hsa-let-7a-1	40692	15680.1
hsa-let-7a-1	52262	14039.6
hsa-let-7a-1	44450	12832.2
hsa-let-7a-1	14144	7886.02
hsa-let-7a-1	19423	7841.09
hsa-let-7a-1	6625	8001.78
hsa-let-7a-1	18342	14566
hsa-let-7a-1	32103	7233.54
hsa-let-7a-1	21347	4863.23
hsa-let-7a-1	55333	10371.1
hsa-let-7a-1	89795	10279.3
hsa-let-7a-1	15050	8809.42
hsa-let-7a-1	12639	7945.68
hsa-let-7a-1	19923	8557.24
hsa-let-7a-1	25324	6685.05
hsa-let-7a-1	28902	13012
hsa-let-7a-1	27812	15305.3
hsa-let-7a-1	7119	4178.68
hsa-let-7a-1	28437	10979.2
hsa-let-7a-1	61535	11086.6
hsa-let-7a-1	66567	7252.01
hsa-let-7a-2	8866	6668.26
hsa-let-7a-2	26270	6935.99
hsa-let-7a-2	24366	7942.06
hsa-let-7a-2	10520	7448.83
hsa-let-7a-2	119560	28594.3
hsa-let-7a-2	28443	3694.65
hsa-let-7a-2	60169	15698.7
hsa-let-7a-2	74361	16762.2
hsa-let-7a-2	27512	9260.52
hsa-let-7a-2	86801	21841.6
hsa-let-7a-2	18091	7282.56
hsa-let-7a-2	4015	2738.43
hsa-let-7a-2	16144	6826.93
hsa-let-7a-2	7195	3449.08
hsa-let-7a-2	25867	11398
hsa-let-7a-2	85113	8654.42
hsa-let-7a-2	5707	6822.21
hsa-let-7a-2	12403	7433.3
hsa-let-7a-2	4197	5175.88
hsa-let-7a-2	13203	5755.33
hsa-let-7a-2	15137	5040.51
hsa-let-7a-2	47674	9585.85
hsa-let-7a-2	29376	7846.16
hsa-let-7a-2	16684	7967.13
hsa-let-7a-2	64348	9647.26
hsa-let-7a-2	20040	11094.5
hsa-let-7a-2	87330	11152.1
hsa-let-7a-2	15104	11642.2
hsa-let-7a-2	137439	15638.4
hsa-let-7a-2	76595	6577.5
hsa-let-7a-2	150947	11390.7
hsa-let-7a-2	25086	15059
hsa-let-7a-2	258431	35112.3
hsa-let-7a-2	27065	6907.83
hsa-let-7a-2	13385	7667.38
hsa-let-7a-2	39570	7683.05
hsa-let-7a-2	69319	13498.8
hsa-let-7a-2	26354	9557.2
hsa-let-7a-2	22142	7835.65
hsa-let-7a-2	40466	8544.25
hsa-let-7a-2	24001	8880.56
hsa-let-7a-2	25725	6047.14
hsa-let-7a-2	15184	8971.21
hsa-let-7a-2	7567	5394.88
hsa-let-7a-2	17569	7692.53
hsa-let-7a-2	6544	5404.4
hsa-let-7a-2	67530	12691.1
hsa-let-7a-2	31885	5928.8
hsa-let-7a-2	3826	4421.34
hsa-let-7a-2	35178	13954.3
hsa-let-7a-2	27396	11274.9
hsa-let-7a-2	18137	6002.24
hsa-let-7a-2	56574	24204
hsa-let-7a-2	33790	12155.9
hsa-let-7a-2	92442	13804.2
hsa-let-7a-2	11685	4748.95
hsa-let-7a-2	12505	8913.12
hsa-let-7a-2	127566	16427.7
hsa-let-7a-2	218452	15958.1
hsa-let-7a-2	7698	4960.15
hsa-let-7a-2	11682	4871.79
hsa-let-7a-2	10967	7046.28
hsa-let-7a-2	56942	9505.71
hsa-let-7a-2	52078	14638.7
hsa-let-7a-2	87318	12452.1
hsa-let-7a-2	17923	7605.47
hsa-let-7a-2	15365	6483.85
hsa-let-7a-2	9295	7801.24
hsa-let-7a-2	12177	6431.21
hsa-let-7a-2	9443	9127.98
hsa-let-7a-2	41093	15330.9
hsa-let-7a-2	77913	13503.3
hsa-let-7a-2	33677	22573
hsa-let-7a-2	40572	7834.13
hsa-let-7a-2	17955	5139.94
hsa-let-7a-2	30517	15293.1
hsa-let-7a-2	12327	6012.57
hsa-let-7a-2	14929	4429.95
hsa-let-7a-2	43356	7681.19
hsa-let-7a-2	106374	14228.5
hsa-let-7a-2	47538	8219.82
hsa-let-7a-2	137204	12094.7
hsa-let-7a-2	45265	16661.1
hsa-let-7a-2	60276	7275.35
hsa-let-7a-2	11303	4909.87
hsa-let-7a-2	84494	11844.5
hsa-let-7a-2	55478	6501.41
hsa-let-7a-2	34085	7514.07
hsa-let-7a-2	97496	15369.4
hsa-let-7a-2	84481	15552.8
hsa-let-7a-2	52013	7063.72
hsa-let-7a-2	154356	25841.1
hsa-let-7a-2	52790	10743.5
hsa-let-7a-2	19053	10818.5
hsa-let-7a-2	27407	9269.54
hsa-let-7a-2	6530	6180.03
hsa-let-7a-2	25411	9425.66
hsa-let-7a-2	9813	8321.26
hsa-let-7a-2	7126	7652.44
hsa-let-7a-2	7901	7418.3
hsa-let-7a-2	36605	15393.9
hsa-let-7a-2	93355	13631.6
hsa-let-7a-2	15081	9997.02
hsa-let-7a-2	11373	7403.77
hsa-let-7a-2	35602	6507.88
hsa-let-7a-2	22446	8176.49
hsa-let-7a-2	18663	8797.36
hsa-let-7a-2	10099	5266.88
hsa-let-7a-2	17269	4376.08
hsa-let-7a-2	30116	5390.66
hsa-let-7a-2	17226	11223.5
hsa-let-7a-2	11492	2122.64
hsa-let-7a-2	13828	11797.8
hsa-let-7a-2	9068	6023.95
hsa-let-7a-2	26741	13821.8
hsa-let-7a-2	104449	10936.8
hsa-let-7a-2	10943	4755.19
hsa-let-7a-2	40913	23521.5
hsa-let-7a-2	65545	16591.5
hsa-let-7a-2	8955	4073.18
hsa-let-7a-2	6642	6010.44
hsa-let-7a-2	59199	16780.6
hsa-let-7a-2	5234	8453.92
hsa-let-7a-2	13976	8183.17
hsa-let-7a-2	48540	7439.6
hsa-let-7a-2	25560	7626.9
hsa-let-7a-2	10516	5376.18
hsa-let-7a-2	61461	19023.3
hsa-let-7a-2	21011	7630.78
hsa-let-7a-2	93004	14517.1
hsa-let-7a-2	20205	3946.9
hsa-let-7a-2	12389	12155.3
hsa-let-7a-2	69115	17141.3
hsa-let-7a-2	65563	10330.4
hsa-let-7a-2	12196	6526.11
hsa-let-7a-2	4779	4464.36
hsa-let-7a-2	30465	12433.5
hsa-let-7a-2	34973	8341.17
hsa-let-7a-2	22808	10889.5
hsa-let-7a-2	23548	7813.7
hsa-let-7a-2	6655	7548.83
hsa-let-7a-2	40591	5367.63
hsa-let-7a-2	43510	23373.7
hsa-let-7a-2	37115	14882.1
hsa-let-7a-2	29517	10876.6
hsa-let-7a-2	5859	3747.12
hsa-let-7a-2	21671	13767.9
hsa-let-7a-2	20127	10481.8
hsa-let-7a-2	13317	6604.23
hsa-let-7a-2	13478	5176.32
hsa-let-7a-2	93804	24950
hsa-let-7a-2	23925	10049.7
hsa-let-7a-2	17060	5946.44
hsa-let-7a-2	49995	15008.8
hsa-let-7a-2	27625	10505.8
hsa-let-7a-2	14165	10078.8
hsa-let-7a-2	26198	8185.37
hsa-let-7a-2	8731	3594.99
hsa-let-7a-2	71135	16334.5
hsa-let-7a-2	17472	7550.57
hsa-let-7a-2	12214	11480.4
hsa-let-7a-2	9701	7608.62
hsa-let-7a-2	35940	10446.3
hsa-let-7a-2	16812	7319.91
hsa-let-7a-2	15554	8607.86
hsa-let-7a-2	26423	6041.4
hsa-let-7a-2	20849	19368.4
hsa-let-7a-2	88760	13085.7
hsa-let-7a-2	80431	7752.12
hsa-let-7a-2	21509	7759.27
hsa-let-7a-2	5376	5262.61
hsa-let-7a-2	27190	8539.3
hsa-let-7a-2	181269	13299
hsa-let-7a-2	48302	20234
hsa-let-7a-2	14769	7530.14
hsa-let-7a-2	28439	11245.3
hsa-let-7a-2	175700	17862.3
hsa-let-7a-2	37071	18696.3
hsa-let-7a-2	11330	5294.45
hsa-let-7a-2	7672	3508.05
hsa-let-7a-2	5815	5085.47
hsa-let-7a-2	29604	12670.8
hsa-let-7a-2	13568	9270.87
hsa-let-7a-2	23592	9363.65
hsa-let-7a-2	27971	6552.37
hsa-let-7a-2	31349	5626.04
hsa-let-7a-2	4104	4778.91
hsa-let-7a-2	46886	17863.3
hsa-let-7a-2	74437	16378.4
hsa-let-7a-2	16013	8501.21
hsa-let-7a-2	13784	7298.12
hsa-let-7a-2	48961	9562.2
hsa-let-7a-2	38123	16762.8
hsa-let-7a-2	76631	17227.2
hsa-let-7a-2	232247	31579.3
hsa-let-7a-2	4867	5559.92
hsa-let-7a-2	16691	9751.8
hsa-let-7a-2	14741	12853.4
hsa-let-7a-2	14122	11814.6
hsa-let-7a-2	6209	6480.99
hsa-let-7a-2	32096	9764.85
hsa-let-7a-2	197041	28974.9
hsa-let-7a-2	18664	6901.93
hsa-let-7a-2	8758	4995.92
hsa-let-7a-2	92999	14492.7
hsa-let-7a-2	39759	19876.8
hsa-let-7a-2	34929	16487.2
hsa-let-7a-2	3561	4126.02
hsa-let-7a-2	9173	6561.31
hsa-let-7a-2	36715	9971.45
hsa-let-7a-2	25591	21193.8
hsa-let-7a-2	23884	7280.34
hsa-let-7a-2	17134	14034.4
hsa-let-7a-2	3589	3433.03
hsa-let-7a-2	43844	8050.05
hsa-let-7a-2	26503	14138.9
hsa-let-7a-2	6405	5760.7
hsa-let-7a-2	93932	15755.5
hsa-let-7a-2	40321	17010
hsa-let-7a-2	16839	9425.32
hsa-let-7a-2	6353	5529.46
hsa-let-7a-2	149512	15598.1
hsa-let-7a-2	31864	5683.89
hsa-let-7a-2	51179	10218.9
hsa-let-7a-2	8834	4527.48
hsa-let-7a-2	105299	16656.4
hsa-let-7a-2	23401	7204.06
hsa-let-7a-2	26691	12176.1
hsa-let-7a-2	34586	6843.6
hsa-let-7a-2	83673	14568
hsa-let-7a-2	30178	5731.06
hsa-let-7a-2	5107	3035.71
hsa-let-7a-2	28695	18508.4
hsa-let-7a-2	114669	11621.9
hsa-let-7a-2	16720	5596.02
hsa-let-7a-2	25543	9873.35
hsa-let-7a-2	38890	22327
hsa-let-7a-2	105105	17208.6
hsa-let-7a-2	51446	16404.1
hsa-let-7a-2	39380	12880.9
hsa-let-7a-2	44201	11981.5
hsa-let-7a-2	98094	19934.3
hsa-let-7a-2	51392	19351.1
hsa-let-7a-2	244772	31285.7
hsa-let-7a-2	47160	9664.71
hsa-let-7a-2	57530	15934.9
hsa-let-7a-2	26570	11184.3
hsa-let-7a-2	31475	19622.8
hsa-let-7a-2	13667	12800.3
hsa-let-7a-2	96903	12462.8
hsa-let-7a-2	67978	13934.6
hsa-let-7a-2	9390	4320.49
hsa-let-7a-2	100358	14098.2
hsa-let-7a-2	48811	24054.9
hsa-let-7a-2	37303	11729
hsa-let-7a-2	100284	15829.5
hsa-let-7a-2	12451	5639.61
hsa-let-7a-2	55261	12718
hsa-let-7a-2	24866	14020.5
hsa-let-7a-2	25198	13797.9
hsa-let-7a-2	25736	11286
hsa-let-7a-2	31894	17169.7
hsa-let-7a-2	182687	21229.1
hsa-let-7a-2	29296	10063
hsa-let-7a-2	15379	10561.2
hsa-let-7a-2	29405	10794.6
hsa-let-7a-2	16979	11962.6
hsa-let-7a-2	9306	5531.89
hsa-let-7a-2	44721	5754.74
hsa-let-7a-2	37173	6398.54
hsa-let-7a-2	8358	5014.16
hsa-let-7a-2	8487	5940.16
hsa-let-7a-2	20911	4411.69
hsa-let-7a-2	36759	5440.15
hsa-let-7a-2	17119	8457.22
hsa-let-7a-2	42884	11196
hsa-let-7a-2	10226	5551.71
hsa-let-7a-2	28416	6306.13
hsa-let-7a-2	32423	22155.2
hsa-let-7a-2	16516	7356.01
hsa-let-7a-2	138019	32804.7
hsa-let-7a-2	83413	16491
hsa-let-7a-2	9641	5373.22
hsa-let-7a-2	52037	9150.46
hsa-let-7a-2	32238	11461.5
hsa-let-7a-2	11286	6796.02
hsa-let-7a-2	36122	6240.6
hsa-let-7a-2	87017	17542.5
hsa-let-7a-2	17308	9433.78
hsa-let-7a-2	35455	5980.6
hsa-let-7a-2	36093	14381.1
hsa-let-7a-2	6059	6502.21
hsa-let-7a-2	33374	10184.5
hsa-let-7a-2	49488	9766.65
hsa-let-7a-2	21649	5555.44
hsa-let-7a-2	98860	17120.3
hsa-let-7a-2	9977	6571.42
hsa-let-7a-2	38794	10010.1
hsa-let-7a-2	36182	7348.64
hsa-let-7a-2	21938	12261.9
hsa-let-7a-2	56504	17039.7
hsa-let-7a-2	18167	8996.5
hsa-let-7a-2	33820	8821.35
hsa-let-7a-2	57450	12218.1
hsa-let-7a-2	39542	8160.19
hsa-let-7a-2	16558	6070.86
hsa-let-7a-2	41257	11609
hsa-let-7a-2	40585	13604.5
hsa-let-7a-2	205675	9883.35
hsa-let-7a-2	17998	7744.59
hsa-let-7a-2	46719	16359.9
hsa-let-7a-2	25384	6877.13
hsa-let-7a-2	40143	6518.09
hsa-let-7a-2	15451	7926.54
hsa-let-7a-2	118252	10051.8
hsa-let-7a-2	81563	14613.6
hsa-let-7a-2	11139	6239.73
hsa-let-7a-2	11310	7413.89
hsa-let-7a-2	19496	13366.5
hsa-let-7a-2	41708	20986.1
hsa-let-7a-2	10809	9294.32
hsa-let-7a-2	9255	3228.8
hsa-let-7a-2	122933	36881.8
hsa-let-7a-2	41457	10144.1
hsa-let-7a-2	47834	16992.2
hsa-let-7a-2	16074	7499.7
hsa-let-7a-2	47405	8426.95
hsa-let-7a-2	28331	7596.19
hsa-let-7a-2	17414	7131.53
hsa-let-7a-2	12916	5770.82
hsa-let-7a-2	6412	7979.07
hsa-let-7a-2	6886	6410.32
hsa-let-7a-2	24677	7213.2
hsa-let-7a-2	139421	10641
hsa-let-7a-2	26209	5943.31
hsa-let-7a-2	34274	10837.2
hsa-let-7a-2	17654	5256.96
hsa-let-7a-2	177348	10650.5
hsa-let-7a-2	48655	7583.73
hsa-let-7a-2	25920	11457.3
hsa-let-7a-2	91417	32037.9
hsa-let-7a-2	56826	10816.7
hsa-let-7a-2	12418	6310.35
hsa-let-7a-2	12011	6230.7
hsa-let-7a-2	27165	11987.3
hsa-let-7a-2	11281	4374.57
hsa-let-7a-2	76467	14650.3
hsa-let-7a-2	8566	3684.17
hsa-let-7a-2	15819	12249.8
hsa-let-7a-2	46942	26654.7
hsa-let-7a-2	65829	10088.3
hsa-let-7a-2	69553	19638.5
hsa-let-7a-2	83394	15262
hsa-let-7a-2	21691	11381.4
hsa-let-7a-2	49492	6599.58
hsa-let-7a-2	10749	10231.4
hsa-let-7a-2	8055	8142.74
hsa-let-7a-2	60765	17976.6
hsa-let-7a-2	24548	10103.1
hsa-let-7a-2	11644	11267.8
hsa-let-7a-2	30567	8332.1
hsa-let-7a-2	9357	5455.19
hsa-let-7a-2	4295	2852.83
hsa-let-7a-2	9757	10905.8
hsa-let-7a-2	29494	24330
hsa-let-7a-2	18575	8332.8
hsa-let-7a-2	64589	12443
hsa-let-7a-2	15039	8514.64
hsa-let-7a-2	69523	14395.7
hsa-let-7a-2	25378	14419.8
hsa-let-7a-2	60382	11254.4
hsa-let-7a-2	22347	8277.5
hsa-let-7a-2	36337	10403.9
hsa-let-7a-2	18194	8800.85
hsa-let-7a-2	17063	7208.53
hsa-let-7a-2	9625	8859.68
hsa-let-7a-2	12201	4646.78
hsa-let-7a-2	10742	4847.17
hsa-let-7a-2	44922	9674.26
hsa-let-7a-2	14448	7712.05
hsa-let-7a-2	63721	13128.6
hsa-let-7a-2	7111	8390.18
hsa-let-7a-2	21534	6225.63
hsa-let-7a-2	84142	9574.45
hsa-let-7a-2	10281	11296.2
hsa-let-7a-2	31467	10662
hsa-let-7a-2	15755	8820.66
hsa-let-7a-2	36925	6936.17
hsa-let-7a-2	20350	6533.38
hsa-let-7a-2	19105	6352.33
hsa-let-7a-2	78457	25054.4
hsa-let-7a-2	39997	5006.6
hsa-let-7a-2	16764	6712.57
hsa-let-7a-2	14364	10431.8
hsa-let-7a-2	11186	5592.35
hsa-let-7a-2	55876	15648.4
hsa-let-7a-2	104866	17483.5
hsa-let-7a-2	132843	15859.3
hsa-let-7a-2	14196	11447.2
hsa-let-7a-2	29443	7857.54
hsa-let-7a-2	33168	6960.16
hsa-let-7a-2	15725	12341.4
hsa-let-7a-2	47267	11728.1
hsa-let-7a-2	69103	21004.3
hsa-let-7a-2	14003	7032.64
hsa-let-7a-2	87776	16194
hsa-let-7a-2	35398	10719.7
hsa-let-7a-2	12546	9899.83
hsa-let-7a-2	10016	9544.47
hsa-let-7a-2	216266	23520
hsa-let-7a-2	98928	21538.4
hsa-let-7a-2	76642	9729.71
hsa-let-7a-2	6047	5379.93
hsa-let-7a-2	49709	10613
hsa-let-7a-2	19666	15586.7
hsa-let-7a-2	59820	9014.17
hsa-let-7a-2	88754	18223.2
hsa-let-7a-2	56576	16928.3
hsa-let-7a-2	9853	7258.73
hsa-let-7a-2	13392	3951.98
hsa-let-7a-2	22076	11229.2
hsa-let-7a-2	7487	6992.07
hsa-let-7a-2	11465	5380.59
hsa-let-7a-2	61139	10051.9
hsa-let-7a-2	26100	9092.12
hsa-let-7a-2	25704	8833.94
hsa-let-7a-2	23855	10808.6
hsa-let-7a-2	55213	14247.4
hsa-let-7a-2	40120	8924.12
hsa-let-7a-2	123017	27372.2
hsa-let-7a-2	14790	6583.93
hsa-let-7a-2	29151	10855.2
hsa-let-7a-2	22101	8430.19
hsa-let-7a-2	45280	15449.8
hsa-let-7a-2	8767	7220.95
hsa-let-7a-2	51227	18203.6
hsa-let-7a-2	18207	9591.95
hsa-let-7a-2	92223	18779.6
hsa-let-7a-2	14011	5611.18
hsa-let-7a-2	8117	4367.52
hsa-let-7a-2	10450	7281.9
hsa-let-7a-2	77935	12604.1
hsa-let-7a-2	36816	9060.04
hsa-let-7a-2	220789	14875.5
hsa-let-7a-2	146732	20191.5
hsa-let-7a-2	62733	14431.1
hsa-let-7a-2	47888	13718.7
hsa-let-7a-2	29651	10038.1
hsa-let-7a-2	12002	7843.7
hsa-let-7a-2	27035	11390.9
hsa-let-7a-2	47002	13138
hsa-let-7a-2	29169	12958.7
hsa-let-7a-2	98225	14090.2
hsa-let-7a-2	18393	9527.79
hsa-let-7a-2	97621	12966.7
hsa-let-7a-2	471007	39660.1
hsa-let-7a-2	14865	6784.36
hsa-let-7a-2	8254	5203.5
hsa-let-7a-2	29287	8693.79
hsa-let-7a-2	17676	5647.14
hsa-let-7a-2	15458	4670.52
hsa-let-7a-2	40053	10511.8
hsa-let-7a-2	21301	9889.25
hsa-let-7a-2	43328	22436.3
hsa-let-7a-2	48074	11162.6
hsa-let-7a-2	13579	12544.3
hsa-let-7a-2	41201	12839.2
hsa-let-7a-2	8680	5818.16
hsa-let-7a-2	32751	17251.9
hsa-let-7a-2	149170	60965.1
hsa-let-7a-2	12914	7152.91
hsa-let-7a-2	49817	7367.2
hsa-let-7a-2	22385	16969.7
hsa-let-7a-2	114599	18461.4
hsa-let-7a-2	25821	7263.25
hsa-let-7a-2	42547	10622
hsa-let-7a-2	26249	13541.1
hsa-let-7a-2	4242	3391.68
hsa-let-7a-2	33354	13864.2
hsa-let-7a-2	30852	11920.6
hsa-let-7a-2	10951	8058.26
hsa-let-7a-2	79705	8376.69
hsa-let-7a-2	50602	12505.7
hsa-let-7a-2	16323	12367.6
hsa-let-7a-2	12239	4798.6
hsa-let-7a-2	9455	7703.27
hsa-let-7a-2	47466	8258.23
hsa-let-7a-2	14861	4874.16
hsa-let-7a-2	121244	19313.5
hsa-let-7a-2	5932	4930.21
hsa-let-7a-2	9389	7364.98
hsa-let-7a-2	3321	4433.28
hsa-let-7a-2	44539	7531.95
hsa-let-7a-2	36108	11485.1
hsa-let-7a-2	6859	6552.81
hsa-let-7a-2	128805	12338.3
hsa-let-7a-2	32285	10363.7
hsa-let-7a-2	19849	6599.43
hsa-let-7a-2	45154	12427.6
hsa-let-7a-2	41259	16737.3
hsa-let-7a-2	43278	16046.4
hsa-let-7a-2	63704	13509.6
hsa-let-7a-2	10437	6941
hsa-let-7a-2	6275	6600.21
hsa-let-7a-2	42243	9631.71
hsa-let-7a-2	24908	8304.5
hsa-let-7a-2	55966	9475.36
hsa-let-7a-2	24678	9725.68
hsa-let-7a-2	27661	7808.79
hsa-let-7a-2	125169	18060.4
hsa-let-7a-2	8796	5156.2
hsa-let-7a-2	43546	15544.6
hsa-let-7a-2	21557	6776.52
hsa-let-7a-2	63018	8615.28
hsa-let-7a-2	31111	8786.59
hsa-let-7a-2	62148	16332.9
hsa-let-7a-2	90986	14456.1
hsa-let-7a-2	12623	7859.16
hsa-let-7a-2	44840	9159.15
hsa-let-7a-2	22586	8436.71
hsa-let-7a-2	12409	7076.85
hsa-let-7a-2	19159	19367.5
hsa-let-7a-2	40008	6800.45
hsa-let-7a-2	29929	10594.8
hsa-let-7a-2	10131	8031.35
hsa-let-7a-2	11691	8311.9
hsa-let-7a-2	12128	5580.11
hsa-let-7a-2	9548	10471.1
hsa-let-7a-2	20630	6510.58
hsa-let-7a-2	266678	31865.1
hsa-let-7a-2	170169	13847.9
hsa-let-7a-2	9984	6530.01
hsa-let-7a-2	9980	9203.25
hsa-let-7a-2	20616	11762.4
hsa-let-7a-2	30869	8219.71
hsa-let-7a-2	11631	7514.72
hsa-let-7a-2	35466	16444.9
hsa-let-7a-2	16893	9454.46
hsa-let-7a-2	46450	15144.1
hsa-let-7a-2	51459	26188.2
hsa-let-7a-2	4078	1704.02
hsa-let-7a-2	52175	8159.24
hsa-let-7a-2	16852	7456.53
hsa-let-7a-2	57585	12705.3
hsa-let-7a-2	22698	14915.3
hsa-let-7a-2	3766	4775.51
hsa-let-7a-2	93678	21475.8
hsa-let-7a-2	16651	10030.9
hsa-let-7a-2	7113	8304.96
hsa-let-7a-2	12718	4785.05
hsa-let-7a-2	328900	39624.8
hsa-let-7a-2	27434	8025.1
hsa-let-7a-2	16238	9233.54
hsa-let-7a-2	5247	5200.98
hsa-let-7a-2	79475	12463.6
hsa-let-7a-2	13938	8508.98
hsa-let-7a-2	155437	37163.3
hsa-let-7a-2	31047	7628.42
hsa-let-7a-2	70637	14324
hsa-let-7a-2	121794	19902.4
hsa-let-7a-2	69845	20824.9
hsa-let-7a-2	13952	7481.72
hsa-let-7a-2	18112	6585.31
hsa-let-7a-2	8463	7441.12
hsa-let-7a-2	53532	8697.7
hsa-let-7a-2	32127	18972
hsa-let-7a-2	18024	8613.92
hsa-let-7a-2	30523	8686.08
hsa-let-7a-2	7853	8640.04
hsa-let-7a-2	12392	10598.5
hsa-let-7a-2	24967	6114.17
hsa-let-7a-2	91546	8194.91
hsa-let-7a-2	56308	15915.7
hsa-let-7a-2	28055	8234.96
hsa-let-7a-2	198818	27804.5
hsa-let-7a-2	170574	19340.4
hsa-let-7a-2	18589	13414.6
hsa-let-7a-2	58698	11243.3
hsa-let-7a-2	138148	18798.2
hsa-let-7a-2	43213	10726.5
hsa-let-7a-2	9384	7682.67
hsa-let-7a-2	53444	11403.1
hsa-let-7a-2	49460	10718.8
hsa-let-7a-2	2182	3842.87
hsa-let-7a-2	69879	9617.11
hsa-let-7a-2	4461	4103.69
hsa-let-7a-2	26205	13072.4
hsa-let-7a-2	13779	5487.88
hsa-let-7a-2	18103	8228.02
hsa-let-7a-2	32491	8580.14
hsa-let-7a-2	33899	9148.34
hsa-let-7a-2	30184	19847.3
hsa-let-7a-2	20194	5369.81
hsa-let-7a-2	16826	8253.48
hsa-let-7a-2	23555	14618.2
hsa-let-7a-2	116968	16944.6
hsa-let-7a-2	205100	20017.4
hsa-let-7a-2	6399	4641.18
hsa-let-7a-2	10494	6506.51
hsa-let-7a-2	9006	8559.42
hsa-let-7a-2	22436	7106.27
hsa-let-7a-2	4752	5650
hsa-let-7a-2	132784	32418.8
hsa-let-7a-2	237267	26872.9
hsa-let-7a-2	14763	7891.44
hsa-let-7a-2	126099	21172.2
hsa-let-7a-2	17026	4892.69
hsa-let-7a-2	26963	6301.53
hsa-let-7a-2	8757	9812.93
hsa-let-7a-2	50969	17831.6
hsa-let-7a-2	15808	11455.9
hsa-let-7a-2	50125	7432.84
hsa-let-7a-2	329419	42876.3
hsa-let-7a-2	57974	13516.5
hsa-let-7a-2	10926	8062.28
hsa-let-7a-2	51115	10100.8
hsa-let-7a-2	63467	9884.44
hsa-let-7a-2	24559	8461.77
hsa-let-7a-2	68490	11178.3
hsa-let-7a-2	14257	7937.39
hsa-let-7a-2	32077	11099.9
hsa-let-7a-2	41078	18066.4
hsa-let-7a-2	52590	6561.89
hsa-let-7a-2	54958	19635.6
hsa-let-7a-2	13973	7083.61
hsa-let-7a-2	31157	11529.5
hsa-let-7a-2	21439	9519.05
hsa-let-7a-2	19962	5996.69
hsa-let-7a-2	16883	7960.32
hsa-let-7a-2	14570	7668.05
hsa-let-7a-2	13203	8267.12
hsa-let-7a-2	18765	10683.8
hsa-let-7a-2	10173	6106.76
hsa-let-7a-2	7057	3675.93
hsa-let-7a-2	24510	12288.6
hsa-let-7a-2	34418	6214.36
hsa-let-7a-2	24224	8839.05
hsa-let-7a-2	70798	22500.8
hsa-let-7a-2	19515	7720.66
hsa-let-7a-2	23374	8653.44
hsa-let-7a-2	114846	31004.9
hsa-let-7a-2	78482	35064
hsa-let-7a-2	16408	18197.6
hsa-let-7a-2	67911	9863.14
hsa-let-7a-2	68610	23934.6
hsa-let-7a-2	43532	12162.6
hsa-let-7a-2	9955	5332.05
hsa-let-7a-2	58946	31210.9
hsa-let-7a-2	39810	13839.5
hsa-let-7a-2	23452	8804.59
hsa-let-7a-2	52976	15254.3
hsa-let-7a-2	19962	9483.07
hsa-let-7a-2	10623	11722.9
hsa-let-7a-2	14814	6011.69
hsa-let-7a-2	48374	9518.84
hsa-let-7a-2	7921	5255.7
hsa-let-7a-2	104579	23003.7
hsa-let-7a-2	31235	14417.6
hsa-let-7a-2	36977	11065.2
hsa-let-7a-2	26536	10042.5
hsa-let-7a-2	23235	7082.7
hsa-let-7a-2	7672	6374.54
hsa-let-7a-2	6927	7504.27
hsa-let-7a-2	43934	7652.02
hsa-let-7a-2	13219	12093.3
hsa-let-7a-2	14043	4511.72
hsa-let-7a-2	18151	8174.68
hsa-let-7a-2	12469	5554.3
hsa-let-7a-2	40101	20007.9
hsa-let-7a-2	103842	12041.6
hsa-let-7a-2	113889	12237.8
hsa-let-7a-2	16198	7690.36
hsa-let-7a-2	11681	6409.7
hsa-let-7a-2	31878	16654.1
hsa-let-7a-2	13807	8018.2
hsa-let-7a-2	77558	9501.17
hsa-let-7a-2	49432	7142.64
hsa-let-7a-2	10466	8384.91
hsa-let-7a-2	60065	21106.3
hsa-let-7a-2	65526	12210.1
hsa-let-7a-2	70959	24978.3
hsa-let-7a-2	18365	9003.54
hsa-let-7a-2	48627	6250.66
hsa-let-7a-2	20300	9227.32
hsa-let-7a-2	15768	11581.3
hsa-let-7a-2	6497	5556.17
hsa-let-7a-2	14862	9556.41
hsa-let-7a-2	119430	29767.6
hsa-let-7a-2	4917	4350.21
hsa-let-7a-2	7941	7047.28
hsa-let-7a-2	4367	3077.2
hsa-let-7a-2	13614	9860.64
hsa-let-7a-2	73694	13493.2
hsa-let-7a-2	6672	3306.65
hsa-let-7a-2	59426	12469.4
hsa-let-7a-2	72955	16746.2
hsa-let-7a-2	187398	14373.4
hsa-let-7a-2	54213	11630.7
hsa-let-7a-2	88270	19543.7
hsa-let-7a-2	13622	9082.07
hsa-let-7a-2	9581	4797.12
hsa-let-7a-2	32455	7021.29
hsa-let-7a-2	25620	10906.7
hsa-let-7a-2	16389	7073.61
hsa-let-7a-2	42401	8436.8
hsa-let-7a-2	60420	13458.7
hsa-let-7a-2	37142	8471.95
hsa-let-7a-2	21219	5518.34
hsa-let-7a-2	15079	13282.1
hsa-let-7a-2	15692	9768.73
hsa-let-7a-2	50923	10648.6
hsa-let-7a-2	25352	4869.85
hsa-let-7a-2	47078	6238.99
hsa-let-7a-2	114526	11087.8
hsa-let-7a-2	68448	8302.57
hsa-let-7a-2	74120	10638.6
hsa-let-7a-2	4842	4096.85
hsa-let-7a-2	34766	12020
hsa-let-7a-2	19857	8291.81
hsa-let-7a-2	29858	11870.4
hsa-let-7a-2	11155	8232.11
hsa-let-7a-2	19556	6775.3
hsa-let-7a-2	46969	6192.51
hsa-let-7a-2	24906	12946.8
hsa-let-7a-2	39478	15849.5
hsa-let-7a-2	18405	9674.27
hsa-let-7a-2	18500	9445.93
hsa-let-7a-2	8227	5206.42
hsa-let-7a-2	31063	25183.5
hsa-let-7a-2	11828	4937.14
hsa-let-7a-2	4122	3037.42
hsa-let-7a-2	57266	15369
hsa-let-7a-2	16952	7313.78
hsa-let-7a-2	8854	3772.79
hsa-let-7a-2	18695	7779.71
hsa-let-7a-2	16695	15474.7
hsa-let-7a-2	38024	17485.6
hsa-let-7a-2	25979	11077.7
hsa-let-7a-2	18627	5878.85
hsa-let-7a-2	13972	9111.96
hsa-let-7a-2	69806	17789.4
hsa-let-7a-2	40344	12704.1
hsa-let-7a-2	169847	21213.2
hsa-let-7a-2	94660	21778.7
hsa-let-7a-2	18429	9833.23
hsa-let-7a-2	60183	15066.6
hsa-let-7a-2	6492	5564.57
hsa-let-7a-2	36187	9916.08
hsa-let-7a-2	33838	8751.9
hsa-let-7a-2	11324	6209.54
hsa-let-7a-2	71672	13342
hsa-let-7a-2	26592	7837.41
hsa-let-7a-2	4479	3345.19
hsa-let-7a-2	26535	11671.8
hsa-let-7a-2	7599	3168.45
hsa-let-7a-2	64753	26602.1
hsa-let-7a-2	98444	30303.2
hsa-let-7a-2	12210	8445.35
hsa-let-7a-2	7904	8008.22
hsa-let-7a-2	15305	7720.23
hsa-let-7a-2	30377	7682.96
hsa-let-7a-2	8480	6349.26
hsa-let-7a-2	26983	10312.9
hsa-let-7a-2	17489	9079.2
hsa-let-7a-2	25193	15561.1
hsa-let-7a-2	52687	7864.2
hsa-let-7a-2	25896	12932.9
hsa-let-7a-2	22349	6462.04
hsa-let-7a-2	52590	20975.2
hsa-let-7a-2	34364	15732.5
hsa-let-7a-2	92556	8217.83
hsa-let-7a-2	41864	12375.7
hsa-let-7a-2	7453	5872.82
hsa-let-7a-2	34151	5666.74
hsa-let-7a-2	6888	4354.35
hsa-let-7a-2	8447	3351.7
hsa-let-7a-2	65787	14046.9
hsa-let-7a-2	22807	6337.15
hsa-let-7a-2	12506	7896.2
hsa-let-7a-2	20420	6711.99
hsa-let-7a-2	10112	8730.95
hsa-let-7a-2	21572	3230
hsa-let-7a-2	11142	7124.83
hsa-let-7a-2	36389	14870.8
hsa-let-7a-2	20393	15709.4
hsa-let-7a-2	21216	8605.46
hsa-let-7a-2	52323	6623.8
hsa-let-7a-2	47357	9924.61
hsa-let-7a-2	96216	10949.9
hsa-let-7a-2	7299	4480.98
hsa-let-7a-2	14021	5264.87
hsa-let-7a-2	10148	8953.52
hsa-let-7a-2	35715	8351.81
hsa-let-7a-2	9198	7137.25
hsa-let-7a-2	26915	12627.8
hsa-let-7a-2	22192	8418.89
hsa-let-7a-2	46573	6956.58
hsa-let-7a-2	79673	30488.8
hsa-let-7a-2	28838	11687.7
hsa-let-7a-2	15242	9337.82
hsa-let-7a-2	9903	9806.97
hsa-let-7a-2	6893	6068.92
hsa-let-7a-2	18578	12620.9
hsa-let-7a-2	16797	8025.32
hsa-let-7a-2	52445	8216.27
hsa-let-7a-2	22630	11240.8
hsa-let-7a-2	38994	8374.28
hsa-let-7a-2	7256	6673.71
hsa-let-7a-2	31879	7041.71
hsa-let-7a-2	40461	10249.3
hsa-let-7a-2	53148	9544.16
hsa-let-7a-2	19626	6934.65
hsa-let-7a-2	10345	9823.86
hsa-let-7a-2	129822	12515.2
hsa-let-7a-2	6974	4346.57
hsa-let-7a-2	44109	9983.46
hsa-let-7a-2	49179	7920.33
hsa-let-7a-2	88013	19707.3
hsa-let-7a-2	14216	6877.66
hsa-let-7a-2	101869	23012.5
hsa-let-7a-2	23330	9968.82
hsa-let-7a-2	17676	10600.2
hsa-let-7a-2	73382	16091.9
hsa-let-7a-2	15182	6906.9
hsa-let-7a-2	11197	10629.2
hsa-let-7a-2	19810	12736.4
hsa-let-7a-2	38628	10006.6
hsa-let-7a-2	32791	8737.64
hsa-let-7a-2	15534	1726.24
hsa-let-7a-2	56132	11974.7
hsa-let-7a-2	70838	13363.5
hsa-let-7a-2	59518	8989.64
hsa-let-7a-2	42412	5750.89
hsa-let-7a-2	10887	4320.74
hsa-let-7a-2	85392	13864
hsa-let-7a-2	9305	7234.7
hsa-let-7a-2	10795	8913.31
hsa-let-7a-2	38654	7325.71
hsa-let-7a-2	26372	13774
hsa-let-7a-2	24295	6989.9
hsa-let-7a-2	17928	13792
hsa-let-7a-2	58589	16606
hsa-let-7a-2	32947	6711.13
hsa-let-7a-2	47663	10556.8
hsa-let-7a-2	11036	6751.81
hsa-let-7a-2	64165	15082.6
hsa-let-7a-2	134892	18843
hsa-let-7a-2	13526	10674.6
hsa-let-7a-2	104239	14420.1
hsa-let-7a-2	7608	5860.32
hsa-let-7a-2	6943	7876.19
hsa-let-7a-2	61531	13637.4
hsa-let-7a-2	21189	5966.33
hsa-let-7a-2	135940	8396.29
hsa-let-7a-2	115893	20011.8
hsa-let-7a-2	29012	4926.39
hsa-let-7a-2	7091	4511.67
hsa-let-7a-2	7226	8602.21
hsa-let-7a-2	19344	6899.93
hsa-let-7a-2	11455	6817.29
hsa-let-7a-2	8838	6782.47
hsa-let-7a-2	25108	14420.1
hsa-let-7a-2	92432	23135.4
hsa-let-7a-2	43134	14477.9
hsa-let-7a-2	39934	8985.7
hsa-let-7a-2	16358	8360.85
hsa-let-7a-2	2850	2747.95
hsa-let-7a-2	8773	6016.9
hsa-let-7a-2	15084	8865.64
hsa-let-7a-2	6702	8249
hsa-let-7a-2	51782	9492.54
hsa-let-7a-2	125019	15975
hsa-let-7a-2	29061	15485.3
hsa-let-7a-2	16560	10123.4
hsa-let-7a-2	17577	9506.24
hsa-let-7a-2	12482	5956.93
hsa-let-7a-2	18581	6896.32
hsa-let-7a-2	24819	12466.3
hsa-let-7a-2	45379	7493.03
hsa-let-7a-2	67632	8565.55
hsa-let-7a-2	6589	4501.04
hsa-let-7a-2	104569	12908.4
hsa-let-7a-2	19671	9977.99
hsa-let-7a-2	20370	15655.9
hsa-let-7a-2	44013	9371.52
hsa-let-7a-2	22604	7869.11
hsa-let-7a-2	10124	6340.6
hsa-let-7a-2	25550	8526.88
hsa-let-7a-2	7309	5325.43
hsa-let-7a-2	16896	7295.36
hsa-let-7a-2	29444	16986.1
hsa-let-7a-2	88400	24287.5
hsa-let-7a-2	41257	12888.9
hsa-let-7a-2	10332	4095.27
hsa-let-7a-2	19336	6849.31
hsa-let-7a-2	170873	18717.7
hsa-let-7a-2	8154	4468.64
hsa-let-7a-2	16505	6799.94
hsa-let-7a-2	18569	8622.64
hsa-let-7a-2	4046	4181.59
hsa-let-7a-2	19643	5829.63
hsa-let-7a-2	121407	18473.3
hsa-let-7a-2	205414	22275.3
hsa-let-7a-2	25764	10870.1
hsa-let-7a-2	12185	7290.76
hsa-let-7a-2	10196	6791.99
hsa-let-7a-2	204944	13454
hsa-let-7a-2	21377	9975.1
hsa-let-7a-2	16609	5506.44
hsa-let-7a-2	92867	18899.9
hsa-let-7a-2	62043	12845.3
hsa-let-7a-2	62882	10303.1
hsa-let-7a-2	11420	8030.04
hsa-let-7a-2	247480	27341.4
hsa-let-7a-2	13000	3591.25
hsa-let-7a-2	17855	6263
hsa-let-7a-2	115166	21847.9
hsa-let-7a-2	11639	6958.02
hsa-let-7a-2	98475	27347.6
hsa-let-7a-2	7659	7810.52
hsa-let-7a-2	112856	16485.9
hsa-let-7a-2	8213	7980.24
hsa-let-7a-2	26520	7548.62
hsa-let-7a-2	38736	17967.6
hsa-let-7a-2	61792	8214.12
hsa-let-7a-2	12912	3966.31
hsa-let-7a-2	17411	12147.3
hsa-let-7a-2	78227	22467
hsa-let-7a-2	17380	7983.06
hsa-let-7a-2	142617	10799.9
hsa-let-7a-2	42084	11615.3
hsa-let-7a-2	13261	11993.4
hsa-let-7a-2	7727	5891.65
hsa-let-7a-2	13863	10566
hsa-let-7a-2	59526	13081.2
[truncated: 1,193 more rows]
