# Supplementary material for: Post-transcriptional control drives Aurora kinase A expression in human cancers
Source: PLoS One. 2024 Nov 11;19(11):e0310625. doi: 10.1371/journal.pone.0310625 (PMC11554201; doi:10.1371/journal.pone.0310625)
Supplement: S1 Data — (ZIP) [file pone.0310625.s006.zip › S1_Data/processed datasets_hsa-let-7a/TCGA-READ/Solid Tissue Normal.xls]

## Sheet: Solid Tissue Normal
miRNA_ID	read_count	reads_per_million_miRNA_mapped
hsa-let-7a-1	8297	13738.8
hsa-let-7a-1	16199	14689
hsa-let-7a-1	6976	10178.8
hsa-let-7a-2	8225	13619.6
hsa-let-7a-2	16214	14702.6
hsa-let-7a-2	6667	9727.95
hsa-let-7a-3	8284	13717.3
hsa-let-7a-3	16501	14962.8
hsa-let-7a-3	6942	10129.2
