# Supplementary material for: Post-transcriptional control drives Aurora kinase A expression in human cancers
Source: PLoS One. 2024 Nov 11;19(11):e0310625. doi: 10.1371/journal.pone.0310625 (PMC11554201; doi:10.1371/journal.pone.0310625)
Supplement: S1 Data — (ZIP) [file pone.0310625.s006.zip › S1_Data/processed datasets_hsa-let-7a/TCGA-READ/Primary Tumors.xls]

## Sheet: Primary Tumors
miRNA_ID	read_count	reads_per_million_miRNA_mapped
hsa-let-7a-1	23270	5578.56
hsa-let-7a-1	4586	3808.54
hsa-let-7a-1	23222	6157.13
hsa-let-7a-1	106617	12783.6
hsa-let-7a-1	3592	3864.67
hsa-let-7a-1	8540	3515.63
hsa-let-7a-1	89504	9166.67
hsa-let-7a-1	7341	4460.38
hsa-let-7a-1	7673	5064.46
hsa-let-7a-1	61756	7854.26
hsa-let-7a-1	9248	3479.75
hsa-let-7a-1	36713	9073.86
hsa-let-7a-1	3208	3155.95
hsa-let-7a-1	7337	4753.24
hsa-let-7a-1	9555	3955.47
hsa-let-7a-1	131997	9882.03
hsa-let-7a-1	3773	4637.2
hsa-let-7a-1	7666	2900.9
hsa-let-7a-1	6875	4330.84
hsa-let-7a-1	3506	6275.27
hsa-let-7a-1	41958	8656.85
hsa-let-7a-1	65421	8431.29
hsa-let-7a-1	3467	4458.3
hsa-let-7a-1	67005	12140
hsa-let-7a-1	64612	8405.49
hsa-let-7a-1	4437	5545.19
hsa-let-7a-1	65511	12736.6
hsa-let-7a-1	57681	10725.2
hsa-let-7a-1	3939	3546.91
hsa-let-7a-1	4602	2979.9
hsa-let-7a-1	111773	13414.9
hsa-let-7a-1	31882	5131.25
hsa-let-7a-1	56308	11240.1
hsa-let-7a-1	120377	10466.3
hsa-let-7a-1	32440	7014.79
hsa-let-7a-1	68680	8696.57
hsa-let-7a-1	163692	15377.1
hsa-let-7a-1	100000	14759.6
hsa-let-7a-1	13403	3469.25
hsa-let-7a-1	1960	2699.74
hsa-let-7a-1	25297	7607.08
hsa-let-7a-1	23943	9740.09
hsa-let-7a-1	4765	4465.58
hsa-let-7a-1	7217	4121.76
hsa-let-7a-1	3107	3602.83
hsa-let-7a-1	49012	12694.9
hsa-let-7a-1	5577	3491.98
hsa-let-7a-1	5726	3644.8
hsa-let-7a-1	32319	6777.07
hsa-let-7a-1	87260	19203.9
hsa-let-7a-1	70233	16665.1
hsa-let-7a-1	3708	3781.3
hsa-let-7a-1	19939	6678.75
hsa-let-7a-1	124243	14736.2
hsa-let-7a-1	57295	5495.58
hsa-let-7a-1	100922	16533.7
hsa-let-7a-1	6263	3317.28
hsa-let-7a-1	33163	10162.5
hsa-let-7a-1	47748	10642.9
hsa-let-7a-1	44786	13015.1
hsa-let-7a-1	6417	4054.6
hsa-let-7a-1	71345	5470.63
hsa-let-7a-1	102706	16922.7
hsa-let-7a-1	49445	8136.92
hsa-let-7a-1	4744	3593.71
hsa-let-7a-1	37096	5474.04
hsa-let-7a-1	108719	10615.2
hsa-let-7a-1	72861	11309.9
hsa-let-7a-1	62215	12679.9
hsa-let-7a-1	59634	9035.79
hsa-let-7a-1	132980	10259.1
hsa-let-7a-1	41966	6028.64
hsa-let-7a-1	71458	6801.79
hsa-let-7a-1	24315	5912.53
hsa-let-7a-1	31338	6771.27
hsa-let-7a-1	5093	3634.48
hsa-let-7a-1	6731	2706.76
hsa-let-7a-1	35699	9042.55
hsa-let-7a-1	54276	9795.13
hsa-let-7a-1	3039	2885.69
hsa-let-7a-1	2700	3185.86
hsa-let-7a-1	73936	12204
hsa-let-7a-1	4793	3562.13
hsa-let-7a-1	19095	9261.73
hsa-let-7a-1	57620	13512
hsa-let-7a-1	64679	11737
hsa-let-7a-1	58376	13345.3
hsa-let-7a-1	64387	10733.5
hsa-let-7a-1	65236	11651.5
hsa-let-7a-1	95413	14139.1
hsa-let-7a-1	42041	8692.36
hsa-let-7a-1	14638	8934.97
hsa-let-7a-1	4361	3615.21
hsa-let-7a-1	75136	9667.37
hsa-let-7a-1	5882	3426.89
hsa-let-7a-1	4442	3777.29
hsa-let-7a-1	59710	10910
hsa-let-7a-1	35644	7663.23
hsa-let-7a-1	15838	4919.31
hsa-let-7a-1	6521	3017.04
hsa-let-7a-1	3358	5258.24
hsa-let-7a-1	116484	15150.1
hsa-let-7a-1	9012	3575.84
hsa-let-7a-1	52862	7726.41
hsa-let-7a-1	86065	15390.8
hsa-let-7a-1	5670	2673.54
hsa-let-7a-1	6073	4073.32
hsa-let-7a-1	114458	9794.67
hsa-let-7a-1	49332	6936.44
hsa-let-7a-1	32059	8935.42
hsa-let-7a-1	120080	19042.8
hsa-let-7a-1	8496	5035.18
hsa-let-7a-1	23360	7463.69
hsa-let-7a-1	8973	5038.04
hsa-let-7a-1	35537	6381.69
hsa-let-7a-1	63156	8563.12
hsa-let-7a-1	7314	2922.83
hsa-let-7a-1	5277	5232.32
hsa-let-7a-1	5577	3772.61
hsa-let-7a-1	27127	9595.38
hsa-let-7a-1	89004	9946.99
hsa-let-7a-1	3716	3556.53
hsa-let-7a-1	3337	4009.18
hsa-let-7a-1	37559	11400.9
hsa-let-7a-1	7257	3170.4
hsa-let-7a-1	6767	4149.59
hsa-let-7a-1	8763	4279.39
hsa-let-7a-1	146449	20461.1
hsa-let-7a-1	3182	4141.31
hsa-let-7a-1	75084	11624.6
hsa-let-7a-1	3319	3471.21
hsa-let-7a-1	50898	10697.9
hsa-let-7a-1	10076	3736.21
hsa-let-7a-1	108218	20680.1
hsa-let-7a-1	38442	9638.27
hsa-let-7a-1	10212	4138.61
hsa-let-7a-1	189010	13097.8
hsa-let-7a-1	13401	6900.31
hsa-let-7a-1	79494	10674.5
hsa-let-7a-1	47313	7763.73
hsa-let-7a-1	34609	6071.02
hsa-let-7a-1	6397	2847.99
hsa-let-7a-1	6730	4643.59
hsa-let-7a-1	5198	3068.06
hsa-let-7a-1	5611	5185.32
hsa-let-7a-2	23430	5616.92
hsa-let-7a-2	4620	3836.77
hsa-let-7a-2	23102	6125.32
hsa-let-7a-2	107214	12855.1
hsa-let-7a-2	3467	3730.18
hsa-let-7a-2	8690	3577.38
hsa-let-7a-2	88368	9050.32
hsa-let-7a-2	7172	4357.69
hsa-let-7a-2	7784	5137.73
hsa-let-7a-2	61545	7827.42
hsa-let-7a-2	9419	3544.1
hsa-let-7a-2	36817	9099.57
hsa-let-7a-2	3149	3097.91
hsa-let-7a-2	7110	4606.18
hsa-let-7a-2	9474	3921.94
hsa-let-7a-2	131431	9839.66
hsa-let-7a-2	3565	4381.56
hsa-let-7a-2	7388	2795.7
hsa-let-7a-2	6708	4225.64
hsa-let-7a-2	3443	6162.51
hsa-let-7a-2	42070	8679.96
hsa-let-7a-2	64552	8319.29
hsa-let-7a-2	3362	4323.28
hsa-let-7a-2	66921	12124.8
hsa-let-7a-2	64965	8451.41
hsa-let-7a-2	4383	5477.7
hsa-let-7a-2	65097	12656.1
hsa-let-7a-2	58176	10817.2
hsa-let-7a-2	3909	3519.9
hsa-let-7a-2	4615	2988.32
hsa-let-7a-2	110991	13321.1
hsa-let-7a-2	31647	5093.43
hsa-let-7a-2	55660	11110.8
hsa-let-7a-2	120779	10501.2
hsa-let-7a-2	31751	6865.8
hsa-let-7a-2	68511	8675.18
hsa-let-7a-2	163616	15370
hsa-let-7a-2	99781	14727.3
hsa-let-7a-2	13549	3507.05
hsa-let-7a-2	1934	2663.92
hsa-let-7a-2	25136	7558.67
hsa-let-7a-2	23947	9741.71
hsa-let-7a-2	4572	4284.71
hsa-let-7a-2	7315	4177.73
hsa-let-7a-2	3183	3690.96
hsa-let-7a-2	48621	12593.7
hsa-let-7a-2	5415	3390.54
hsa-let-7a-2	5702	3629.52
hsa-let-7a-2	32328	6778.96
hsa-let-7a-2	87053	19158.4
hsa-let-7a-2	69545	16501.8
hsa-let-7a-2	3832	3907.75
hsa-let-7a-2	20033	6710.23
hsa-let-7a-2	123929	14698.9
hsa-let-7a-2	57764	5540.56
hsa-let-7a-2	100929	16534.8
hsa-let-7a-2	6257	3314.1
hsa-let-7a-2	32880	10075.8
hsa-let-7a-2	47375	10559.8
hsa-let-7a-2	45080	13100.5
hsa-let-7a-2	6396	4041.33
hsa-let-7a-2	70366	5395.56
hsa-let-7a-2	103161	16997.6
hsa-let-7a-2	48915	8049.7
hsa-let-7a-2	4672	3539.17
hsa-let-7a-2	36919	5447.92
hsa-let-7a-2	108338	10578
hsa-let-7a-2	72109	11193.1
hsa-let-7a-2	61869	12609.4
hsa-let-7a-2	60211	9123.22
hsa-let-7a-2	132303	10206.8
hsa-let-7a-2	42305	6077.34
hsa-let-7a-2	71539	6809.5
hsa-let-7a-2	24085	5856.61
hsa-let-7a-2	31151	6730.86
hsa-let-7a-2	5090	3632.34
hsa-let-7a-2	6869	2762.25
hsa-let-7a-2	35589	9014.68
hsa-let-7a-2	54582	9850.36
hsa-let-7a-2	3079	2923.67
hsa-let-7a-2	2822	3329.81
hsa-let-7a-2	73717	12167.8
hsa-let-7a-2	4666	3467.75
hsa-let-7a-2	19081	9254.94
hsa-let-7a-2	57794	13552.8
hsa-let-7a-2	64143	11639.7
hsa-let-7a-2	57967	13251.8
hsa-let-7a-2	64019	10672.2
hsa-let-7a-2	65387	11678.5
hsa-let-7a-2	94761	14042.5
hsa-let-7a-2	41669	8615.44
hsa-let-7a-2	14335	8750.02
hsa-let-7a-2	4258	3529.83
hsa-let-7a-2	75644	9732.73
hsa-let-7a-2	5913	3444.95
hsa-let-7a-2	4389	3732.22
hsa-let-7a-2	59173	10811.9
hsa-let-7a-2	35656	7665.81
hsa-let-7a-2	15828	4916.2
hsa-let-7a-2	6469	2992.98
hsa-let-7a-2	3451	5403.86
hsa-let-7a-2	115900	15074.1
hsa-let-7a-2	9039	3586.55
hsa-let-7a-2	52564	7682.85
hsa-let-7a-2	86326	15437.5
hsa-let-7a-2	5667	2672.12
hsa-let-7a-2	6129	4110.88
hsa-let-7a-2	114181	9770.97
hsa-let-7a-2	49666	6983.4
hsa-let-7a-2	31926	8898.35
hsa-let-7a-2	119556	18959.7
hsa-let-7a-2	8402	4979.47
hsa-let-7a-2	23592	7537.82
hsa-let-7a-2	9008	5057.69
hsa-let-7a-2	34959	6277.9
hsa-let-7a-2	62875	8525.02
hsa-let-7a-2	7281	2909.64
hsa-let-7a-2	5257	5212.49
hsa-let-7a-2	5444	3682.65
hsa-let-7a-2	27469	9716.35
hsa-let-7a-2	89157	9964.09
hsa-let-7a-2	3602	3447.42
hsa-let-7a-2	3256	3911.86
hsa-let-7a-2	37832	11483.8
hsa-let-7a-2	7192	3142.01
hsa-let-7a-2	6711	4115.25
hsa-let-7a-2	8590	4194.9
hsa-let-7a-2	147105	20552.8
hsa-let-7a-2	3030	3943.48
hsa-let-7a-2	74502	11534.5
hsa-let-7a-2	3273	3423.1
hsa-let-7a-2	50483	10610.7
hsa-let-7a-2	10104	3746.59
hsa-let-7a-2	107114	20469.1
hsa-let-7a-2	38652	9690.92
hsa-let-7a-2	10325	4184.41
hsa-let-7a-2	188607	13069.8
hsa-let-7a-2	13209	6801.45
hsa-let-7a-2	79491	10674.1
hsa-let-7a-2	47599	7810.66
hsa-let-7a-2	34167	5993.48
hsa-let-7a-2	6364	2833.3
hsa-let-7a-2	6465	4460.74
hsa-let-7a-2	5189	3062.75
hsa-let-7a-2	5427	5015.28
hsa-let-7a-3	23699	5681.41
hsa-let-7a-3	4537	3767.84
hsa-let-7a-3	23022	6104.11
hsa-let-7a-3	106931	12821.2
hsa-let-7a-3	3500	3765.68
hsa-let-7a-3	8570	3527.98
hsa-let-7a-3	89538	9170.15
hsa-let-7a-3	7246	4402.66
hsa-let-7a-3	7891	5208.35
hsa-let-7a-3	61743	7852.6
hsa-let-7a-3	9557	3596.02
hsa-let-7a-3	36732	9078.56
hsa-let-7a-3	3203	3151.03
hsa-let-7a-3	7248	4695.58
hsa-let-7a-3	9581	3966.24
hsa-let-7a-3	131957	9879.04
hsa-let-7a-3	3683	4526.58
hsa-let-7a-3	7576	2866.84
hsa-let-7a-3	6901	4347.22
hsa-let-7a-3	3589	6423.83
hsa-let-7a-3	41911	8647.16
hsa-let-7a-3	64545	8318.39
hsa-let-7a-3	3499	4499.45
hsa-let-7a-3	67170	12169.9
hsa-let-7a-3	65170	8478.08
hsa-let-7a-3	4480	5598.93
hsa-let-7a-3	65111	12658.9
hsa-let-7a-3	57718	10732.1
hsa-let-7a-3	3928	3537.01
hsa-let-7a-3	4620	2991.55
hsa-let-7a-3	112089	13452.8
hsa-let-7a-3	31719	5105.02
hsa-let-7a-3	56222	11223
hsa-let-7a-3	120661	10491
hsa-let-7a-3	32574	7043.76
hsa-let-7a-3	69273	8771.66
hsa-let-7a-3	164137	15418.9
hsa-let-7a-3	100444	14825.2
hsa-let-7a-3	13574	3513.52
hsa-let-7a-3	2014	2774.12
hsa-let-7a-3	24829	7466.35
hsa-let-7a-3	24373	9915.01
hsa-let-7a-3	4703	4407.47
hsa-let-7a-3	7304	4171.45
hsa-let-7a-3	3252	3770.97
hsa-let-7a-3	48806	12641.6
hsa-let-7a-3	5570	3487.59
hsa-let-7a-3	5611	3571.6
hsa-let-7a-3	32562	6828.03
hsa-let-7a-3	86383	19010.9
hsa-let-7a-3	70178	16652
hsa-let-7a-3	3862	3938.34
hsa-let-7a-3	20194	6764.16
hsa-let-7a-3	123286	14622.7
hsa-let-7a-3	57461	5511.5
hsa-let-7a-3	101591	16643.3
hsa-let-7a-3	6351	3363.89
hsa-let-7a-3	33030	10121.8
hsa-let-7a-3	47377	10560.2
hsa-let-7a-3	44829	13027.6
hsa-let-7a-3	6468	4086.82
hsa-let-7a-3	71582	5488.8
hsa-let-7a-3	102452	16880.8
hsa-let-7a-3	49342	8119.97
hsa-let-7a-3	4851	3674.77
hsa-let-7a-3	37175	5485.7
hsa-let-7a-3	109343	10676.1
hsa-let-7a-3	72424	11242
hsa-let-7a-3	62447	12727.2
hsa-let-7a-3	60159	9115.34
hsa-let-7a-3	133330	10286.1
hsa-let-7a-3	41854	6012.55
hsa-let-7a-3	71659	6820.93
hsa-let-7a-3	24544	5968.22
hsa-let-7a-3	31510	6808.43
hsa-let-7a-3	5077	3623.06
hsa-let-7a-3	6941	2791.21
hsa-let-7a-3	35577	9011.64
hsa-let-7a-3	54648	9862.27
hsa-let-7a-3	3154	2994.89
hsa-let-7a-3	2821	3328.63
hsa-let-7a-3	73763	12175.4
hsa-let-7a-3	4804	3570.31
hsa-let-7a-3	18876	9155.51
hsa-let-7a-3	57550	13495.6
hsa-let-7a-3	64197	11649.5
hsa-let-7a-3	58668	13412.1
hsa-let-7a-3	64420	10739
hsa-let-7a-3	65397	11680.3
hsa-let-7a-3	95815	14198.7
hsa-let-7a-3	42092	8702.9
hsa-let-7a-3	14543	8876.98
hsa-let-7a-3	4289	3555.53
hsa-let-7a-3	75701	9740.06
hsa-let-7a-3	5989	3489.23
hsa-let-7a-3	4490	3818.11
hsa-let-7a-3	59748	10917
hsa-let-7a-3	35666	7667.96
hsa-let-7a-3	15982	4964.03
hsa-let-7a-3	6465	2991.13
hsa-let-7a-3	3549	5557.32
hsa-let-7a-3	116400	15139.1
hsa-let-7a-3	8981	3563.54
hsa-let-7a-3	52565	7683
hsa-let-7a-3	86735	15510.7
hsa-let-7a-3	5866	2765.95
hsa-let-7a-3	6135	4114.9
hsa-let-7a-3	114012	9756.51
hsa-let-7a-3	49917	7018.69
hsa-let-7a-3	32313	9006.21
hsa-let-7a-3	119927	19018.5
hsa-let-7a-3	8531	5055.92
hsa-let-7a-3	23253	7429.51
hsa-let-7a-3	9296	5219.39
hsa-let-7a-3	35808	6430.36
hsa-let-7a-3	63306	8583.46
hsa-let-7a-3	7288	2912.44
hsa-let-7a-3	5389	5343.37
hsa-let-7a-3	5625	3805.08
hsa-let-7a-3	27020	9557.53
hsa-let-7a-3	89394	9990.57
hsa-let-7a-3	3798	3635.01
hsa-let-7a-3	3188	3830.17
hsa-let-7a-3	37797	11473.1
hsa-let-7a-3	7236	3161.23
hsa-let-7a-3	6811	4176.57
hsa-let-7a-3	8732	4264.25
hsa-let-7a-3	147100	20552.1
hsa-let-7a-3	3126	4068.43
hsa-let-7a-3	75130	11631.7
hsa-let-7a-3	3147	3291.32
hsa-let-7a-3	51007	10720.8
hsa-let-7a-3	10128	3755.49
hsa-let-7a-3	107263	20497.6
hsa-let-7a-3	38831	9735.8
hsa-let-7a-3	10276	4164.55
hsa-let-7a-3	188263	13046
hsa-let-7a-3	13359	6878.68
hsa-let-7a-3	79750	10708.9
hsa-let-7a-3	47793	7842.49
hsa-let-7a-3	34665	6080.84
hsa-let-7a-3	6555	2918.33
hsa-let-7a-3	6720	4636.69
hsa-let-7a-3	5400	3187.29
hsa-let-7a-3	5648	5219.51
