# Supplementary material for: Post-transcriptional control drives Aurora kinase A expression in human cancers
Source: PLoS One. 2024 Nov 11;19(11):e0310625. doi: 10.1371/journal.pone.0310625 (PMC11554201; doi:10.1371/journal.pone.0310625)
Supplement: S1 Data — (ZIP) [file pone.0310625.s006.zip › S1_Data/processed datasets_hsa-let-7a/TCGA-PRAD/Solid Tissue Normal.xls]

## Sheet: Solid Tissue Normal
miRNA_ID	read_count	reads_per_million_miRNA_mapped
hsa-let-7a-1	25413	4351.31
hsa-let-7a-1	17157	4090.78
hsa-let-7a-1	24027	5063.61
hsa-let-7a-1	62357	7315.01
hsa-let-7a-1	24182	5984.01
hsa-let-7a-1	20073	4976.03
hsa-let-7a-1	16998	5144.01
hsa-let-7a-1	25821	5425.5
hsa-let-7a-1	22831	2523.56
hsa-let-7a-1	13759	3976.22
hsa-let-7a-1	25262	7546.57
hsa-let-7a-1	22265	4916.64
hsa-let-7a-1	12900	5576.7
hsa-let-7a-1	43689	7154.07
hsa-let-7a-1	17800	4443.43
hsa-let-7a-1	13365	3819.51
hsa-let-7a-1	25123	4631.71
hsa-let-7a-1	32817	7023.51
hsa-let-7a-1	25404	6180.82
hsa-let-7a-1	12171	6019.44
hsa-let-7a-1	57626	6578.59
hsa-let-7a-1	62744	10136
hsa-let-7a-1	40995	6650.91
hsa-let-7a-1	26326	5376.57
hsa-let-7a-1	19040	5815.13
hsa-let-7a-1	13562	5215.73
hsa-let-7a-1	15451	5428.12
hsa-let-7a-1	24394	4365.53
hsa-let-7a-1	63336	5903
hsa-let-7a-1	45961	6386.67
hsa-let-7a-1	18140	4726.48
hsa-let-7a-1	18056	4268.56
hsa-let-7a-1	39037	7079.03
hsa-let-7a-1	98606	8721.92
hsa-let-7a-1	39213	6721.86
hsa-let-7a-1	18578	4164.64
hsa-let-7a-1	37713	6098.17
hsa-let-7a-1	23244	4800.53
hsa-let-7a-1	51707	6779.85
hsa-let-7a-1	34929	12417.4
hsa-let-7a-1	97585	7304.29
hsa-let-7a-1	17056	4778.43
hsa-let-7a-1	12570	3575.77
hsa-let-7a-1	21103	4292.82
hsa-let-7a-2	25429	4354.05
hsa-let-7a-2	17111	4079.81
hsa-let-7a-2	24249	5110.4
hsa-let-7a-2	62452	7326.16
hsa-let-7a-2	23719	5869.44
hsa-let-7a-2	19911	4935.87
hsa-let-7a-2	17315	5239.95
hsa-let-7a-2	25537	5365.83
hsa-let-7a-2	22896	2530.74
hsa-let-7a-2	13598	3929.69
hsa-let-7a-2	25285	7553.44
hsa-let-7a-2	22129	4886.6
hsa-let-7a-2	12774	5522.23
hsa-let-7a-2	43974	7200.74
hsa-let-7a-2	17676	4412.48
hsa-let-7a-2	13199	3772.07
hsa-let-7a-2	25168	4640.01
hsa-let-7a-2	33095	7083
hsa-let-7a-2	24967	6074.5
hsa-let-7a-2	12231	6049.11
hsa-let-7a-2	57886	6608.28
hsa-let-7a-2	62356	10073.3
hsa-let-7a-2	41033	6657.07
hsa-let-7a-2	26449	5401.69
hsa-let-7a-2	19269	5885.07
hsa-let-7a-2	13388	5148.81
hsa-let-7a-2	15445	5426.02
hsa-let-7a-2	24708	4421.72
hsa-let-7a-2	63345	5903.84
hsa-let-7a-2	45452	6315.94
hsa-let-7a-2	18081	4711.11
hsa-let-7a-2	18036	4263.83
hsa-let-7a-2	39032	7078.12
hsa-let-7a-2	100143	8857.87
hsa-let-7a-2	39164	6713.46
hsa-let-7a-2	18553	4159.03
hsa-let-7a-2	37553	6072.3
hsa-let-7a-2	23577	4869.31
hsa-let-7a-2	51435	6744.19
hsa-let-7a-2	34627	12310
hsa-let-7a-2	97702	7313.05
hsa-let-7a-2	16690	4675.89
hsa-let-7a-2	12690	3609.9
hsa-let-7a-2	20997	4271.26
hsa-let-7a-3	25490	4364.49
hsa-let-7a-3	17244	4111.52
hsa-let-7a-3	24216	5103.44
hsa-let-7a-3	62960	7385.75
hsa-let-7a-3	23907	5915.96
hsa-let-7a-3	20068	4974.79
hsa-let-7a-3	17149	5189.71
hsa-let-7a-3	25950	5452.61
hsa-let-7a-3	23146	2558.37
hsa-let-7a-3	13552	3916.4
hsa-let-7a-3	25584	7642.76
hsa-let-7a-3	22223	4907.36
hsa-let-7a-3	13254	5729.74
hsa-let-7a-3	43776	7168.32
hsa-let-7a-3	17734	4426.96
hsa-let-7a-3	13234	3782.07
hsa-let-7a-3	25375	4678.17
hsa-let-7a-3	33206	7106.76
hsa-let-7a-3	24875	6052.12
hsa-let-7a-3	12309	6087.69
hsa-let-7a-3	57470	6560.79
hsa-let-7a-3	62365	10074.8
hsa-let-7a-3	41365	6710.93
hsa-let-7a-3	26758	5464.8
hsa-let-7a-3	19396	5923.86
hsa-let-7a-3	13597	5229.19
hsa-let-7a-3	15840	5564.79
hsa-let-7a-3	24480	4380.92
hsa-let-7a-3	63566	5924.44
hsa-let-7a-3	45735	6355.26
hsa-let-7a-3	18145	4727.79
hsa-let-7a-3	18258	4316.32
hsa-let-7a-3	39160	7101.33
hsa-let-7a-3	99437	8795.42
hsa-let-7a-3	38855	6660.49
hsa-let-7a-3	18852	4226.06
hsa-let-7a-3	37644	6087.02
hsa-let-7a-3	23658	4886.04
hsa-let-7a-3	51735	6783.52
hsa-let-7a-3	35099	12477.8
hsa-let-7a-3	98271	7355.64
hsa-let-7a-3	16618	4655.72
hsa-let-7a-3	12499	3555.57
hsa-let-7a-3	20781	4227.32
