# Supplementary material for: Post-transcriptional control drives Aurora kinase A expression in human cancers
Source: PLoS One. 2024 Nov 11;19(11):e0310625. doi: 10.1371/journal.pone.0310625 (PMC11554201; doi:10.1371/journal.pone.0310625)
Supplement: S1 Data — (ZIP) [file pone.0310625.s006.zip › S1_Data/processed datasets_hsa-let-7a/TCGA-PRAD/Primary Tumors.xls]

## Sheet: Primary Tumors
miRNA_ID	read_count	reads_per_million_miRNA_mapped
hsa-let-7a-1	29533	5895.78
hsa-let-7a-1	31632	8511.34
hsa-let-7a-1	29869	5144.42
hsa-let-7a-1	28337	17415.6
hsa-let-7a-1	25999	3878.52
hsa-let-7a-1	77231	21279.5
hsa-let-7a-1	134585	14393.6
hsa-let-7a-1	13961	5797.79
hsa-let-7a-1	33266	10898.8
hsa-let-7a-1	55116	11381.5
hsa-let-7a-1	19439	7372.27
hsa-let-7a-1	39573	9860
hsa-let-7a-1	20632	6799.44
hsa-let-7a-1	27199	8102.73
hsa-let-7a-1	92112	10903.2
hsa-let-7a-1	31217	9665.94
hsa-let-7a-1	30337	4731.13
hsa-let-7a-1	45767	15773.1
hsa-let-7a-1	45854	7541.79
hsa-let-7a-1	65552	9068.93
hsa-let-7a-1	49626	14013.8
hsa-let-7a-1	36643	15863.8
hsa-let-7a-1	39886	11133.1
hsa-let-7a-1	212962	11470.1
hsa-let-7a-1	23719	6901.96
hsa-let-7a-1	27648	10208.1
hsa-let-7a-1	21664	7782.02
hsa-let-7a-1	51985	13152.4
hsa-let-7a-1	19411	7225.85
hsa-let-7a-1	42286	8504.97
hsa-let-7a-1	70456	9867.08
hsa-let-7a-1	10289	5773.47
hsa-let-7a-1	46282	12763.9
hsa-let-7a-1	48722	6546.22
hsa-let-7a-1	28772	14256
hsa-let-7a-1	24547	6491.22
hsa-let-7a-1	83760	18866.7
hsa-let-7a-1	13971	11607
hsa-let-7a-1	35741	9011.76
hsa-let-7a-1	26039	9627.32
hsa-let-7a-1	65830	7454.26
hsa-let-7a-1	88788	13432.6
hsa-let-7a-1	32616	6214.62
hsa-let-7a-1	49194	7359.49
hsa-let-7a-1	85505	8672.96
hsa-let-7a-1	84273	10007.3
hsa-let-7a-1	114338	14467.7
hsa-let-7a-1	37690	16493.8
hsa-let-7a-1	45522	9345.79
hsa-let-7a-1	90719	10136.2
hsa-let-7a-1	25605	10407.8
hsa-let-7a-1	28864	5955.31
hsa-let-7a-1	29676	6860.73
hsa-let-7a-1	20660	5914.69
hsa-let-7a-1	72373	15153.9
hsa-let-7a-1	61376	9791.66
hsa-let-7a-1	39836	6291.24
hsa-let-7a-1	25117	17122.8
hsa-let-7a-1	17368	6718.63
hsa-let-7a-1	31259	8871.65
hsa-let-7a-1	33594	9563.76
hsa-let-7a-1	110515	12655.9
hsa-let-7a-1	20661	11791
hsa-let-7a-1	32785	9710.91
hsa-let-7a-1	61446	10277.9
hsa-let-7a-1	15428	5095.75
hsa-let-7a-1	42982	10359.8
hsa-let-7a-1	31863	8811.06
hsa-let-7a-1	139833	17352.8
hsa-let-7a-1	18210	6964.42
hsa-let-7a-1	37734	7257.74
hsa-let-7a-1	34787	13507.1
hsa-let-7a-1	26651	7721.45
hsa-let-7a-1	75293	12939.6
hsa-let-7a-1	49121	10508.4
hsa-let-7a-1	43522	11888.9
hsa-let-7a-1	29329	8738.59
hsa-let-7a-1	54476	14479.4
hsa-let-7a-1	65582	8635.18
hsa-let-7a-1	59980	14769.9
hsa-let-7a-1	24441	7004.43
hsa-let-7a-1	90022	10115.5
hsa-let-7a-1	15825	7242.3
hsa-let-7a-1	51509	11700.2
hsa-let-7a-1	186341	11083.2
hsa-let-7a-1	35047	9799.68
hsa-let-7a-1	14423	8034.18
hsa-let-7a-1	39693	5072.37
hsa-let-7a-1	36419	8230.28
hsa-let-7a-1	34303	7047.96
hsa-let-7a-1	31758	4272.55
hsa-let-7a-1	60252	7672.38
hsa-let-7a-1	53205	7128.83
hsa-let-7a-1	31190	9421.49
hsa-let-7a-1	31327	7996.79
hsa-let-7a-1	49756	10209.9
hsa-let-7a-1	34223	7586.56
hsa-let-7a-1	47081	11900.2
hsa-let-7a-1	26512	10808.1
hsa-let-7a-1	38496	9891.14
hsa-let-7a-1	57592	13315.5
hsa-let-7a-1	47950	8752.68
hsa-let-7a-1	23545	7024.77
hsa-let-7a-1	47016	16931.7
hsa-let-7a-1	25488	7316.69
hsa-let-7a-1	45538	8493.54
hsa-let-7a-1	33257	11330.2
hsa-let-7a-1	36561	6957.34
hsa-let-7a-1	18550	6571.33
hsa-let-7a-1	28229	11968.2
hsa-let-7a-1	50040	19179.1
hsa-let-7a-1	75323	11550.8
hsa-let-7a-1	109487	17086.5
hsa-let-7a-1	27897	7328.66
hsa-let-7a-1	58683	19934.2
hsa-let-7a-1	46134	10711.7
hsa-let-7a-1	85102	16749.4
hsa-let-7a-1	51283	8139.17
hsa-let-7a-1	21180	8344.9
hsa-let-7a-1	43172	6205.83
hsa-let-7a-1	38986	12802.9
hsa-let-7a-1	73154	12457.5
hsa-let-7a-1	17272	6957.11
hsa-let-7a-1	28765	8061.24
hsa-let-7a-1	53857	10201.6
hsa-let-7a-1	47765	16049.9
hsa-let-7a-1	39174	9474.76
hsa-let-7a-1	42804	11057.1
hsa-let-7a-1	21542	10814.4
hsa-let-7a-1	27592	8373.62
hsa-let-7a-1	16751	6277.48
hsa-let-7a-1	48914	11043.2
hsa-let-7a-1	24761	6124.06
hsa-let-7a-1	26951	7388.89
hsa-let-7a-1	26286	11720.2
hsa-let-7a-1	34571	12363
hsa-let-7a-1	21615	5972.16
hsa-let-7a-1	67219	7363.16
hsa-let-7a-1	48745	9102.12
hsa-let-7a-1	47895	6880.98
hsa-let-7a-1	18908	4817.07
hsa-let-7a-1	27357	8006.63
hsa-let-7a-1	33606	8720.25
hsa-let-7a-1	26436	9018.84
hsa-let-7a-1	63504	12688.7
hsa-let-7a-1	32388	10218.2
hsa-let-7a-1	32780	9949.71
hsa-let-7a-1	35638	6995.6
hsa-let-7a-1	35504	6875.41
hsa-let-7a-1	31916	5097.37
hsa-let-7a-1	28554	13710.7
hsa-let-7a-1	22552	8534.33
hsa-let-7a-1	33669	10044.4
hsa-let-7a-1	36118	10944.2
hsa-let-7a-1	30498	10965.3
hsa-let-7a-1	33529	12386.7
hsa-let-7a-1	67924	12245.1
hsa-let-7a-1	65351	11212.8
hsa-let-7a-1	29078	9324.35
hsa-let-7a-1	39569	9810.46
hsa-let-7a-1	53957	13788.9
hsa-let-7a-1	17076	8470.41
hsa-let-7a-1	38101	8088.53
hsa-let-7a-1	21977	9961.02
hsa-let-7a-1	37398	12417
hsa-let-7a-1	86655	12703
hsa-let-7a-1	26019	10467.6
hsa-let-7a-1	27091	7709.85
hsa-let-7a-1	35122	10546.6
hsa-let-7a-1	70366	10683.8
hsa-let-7a-1	55710	18178.7
hsa-let-7a-1	27640	8602.81
hsa-let-7a-1	41774	5153.9
hsa-let-7a-1	27307	7994.24
hsa-let-7a-1	32452	7515.5
hsa-let-7a-1	19108	6963.12
hsa-let-7a-1	26605	11183.8
hsa-let-7a-1	15533	4307.51
hsa-let-7a-1	54156	10257.3
hsa-let-7a-1	20195	11231.9
hsa-let-7a-1	27047	9899.92
hsa-let-7a-1	31824	6803.23
hsa-let-7a-1	49787	11092.1
hsa-let-7a-1	15119	8998.5
hsa-let-7a-1	26588	14322.3
hsa-let-7a-1	10467	5389.01
hsa-let-7a-1	28110	12315.3
hsa-let-7a-1	37226	8769.37
hsa-let-7a-1	51350	14904.6
hsa-let-7a-1	50845	16396.2
hsa-let-7a-1	27968	6132.6
hsa-let-7a-1	42197	6691.15
hsa-let-7a-1	23656	6746.58
hsa-let-7a-1	43626	16312.7
hsa-let-7a-1	62995	10924.9
hsa-let-7a-1	30800	6516.96
hsa-let-7a-1	40869	9260.12
hsa-let-7a-1	76876	17423.8
hsa-let-7a-1	45084	13665.3
hsa-let-7a-1	36768	9547.61
hsa-let-7a-1	49914	6830.7
hsa-let-7a-1	24363	9231.67
hsa-let-7a-1	42373	9047.77
hsa-let-7a-1	53519	7296.09
hsa-let-7a-1	15865	6108.33
hsa-let-7a-1	48665	7499.02
hsa-let-7a-1	110154	22027.5
hsa-let-7a-1	25391	6348.43
hsa-let-7a-1	26778	11655
hsa-let-7a-1	45662	9980.54
hsa-let-7a-1	40233	8101.21
hsa-let-7a-1	35374	6286.92
hsa-let-7a-1	31254	6699.67
hsa-let-7a-1	40268	8848.61
hsa-let-7a-1	35364	8179.92
hsa-let-7a-1	20370	8187.17
hsa-let-7a-1	21608	9679.52
hsa-let-7a-1	41320	6723.49
hsa-let-7a-1	28659	11697.8
hsa-let-7a-1	48215	6632.01
hsa-let-7a-1	33857	10836.1
hsa-let-7a-1	26400	7855.56
hsa-let-7a-1	47390	10656.9
hsa-let-7a-1	45554	10044.3
hsa-let-7a-1	52911	13258.9
hsa-let-7a-1	75660	8641.65
hsa-let-7a-1	32981	7628.27
hsa-let-7a-1	98298	29947.2
hsa-let-7a-1	72857	8765.37
hsa-let-7a-1	16290	9868.54
hsa-let-7a-1	20282	12586.1
hsa-let-7a-1	68232	11755.6
hsa-let-7a-1	25117	8289.73
hsa-let-7a-1	26659	10177.9
hsa-let-7a-1	31695	7181.68
hsa-let-7a-1	44200	9581.68
hsa-let-7a-1	26304	9893.48
hsa-let-7a-1	21027	8311.46
hsa-let-7a-1	42181	8475.45
hsa-let-7a-1	50838	10480.1
hsa-let-7a-1	41779	6139
hsa-let-7a-1	35463	9271.11
hsa-let-7a-1	14513	9297.64
hsa-let-7a-1	43472	11987.3
hsa-let-7a-1	27716	5732.89
hsa-let-7a-1	50764	12080.2
hsa-let-7a-1	62786	12716.3
hsa-let-7a-1	40445	7732.48
hsa-let-7a-1	48022	8099.28
hsa-let-7a-1	25273	7505.95
hsa-let-7a-1	35262	9724.05
hsa-let-7a-1	83784	14126.9
hsa-let-7a-1	23004	8806.77
hsa-let-7a-1	26285	8375.26
hsa-let-7a-1	48884	10360.6
hsa-let-7a-1	41228	10326.3
hsa-let-7a-1	60782	13619.5
hsa-let-7a-1	84251	12005.8
hsa-let-7a-1	48801	7632.66
hsa-let-7a-1	52154	9363.76
hsa-let-7a-1	31973	8882.87
hsa-let-7a-1	25327	5905.67
hsa-let-7a-1	32266	6704.94
hsa-let-7a-1	50013	10861.8
hsa-let-7a-1	22182	3397.8
hsa-let-7a-1	39495	13980.5
hsa-let-7a-1	30589	8521.15
hsa-let-7a-1	38147	8988.86
hsa-let-7a-1	33774	8379.74
hsa-let-7a-1	29058	8139.29
hsa-let-7a-1	27796	4827.99
hsa-let-7a-1	38371	12289.8
hsa-let-7a-1	37669	9745.85
hsa-let-7a-1	91303	14031.6
hsa-let-7a-1	50973	16241.2
hsa-let-7a-1	53967	11827.5
hsa-let-7a-1	70660	25097.1
hsa-let-7a-1	39479	8308.98
hsa-let-7a-1	63464	9507.5
hsa-let-7a-1	25946	6745.58
hsa-let-7a-1	57807	14461.9
hsa-let-7a-1	30770	11980.2
hsa-let-7a-1	22796	7508.26
hsa-let-7a-1	31562	6102.26
hsa-let-7a-1	54008	10674.6
hsa-let-7a-1	50272	11075.2
hsa-let-7a-1	83820	15229.1
hsa-let-7a-1	43374	9890.02
hsa-let-7a-1	30849	5516.44
hsa-let-7a-1	26581	9930.22
hsa-let-7a-1	41076	9117.21
hsa-let-7a-1	32275	5966.87
hsa-let-7a-1	70194	19448.3
hsa-let-7a-1	29646	7151.43
hsa-let-7a-1	26316	6929.19
hsa-let-7a-1	29869	15466.2
hsa-let-7a-1	47436	12916.6
hsa-let-7a-1	56230	14445.6
hsa-let-7a-1	30259	5955.06
hsa-let-7a-1	22292	10130.4
hsa-let-7a-1	27184	6116.43
hsa-let-7a-1	18820	5244.7
hsa-let-7a-1	43541	15065.9
hsa-let-7a-1	38167	18741.8
hsa-let-7a-1	55361	14195.5
hsa-let-7a-1	21852	12350.8
hsa-let-7a-1	26103	8053.73
hsa-let-7a-1	48976	11901
hsa-let-7a-1	26818	6202.49
hsa-let-7a-1	68618	15022.3
hsa-let-7a-1	12374	5765.22
hsa-let-7a-1	19111	8179.15
hsa-let-7a-1	19885	6845.44
hsa-let-7a-1	33787	6239.06
hsa-let-7a-1	38345	7257.69
hsa-let-7a-1	31201	6867.02
hsa-let-7a-1	21893	7977.46
hsa-let-7a-1	31173	11220.8
hsa-let-7a-1	36272	9181.39
hsa-let-7a-1	68321	11093.1
hsa-let-7a-1	31290	11272.2
hsa-let-7a-1	29343	13464.5
hsa-let-7a-1	20768	6391.77
hsa-let-7a-1	106897	10255.1
hsa-let-7a-1	32491	8511.05
hsa-let-7a-1	28251	9191.95
hsa-let-7a-1	27037	12161.8
hsa-let-7a-1	83894	20504.3
hsa-let-7a-1	28254	8454.36
hsa-let-7a-1	41323	8552.72
hsa-let-7a-1	29191	8321.98
hsa-let-7a-1	66147	14060.2
hsa-let-7a-1	65649	10862.1
hsa-let-7a-1	61231	18189
hsa-let-7a-1	40450	8366.83
hsa-let-7a-1	29100	4785.03
hsa-let-7a-1	18627	6715.13
hsa-let-7a-1	66323	12746.1
hsa-let-7a-1	62243	10803.2
hsa-let-7a-1	30203	15424
hsa-let-7a-1	33064	13892.2
hsa-let-7a-1	47072	10091.2
hsa-let-7a-1	24798	15487.8
hsa-let-7a-1	35892	10965.5
hsa-let-7a-1	24610	5908.37
hsa-let-7a-1	21643	12519.8
hsa-let-7a-1	30597	11919.5
hsa-let-7a-1	25876	7574.78
hsa-let-7a-1	18534	5654.96
hsa-let-7a-1	32752	11260.9
hsa-let-7a-1	35274	9500.83
hsa-let-7a-1	29744	9970.82
hsa-let-7a-1	80374	19918.5
hsa-let-7a-1	39243	12691.6
hsa-let-7a-1	39761	10125.9
hsa-let-7a-1	44440	8429.7
hsa-let-7a-1	25485	11066.7
hsa-let-7a-1	32564	8299.87
hsa-let-7a-1	88603	10757
hsa-let-7a-1	47788	13062.5
hsa-let-7a-1	13983	5777.73
hsa-let-7a-1	21327	9583.41
hsa-let-7a-1	44072	15880.7
hsa-let-7a-1	55300	9218.87
hsa-let-7a-1	32436	10499.1
hsa-let-7a-1	69542	10798.3
hsa-let-7a-1	24300	5357.97
hsa-let-7a-1	34715	8615.16
hsa-let-7a-1	46089	7167.51
hsa-let-7a-1	97724	13484.1
hsa-let-7a-1	22437	8539.65
hsa-let-7a-1	42354	9021.7
hsa-let-7a-1	120239	17871.4
hsa-let-7a-1	26892	6095.7
hsa-let-7a-1	24400	5868.2
hsa-let-7a-1	289020	15884.4
hsa-let-7a-1	23588	13327.6
hsa-let-7a-1	38794	9690.47
hsa-let-7a-1	27225	9506.87
hsa-let-7a-1	257691	15688.4
hsa-let-7a-1	40694	9552.51
hsa-let-7a-1	33015	7706.84
hsa-let-7a-1	47503	12939.7
hsa-let-7a-1	31337	15743.5
hsa-let-7a-1	118479	19136.7
hsa-let-7a-1	37860	9038.25
hsa-let-7a-1	25597	9250.57
hsa-let-7a-1	52137	13910.2
hsa-let-7a-1	37215	6739.81
hsa-let-7a-1	56353	7225.2
hsa-let-7a-1	73665	16684.2
hsa-let-7a-1	25160	6521.73
hsa-let-7a-1	25194	7319.36
hsa-let-7a-1	34140	5401.2
hsa-let-7a-1	31511	6830.56
hsa-let-7a-1	24369	5944.46
hsa-let-7a-1	24207	7945.71
hsa-let-7a-1	57100	8740.03
hsa-let-7a-1	43009	10328.8
hsa-let-7a-1	43909	9454.16
hsa-let-7a-1	32633	7785.79
hsa-let-7a-1	60204	11545.1
hsa-let-7a-1	60491	6545.18
hsa-let-7a-1	94405	9958.6
hsa-let-7a-1	71313	14064.4
hsa-let-7a-1	59837	9936.83
hsa-let-7a-1	18289	7875.79
hsa-let-7a-1	83099	12531.5
hsa-let-7a-1	99065	10322.4
hsa-let-7a-1	32065	8508.14
hsa-let-7a-1	15660	8821.49
hsa-let-7a-1	26930	11839.8
hsa-let-7a-1	43810	7378.63
hsa-let-7a-1	12121	4300.56
hsa-let-7a-1	53079	13288.9
hsa-let-7a-1	26854	8322.55
hsa-let-7a-1	37175	8196.74
hsa-let-7a-1	48903	7590.27
hsa-let-7a-1	112913	18846.4
hsa-let-7a-1	42358	9549.16
hsa-let-7a-1	34128	9159
hsa-let-7a-1	45623	10018.1
hsa-let-7a-1	51384	14171.4
hsa-let-7a-1	65441	17118.2
hsa-let-7a-1	35531	9826.72
hsa-let-7a-1	94684	14275
hsa-let-7a-1	61776	13757.2
hsa-let-7a-1	33406	6715.83
hsa-let-7a-1	44371	8717.83
hsa-let-7a-1	71567	10209.4
hsa-let-7a-1	24871	9705.2
hsa-let-7a-1	36707	9178.59
hsa-let-7a-1	47120	8681.59
hsa-let-7a-1	28449	6272.83
hsa-let-7a-1	30991	7910.69
hsa-let-7a-1	54403	9806.09
hsa-let-7a-1	96877	15187.9
hsa-let-7a-1	20146	7118.75
hsa-let-7a-1	56566	11597.4
hsa-let-7a-1	46301	13545.1
hsa-let-7a-1	46266	12594.1
hsa-let-7a-1	40116	8812.18
hsa-let-7a-1	20156	5851.13
hsa-let-7a-1	39205	19276.5
hsa-let-7a-1	45730	12556.2
hsa-let-7a-1	50177	18415.6
hsa-let-7a-1	23264	8652.35
hsa-let-7a-1	28444	8262.49
hsa-let-7a-1	16266	5307.7
hsa-let-7a-1	38539	12945.7
hsa-let-7a-1	61353	15565
hsa-let-7a-1	47400	10460.7
hsa-let-7a-1	121018	25800.3
hsa-let-7a-1	32201	5862.78
hsa-let-7a-1	25276	9664.62
hsa-let-7a-1	34031	9048.47
hsa-let-7a-1	20540	7839.76
hsa-let-7a-1	11790	6485.73
hsa-let-7a-1	62354	16825.9
hsa-let-7a-1	27393	5062.83
hsa-let-7a-1	102640	23851.2
hsa-let-7a-1	50135	9619.76
hsa-let-7a-1	22578	8606.17
hsa-let-7a-1	34465	9045.96
hsa-let-7a-1	50713	14925.5
hsa-let-7a-1	17810	9477.19
hsa-let-7a-1	37622	7699.12
hsa-let-7a-1	33019	12905.6
hsa-let-7a-1	67658	7373.7
hsa-let-7a-1	36792	10365.9
hsa-let-7a-1	21147	11108.5
hsa-let-7a-1	83411	13473.9
hsa-let-7a-2	29297	5848.67
hsa-let-7a-2	31863	8573.5
hsa-let-7a-2	30063	5177.83
hsa-let-7a-2	28320	17405.2
hsa-let-7a-2	26048	3885.83
hsa-let-7a-2	76663	21123
hsa-let-7a-2	133829	14312.8
hsa-let-7a-2	13775	5720.55
hsa-let-7a-2	33271	10900.4
hsa-let-7a-2	54571	11268.9
hsa-let-7a-2	19324	7328.66
hsa-let-7a-2	39725	9897.87
hsa-let-7a-2	20754	6839.64
hsa-let-7a-2	26650	7939.18
hsa-let-7a-2	92473	10946
hsa-let-7a-2	30967	9588.54
hsa-let-7a-2	30280	4722.24
hsa-let-7a-2	45475	15672.5
hsa-let-7a-2	45853	7541.63
hsa-let-7a-2	65496	9061.18
hsa-let-7a-2	49071	13857.1
hsa-let-7a-2	36129	15641.3
hsa-let-7a-2	39485	11021.1
hsa-let-7a-2	212926	11468.2
hsa-let-7a-2	23770	6916.8
hsa-let-7a-2	26930	9943.03
hsa-let-7a-2	21583	7752.93
hsa-let-7a-2	51731	13088.2
hsa-let-7a-2	18861	7021.11
hsa-let-7a-2	42116	8470.78
hsa-let-7a-2	69584	9744.96
hsa-let-7a-2	10290	5774.03
hsa-let-7a-2	46296	12767.8
hsa-let-7a-2	48967	6579.13
hsa-let-7a-2	28290	14017.1
hsa-let-7a-2	24491	6476.41
hsa-let-7a-2	83593	18829.1
hsa-let-7a-2	13690	11373.5
hsa-let-7a-2	35238	8884.93
hsa-let-7a-2	26059	9634.72
hsa-let-7a-2	65068	7367.98
hsa-let-7a-2	88244	13350.3
hsa-let-7a-2	32592	6210.05
hsa-let-7a-2	48892	7314.31
hsa-let-7a-2	85152	8637.15
hsa-let-7a-2	83755	9945.76
hsa-let-7a-2	113785	14397.7
hsa-let-7a-2	37314	16329.2
hsa-let-7a-2	45240	9287.9
hsa-let-7a-2	90596	10122.4
hsa-let-7a-2	25435	10338.7
hsa-let-7a-2	28919	5966.66
hsa-let-7a-2	29313	6776.81
hsa-let-7a-2	20543	5881.2
hsa-let-7a-2	72657	15213.3
hsa-let-7a-2	61375	9791.5
hsa-let-7a-2	39763	6279.71
hsa-let-7a-2	24485	16692
hsa-let-7a-2	17708	6850.15
hsa-let-7a-2	31219	8860.29
hsa-let-7a-2	33559	9553.79
hsa-let-7a-2	109776	12571.2
hsa-let-7a-2	20579	11744.2
hsa-let-7a-2	32701	9686.03
hsa-let-7a-2	60936	10192.6
hsa-let-7a-2	15304	5054.79
hsa-let-7a-2	42375	10213.5
hsa-let-7a-2	31836	8803.59
hsa-let-7a-2	139934	17365.4
hsa-let-7a-2	18335	7012.23
hsa-let-7a-2	37846	7279.28
hsa-let-7a-2	34563	13420.1
hsa-let-7a-2	26437	7659.45
hsa-let-7a-2	75183	12920.7
hsa-let-7a-2	49049	10493
hsa-let-7a-2	43443	11867.3
hsa-let-7a-2	29107	8672.44
hsa-let-7a-2	54157	14394.6
hsa-let-7a-2	65748	8657.03
hsa-let-7a-2	59144	14564
hsa-let-7a-2	23863	6838.79
hsa-let-7a-2	90314	10148.3
hsa-let-7a-2	15837	7247.79
hsa-let-7a-2	51670	11736.8
hsa-let-7a-2	185792	11050.6
hsa-let-7a-2	34938	9769.21
hsa-let-7a-2	14246	7935.59
hsa-let-7a-2	39787	5084.38
hsa-let-7a-2	36109	8160.22
hsa-let-7a-2	34292	7045.7
hsa-let-7a-2	31463	4232.87
hsa-let-7a-2	60130	7656.85
hsa-let-7a-2	53025	7104.71
hsa-let-7a-2	31332	9464.39
hsa-let-7a-2	31486	8037.38
hsa-let-7a-2	49093	10073.8
hsa-let-7a-2	34300	7603.63
hsa-let-7a-2	46297	11702
hsa-let-7a-2	26149	10660.2
hsa-let-7a-2	38739	9953.57
hsa-let-7a-2	57401	13271.3
hsa-let-7a-2	47783	8722.2
hsa-let-7a-2	23094	6890.21
hsa-let-7a-2	46838	16867.6
hsa-let-7a-2	25278	7256.41
hsa-let-7a-2	45232	8436.46
hsa-let-7a-2	32878	11201.1
hsa-let-7a-2	36793	7001.49
hsa-let-7a-2	18950	6713.03
hsa-let-7a-2	28118	11921.2
hsa-let-7a-2	50228	19251.2
hsa-let-7a-2	74705	11456.1
hsa-let-7a-2	109629	17108.7
hsa-let-7a-2	27818	7307.91
hsa-let-7a-2	58874	19999.1
hsa-let-7a-2	45566	10579.8
hsa-let-7a-2	85016	16732.5
hsa-let-7a-2	51668	8200.27
hsa-let-7a-2	21108	8316.54
hsa-let-7a-2	43183	6207.42
hsa-let-7a-2	38762	12729.3
hsa-let-7a-2	71730	12215
hsa-let-7a-2	17146	6906.36
hsa-let-7a-2	28582	8009.96
hsa-let-7a-2	53157	10069
hsa-let-7a-2	47088	15822.4
hsa-let-7a-2	39240	9490.72
hsa-let-7a-2	42592	11002.3
hsa-let-7a-2	21420	10753.1
hsa-let-7a-2	27638	8387.58
hsa-let-7a-2	16860	6318.33
hsa-let-7a-2	48187	10879
hsa-let-7a-2	24748	6120.84
hsa-let-7a-2	26836	7357.36
hsa-let-7a-2	26137	11653.8
hsa-let-7a-2	34042	12173.9
hsa-let-7a-2	21595	5966.63
hsa-let-7a-2	67094	7349.47
hsa-let-7a-2	48472	9051.14
hsa-let-7a-2	47382	6807.28
hsa-let-7a-2	18655	4752.61
hsa-let-7a-2	27442	8031.51
hsa-let-7a-2	33772	8763.32
hsa-let-7a-2	26239	8951.63
hsa-let-7a-2	63999	12787.6
hsa-let-7a-2	32170	10149.4
hsa-let-7a-2	33047	10030.8
hsa-let-7a-2	35690	7005.81
hsa-let-7a-2	35341	6843.84
hsa-let-7a-2	32048	5118.45
hsa-let-7a-2	28555	13711.2
hsa-let-7a-2	22265	8425.72
hsa-let-7a-2	33379	9957.93
hsa-let-7a-2	35688	10813.9
hsa-let-7a-2	30262	10880.4
hsa-let-7a-2	33379	12331.2
hsa-let-7a-2	67430	12156
hsa-let-7a-2	65290	11202.3
hsa-let-7a-2	29154	9348.72
hsa-let-7a-2	39538	9802.77
hsa-let-7a-2	53847	13760.8
hsa-let-7a-2	17040	8452.55
hsa-let-7a-2	38222	8114.21
hsa-let-7a-2	22180	10053
hsa-let-7a-2	36926	12260.3
hsa-let-7a-2	86227	12640.3
hsa-let-7a-2	25894	10417.3
hsa-let-7a-2	26508	7543.94
hsa-let-7a-2	34893	10477.8
hsa-let-7a-2	69567	10562.5
hsa-let-7a-2	55179	18005.4
hsa-let-7a-2	27104	8435.98
hsa-let-7a-2	41811	5158.47
hsa-let-7a-2	26853	7861.33
hsa-let-7a-2	32156	7446.95
hsa-let-7a-2	19136	6973.33
hsa-let-7a-2	26559	11164.5
hsa-let-7a-2	15412	4273.95
hsa-let-7a-2	53149	10066.5
hsa-let-7a-2	19987	11116.2
hsa-let-7a-2	26845	9825.99
hsa-let-7a-2	31421	6717.08
hsa-let-7a-2	49908	11119.1
hsa-let-7a-2	14720	8761.03
hsa-let-7a-2	26984	14535.6
hsa-let-7a-2	10251	5277.8
hsa-let-7a-2	28038	12283.8
hsa-let-7a-2	37305	8787.98
hsa-let-7a-2	50690	14713
hsa-let-7a-2	50479	16278.1
hsa-let-7a-2	28028	6145.75
hsa-let-7a-2	41678	6608.85
hsa-let-7a-2	23396	6672.43
hsa-let-7a-2	43573	16292.8
hsa-let-7a-2	62578	10852.6
hsa-let-7a-2	30621	6479.08
hsa-let-7a-2	40581	9194.87
hsa-let-7a-2	76844	17416.5
hsa-let-7a-2	44564	13507.6
hsa-let-7a-2	36448	9464.51
hsa-let-7a-2	49114	6721.22
hsa-let-7a-2	24138	9146.41
hsa-let-7a-2	42472	9068.9
hsa-let-7a-2	53641	7312.73
hsa-let-7a-2	15877	6112.95
hsa-let-7a-2	48710	7505.95
hsa-let-7a-2	109386	21874
hsa-let-7a-2	25385	6346.93
hsa-let-7a-2	26698	11620.1
hsa-let-7a-2	45283	9897.7
hsa-let-7a-2	40079	8070.2
hsa-let-7a-2	34769	6179.4
hsa-let-7a-2	31381	6726.89
hsa-let-7a-2	40212	8836.3
hsa-let-7a-2	34970	8088.79
hsa-let-7a-2	20390	8195.21
hsa-let-7a-2	21976	9844.37
hsa-let-7a-2	41586	6766.78
hsa-let-7a-2	28406	11594.5
hsa-let-7a-2	47943	6594.6
hsa-let-7a-2	33381	10683.8
hsa-let-7a-2	26487	7881.45
hsa-let-7a-2	47956	10784.1
hsa-let-7a-2	45884	10117.1
hsa-let-7a-2	53054	13294.7
hsa-let-7a-2	75424	8614.69
hsa-let-7a-2	32409	7495.97
hsa-let-7a-2	98386	29974
hsa-let-7a-2	72537	8726.87
hsa-let-7a-2	15881	9620.77
hsa-let-7a-2	20187	12527.1
hsa-let-7a-2	68897	11870.2
hsa-let-7a-2	25302	8350.79
hsa-let-7a-2	26498	10116.4
hsa-let-7a-2	31589	7157.66
hsa-let-7a-2	44230	9588.18
hsa-let-7a-2	26007	9781.77
hsa-let-7a-2	20803	8222.92
hsa-let-7a-2	42509	8541.35
hsa-let-7a-2	50822	10476.9
hsa-let-7a-2	41068	6034.53
hsa-let-7a-2	35513	9284.18
hsa-let-7a-2	14472	9271.38
hsa-let-7a-2	42871	11821.6
hsa-let-7a-2	27745	5738.89
hsa-let-7a-2	50308	11971.7
hsa-let-7a-2	62090	12575.3
hsa-let-7a-2	39969	7641.47
hsa-let-7a-2	47816	8064.54
hsa-let-7a-2	24921	7401.4
hsa-let-7a-2	35244	9719.08
hsa-let-7a-2	83709	14114.3
hsa-let-7a-2	23173	8871.47
hsa-let-7a-2	26158	8334.8
hsa-let-7a-2	48750	10332.2
hsa-let-7a-2	41343	10355.1
hsa-let-7a-2	60870	13639.2
hsa-let-7a-2	84336	12017.9
hsa-let-7a-2	48780	7629.38
hsa-let-7a-2	51782	9296.97
hsa-let-7a-2	31992	8888.15
hsa-let-7a-2	25104	5853.67
hsa-let-7a-2	31979	6645.3
hsa-let-7a-2	50085	10877.4
hsa-let-7a-2	22410	3432.72
hsa-let-7a-2	39331	13922.5
hsa-let-7a-2	29584	8241.19
hsa-let-7a-2	38498	9071.57
hsa-let-7a-2	33150	8224.92
hsa-let-7a-2	29441	8246.57
hsa-let-7a-2	27389	4757.3
hsa-let-7a-2	38368	12288.8
hsa-let-7a-2	37198	9623.99
hsa-let-7a-2	90351	13885.3
hsa-let-7a-2	51006	16251.7
hsa-let-7a-2	53854	11802.7
hsa-let-7a-2	70665	25098.8
hsa-let-7a-2	39550	8323.92
hsa-let-7a-2	62953	9430.95
hsa-let-7a-2	25734	6690.47
hsa-let-7a-2	57362	14350.6
hsa-let-7a-2	30399	11835.8
hsa-let-7a-2	22665	7465.11
hsa-let-7a-2	32002	6187.33
hsa-let-7a-2	53472	10568.7
hsa-let-7a-2	50115	11040.6
hsa-let-7a-2	84036	15268.3
hsa-let-7a-2	42838	9767.8
hsa-let-7a-2	30929	5530.74
hsa-let-7a-2	26556	9920.88
hsa-let-7a-2	41005	9101.45
hsa-let-7a-2	32899	6082.23
hsa-let-7a-2	69706	19313.1
hsa-let-7a-2	29659	7154.57
hsa-let-7a-2	26387	6947.88
hsa-let-7a-2	29748	15403.6
hsa-let-7a-2	47716	12992.9
hsa-let-7a-2	55189	14178.1
hsa-let-7a-2	29922	5888.74
hsa-let-7a-2	22455	10204.5
hsa-let-7a-2	26976	6069.63
hsa-let-7a-2	18892	5264.77
hsa-let-7a-2	41954	14516.7
hsa-let-7a-2	38057	18687.8
hsa-let-7a-2	54849	14064.2
hsa-let-7a-2	21561	12186.3
hsa-let-7a-2	26200	8083.66
hsa-let-7a-2	49088	11928.2
hsa-let-7a-2	26349	6094.02
hsa-let-7a-2	68298	14952.2
hsa-let-7a-2	12341	5749.84
hsa-let-7a-2	18912	8093.98
hsa-let-7a-2	19632	6758.35
hsa-let-7a-2	33879	6256.05
hsa-let-7a-2	38368	7262.04
hsa-let-7a-2	31140	6853.59
hsa-let-7a-2	21814	7948.68
hsa-let-7a-2	30435	10955.1
hsa-let-7a-2	35891	9084.94
hsa-let-7a-2	68080	11053.9
hsa-let-7a-2	31432	11323.3
hsa-let-7a-2	29097	13351.6
hsa-let-7a-2	20576	6332.68
hsa-let-7a-2	106386	10206.1
hsa-let-7a-2	32453	8501.09
hsa-let-7a-2	28240	9188.37
hsa-let-7a-2	26493	11917.1
hsa-let-7a-2	83449	20395.5
hsa-let-7a-2	27819	8324.2
hsa-let-7a-2	41010	8487.94
hsa-let-7a-2	29097	8295.19
hsa-let-7a-2	65737	13973.1
hsa-let-7a-2	65212	10789.8
hsa-let-7a-2	60658	18018.7
hsa-let-7a-2	40212	8317.6
hsa-let-7a-2	29119	4788.16
hsa-let-7a-2	18250	6579.22
hsa-let-7a-2	65905	12665.8
hsa-let-7a-2	61722	10712.7
hsa-let-7a-2	29826	15231.4
hsa-let-7a-2	32861	13806.9
hsa-let-7a-2	47118	10101.1
hsa-let-7a-2	24313	15184.9
hsa-let-7a-2	36011	11001.8
hsa-let-7a-2	24959	5992.16
hsa-let-7a-2	21452	12409.3
hsa-let-7a-2	30314	11809.2
hsa-let-7a-2	26132	7649.72
hsa-let-7a-2	18317	5588.75
hsa-let-7a-2	32431	11150.5
hsa-let-7a-2	34786	9369.39
hsa-let-7a-2	29179	9781.42
hsa-let-7a-2	80045	19836.9
hsa-let-7a-2	38480	12444.8
hsa-let-7a-2	39862	10151.6
hsa-let-7a-2	44552	8450.94
hsa-let-7a-2	25188	10937.7
hsa-let-7a-2	32232	8215.25
hsa-let-7a-2	87997	10683.4
hsa-let-7a-2	47148	12887.5
hsa-let-7a-2	13696	5659.14
hsa-let-7a-2	21379	9606.78
hsa-let-7a-2	43922	15826.7
hsa-let-7a-2	54962	9162.53
hsa-let-7a-2	32083	10384.9
hsa-let-7a-2	68783	10680.5
hsa-let-7a-2	23906	5271.09
hsa-let-7a-2	34526	8568.26
hsa-let-7a-2	46376	7212.14
hsa-let-7a-2	97932	13512.8
hsa-let-7a-2	22705	8641.66
hsa-let-7a-2	42189	8986.55
hsa-let-7a-2	119617	17778.9
hsa-let-7a-2	26774	6068.96
hsa-let-7a-2	24369	5860.74
hsa-let-7a-2	289460	15908.6
hsa-let-7a-2	23275	13150.8
hsa-let-7a-2	38460	9607.04
hsa-let-7a-2	27053	9446.81
hsa-let-7a-2	258055	15710.6
hsa-let-7a-2	40662	9545
hsa-let-7a-2	32791	7654.55
hsa-let-7a-2	46968	12794
hsa-let-7a-2	31650	15900.7
hsa-let-7a-2	117916	19045.7
hsa-let-7a-2	38254	9132.3
hsa-let-7a-2	25870	9349.23
hsa-let-7a-2	52292	13951.5
hsa-let-7a-2	37050	6709.93
hsa-let-7a-2	56983	7305.97
hsa-let-7a-2	73277	16596.4
hsa-let-7a-2	24948	6466.77
hsa-let-7a-2	25253	7336.5
hsa-let-7a-2	33765	5341.88
hsa-let-7a-2	31570	6843.35
hsa-let-7a-2	24405	5953.24
hsa-let-7a-2	24031	7887.94
hsa-let-7a-2	57389	8784.26
hsa-let-7a-2	42651	10242.9
hsa-let-7a-2	43784	9427.25
hsa-let-7a-2	32086	7655.28
hsa-let-7a-2	59950	11496.4
hsa-let-7a-2	60564	6553.07
hsa-let-7a-2	94219	9938.98
hsa-let-7a-2	70839	13970.9
hsa-let-7a-2	60392	10029
hsa-let-7a-2	18499	7966.22
hsa-let-7a-2	82825	12490.2
hsa-let-7a-2	98540	10267.7
hsa-let-7a-2	31919	8469.4
hsa-let-7a-2	15569	8770.23
hsa-let-7a-2	26959	11852.5
hsa-let-7a-2	43291	7291.22
hsa-let-7a-2	11973	4248.05
hsa-let-7a-2	52652	13182
hsa-let-7a-2	26885	8332.16
hsa-let-7a-2	36771	8107.66
hsa-let-7a-2	48343	7503.35
hsa-let-7a-2	112300	18744.1
hsa-let-7a-2	42119	9495.28
hsa-let-7a-2	34115	9155.51
hsa-let-7a-2	45347	9957.51
hsa-let-7a-2	51537	14213.6
hsa-let-7a-2	64786	16946.9
hsa-let-7a-2	35393	9788.56
hsa-let-7a-2	94265	14211.8
hsa-let-7a-2	61146	13616.9
hsa-let-7a-2	33020	6638.23
hsa-let-7a-2	43884	8622.15
hsa-let-7a-2	71864	10251.8
hsa-let-7a-2	24997	9754.36
hsa-let-7a-2	36745	9188.09
hsa-let-7a-2	46945	8649.35
hsa-let-7a-2	28096	6194.99
hsa-let-7a-2	30504	7786.38
hsa-let-7a-2	54481	9820.15
hsa-let-7a-2	96099	15065.9
hsa-let-7a-2	19993	7064.68
hsa-let-7a-2	56036	11488.7
hsa-let-7a-2	45551	13325.6
hsa-let-7a-2	45648	12425.9
hsa-let-7a-2	39838	8751.12
hsa-let-7a-2	20374	5914.42
hsa-let-7a-2	39167	19257.8
hsa-let-7a-2	45408	12467.8
hsa-let-7a-2	49716	18246.4
hsa-let-7a-2	22927	8527.01
hsa-let-7a-2	28148	8176.51
hsa-let-7a-2	16585	5411.8
hsa-let-7a-2	37810	12700.8
hsa-let-7a-2	60761	15414.8
hsa-let-7a-2	47397	10460
hsa-let-7a-2	120401	25668.7
hsa-let-7a-2	32150	5853.49
hsa-let-7a-2	25252	9655.44
hsa-let-7a-2	33921	9019.22
hsa-let-7a-2	20472	7813.81
hsa-let-7a-2	11808	6495.63
hsa-let-7a-2	62099	16757
hsa-let-7a-2	26939	4978.92
hsa-let-7a-2	101965	23694.3
hsa-let-7a-2	49909	9576.4
hsa-let-7a-2	22475	8566.9
hsa-let-7a-2	34103	8950.95
hsa-let-7a-2	50313	14807.8
hsa-let-7a-2	17556	9342.03
hsa-let-7a-2	37546	7683.57
hsa-let-7a-2	33112	12941.9
hsa-let-7a-2	67497	7356.16
hsa-let-7a-2	37092	10450.4
hsa-let-7a-2	20824	10938.9
hsa-let-7a-2	83025	13411.6
hsa-let-7a-3	29514	5891.99
hsa-let-7a-3	31946	8595.83
hsa-let-7a-3	30119	5187.48
hsa-let-7a-3	28328	17410.1
hsa-let-7a-3	26068	3888.82
hsa-let-7a-3	77213	21274.6
hsa-let-7a-3	135157	14454.8
hsa-let-7a-3	13986	5808.18
hsa-let-7a-3	33828	11082.9
hsa-let-7a-3	55281	11415.6
hsa-let-7a-3	19076	7234.6
hsa-let-7a-3	39673	9884.92
hsa-let-7a-3	20946	6902.92
hsa-let-7a-3	27345	8146.23
hsa-let-7a-3	92064	10897.5
hsa-let-7a-3	31415	9727.25
hsa-let-7a-3	30456	4749.69
hsa-let-7a-3	45832	15795.5
hsa-let-7a-3	46377	7627.81
hsa-let-7a-3	66046	9137.27
hsa-let-7a-3	49623	14013
hsa-let-7a-3	35896	15540.4
hsa-let-7a-3	39647	11066.4
hsa-let-7a-3	213478	11497.9
hsa-let-7a-3	23888	6951.14
hsa-let-7a-3	27294	10077.4
hsa-let-7a-3	21848	7848.12
hsa-let-7a-3	51544	13040.9
hsa-let-7a-3	19117	7116.41
hsa-let-7a-3	42274	8502.56
hsa-let-7a-3	70410	9860.64
hsa-let-7a-3	10212	5730.26
hsa-let-7a-3	46273	12761.4
hsa-let-7a-3	48897	6569.73
hsa-let-7a-3	28696	14218.3
hsa-let-7a-3	24482	6474.03
hsa-let-7a-3	83615	18834
hsa-let-7a-3	13757	11429.2
hsa-let-7a-3	35799	9026.38
hsa-let-7a-3	26254	9706.81
hsa-let-7a-3	65480	7414.63
hsa-let-7a-3	89160	13488.9
hsa-let-7a-3	32641	6219.38
hsa-let-7a-3	49095	7344.67
hsa-let-7a-3	85998	8722.96
hsa-let-7a-3	84324	10013.3
hsa-let-7a-3	114377	14472.6
hsa-let-7a-3	37555	16434.7
hsa-let-7a-3	45446	9330.19
hsa-let-7a-3	91306	10201.8
hsa-let-7a-3	25807	10489.9
hsa-let-7a-3	28715	5924.57
hsa-let-7a-3	29344	6783.98
hsa-let-7a-3	20609	5900.09
hsa-let-7a-3	72597	15200.8
hsa-let-7a-3	61274	9775.39
hsa-let-7a-3	40008	6318.4
hsa-let-7a-3	24563	16745.1
hsa-let-7a-3	17680	6839.32
hsa-let-7a-3	31711	8999.93
hsa-let-7a-3	33601	9565.75
hsa-let-7a-3	110095	12607.8
hsa-let-7a-3	20936	11948
hsa-let-7a-3	33159	9821.69
hsa-let-7a-3	61342	10260.5
hsa-let-7a-3	15322	5060.74
hsa-let-7a-3	42698	10291.3
hsa-let-7a-3	31874	8814.1
hsa-let-7a-3	139878	17358.4
hsa-let-7a-3	18399	7036.7
hsa-let-7a-3	37554	7223.11
hsa-let-7a-3	35321	13714.4
hsa-let-7a-3	26522	7684.08
hsa-let-7a-3	74584	12817.8
hsa-let-7a-3	49303	10547.3
hsa-let-7a-3	43446	11868.1
hsa-let-7a-3	29481	8783.88
hsa-let-7a-3	54003	14353.7
hsa-let-7a-3	65802	8664.14
hsa-let-7a-3	59885	14746.5
hsa-let-7a-3	24362	6981.79
hsa-let-7a-3	90070	10120.9
hsa-let-7a-3	15946	7297.67
hsa-let-7a-3	51733	11751.1
hsa-let-7a-3	186841	11113
hsa-let-7a-3	35335	9880.21
hsa-let-7a-3	14331	7982.94
hsa-let-7a-3	39428	5038.51
hsa-let-7a-3	36662	8285.19
hsa-let-7a-3	34464	7081.04
hsa-let-7a-3	31974	4301.61
hsa-let-7a-3	60167	7661.56
hsa-let-7a-3	53044	7107.26
hsa-let-7a-3	31613	9549.27
hsa-let-7a-3	31205	7965.65
hsa-let-7a-3	49167	10089
hsa-let-7a-3	34675	7686.76
hsa-let-7a-3	46610	11781.2
hsa-let-7a-3	25960	10583.1
hsa-let-7a-3	39312	10100.8
hsa-let-7a-3	57588	13314.5
hsa-let-7a-3	48031	8767.47
hsa-let-7a-3	23727	7079.07
hsa-let-7a-3	46952	16908.7
hsa-let-7a-3	25428	7299.47
hsa-let-7a-3	45231	8436.28
hsa-let-7a-3	33024	11250.8
hsa-let-7a-3	36723	6988.17
hsa-let-7a-3	18521	6561.06
hsa-let-7a-3	27948	11849.1
hsa-let-7a-3	50538	19370
hsa-let-7a-3	74814	11472.8
hsa-let-7a-3	109524	17092.3
hsa-let-7a-3	27717	7281.38
hsa-let-7a-3	58754	19958.4
hsa-let-7a-3	45718	10615.1
hsa-let-7a-3	84939	16717.3
hsa-let-7a-3	51379	8154.4
hsa-let-7a-3	21163	8338.21
hsa-let-7a-3	43478	6249.82
hsa-let-7a-3	38784	12736.5
hsa-let-7a-3	72380	12325.7
hsa-let-7a-3	17252	6949.05
hsa-let-7a-3	28932	8108.04
hsa-let-7a-3	53298	10095.8
hsa-let-7a-3	47366	15915.8
hsa-let-7a-3	39101	9457.11
hsa-let-7a-3	42701	11030.4
hsa-let-7a-3	21907	10997.6
hsa-let-7a-3	27343	8298.06
hsa-let-7a-3	16872	6322.82
hsa-let-7a-3	48482	10945.6
hsa-let-7a-3	24809	6135.93
hsa-let-7a-3	26912	7378.2
hsa-let-7a-3	25748	11480.4
hsa-let-7a-3	34303	12267.2
hsa-let-7a-3	21901	6051.18
hsa-let-7a-3	67873	7434.8
hsa-let-7a-3	48506	9057.49
hsa-let-7a-3	47194	6780.27
hsa-let-7a-3	18933	4823.44
hsa-let-7a-3	27518	8053.75
hsa-let-7a-3	33581	8713.76
hsa-let-7a-3	26624	9082.98
hsa-let-7a-3	63985	12784.8
hsa-let-7a-3	32046	10110.3
hsa-let-7a-3	33031	10025.9
hsa-let-7a-3	35652	6998.35
hsa-let-7a-3	35235	6823.32
hsa-let-7a-3	32712	5224.5
hsa-let-7a-3	28895	13874.4
hsa-let-7a-3	22656	8573.69
hsa-let-7a-3	33503	9994.92
hsa-let-7a-3	35777	10840.9
hsa-let-7a-3	30475	10957
hsa-let-7a-3	33393	12336.4
hsa-let-7a-3	67512	12170.8
hsa-let-7a-3	65582	11252.4
hsa-let-7a-3	28906	9269.19
hsa-let-7a-3	39962	9907.9
hsa-let-7a-3	53742	13734
hsa-let-7a-3	17116	8490.25
hsa-let-7a-3	38249	8119.94
hsa-let-7a-3	21702	9836.38
hsa-let-7a-3	37286	12379.9
hsa-let-7a-3	86452	12673.2
hsa-let-7a-3	25873	10408.9
hsa-let-7a-3	26324	7491.57
hsa-let-7a-3	35390	10627
hsa-let-7a-3	69441	10543.4
hsa-let-7a-3	55946	18255.7
hsa-let-7a-3	27394	8526.24
hsa-let-7a-3	41977	5178.95
hsa-let-7a-3	26713	7820.34
hsa-let-7a-3	32801	7596.33
hsa-let-7a-3	19013	6928.5
hsa-let-7a-3	27067	11378
hsa-let-7a-3	15704	4354.93
hsa-let-7a-3	53568	10145.9
hsa-let-7a-3	19902	11069
hsa-let-7a-3	26602	9737.04
hsa-let-7a-3	31812	6800.67
hsa-let-7a-3	50342	11215.8
hsa-let-7a-3	14708	8753.89
hsa-let-7a-3	26791	14431.6
hsa-let-7a-3	10604	5459.54
hsa-let-7a-3	28373	12430.6
hsa-let-7a-3	37306	8788.22
hsa-let-7a-3	50998	14802.4
hsa-let-7a-3	49942	16105
hsa-let-7a-3	27891	6115.71
hsa-let-7a-3	42095	6674.97
hsa-let-7a-3	24178	6895.45
hsa-let-7a-3	43166	16140.7
hsa-let-7a-3	62609	10858
hsa-let-7a-3	30434	6439.52
hsa-let-7a-3	40743	9231.57
hsa-let-7a-3	76759	17397.3
hsa-let-7a-3	45048	13654.3
hsa-let-7a-3	37119	9638.75
hsa-let-7a-3	49786	6813.18
hsa-let-7a-3	24420	9253.27
hsa-let-7a-3	42580	9091.97
hsa-let-7a-3	53675	7317.36
hsa-let-7a-3	15936	6135.66
hsa-let-7a-3	48963	7544.94
hsa-let-7a-3	109584	21913.6
hsa-let-7a-3	25246	6312.18
hsa-let-7a-3	26772	11652.4
hsa-let-7a-3	45330	9907.97
hsa-let-7a-3	40128	8080.07
hsa-let-7a-3	34922	6206.59
hsa-let-7a-3	31402	6731.39
hsa-let-7a-3	40407	8879.15
hsa-let-7a-3	35369	8181.08
hsa-let-7a-3	20328	8170.29
hsa-let-7a-3	21994	9852.43
hsa-let-7a-3	41550	6760.92
hsa-let-7a-3	28020	11436.9
hsa-let-7a-3	47714	6563.1
hsa-let-7a-3	33453	10706.8
hsa-let-7a-3	26699	7944.53
hsa-let-7a-3	47872	10765.2
hsa-let-7a-3	46548	10263.5
hsa-let-7a-3	53395	13380.2
hsa-let-7a-3	76109	8692.93
hsa-let-7a-3	32679	7558.42
hsa-let-7a-3	98510	30011.8
hsa-let-7a-3	72742	8751.54
hsa-let-7a-3	16019	9704.37
hsa-let-7a-3	20094	12469.4
hsa-let-7a-3	68643	11826.4
hsa-let-7a-3	25342	8363.99
hsa-let-7a-3	26854	10252.3
hsa-let-7a-3	31552	7149.28
hsa-let-7a-3	43962	9530.09
hsa-let-7a-3	26639	10019.5
hsa-let-7a-3	20708	8185.37
hsa-let-7a-3	42334	8506.19
hsa-let-7a-3	51100	10534.2
hsa-let-7a-3	41646	6119.46
hsa-let-7a-3	35557	9295.69
hsa-let-7a-3	14433	9246.39
hsa-let-7a-3	43304	11941
hsa-let-7a-3	28091	5810.46
hsa-let-7a-3	50792	12086.9
hsa-let-7a-3	62279	12613.6
hsa-let-7a-3	40254	7695.96
hsa-let-7a-3	47803	8062.35
hsa-let-7a-3	25342	7526.44
hsa-let-7a-3	35298	9733.97
hsa-let-7a-3	83640	14102.6
hsa-let-7a-3	23213	8886.79
hsa-let-7a-3	26357	8398.2
hsa-let-7a-3	48496	10278.3
hsa-let-7a-3	41143	10305
hsa-let-7a-3	60773	13617.5
hsa-let-7a-3	84391	12025.8
hsa-let-7a-3	48712	7618.74
hsa-let-7a-3	51941	9325.52
hsa-let-7a-3	32201	8946.21
hsa-let-7a-3	25464	5937.61
hsa-let-7a-3	32512	6756.06
hsa-let-7a-3	50564	10981.5
hsa-let-7a-3	22063	3379.57
hsa-let-7a-3	39275	13902.6
hsa-let-7a-3	29374	8182.69
hsa-let-7a-3	38762	9133.78
hsa-let-7a-3	33476	8305.8
hsa-let-7a-3	29358	8223.32
hsa-let-7a-3	27466	4770.67
hsa-let-7a-3	38079	12196.3
hsa-let-7a-3	37328	9657.62
hsa-let-7a-3	89933	13821
hsa-let-7a-3	51140	16294.4
hsa-let-7a-3	53351	11692.5
hsa-let-7a-3	70916	25188
hsa-let-7a-3	39757	8367.48
hsa-let-7a-3	63989	9586.15
hsa-let-7a-3	26263	6828
hsa-let-7a-3	57235	14318.8
hsa-let-7a-3	30877	12021.9
hsa-let-7a-3	22841	7523.08
hsa-let-7a-3	31645	6118.3
hsa-let-7a-3	53979	10668.9
hsa-let-7a-3	50250	11070.3
hsa-let-7a-3	84484	15349.7
hsa-let-7a-3	43139	9836.43
hsa-let-7a-3	30865	5519.3
hsa-let-7a-3	26368	9850.65
hsa-let-7a-3	41145	9132.53
hsa-let-7a-3	32673	6040.45
hsa-let-7a-3	69944	19379
hsa-let-7a-3	29758	7178.45
hsa-let-7a-3	26221	6904.17
hsa-let-7a-3	29926	15495.8
hsa-let-7a-3	47616	12965.7
hsa-let-7a-3	56060	14401.9
hsa-let-7a-3	29964	5897
hsa-let-7a-3	22400	10179.5
hsa-let-7a-3	26842	6039.48
hsa-let-7a-3	19276	5371.78
hsa-let-7a-3	42657	14760
hsa-let-7a-3	38187	18751.6
hsa-let-7a-3	55091	14126.2
hsa-let-7a-3	21773	12306.2
hsa-let-7a-3	25817	7965.49
hsa-let-7a-3	48983	11902.7
hsa-let-7a-3	26550	6140.51
hsa-let-7a-3	68599	15018.1
hsa-let-7a-3	12406	5780.13
hsa-let-7a-3	18922	8098.26
hsa-let-7a-3	19870	6840.28
hsa-let-7a-3	34121	6300.73
hsa-let-7a-3	38595	7305.01
hsa-let-7a-3	31139	6853.37
hsa-let-7a-3	21383	7791.63
hsa-let-7a-3	30739	11064.6
hsa-let-7a-3	36289	9185.69
hsa-let-7a-3	68508	11123.4
hsa-let-7a-3	31144	11219.6
hsa-let-7a-3	29173	13386.5
hsa-let-7a-3	20425	6286.21
hsa-let-7a-3	106688	10235.1
hsa-let-7a-3	32658	8554.79
hsa-let-7a-3	28133	9153.55
hsa-let-7a-3	26372	11862.7
hsa-let-7a-3	83597	20431.7
hsa-let-7a-3	27993	8376.26
hsa-let-7a-3	41339	8556.03
hsa-let-7a-3	29090	8293.19
hsa-let-7a-3	66249	14081.9
hsa-let-7a-3	65293	10803.2
hsa-let-7a-3	61441	18251.3
hsa-let-7a-3	40208	8316.78
hsa-let-7a-3	28963	4762.51
hsa-let-7a-3	18476	6660.7
hsa-let-7a-3	65963	12676.9
hsa-let-7a-3	61587	10689.3
hsa-let-7a-3	30166	15405.1
hsa-let-7a-3	33379	14024.5
hsa-let-7a-3	47377	10156.6
hsa-let-7a-3	24095	15048.7
hsa-let-7a-3	35805	10938.9
hsa-let-7a-3	24874	5971.75
hsa-let-7a-3	21591	12489.7
hsa-let-7a-3	30618	11927.7
hsa-let-7a-3	25915	7586.2
hsa-let-7a-3	18600	5675.1
hsa-let-7a-3	32997	11345.1
hsa-let-7a-3	34702	9346.76
hsa-let-7a-3	29904	10024.5
hsa-let-7a-3	80167	19867.2
hsa-let-7a-3	38656	12501.7
hsa-let-7a-3	39927	10168.1
hsa-let-7a-3	44332	8409.21
hsa-let-7a-3	25622	11126.2
hsa-let-7a-3	32105	8182.88
hsa-let-7a-3	89188	10828
hsa-let-7a-3	47966	13111.1
hsa-let-7a-3	13822	5711.2
hsa-let-7a-3	21352	9594.65
hsa-let-7a-3	44083	15884.7
hsa-let-7a-3	55064	9179.53
hsa-let-7a-3	32490	10516.6
hsa-let-7a-3	69041	10720.5
hsa-let-7a-3	23958	5282.56
hsa-let-7a-3	34752	8624.34
hsa-let-7a-3	46842	7284.61
hsa-let-7a-3	97953	13515.7
hsa-let-7a-3	22500	8563.63
hsa-let-7a-3	42083	8963.97
hsa-let-7a-3	120412	17897.1
hsa-let-7a-3	26761	6066.01
hsa-let-7a-3	24172	5813.36
hsa-let-7a-3	289699	15921.8
hsa-let-7a-3	23306	13168.3
hsa-let-7a-3	38488	9614.03
hsa-let-7a-3	27070	9452.74
hsa-let-7a-3	258536	15739.9
hsa-let-7a-3	40910	9603.21
hsa-let-7a-3	32835	7664.82
hsa-let-7a-3	47202	12857.8
hsa-let-7a-3	31370	15760
hsa-let-7a-3	118476	19136.2
hsa-let-7a-3	38151	9107.72
hsa-let-7a-3	25865	9347.43
hsa-let-7a-3	52465	13997.7
hsa-let-7a-3	37020	6704.5
hsa-let-7a-3	57072	7317.38
hsa-let-7a-3	73771	16708.3
hsa-let-7a-3	25058	6495.29
hsa-let-7a-3	25411	7382.41
hsa-let-7a-3	34148	5402.47
hsa-let-7a-3	31795	6892.13
hsa-let-7a-3	24592	5998.86
hsa-let-7a-3	24220	7949.98
hsa-let-7a-3	57426	8789.92
hsa-let-7a-3	42642	10240.7
hsa-let-7a-3	43534	9373.42
hsa-let-7a-3	31988	7631.9
hsa-let-7a-3	60112	11527.5
hsa-let-7a-3	60754	6573.63
hsa-let-7a-3	94462	9964.61
hsa-let-7a-3	70733	13950
hsa-let-7a-3	59957	9956.76
hsa-let-7a-3	18229	7849.95
hsa-let-7a-3	82878	12498.2
hsa-let-7a-3	99146	10330.8
hsa-let-7a-3	32002	8491.43
hsa-let-7a-3	15682	8833.88
hsa-let-7a-3	26745	11758.4
hsa-let-7a-3	43809	7378.46
hsa-let-7a-3	12115	4298.43
hsa-let-7a-3	52899	13243.8
hsa-let-7a-3	27130	8408.09
hsa-let-7a-3	36500	8047.91
hsa-let-7a-3	48964	7599.74
hsa-let-7a-3	113434	18933.3
hsa-let-7a-3	42574	9597.85
hsa-let-7a-3	33947	9110.42
hsa-let-7a-3	45312	9949.82
hsa-let-7a-3	51277	14141.9
hsa-let-7a-3	64707	16926.2
hsa-let-7a-3	35294	9761.18
hsa-let-7a-3	94521	14250.4
hsa-let-7a-3	60985	13581.1
hsa-let-7a-3	33212	6676.82
hsa-let-7a-3	43978	8640.62
hsa-let-7a-3	71363	10180.3
hsa-let-7a-3	25175	9823.82
hsa-let-7a-3	36738	9186.34
hsa-let-7a-3	47510	8753.45
hsa-let-7a-3	28271	6233.58
hsa-let-7a-3	30596	7809.87
hsa-let-7a-3	54496	9822.85
hsa-let-7a-3	96056	15059.2
hsa-let-7a-3	19729	6971.4
hsa-let-7a-3	56544	11592.9
hsa-let-7a-3	46179	13509.4
hsa-let-7a-3	46422	12636.6
hsa-let-7a-3	39901	8764.96
hsa-let-7a-3	20227	5871.74
hsa-let-7a-3	39071	19210.6
hsa-let-7a-3	45183	12406
hsa-let-7a-3	49745	18257.1
hsa-let-7a-3	23391	8699.58
hsa-let-7a-3	28023	8140.2
hsa-let-7a-3	16134	5264.63
hsa-let-7a-3	38220	12838.5
hsa-let-7a-3	61422	15582.5
hsa-let-7a-3	47301	10438.9
hsa-let-7a-3	120701	25732.7
hsa-let-7a-3	31857	5800.15
hsa-let-7a-3	25307	9676.47
hsa-let-7a-3	34118	9071.6
hsa-let-7a-3	20370	7774.88
hsa-let-7a-3	12044	6625.45
hsa-let-7a-3	62186	16780.5
hsa-let-7a-3	27444	5072.25
hsa-let-7a-3	102424	23801
hsa-let-7a-3	49679	9532.27
hsa-let-7a-3	22887	8723.95
hsa-let-7a-3	34136	8959.61
hsa-let-7a-3	50540	14874.6
hsa-let-7a-3	17472	9297.33
hsa-let-7a-3	37606	7695.85
hsa-let-7a-3	33227	12986.9
hsa-let-7a-3	67498	7356.27
hsa-let-7a-3	37155	10468.2
hsa-let-7a-3	20985	11023.4
hsa-let-7a-3	83524	13492.2
