# Supplementary material for: Post-transcriptional control drives Aurora kinase A expression in human cancers
Source: PLoS One. 2024 Nov 11;19(11):e0310625. doi: 10.1371/journal.pone.0310625 (PMC11554201; doi:10.1371/journal.pone.0310625)
Supplement: S1 Data — (ZIP) [file pone.0310625.s006.zip › S1_Data/processed datasets_hsa-let-7a/TCGA-ESCA/Solid Tissue Normal.xls]

## Sheet: Solid Tissue Normal
miRNA_ID	read_count	reads_per_million_miRNA_mapped
hsa-let-7a-1	18267	6571.62
hsa-let-7a-1	17538	5996.79
hsa-let-7a-1	36526	5051.46
hsa-let-7a-1	56623	8530.2
hsa-let-7a-1	13091	5920.74
hsa-let-7a-1	27916	12710.6
hsa-let-7a-1	46088	7416.44
hsa-let-7a-1	18060	5245.27
hsa-let-7a-1	25165	7007.34
hsa-let-7a-1	58835	8994.14
hsa-let-7a-2	18419	6626.3
hsa-let-7a-2	17819	6092.88
hsa-let-7a-2	36566	5056.99
hsa-let-7a-2	56765	8551.59
hsa-let-7a-2	13501	6106.17
hsa-let-7a-2	27768	12643.2
hsa-let-7a-2	46643	7505.75
hsa-let-7a-2	18122	5263.27
hsa-let-7a-2	24955	6948.87
hsa-let-7a-2	59223	9053.45
hsa-let-7a-3	18238	6561.19
hsa-let-7a-3	17857	6105.87
hsa-let-7a-3	36422	5037.08
hsa-let-7a-3	56603	8527.19
hsa-let-7a-3	13513	6111.6
hsa-let-7a-3	27590	12562.2
hsa-let-7a-3	47025	7567.22
hsa-let-7a-3	18338	5326.01
hsa-let-7a-3	25055	6976.71
hsa-let-7a-3	59736	9131.88
