# Supplementary material for: Post-transcriptional control drives Aurora kinase A expression in human cancers
Source: PLoS One. 2024 Nov 11;19(11):e0310625. doi: 10.1371/journal.pone.0310625 (PMC11554201; doi:10.1371/journal.pone.0310625)
Supplement: S1 Data — (ZIP) [file pone.0310625.s006.zip › S1_Data/processed datasets_hsa-let-7a/TCGA-ESCA/Primary Tumors.xls]

## Sheet: Primary Tumors
miRNA_ID	read_count	reads_per_million_miRNA_mapped
hsa-let-7a-1	31051	3982.17
hsa-let-7a-1	8999	4782.46
hsa-let-7a-1	56865	22716.9
hsa-let-7a-1	50737	23671.8
hsa-let-7a-1	111727	11991.4
hsa-let-7a-1	24133	6071.41
hsa-let-7a-1	39606	5864.48
hsa-let-7a-1	29648	9359.42
hsa-let-7a-1	25608	7059.01
hsa-let-7a-1	72644	12746.7
hsa-let-7a-1	43611	7771.91
hsa-let-7a-1	31005	5583.77
hsa-let-7a-1	57654	18756.3
hsa-let-7a-1	17544	5787.28
hsa-let-7a-1	24078	5946.74
hsa-let-7a-1	15736	10389.8
hsa-let-7a-1	80201	12390.4
hsa-let-7a-1	8648	3656
hsa-let-7a-1	70898	13379.8
hsa-let-7a-1	12180	6511.8
hsa-let-7a-1	16441	10389
hsa-let-7a-1	38515	9482.18
hsa-let-7a-1	43820	9974.97
hsa-let-7a-1	49532	6141.57
hsa-let-7a-1	27542	5435.3
hsa-let-7a-1	50540	25500.7
hsa-let-7a-1	28501	7752.4
hsa-let-7a-1	20588	4144.54
hsa-let-7a-1	35929	23120
hsa-let-7a-1	16663	10412.3
hsa-let-7a-1	30206	9307.46
hsa-let-7a-1	48252	8773.44
hsa-let-7a-1	28706	5018.54
hsa-let-7a-1	117921	17720.3
hsa-let-7a-1	85916	10205.2
hsa-let-7a-1	58536	16080.7
hsa-let-7a-1	20959	5253.78
hsa-let-7a-1	22425	6180.53
hsa-let-7a-1	7576	3080
hsa-let-7a-1	21422	12306
hsa-let-7a-1	34661	8175.17
hsa-let-7a-1	18340	3948.76
hsa-let-7a-1	40431	11006.9
hsa-let-7a-1	57853	12782.5
hsa-let-7a-1	16325	5122.56
hsa-let-7a-1	31259	10194.3
hsa-let-7a-1	54164	17541.6
hsa-let-7a-1	98280	11398.5
hsa-let-7a-1	31549	7081.33
hsa-let-7a-1	52288	13334.6
hsa-let-7a-1	44416	12082.9
hsa-let-7a-1	59535	10787.8
hsa-let-7a-1	66222	14273.4
hsa-let-7a-1	42498	8928.01
hsa-let-7a-1	22200	10323.5
hsa-let-7a-1	68893	16503.6
hsa-let-7a-1	71101	13943.3
hsa-let-7a-1	12136	7878.47
hsa-let-7a-1	45304	5400.44
hsa-let-7a-1	59503	12439.8
hsa-let-7a-1	111832	14803.8
hsa-let-7a-1	66140	15090.5
hsa-let-7a-1	45578	13145
hsa-let-7a-1	32983	10736.1
hsa-let-7a-1	23184	10377.5
hsa-let-7a-1	19263	7436.62
hsa-let-7a-1	33274	7268.74
hsa-let-7a-1	22066	6346.95
hsa-let-7a-1	73261	14765
hsa-let-7a-1	42877	10719.5
hsa-let-7a-1	14874	5106.06
hsa-let-7a-1	18821	8153.73
hsa-let-7a-1	45997	8371.31
hsa-let-7a-1	32736	8216.06
hsa-let-7a-1	51190	15766.6
hsa-let-7a-1	53255	8456.08
hsa-let-7a-1	35023	5202.64
hsa-let-7a-1	58640	15625.9
hsa-let-7a-1	39342	6832.39
hsa-let-7a-1	32922	6771.24
hsa-let-7a-1	7427	5103.51
hsa-let-7a-1	36072	15962.3
hsa-let-7a-1	43914	11468.4
hsa-let-7a-1	37025	6819.56
hsa-let-7a-1	37470	10018.5
hsa-let-7a-1	22460	9336.15
hsa-let-7a-1	61617	10904.9
hsa-let-7a-1	24606	6762.5
hsa-let-7a-1	113990	18590.1
hsa-let-7a-1	140631	14230.1
hsa-let-7a-1	46497	8424.04
hsa-let-7a-1	31041	12439.2
hsa-let-7a-1	14491	6205.24
hsa-let-7a-1	19444	5229.82
hsa-let-7a-1	32275	12570.2
hsa-let-7a-1	45790	12168.5
hsa-let-7a-1	15732	9325.08
hsa-let-7a-1	21854	3433.87
hsa-let-7a-1	37099	5422.41
hsa-let-7a-1	22285	8437.04
hsa-let-7a-1	123407	25983.9
hsa-let-7a-1	41660	9811.36
hsa-let-7a-1	11071	6277.47
hsa-let-7a-1	63793	22299.8
hsa-let-7a-1	13607	5835.42
hsa-let-7a-1	72436	21929.4
hsa-let-7a-1	21856	7192.18
hsa-let-7a-1	61335	10844.8
hsa-let-7a-1	49111	8328.77
hsa-let-7a-1	58697	9270.85
hsa-let-7a-1	12398	6122.83
hsa-let-7a-1	33019	10728.3
hsa-let-7a-1	14867	4702.51
hsa-let-7a-1	33415	7852.42
hsa-let-7a-1	94030	11563.7
hsa-let-7a-1	92019	8907.31
hsa-let-7a-1	23424	15534.2
hsa-let-7a-1	20981	9803.03
hsa-let-7a-1	18956	3943.82
hsa-let-7a-1	17193	10704.3
hsa-let-7a-1	22322	6727.12
hsa-let-7a-1	34360	9697.73
hsa-let-7a-1	38851	8932.98
hsa-let-7a-1	25308	10180.4
hsa-let-7a-1	31641	8204.39
hsa-let-7a-1	252175	11518.1
hsa-let-7a-1	53618	12846.6
hsa-let-7a-1	14829	11397.6
hsa-let-7a-1	44884	8337.03
hsa-let-7a-1	26850	11066.1
hsa-let-7a-1	18336	4229.72
hsa-let-7a-1	27073	4416.86
hsa-let-7a-1	17643	5367.74
hsa-let-7a-1	31166	10600
hsa-let-7a-1	19621	7994.67
hsa-let-7a-1	48330	8306.29
hsa-let-7a-1	25968	11168
hsa-let-7a-1	23891	9351.61
hsa-let-7a-1	20832	6660.55
hsa-let-7a-1	46525	14743.2
hsa-let-7a-1	95930	7387.46
hsa-let-7a-1	20161	5438.36
hsa-let-7a-1	9400	3267.42
hsa-let-7a-1	34465	8306.45
hsa-let-7a-1	79932	19845.5
hsa-let-7a-1	18147	5995
hsa-let-7a-1	77750	7619.21
hsa-let-7a-1	21130	6614.6
hsa-let-7a-1	74204	17770.4
hsa-let-7a-1	9624	3795.01
hsa-let-7a-1	16798	6929.13
hsa-let-7a-1	28742	13438.9
hsa-let-7a-1	63059	8424.26
hsa-let-7a-1	29314	8859.89
hsa-let-7a-1	20405	6303.9
hsa-let-7a-1	49929	8899.09
hsa-let-7a-1	49577	5755.73
hsa-let-7a-1	37199	10612.6
hsa-let-7a-1	24023	9760.88
hsa-let-7a-1	14858	9549.48
hsa-let-7a-1	39490	18797.4
hsa-let-7a-1	21021	7894.57
hsa-let-7a-1	8160	2394.03
hsa-let-7a-1	48742	27885.4
hsa-let-7a-1	22245	5928.56
hsa-let-7a-1	14207	5667.09
hsa-let-7a-1	22652	6681.94
hsa-let-7a-1	11349	6233.6
hsa-let-7a-1	46593	11226.1
hsa-let-7a-1	47841	7444.51
hsa-let-7a-1	27365	4115.44
hsa-let-7a-1	23353	8209.32
hsa-let-7a-1	20428	7973.96
hsa-let-7a-1	29911	10672.5
hsa-let-7a-1	47378	9705.31
hsa-let-7a-1	26789	7304.42
hsa-let-7a-1	13450	5998.24
hsa-let-7a-1	28256	8241.3
hsa-let-7a-1	41467	16084.7
hsa-let-7a-1	51885	12284
hsa-let-7a-1	26284	8031.43
hsa-let-7a-1	10889	3048.09
hsa-let-7a-1	28066	7150.51
hsa-let-7a-1	23706	6409.72
hsa-let-7a-2	30750	3943.56
hsa-let-7a-2	8736	4642.69
hsa-let-7a-2	56935	22744.9
hsa-let-7a-2	50262	23450.2
hsa-let-7a-2	110919	11904.7
hsa-let-7a-2	23869	6004.99
hsa-let-7a-2	39011	5776.38
hsa-let-7a-2	29760	9394.77
hsa-let-7a-2	25532	7038.06
hsa-let-7a-2	72815	12776.7
hsa-let-7a-2	43578	7766.02
hsa-let-7a-2	30945	5572.96
hsa-let-7a-2	56970	18533.8
hsa-let-7a-2	17389	5736.15
hsa-let-7a-2	24082	5947.73
hsa-let-7a-2	15699	10365.3
hsa-let-7a-2	80359	12414.8
hsa-let-7a-2	8790	3716.03
hsa-let-7a-2	70451	13295.5
hsa-let-7a-2	12246	6547.09
hsa-let-7a-2	16752	10585.5
hsa-let-7a-2	38423	9459.53
hsa-let-7a-2	43689	9945.15
hsa-let-7a-2	49427	6128.55
hsa-let-7a-2	27490	5425.03
hsa-let-7a-2	50680	25571.3
hsa-let-7a-2	28534	7761.38
hsa-let-7a-2	20403	4107.3
hsa-let-7a-2	35847	23067.2
hsa-let-7a-2	16626	10389.2
hsa-let-7a-2	29976	9236.59
hsa-let-7a-2	48855	8883.08
hsa-let-7a-2	27995	4894.24
hsa-let-7a-2	117323	17630.4
hsa-let-7a-2	85554	10162.2
hsa-let-7a-2	58243	16000.2
hsa-let-7a-2	20910	5241.5
hsa-let-7a-2	22384	6169.23
hsa-let-7a-2	7478	3040.16
hsa-let-7a-2	21195	12175.6
hsa-let-7a-2	34582	8156.53
hsa-let-7a-2	18491	3981.27
hsa-let-7a-2	40524	11032.3
hsa-let-7a-2	58045	12824.9
hsa-let-7a-2	16319	5120.68
hsa-let-7a-2	31074	10133.9
hsa-let-7a-2	54318	17591.5
hsa-let-7a-2	98212	11390.6
hsa-let-7a-2	30970	6951.37
hsa-let-7a-2	52139	13296.6
hsa-let-7a-2	44238	12034.5
hsa-let-7a-2	59374	10758.6
hsa-let-7a-2	65961	14217.1
hsa-let-7a-2	42298	8886
hsa-let-7a-2	22387	10410.5
hsa-let-7a-2	68799	16481.1
hsa-let-7a-2	70813	13886.9
hsa-let-7a-2	12068	7834.33
hsa-let-7a-2	45427	5415.1
hsa-let-7a-2	59996	12542.9
hsa-let-7a-2	111788	14798
hsa-let-7a-2	66093	15079.8
hsa-let-7a-2	46102	13296.2
hsa-let-7a-2	32507	10581.2
hsa-let-7a-2	23234	10399.9
hsa-let-7a-2	19475	7518.46
hsa-let-7a-2	33007	7210.41
hsa-let-7a-2	22078	6350.4
hsa-let-7a-2	73550	14823.3
hsa-let-7a-2	42292	10573.2
hsa-let-7a-2	14765	5068.64
hsa-let-7a-2	18645	8077.48
hsa-let-7a-2	46122	8394.06
hsa-let-7a-2	32665	8198.24
hsa-let-7a-2	50901	15677.5
hsa-let-7a-2	52927	8404
hsa-let-7a-2	34757	5163.13
hsa-let-7a-2	58633	15624
hsa-let-7a-2	39554	6869.21
hsa-let-7a-2	33031	6793.66
hsa-let-7a-2	7347	5048.54
hsa-let-7a-2	35691	15793.7
hsa-let-7a-2	43991	11488.5
hsa-let-7a-2	37073	6828.4
hsa-let-7a-2	37624	10059.6
hsa-let-7a-2	22381	9303.31
hsa-let-7a-2	61283	10845.8
hsa-let-7a-2	24473	6725.95
hsa-let-7a-2	114441	18663.6
hsa-let-7a-2	140890	14256.4
hsa-let-7a-2	46403	8407.01
hsa-let-7a-2	30731	12315
hsa-let-7a-2	14256	6104.61
hsa-let-7a-2	19354	5205.61
hsa-let-7a-2	32200	12541
hsa-let-7a-2	45380	12059.6
hsa-let-7a-2	15571	9229.65
hsa-let-7a-2	21791	3423.97
hsa-let-7a-2	36971	5403.7
hsa-let-7a-2	22307	8445.37
hsa-let-7a-2	122978	25893.6
hsa-let-7a-2	42054	9904.15
hsa-let-7a-2	11001	6237.78
hsa-let-7a-2	63865	22325
hsa-let-7a-2	13664	5859.87
hsa-let-7a-2	72018	21802.8
hsa-let-7a-2	21872	7197.45
hsa-let-7a-2	61073	10798.4
hsa-let-7a-2	49302	8361.16
hsa-let-7a-2	58928	9307.33
hsa-let-7a-2	12511	6178.63
hsa-let-7a-2	33032	10732.5
hsa-let-7a-2	14866	4702.2
hsa-let-7a-2	32996	7753.95
hsa-let-7a-2	94124	11575.2
hsa-let-7a-2	91762	8882.43
hsa-let-7a-2	23194	15381.7
hsa-let-7a-2	20963	9794.62
hsa-let-7a-2	18996	3952.14
hsa-let-7a-2	17296	10768.4
hsa-let-7a-2	22510	6783.78
hsa-let-7a-2	33997	9595.28
hsa-let-7a-2	38550	8863.77
hsa-let-7a-2	24930	10028.3
hsa-let-7a-2	31451	8155.12
hsa-let-7a-2	252654	11540
hsa-let-7a-2	53332	12778.1
hsa-let-7a-2	14723	11316.1
hsa-let-7a-2	44438	8254.18
hsa-let-7a-2	26332	10852.6
hsa-let-7a-2	18034	4160.06
hsa-let-7a-2	27176	4433.66
hsa-let-7a-2	17574	5346.74
hsa-let-7a-2	31157	10596.9
hsa-let-7a-2	19807	8070.45
hsa-let-7a-2	48426	8322.79
hsa-let-7a-2	25770	11082.8
hsa-let-7a-2	24027	9404.84
hsa-let-7a-2	20757	6636.57
hsa-let-7a-2	46354	14689
hsa-let-7a-2	95655	7366.29
hsa-let-7a-2	19943	5379.55
hsa-let-7a-2	9334	3244.47
hsa-let-7a-2	34696	8362.12
hsa-let-7a-2	79558	19752.6
hsa-let-7a-2	18285	6040.59
hsa-let-7a-2	77185	7563.84
hsa-let-7a-2	20968	6563.89
hsa-let-7a-2	74084	17741.7
hsa-let-7a-2	9645	3803.29
hsa-let-7a-2	16744	6906.86
hsa-let-7a-2	28520	13335.1
hsa-let-7a-2	62605	8363.61
hsa-let-7a-2	29652	8962.05
hsa-let-7a-2	20640	6376.5
hsa-let-7a-2	49554	8832.25
hsa-let-7a-2	49364	5731
hsa-let-7a-2	37429	10678.2
hsa-let-7a-2	23928	9722.28
hsa-let-7a-2	14643	9411.29
hsa-let-7a-2	39822	18955.5
hsa-let-7a-2	21212	7966.31
hsa-let-7a-2	8127	2384.35
hsa-let-7a-2	47791	27341.4
hsa-let-7a-2	22011	5866.2
hsa-let-7a-2	14047	5603.26
hsa-let-7a-2	22551	6652.14
hsa-let-7a-2	11137	6117.15
hsa-let-7a-2	46306	11156.9
hsa-let-7a-2	47504	7392.07
hsa-let-7a-2	27252	4098.45
hsa-let-7a-2	23706	8333.42
hsa-let-7a-2	20165	7871.3
hsa-let-7a-2	29469	10514.8
hsa-let-7a-2	47739	9779.26
hsa-let-7a-2	26638	7263.24
hsa-let-7a-2	13053	5821.2
hsa-let-7a-2	27995	8165.18
hsa-let-7a-2	41696	16173.5
hsa-let-7a-2	51227	12128.2
hsa-let-7a-2	26150	7990.49
hsa-let-7a-2	10857	3039.13
hsa-let-7a-2	27975	7127.33
hsa-let-7a-2	23606	6382.68
hsa-let-7a-3	30893	3961.9
hsa-let-7a-3	9002	4784.05
hsa-let-7a-3	57627	23021.4
hsa-let-7a-3	51039	23812.7
hsa-let-7a-3	112089	12030.3
hsa-let-7a-3	24149	6075.44
hsa-let-7a-3	39426	5837.83
hsa-let-7a-3	29886	9434.55
hsa-let-7a-3	25275	6967.21
hsa-let-7a-3	72419	12707.2
hsa-let-7a-3	44504	7931.05
hsa-let-7a-3	31190	5617.09
hsa-let-7a-3	57193	18606.3
hsa-let-7a-3	17865	5893.17
hsa-let-7a-3	24368	6018.36
hsa-let-7a-3	15759	10404.9
hsa-let-7a-3	80564	12446.5
hsa-let-7a-3	8881	3754.5
hsa-let-7a-3	70385	13283
hsa-let-7a-3	12267	6558.31
hsa-let-7a-3	16637	10512.9
hsa-let-7a-3	39178	9645.41
hsa-let-7a-3	43702	9948.11
hsa-let-7a-3	49444	6130.66
hsa-let-7a-3	27512	5429.37
hsa-let-7a-3	50441	25450.7
hsa-let-7a-3	28324	7704.26
hsa-let-7a-3	20827	4192.66
hsa-let-7a-3	36169	23274.4
hsa-let-7a-3	16820	10510.4
hsa-let-7a-3	30162	9293.9
hsa-let-7a-3	48597	8836.17
hsa-let-7a-3	28806	5036.02
hsa-let-7a-3	117023	17585.3
hsa-let-7a-3	86045	10220.5
hsa-let-7a-3	58201	15988.7
hsa-let-7a-3	20934	5247.51
hsa-let-7a-3	22563	6218.56
hsa-let-7a-3	7605	3091.79
hsa-let-7a-3	21188	12171.5
hsa-let-7a-3	34684	8180.59
hsa-let-7a-3	18438	3969.86
hsa-let-7a-3	40785	11103.3
hsa-let-7a-3	58022	12819.8
hsa-let-7a-3	16127	5060.43
hsa-let-7a-3	31085	10137.5
hsa-let-7a-3	54306	17587.6
hsa-let-7a-3	97873	11351.3
hsa-let-7a-3	31405	7049
hsa-let-7a-3	52388	13360.1
hsa-let-7a-3	44186	12020.4
hsa-let-7a-3	59679	10813.9
hsa-let-7a-3	66503	14333.9
hsa-let-7a-3	42371	8901.33
hsa-let-7a-3	22488	10457.4
hsa-let-7a-3	68918	16509.6
hsa-let-7a-3	70410	13807.8
hsa-let-7a-3	12315	7994.68
hsa-let-7a-3	45813	5461.11
hsa-let-7a-3	60045	12553.2
hsa-let-7a-3	112068	14835
hsa-let-7a-3	66200	15104.2
hsa-let-7a-3	45830	13217.7
hsa-let-7a-3	32895	10707.5
hsa-let-7a-3	23431	10488.1
hsa-let-7a-3	19647	7584.86
hsa-let-7a-3	33417	7299.98
hsa-let-7a-3	22376	6436.11
hsa-let-7a-3	73172	14747.1
hsa-let-7a-3	42603	10651
hsa-let-7a-3	14814	5085.46
hsa-let-7a-3	18849	8165.86
hsa-let-7a-3	46168	8402.43
hsa-let-7a-3	32747	8218.82
hsa-let-7a-3	51378	15824.5
hsa-let-7a-3	53472	8490.54
hsa-let-7a-3	34879	5181.25
hsa-let-7a-3	59436	15838
hsa-let-7a-3	39947	6937.46
hsa-let-7a-3	32966	6780.29
hsa-let-7a-3	7461	5126.88
hsa-let-7a-3	35903	15887.5
hsa-let-7a-3	44113	11520.4
hsa-let-7a-3	37551	6916.45
hsa-let-7a-3	37619	10058.3
hsa-let-7a-3	22670	9423.44
hsa-let-7a-3	61420	10870
hsa-let-7a-3	24539	6744.09
hsa-let-7a-3	114512	18675.2
hsa-let-7a-3	140926	14260
hsa-let-7a-3	46337	8395.05
hsa-let-7a-3	31064	12448.4
hsa-let-7a-3	14421	6175.26
hsa-let-7a-3	19411	5220.95
hsa-let-7a-3	32297	12578.8
hsa-let-7a-3	46350	12317.3
hsa-let-7a-3	15928	9441.26
hsa-let-7a-3	21874	3437.01
hsa-let-7a-3	37451	5473.86
hsa-let-7a-3	22183	8398.42
hsa-let-7a-3	123447	25992.3
hsa-let-7a-3	41825	9850.22
hsa-let-7a-3	10930	6197.52
hsa-let-7a-3	63581	22225.7
hsa-let-7a-3	13633	5846.57
hsa-let-7a-3	72982	22094.7
hsa-let-7a-3	22167	7294.52
hsa-let-7a-3	61217	10823.9
hsa-let-7a-3	49359	8370.83
hsa-let-7a-3	58625	9259.48
hsa-let-7a-3	12793	6317.9
hsa-let-7a-3	33380	10845.6
hsa-let-7a-3	14849	4696.82
hsa-let-7a-3	33150	7790.14
hsa-let-7a-3	93873	11544.4
hsa-let-7a-3	91969	8902.47
hsa-let-7a-3	23580	15637.7
hsa-let-7a-3	21197	9903.96
hsa-let-7a-3	19038	3960.88
hsa-let-7a-3	17148	10676.3
hsa-let-7a-3	22357	6737.67
hsa-let-7a-3	33795	9538.27
hsa-let-7a-3	38764	8912.98
hsa-let-7a-3	24948	10035.6
hsa-let-7a-3	31816	8249.76
hsa-let-7a-3	251624	11492.9
hsa-let-7a-3	53938	12923.3
hsa-let-7a-3	14989	11520.5
hsa-let-7a-3	45131	8382.91
hsa-let-7a-3	26759	11028.6
hsa-let-7a-3	18344	4231.57
hsa-let-7a-3	27121	4424.69
hsa-let-7a-3	17755	5401.81
hsa-let-7a-3	31060	10563.9
hsa-let-7a-3	19657	8009.34
hsa-let-7a-3	48115	8269.34
hsa-let-7a-3	25983	11174.4
hsa-let-7a-3	24077	9424.41
hsa-let-7a-3	20505	6556
hsa-let-7a-3	46318	14677.6
hsa-let-7a-3	96745	7450.23
hsa-let-7a-3	20171	5441.06
hsa-let-7a-3	9289	3228.83
hsa-let-7a-3	34887	8408.16
hsa-let-7a-3	79937	19846.7
hsa-let-7a-3	18289	6041.91
hsa-let-7a-3	77921	7635.96
hsa-let-7a-3	21257	6654.36
hsa-let-7a-3	74111	17748.1
hsa-let-7a-3	9619	3793.04
hsa-let-7a-3	17056	7035.56
hsa-let-7a-3	28785	13459
hsa-let-7a-3	62780	8386.99
hsa-let-7a-3	29589	8943.01
hsa-let-7a-3	20482	6327.69
hsa-let-7a-3	49922	8897.84
hsa-let-7a-3	49776	5778.83
hsa-let-7a-3	37761	10773
hsa-let-7a-3	23960	9735.28
hsa-let-7a-3	14952	9609.89
hsa-let-7a-3	39846	18966.9
hsa-let-7a-3	21387	8032.03
hsa-let-7a-3	8137	2387.29
hsa-let-7a-3	48599	27803.6
hsa-let-7a-3	22431	5978.14
hsa-let-7a-3	14076	5614.83
hsa-let-7a-3	22891	6752.44
hsa-let-7a-3	11336	6226.46
hsa-let-7a-3	46669	11244.4
hsa-let-7a-3	47873	7449.49
hsa-let-7a-3	27110	4077.09
hsa-let-7a-3	23520	8268.03
hsa-let-7a-3	20512	8006.75
hsa-let-7a-3	29810	10636.4
hsa-let-7a-3	47639	9758.78
hsa-let-7a-3	27047	7374.76
hsa-let-7a-3	13254	5910.83
hsa-let-7a-3	28080	8189.97
hsa-let-7a-3	41556	16119.2
hsa-let-7a-3	51600	12216.5
hsa-let-7a-3	26319	8042.13
hsa-let-7a-3	11121	3113.03
hsa-let-7a-3	28285	7206.31
hsa-let-7a-3	23893	6460.28
