# Supplementary material for: Post-transcriptional control drives Aurora kinase A expression in human cancers
Source: PLoS One. 2024 Nov 11;19(11):e0310625. doi: 10.1371/journal.pone.0310625 (PMC11554201; doi:10.1371/journal.pone.0310625)
Supplement: S1 Data — (ZIP) [file pone.0310625.s006.zip › S1_Data/processed datasets_hsa-let-7a/TCGA-HNSC/Solid Tissue Normal.xls]

## Sheet: Solid Tissue Normal
miRNA_ID	read_count	reads_per_million_miRNA_mapped
hsa-let-7a-1	73587	12399.5
hsa-let-7a-1	82214	16809.8
hsa-let-7a-1	61619	13079.9
hsa-let-7a-1	93711	15113.3
hsa-let-7a-1	99027	16674.9
hsa-let-7a-1	206159	18740
hsa-let-7a-1	140156	21919
hsa-let-7a-1	41720	11746.3
hsa-let-7a-1	113572	14911.5
hsa-let-7a-1	33263	16753.6
hsa-let-7a-1	75924	10957.5
hsa-let-7a-1	110161	16054.6
hsa-let-7a-1	66171	12688.2
hsa-let-7a-1	23823	10282
hsa-let-7a-1	141190	19997.8
hsa-let-7a-1	61496	8057.89
hsa-let-7a-1	164776	23375.6
hsa-let-7a-1	114306	15686.7
hsa-let-7a-1	78657	10622.5
hsa-let-7a-1	120695	17922.5
hsa-let-7a-1	35316	7325.66
hsa-let-7a-1	39775	11642.3
hsa-let-7a-1	73982	7756.32
hsa-let-7a-1	88724	15203
hsa-let-7a-1	128390	17530.8
hsa-let-7a-1	39223	9675.48
hsa-let-7a-1	41267	13777.3
hsa-let-7a-1	119025	22436.6
hsa-let-7a-1	93007	17232.3
hsa-let-7a-1	89920	14662.4
hsa-let-7a-1	103714	16136.9
hsa-let-7a-1	76495	13795.8
hsa-let-7a-1	96350	12883.1
hsa-let-7a-1	17572	6503.31
hsa-let-7a-1	36101	6291.49
hsa-let-7a-1	97004	17646.4
hsa-let-7a-1	32882	9759.43
hsa-let-7a-1	89385	15068.9
hsa-let-7a-2	73141	12324.4
hsa-let-7a-2	81657	16695.9
hsa-let-7a-2	61278	13007.5
hsa-let-7a-2	93553	15087.8
hsa-let-7a-2	99111	16689.1
hsa-let-7a-2	205768	18704.5
hsa-let-7a-2	139711	21849.4
hsa-let-7a-2	41387	11652.5
hsa-let-7a-2	113795	14940.8
hsa-let-7a-2	33281	16762.7
hsa-let-7a-2	75795	10938.9
hsa-let-7a-2	110051	16038.6
hsa-let-7a-2	66179	12689.8
hsa-let-7a-2	24010	10362.7
hsa-let-7a-2	140360	19880.3
hsa-let-7a-2	61478	8055.53
hsa-let-7a-2	164424	23325.7
hsa-let-7a-2	114460	15707.9
hsa-let-7a-2	78585	10612.8
hsa-let-7a-2	120990	17966.3
hsa-let-7a-2	35140	7289.16
hsa-let-7a-2	39671	11611.8
hsa-let-7a-2	73715	7728.33
hsa-let-7a-2	88303	15130.9
hsa-let-7a-2	128994	17613.3
hsa-let-7a-2	39708	9795.12
hsa-let-7a-2	42009	14025
hsa-let-7a-2	118968	22425.9
hsa-let-7a-2	92960	17223.6
hsa-let-7a-2	89440	14584.1
hsa-let-7a-2	103373	16083.9
hsa-let-7a-2	76969	13881.3
hsa-let-7a-2	95972	12832.6
hsa-let-7a-2	17696	6549.21
hsa-let-7a-2	35423	6173.33
hsa-let-7a-2	95936	17452.1
hsa-let-7a-2	32986	9790.3
hsa-let-7a-2	90077	15185.6
hsa-let-7a-3	73220	12337.7
hsa-let-7a-3	82469	16861.9
hsa-let-7a-3	61724	13102.2
hsa-let-7a-3	94207	15193.3
hsa-let-7a-3	99158	16697
hsa-let-7a-3	206341	18756.6
hsa-let-7a-3	140451	21965.1
hsa-let-7a-3	41523	11690.8
hsa-let-7a-3	112786	14808.3
hsa-let-7a-3	33496	16871
hsa-let-7a-3	76037	10973.8
hsa-let-7a-3	110280	16071.9
hsa-let-7a-3	66603	12771.1
hsa-let-7a-3	24095	10399.4
hsa-let-7a-3	141115	19987.2
hsa-let-7a-3	62071	8133.23
hsa-let-7a-3	164659	23359
hsa-let-7a-3	115158	15803.6
hsa-let-7a-3	79019	10671.4
hsa-let-7a-3	121109	17984
hsa-let-7a-3	35290	7320.27
hsa-let-7a-3	39713	11624.1
hsa-let-7a-3	74196	7778.76
hsa-let-7a-3	88592	15180.4
hsa-let-7a-3	127940	17469.4
hsa-let-7a-3	39852	9830.64
hsa-let-7a-3	42108	14058
hsa-let-7a-3	119487	22523.7
hsa-let-7a-3	92784	17191
hsa-let-7a-3	90115	14694.2
hsa-let-7a-3	104010	16183
hsa-let-7a-3	76552	13806.1
hsa-let-7a-3	96264	12871.6
hsa-let-7a-3	18076	6689.84
hsa-let-7a-3	36439	6350.39
hsa-let-7a-3	97944	17817.4
hsa-let-7a-3	32952	9780.21
hsa-let-7a-3	89774	15134.5
