# Supplementary material for: Post-transcriptional control drives Aurora kinase A expression in human cancers
Source: PLoS One. 2024 Nov 11;19(11):e0310625. doi: 10.1371/journal.pone.0310625 (PMC11554201; doi:10.1371/journal.pone.0310625)
Supplement: S1 Data — (ZIP) [file pone.0310625.s006.zip › S1_Data/processed datasets_hsa-let-7a/TCGA-HNSC/Primary Tumors.xls]

## Sheet: Primary Tumor
miRNA_ID	read_count	reads_per_million_miRNA_mapped
hsa-let-7a-1	57475	8033.73
hsa-let-7a-1	62328	7851.89
hsa-let-7a-1	45499	8957.46
hsa-let-7a-1	3930	5729.95
hsa-let-7a-1	30030	7696.23
hsa-let-7a-1	58677	13797.1
hsa-let-7a-1	50387	7212.66
hsa-let-7a-1	48423	9752.2
hsa-let-7a-1	37936	12845.7
hsa-let-7a-1	41054	7754.3
hsa-let-7a-1	80812	18377.5
hsa-let-7a-1	19041	5247.41
hsa-let-7a-1	35588	7322.28
hsa-let-7a-1	25780	7685.56
hsa-let-7a-1	47274	8417.41
hsa-let-7a-1	46825	16654.8
hsa-let-7a-1	17984	5018.83
hsa-let-7a-1	19929	5436.88
hsa-let-7a-1	56386	9563.05
hsa-let-7a-1	34747	9170.58
hsa-let-7a-1	58688	14688
hsa-let-7a-1	40241	8508.78
hsa-let-7a-1	15309	5243.77
hsa-let-7a-1	145127	21677.3
hsa-let-7a-1	102055	17218.1
hsa-let-7a-1	40934	12697.3
hsa-let-7a-1	48297	9335.56
hsa-let-7a-1	32102	9674.92
hsa-let-7a-1	79507	9106.93
hsa-let-7a-1	8149	6584.58
hsa-let-7a-1	11998	4232.07
hsa-let-7a-1	82567	16524.1
hsa-let-7a-1	32459	14404.5
hsa-let-7a-1	30292	5253.74
hsa-let-7a-1	56656	11736.3
hsa-let-7a-1	145199	9222.28
hsa-let-7a-1	14346	12297.5
hsa-let-7a-1	90809	18031.6
hsa-let-7a-1	65707	14825
hsa-let-7a-1	32482	12302.7
hsa-let-7a-1	32831	7659.87
hsa-let-7a-1	9496	2744.5
hsa-let-7a-1	11068	6217.28
hsa-let-7a-1	9590	6957.8
hsa-let-7a-1	31542	11933.7
hsa-let-7a-1	21716	6956.08
hsa-let-7a-1	11959	5236.37
hsa-let-7a-1	7833	6253.46
hsa-let-7a-1	29268	7994.12
hsa-let-7a-1	9783	6368.91
hsa-let-7a-1	27913	9425.94
hsa-let-7a-1	32757	7041.12
hsa-let-7a-1	19319	7386.63
hsa-let-7a-1	57267	12504.1
hsa-let-7a-1	35067	7532.92
hsa-let-7a-1	124440	14208.4
hsa-let-7a-1	27177	9617.35
hsa-let-7a-1	22119	6195.61
hsa-let-7a-1	45701	10475
hsa-let-7a-1	36025	13761.5
hsa-let-7a-1	26110	6188.02
hsa-let-7a-1	43168	8016.59
hsa-let-7a-1	40879	6300.3
hsa-let-7a-1	11021	4883.18
hsa-let-7a-1	31465	5456.71
hsa-let-7a-1	9744	4109.69
hsa-let-7a-1	40091	9529.83
hsa-let-7a-1	79843	9273.03
hsa-let-7a-1	44002	10605.8
hsa-let-7a-1	30859	10132.5
hsa-let-7a-1	33674	13329
hsa-let-7a-1	175972	9918.38
hsa-let-7a-1	30668	12515.4
hsa-let-7a-1	28859	4582.63
hsa-let-7a-1	56874	6428.45
hsa-let-7a-1	32403	7123.6
hsa-let-7a-1	159124	23273.1
hsa-let-7a-1	31616	8508.64
hsa-let-7a-1	105906	12124.9
hsa-let-7a-1	91014	23946.8
hsa-let-7a-1	66394	15216.5
hsa-let-7a-1	25810	6559.53
hsa-let-7a-1	6107	6266.8
hsa-let-7a-1	25560	7136.06
hsa-let-7a-1	17452	6048.62
hsa-let-7a-1	47525	7656.65
hsa-let-7a-1	17999	6578.01
hsa-let-7a-1	41433	14680.4
hsa-let-7a-1	154439	22653.4
hsa-let-7a-1	66275	18836.2
hsa-let-7a-1	101098	10236.7
hsa-let-7a-1	68884	9559.78
hsa-let-7a-1	70872	19511.7
hsa-let-7a-1	58060	9449.07
hsa-let-7a-1	30952	6411.33
hsa-let-7a-1	2664	3259.35
hsa-let-7a-1	39549	6665.95
hsa-let-7a-1	52662	15594.2
hsa-let-7a-1	15735	5254.31
hsa-let-7a-1	75201	18307.5
hsa-let-7a-1	85701	20226.1
hsa-let-7a-1	90112	19492.5
hsa-let-7a-1	32611	14134.8
hsa-let-7a-1	53761	20317.4
hsa-let-7a-1	24362	10592.2
hsa-let-7a-1	22065	5964.26
hsa-let-7a-1	50723	11599.8
hsa-let-7a-1	42672	12078.9
hsa-let-7a-1	66366	10616.3
hsa-let-7a-1	31723	4467.13
hsa-let-7a-1	33377	3867.18
hsa-let-7a-1	30690	7782.45
hsa-let-7a-1	62321	7295.1
hsa-let-7a-1	24603	9445.47
hsa-let-7a-1	94616	17275.2
hsa-let-7a-1	62631	8255.69
hsa-let-7a-1	36338	9604.55
hsa-let-7a-1	40718	8619.55
hsa-let-7a-1	29668	6614.17
hsa-let-7a-1	29416	7565.81
hsa-let-7a-1	66040	13935.9
hsa-let-7a-1	40067	10931.9
hsa-let-7a-1	177824	14759.4
hsa-let-7a-1	39085	6723.44
hsa-let-7a-1	48587	7956.5
hsa-let-7a-1	38538	9191.21
hsa-let-7a-1	18915	5869.12
hsa-let-7a-1	86597	19277.9
hsa-let-7a-1	22537	5451.12
hsa-let-7a-1	34915	7458.11
hsa-let-7a-1	19713	8550.96
hsa-let-7a-1	40489	7627.17
hsa-let-7a-1	63605	16949.9
hsa-let-7a-1	70820	10125.2
hsa-let-7a-1	79794	15017.2
hsa-let-7a-1	22070	5668.4
hsa-let-7a-1	54933	10279.7
hsa-let-7a-1	233990	24210
hsa-let-7a-1	20641	5369.05
hsa-let-7a-1	28838	6740.5
hsa-let-7a-1	154725	18419.2
hsa-let-7a-1	74079	8461.89
hsa-let-7a-1	49106	12376.7
hsa-let-7a-1	166043	21100.8
hsa-let-7a-1	78061	13503.5
hsa-let-7a-1	54654	6756.88
hsa-let-7a-1	130719	20163.3
hsa-let-7a-1	52520	5903.74
hsa-let-7a-1	20481	6362
hsa-let-7a-1	14447	7513.9
hsa-let-7a-1	73014	10449.6
hsa-let-7a-1	13702	6099.03
hsa-let-7a-1	14661	4957.05
hsa-let-7a-1	47217	15293.2
hsa-let-7a-1	6931	6644.5
hsa-let-7a-1	138963	17157
hsa-let-7a-1	20829	6597.62
hsa-let-7a-1	36377	7753.56
hsa-let-7a-1	30063	8792.64
hsa-let-7a-1	29464	7215.56
hsa-let-7a-1	29499	8269.67
hsa-let-7a-1	116648	16394.7
hsa-let-7a-1	18850	9458.16
hsa-let-7a-1	102473	20375.3
hsa-let-7a-1	53239	14905.2
hsa-let-7a-1	32674	7593.39
hsa-let-7a-1	65669	10322.9
hsa-let-7a-1	76452	10218.8
hsa-let-7a-1	18424	4971.92
hsa-let-7a-1	35526	8221.62
hsa-let-7a-1	48474	10462
hsa-let-7a-1	35259	7623.53
hsa-let-7a-1	12345	7102.18
hsa-let-7a-1	32653	11090.9
hsa-let-7a-1	44439	5850.99
hsa-let-7a-1	74243	19625.8
hsa-let-7a-1	229580	45571.6
hsa-let-7a-1	43711	10411.8
hsa-let-7a-1	49387	13560.7
hsa-let-7a-1	68077	12855.1
hsa-let-7a-1	17080	5129.7
hsa-let-7a-1	119832	15383.2
hsa-let-7a-1	27944	7625.3
hsa-let-7a-1	94318	17900.3
hsa-let-7a-1	27386	5886.39
hsa-let-7a-1	51818	10783.5
hsa-let-7a-1	23275	6071.25
hsa-let-7a-1	80583	11936.7
hsa-let-7a-1	50208	11069.3
hsa-let-7a-1	75082	14576
hsa-let-7a-1	124623	31155
hsa-let-7a-1	11411	5010.87
hsa-let-7a-1	59666	15633.3
hsa-let-7a-1	89878	16864.6
hsa-let-7a-1	47455	10709.8
hsa-let-7a-1	36390	14243.6
hsa-let-7a-1	59228	8228.92
hsa-let-7a-1	11129	5270.35
hsa-let-7a-1	182720	18804.9
hsa-let-7a-1	50318	8985.43
hsa-let-7a-1	76856	15377.9
hsa-let-7a-1	30304	4574.71
hsa-let-7a-1	147409	22314.4
hsa-let-7a-1	65902	9359.8
hsa-let-7a-1	60105	14380.4
hsa-let-7a-1	37629	10524
hsa-let-7a-1	41982	8242.96
hsa-let-7a-1	27740	7283.88
hsa-let-7a-1	33907	8729.55
hsa-let-7a-1	25883	10014.9
hsa-let-7a-1	5819	5649.95
hsa-let-7a-1	13493	8104.41
hsa-let-7a-1	62784	11484.4
hsa-let-7a-1	66621	14248.1
hsa-let-7a-1	36215	7664.42
hsa-let-7a-1	54281	10973.2
hsa-let-7a-1	31604	8584.71
hsa-let-7a-1	19453	10430
hsa-let-7a-1	29697	9371.37
hsa-let-7a-1	38829	9525.16
hsa-let-7a-1	51411	9308.16
hsa-let-7a-1	88180	12565.9
hsa-let-7a-1	24586	8992.31
hsa-let-7a-1	48826	8383.83
hsa-let-7a-1	61485	11430.3
hsa-let-7a-1	12476	3543.06
hsa-let-7a-1	48723	8571.79
hsa-let-7a-1	126823	15162.5
hsa-let-7a-1	20456	4284.84
hsa-let-7a-1	95779	10563.1
hsa-let-7a-1	39405	13940.5
hsa-let-7a-1	12522	6205.42
hsa-let-7a-1	106010	15271.5
hsa-let-7a-1	11978	4068.94
hsa-let-7a-1	42931	13648.1
hsa-let-7a-1	13987	8936.07
hsa-let-7a-1	12380	9166.26
hsa-let-7a-1	38450	7442.76
hsa-let-7a-1	68534	16875.7
hsa-let-7a-1	100112	14864.4
hsa-let-7a-1	16185	7722.61
hsa-let-7a-1	40805	8884.01
hsa-let-7a-1	117484	18775.4
hsa-let-7a-1	57337	11150
hsa-let-7a-1	27588	7468.46
hsa-let-7a-1	42348	7881.92
hsa-let-7a-1	29605	8165.36
hsa-let-7a-1	20390	7758.1
hsa-let-7a-1	85100	13711.5
hsa-let-7a-1	72570	13397.6
hsa-let-7a-1	56107	10349.3
hsa-let-7a-1	24778	6190.57
hsa-let-7a-1	23161	7023.57
hsa-let-7a-1	43991	9489.7
hsa-let-7a-1	131801	19355.7
hsa-let-7a-1	55811	12520.9
hsa-let-7a-1	45429	15552.1
hsa-let-7a-1	32918	8185.52
hsa-let-7a-1	34579	8564.66
hsa-let-7a-1	32004	7938.88
hsa-let-7a-1	41925	8259.76
hsa-let-7a-1	6425	5146.37
hsa-let-7a-1	52035	9569.5
hsa-let-7a-1	50375	5578.83
hsa-let-7a-1	48068	8106.51
hsa-let-7a-1	40062	12990.8
hsa-let-7a-1	31547	7303.89
hsa-let-7a-1	49202	8481.93
hsa-let-7a-1	15811	3641.92
hsa-let-7a-1	36994	6818.32
hsa-let-7a-1	44841	14834.6
hsa-let-7a-1	28187	8033.72
hsa-let-7a-1	32959	6616.99
hsa-let-7a-1	10238	7355.57
hsa-let-7a-1	43789	6257.98
hsa-let-7a-1	22848	7516.52
hsa-let-7a-1	10443	3363.75
hsa-let-7a-1	72331	13839.5
hsa-let-7a-1	19994	8525.89
hsa-let-7a-1	35969	5520.92
hsa-let-7a-1	21039	12940.6
hsa-let-7a-1	10243	8580.99
hsa-let-7a-1	67370	15003.4
hsa-let-7a-1	94501	15224
hsa-let-7a-1	66897	13237
hsa-let-7a-1	33722	7098.89
hsa-let-7a-1	41789	9008.63
hsa-let-7a-1	49408	11690.4
hsa-let-7a-1	86413	15425.4
hsa-let-7a-1	64972	11295
hsa-let-7a-1	15893	6722.6
hsa-let-7a-1	13205	5826.18
hsa-let-7a-1	28357	5458.33
hsa-let-7a-1	137290	21285
hsa-let-7a-1	31512	12818.8
hsa-let-7a-1	39494	11689.9
hsa-let-7a-1	22779	5636.31
hsa-let-7a-1	27568	6762.79
hsa-let-7a-1	37440	11479
hsa-let-7a-1	25500	4446.7
hsa-let-7a-1	52629	7875.65
hsa-let-7a-1	101416	18888.3
hsa-let-7a-1	15483	9114.02
hsa-let-7a-1	35067	10432.2
hsa-let-7a-1	71331	24785.5
hsa-let-7a-1	62088	33925.7
hsa-let-7a-1	210789	27719.8
hsa-let-7a-1	85631	8965.05
hsa-let-7a-1	16782	11156.6
hsa-let-7a-1	15889	7648.17
hsa-let-7a-1	25431	5395.96
hsa-let-7a-1	17634	5191.04
hsa-let-7a-1	6181	5714.68
hsa-let-7a-1	55970	8866.66
hsa-let-7a-1	116425	17265
hsa-let-7a-1	51611	17993.9
hsa-let-7a-1	44091	12973.7
hsa-let-7a-1	67847	24755.8
hsa-let-7a-1	174644	20979.6
hsa-let-7a-1	74803	11920.4
hsa-let-7a-1	95951	19192.4
hsa-let-7a-1	28885	8616.24
hsa-let-7a-1	51925	6887.89
hsa-let-7a-1	26360	6051.39
hsa-let-7a-1	42277	13175
hsa-let-7a-1	50163	8927.85
hsa-let-7a-1	11098	3935.24
hsa-let-7a-1	11701	8450.63
hsa-let-7a-1	44165	6668.02
hsa-let-7a-1	91010	8119.27
hsa-let-7a-1	20828	8345.99
hsa-let-7a-1	78656	20194.5
hsa-let-7a-1	82997	16909
hsa-let-7a-1	56356	12179.2
hsa-let-7a-1	163436	17788.9
hsa-let-7a-1	25410	9686.17
hsa-let-7a-1	45821	6075.04
hsa-let-7a-1	73121	13745.8
hsa-let-7a-1	9991	4526.47
hsa-let-7a-1	18488	4913.23
hsa-let-7a-1	13507	5922.06
hsa-let-7a-1	80977	10853.4
hsa-let-7a-1	16270	5508.27
hsa-let-7a-1	18497	3473.23
hsa-let-7a-1	62770	13384.7
hsa-let-7a-1	21656	6221.77
hsa-let-7a-1	52925	5376.84
hsa-let-7a-1	163938	24920.1
hsa-let-7a-1	54043	7922.14
hsa-let-7a-1	68721	12649.8
hsa-let-7a-1	35734	9003.62
hsa-let-7a-1	35299	8626.68
hsa-let-7a-1	39766	14990.6
hsa-let-7a-1	19794	6415.02
hsa-let-7a-1	86375	18932.6
hsa-let-7a-1	49492	14303.7
hsa-let-7a-1	20417	11230.3
hsa-let-7a-1	98453	19980.4
hsa-let-7a-1	24074	7641.93
hsa-let-7a-1	8022	4741.04
hsa-let-7a-1	27651	7563.35
hsa-let-7a-1	63110	12726.5
hsa-let-7a-1	41578	7681.7
hsa-let-7a-1	21242	9333.72
hsa-let-7a-1	14578	7914.4
hsa-let-7a-1	92237	11126.4
hsa-let-7a-1	31678	8305.22
hsa-let-7a-1	74705	8237.89
hsa-let-7a-1	43252	8007.41
hsa-let-7a-1	28240	6518.09
hsa-let-7a-1	26218	10771.2
hsa-let-7a-1	52910	8022.01
hsa-let-7a-1	31606	5765.1
hsa-let-7a-1	40960	8895.32
hsa-let-7a-1	37551	11689.5
hsa-let-7a-1	29178	16041.5
hsa-let-7a-1	56717	11491
hsa-let-7a-1	32184	6596.54
hsa-let-7a-1	46022	11799.4
hsa-let-7a-1	25595	9139.61
hsa-let-7a-1	21750	6576.03
hsa-let-7a-1	67806	18593.1
hsa-let-7a-1	22086	6882.79
hsa-let-7a-1	36338	8682.91
hsa-let-7a-1	80897	15548
hsa-let-7a-1	50379	6925.42
hsa-let-7a-1	103411	15811.3
hsa-let-7a-1	50447	14143.7
hsa-let-7a-1	72102	9859.77
hsa-let-7a-1	91078	12892.1
hsa-let-7a-1	86634	9443.53
hsa-let-7a-1	92371	14609.2
hsa-let-7a-1	36532	6027.18
hsa-let-7a-1	50640	12494.6
hsa-let-7a-1	43460	7905.46
hsa-let-7a-1	4767	5299.03
hsa-let-7a-1	24568	8797.3
hsa-let-7a-1	83088	14734.5
hsa-let-7a-1	26537	9588.22
hsa-let-7a-1	56704	10049
hsa-let-7a-1	50412	7918.78
hsa-let-7a-1	21944	6210.72
hsa-let-7a-1	64658	9232.6
hsa-let-7a-1	8735	5794.8
hsa-let-7a-1	86872	19685
hsa-let-7a-1	41354	6160.53
hsa-let-7a-1	19213	5416.91
hsa-let-7a-1	80871	22242.4
hsa-let-7a-1	86736	14405.6
hsa-let-7a-1	59464	8763.73
hsa-let-7a-1	8012	7517.96
hsa-let-7a-1	16027	5042.35
hsa-let-7a-1	87068	9051.41
hsa-let-7a-1	58536	20823.4
hsa-let-7a-1	78675	18418.5
hsa-let-7a-1	65769	12958.1
hsa-let-7a-1	106648	18425.1
hsa-let-7a-1	24977	9324.25
hsa-let-7a-1	51437	14184.3
hsa-let-7a-1	16383	10928.3
hsa-let-7a-1	121346	28076.1
hsa-let-7a-1	62972	17356
hsa-let-7a-1	68759	9082.29
hsa-let-7a-1	79352	11377.1
hsa-let-7a-1	28589	4680.75
hsa-let-7a-1	32266	7231.63
hsa-let-7a-1	100098	16722.2
hsa-let-7a-1	119348	22638.7
hsa-let-7a-1	53903	7402.27
hsa-let-7a-1	45845	7241.33
hsa-let-7a-1	37400	13486.2
hsa-let-7a-1	54498	8377.75
hsa-let-7a-1	46321	13519.3
hsa-let-7a-1	62883	10622.6
hsa-let-7a-1	22370	5106.43
hsa-let-7a-1	38448	5240.39
hsa-let-7a-1	21401	6144.59
hsa-let-7a-1	42015	12255.1
hsa-let-7a-1	24050	5119.61
hsa-let-7a-1	121845	10846.3
hsa-let-7a-1	140200	15424.6
hsa-let-7a-1	32949	5472.57
hsa-let-7a-1	93482	25610.6
hsa-let-7a-1	92234	8049.67
hsa-let-7a-1	9137	8220.96
hsa-let-7a-1	30851	6007.18
hsa-let-7a-1	36705	10828.1
hsa-let-7a-1	42242	9500.69
hsa-let-7a-1	54637	14869
hsa-let-7a-1	39493	12978.3
hsa-let-7a-1	42481	9740.98
hsa-let-7a-1	13711	8665.6
hsa-let-7a-1	32430	6312.99
hsa-let-7a-1	29347	6253.43
hsa-let-7a-1	66588	11634.5
hsa-let-7a-1	19192	5583.66
hsa-let-7a-1	93006	29798
hsa-let-7a-1	10652	4160.54
hsa-let-7a-1	62958	12150.7
hsa-let-7a-1	30001	5481.41
hsa-let-7a-1	76674	10201
hsa-let-7a-1	30671	5607.19
hsa-let-7a-1	24331	7684.2
hsa-let-7a-1	41034	5454.71
hsa-let-7a-1	39830	10715.1
hsa-let-7a-1	35173	7535.32
hsa-let-7a-1	53885	14639.6
hsa-let-7a-1	36898	10222.3
hsa-let-7a-1	21844	6683.04
hsa-let-7a-1	20407	8901.53
hsa-let-7a-1	59593	20285.5
hsa-let-7a-1	15247	7809.37
hsa-let-7a-1	12540	5293.46
hsa-let-7a-1	41461	16912.2
hsa-let-7a-1	13930	7216.7
hsa-let-7a-1	22744	8966.76
hsa-let-7a-1	50149	8931.14
hsa-let-7a-1	43586	9296.92
hsa-let-7a-1	51307	10435.5
hsa-let-7a-1	44832	10096.7
hsa-let-7a-1	156559	21001.5
hsa-let-7a-1	34421	8832.86
hsa-let-7a-1	23195	12559.7
hsa-let-7a-1	7202	7332.83
hsa-let-7a-1	19845	12920.6
hsa-let-7a-1	48448	9788.07
hsa-let-7a-1	25407	8356.49
hsa-let-7a-1	71458	12454.1
hsa-let-7a-2	56787	7937.57
hsa-let-7a-2	63040	7941.58
hsa-let-7a-2	44833	8826.34
hsa-let-7a-2	3835	5591.44
hsa-let-7a-2	30120	7719.3
hsa-let-7a-2	58159	13675.3
hsa-let-7a-2	50246	7192.48
hsa-let-7a-2	48772	9822.49
hsa-let-7a-2	37740	12779.4
hsa-let-7a-2	40876	7720.68
hsa-let-7a-2	80100	18215.6
hsa-let-7a-2	18788	5177.69
hsa-let-7a-2	35610	7326.81
hsa-let-7a-2	25826	7699.27
hsa-let-7a-2	47488	8455.51
hsa-let-7a-2	46886	16676.5
hsa-let-7a-2	17830	4975.85
hsa-let-7a-2	19619	5352.31
hsa-let-7a-2	55969	9492.32
hsa-let-7a-2	35170	9282.22
hsa-let-7a-2	58145	14552.1
hsa-let-7a-2	40032	8464.59
hsa-let-7a-2	15669	5367.08
hsa-let-7a-2	144915	21645.6
hsa-let-7a-2	101605	17142.1
hsa-let-7a-2	40417	12537
hsa-let-7a-2	48406	9356.63
hsa-let-7a-2	31937	9625.19
hsa-let-7a-2	78925	9040.27
hsa-let-7a-2	8184	6612.86
hsa-let-7a-2	11930	4208.08
hsa-let-7a-2	82282	16467
hsa-let-7a-2	32239	14306.9
hsa-let-7a-2	30030	5208.3
hsa-let-7a-2	56634	11731.7
hsa-let-7a-2	144951	9206.53
hsa-let-7a-2	14447	12384
hsa-let-7a-2	90661	18002.2
hsa-let-7a-2	65253	14722.6
hsa-let-7a-2	32903	12462.2
hsa-let-7a-2	32514	7585.91
hsa-let-7a-2	9415	2721.09
hsa-let-7a-2	10868	6104.93
hsa-let-7a-2	9582	6951.99
hsa-let-7a-2	31586	11950.3
hsa-let-7a-2	21622	6925.97
hsa-let-7a-2	11780	5157.99
hsa-let-7a-2	7842	6260.65
hsa-let-7a-2	29152	7962.44
hsa-let-7a-2	9991	6504.32
hsa-let-7a-2	27948	9437.76
hsa-let-7a-2	32357	6955.14
hsa-let-7a-2	19434	7430.6
hsa-let-7a-2	57051	12456.9
hsa-let-7a-2	34912	7499.63
hsa-let-7a-2	123704	14124.4
hsa-let-7a-2	26913	9523.92
hsa-let-7a-2	21986	6158.36
hsa-let-7a-2	45250	10371.6
hsa-let-7a-2	36194	13826
hsa-let-7a-2	26008	6163.85
hsa-let-7a-2	43058	7996.17
hsa-let-7a-2	40406	6227.4
hsa-let-7a-2	10809	4789.25
hsa-let-7a-2	31180	5407.28
hsa-let-7a-2	9684	4084.38
hsa-let-7a-2	40321	9584.5
hsa-let-7a-2	79335	9214.03
hsa-let-7a-2	43693	10531.3
hsa-let-7a-2	31126	10220.2
hsa-let-7a-2	33178	13132.7
hsa-let-7a-2	175722	9904.29
hsa-let-7a-2	30495	12444.8
hsa-let-7a-2	28950	4597.08
hsa-let-7a-2	57556	6505.54
hsa-let-7a-2	32367	7115.68
hsa-let-7a-2	157575	23046.5
hsa-let-7a-2	31369	8442.17
hsa-let-7a-2	105321	12057.9
hsa-let-7a-2	91220	24001
hsa-let-7a-2	66102	15149.6
hsa-let-7a-2	25815	6560.8
hsa-let-7a-2	6267	6430.99
hsa-let-7a-2	24906	6953.47
hsa-let-7a-2	17737	6147.4
hsa-let-7a-2	47429	7641.18
hsa-let-7a-2	17716	6474.59
hsa-let-7a-2	40999	14526.7
hsa-let-7a-2	154124	22607.2
hsa-let-7a-2	66429	18880
hsa-let-7a-2	100897	10216.4
hsa-let-7a-2	68246	9471.24
hsa-let-7a-2	70518	19414.3
hsa-let-7a-2	57881	9419.94
hsa-let-7a-2	31432	6510.75
hsa-let-7a-2	2632	3220.2
hsa-let-7a-2	39180	6603.76
hsa-let-7a-2	52807	15637.1
hsa-let-7a-2	15634	5220.58
hsa-let-7a-2	75360	18346.2
hsa-let-7a-2	85260	20122
hsa-let-7a-2	90345	19542.9
hsa-let-7a-2	32471	14074.1
hsa-let-7a-2	53076	20058.5
hsa-let-7a-2	24191	10517.8
hsa-let-7a-2	21793	5890.74
hsa-let-7a-2	50007	11436
hsa-let-7a-2	43420	12290.6
hsa-let-7a-2	65819	10528.8
hsa-let-7a-2	31778	4474.88
hsa-let-7a-2	33192	3845.75
hsa-let-7a-2	30872	7828.6
hsa-let-7a-2	62334	7296.62
hsa-let-7a-2	24027	9224.34
hsa-let-7a-2	94886	17324.5
hsa-let-7a-2	62592	8250.55
hsa-let-7a-2	36298	9593.98
hsa-let-7a-2	40887	8655.33
hsa-let-7a-2	29421	6559.11
hsa-let-7a-2	29198	7509.74
hsa-let-7a-2	66188	13967.1
hsa-let-7a-2	39849	10872.5
hsa-let-7a-2	177168	14704.9
hsa-let-7a-2	38799	6674.24
hsa-let-7a-2	48090	7875.12
hsa-let-7a-2	38848	9265.14
hsa-let-7a-2	18861	5852.36
hsa-let-7a-2	85810	19102.7
hsa-let-7a-2	22677	5484.99
hsa-let-7a-2	34909	7456.83
hsa-let-7a-2	19753	8568.31
hsa-let-7a-2	40356	7602.12
hsa-let-7a-2	63669	16966.9
hsa-let-7a-2	70709	10109.3
hsa-let-7a-2	79528	14967.2
hsa-let-7a-2	21986	5646.82
hsa-let-7a-2	54606	10218.5
hsa-let-7a-2	232907	24098
hsa-let-7a-2	20239	5264.48
hsa-let-7a-2	28444	6648.41
hsa-let-7a-2	154410	18381.7
hsa-let-7a-2	73971	8449.55
hsa-let-7a-2	48955	12338.7
hsa-let-7a-2	165980	21092.8
hsa-let-7a-2	77785	13455.8
hsa-let-7a-2	53849	6657.35
hsa-let-7a-2	130546	20136.6
hsa-let-7a-2	52604	5913.19
hsa-let-7a-2	20086	6239.3
hsa-let-7a-2	14416	7497.77
hsa-let-7a-2	73014	10449.6
hsa-let-7a-2	13737	6114.61
hsa-let-7a-2	14938	5050.7
hsa-let-7a-2	47378	15345.4
hsa-let-7a-2	6924	6637.79
hsa-let-7a-2	138430	17091.2
hsa-let-7a-2	20494	6491.51
hsa-let-7a-2	36409	7760.38
hsa-let-7a-2	30399	8890.91
hsa-let-7a-2	29145	7137.44
hsa-let-7a-2	29600	8297.98
hsa-let-7a-2	116590	16386.6
hsa-let-7a-2	18838	9452.14
hsa-let-7a-2	102357	20352.2
hsa-let-7a-2	52545	14710.9
hsa-let-7a-2	32631	7583.39
hsa-let-7a-2	65082	10230.6
hsa-let-7a-2	75757	10125.9
hsa-let-7a-2	18341	4949.52
hsa-let-7a-2	35923	8313.5
hsa-let-7a-2	48572	10483.1
hsa-let-7a-2	34922	7550.67
hsa-let-7a-2	12191	7013.58
hsa-let-7a-2	32514	11043.7
hsa-let-7a-2	44284	5830.58
hsa-let-7a-2	74638	19730.2
hsa-let-7a-2	229082	45472.8
hsa-let-7a-2	43607	10387
hsa-let-7a-2	49204	13510.5
hsa-let-7a-2	67809	12804.5
hsa-let-7a-2	17183	5160.64
hsa-let-7a-2	119145	15295
hsa-let-7a-2	28025	7647.4
hsa-let-7a-2	94381	17912.3
hsa-let-7a-2	27278	5863.17
hsa-let-7a-2	51487	10714.6
hsa-let-7a-2	22804	5948.39
hsa-let-7a-2	80479	11921.2
hsa-let-7a-2	50185	11064.2
hsa-let-7a-2	74931	14546.7
hsa-let-7a-2	125053	31262.5
hsa-let-7a-2	11648	5114.95
hsa-let-7a-2	59384	15559.4
hsa-let-7a-2	89089	16716.5
hsa-let-7a-2	47429	10704
hsa-let-7a-2	35894	14049.4
hsa-let-7a-2	59704	8295.05
hsa-let-7a-2	10938	5179.9
hsa-let-7a-2	181840	18714.3
hsa-let-7a-2	50416	9002.93
hsa-let-7a-2	75941	15194.8
hsa-let-7a-2	29831	4503.31
hsa-let-7a-2	147119	22270.5
hsa-let-7a-2	65596	9316.34
hsa-let-7a-2	59881	14326.8
hsa-let-7a-2	38181	10678.4
hsa-let-7a-2	42217	8289.1
hsa-let-7a-2	27929	7333.51
hsa-let-7a-2	33671	8668.79
hsa-let-7a-2	25770	9971.18
hsa-let-7a-2	5661	5496.54
hsa-let-7a-2	13552	8139.84
hsa-let-7a-2	62718	11472.4
hsa-let-7a-2	66903	14308.4
hsa-let-7a-2	35950	7608.34
hsa-let-7a-2	54172	10951.2
hsa-let-7a-2	31504	8557.55
hsa-let-7a-2	19404	10403.7
hsa-let-7a-2	29453	9294.37
hsa-let-7a-2	38562	9459.66
hsa-let-7a-2	51042	9241.35
hsa-let-7a-2	88182	12566.2
hsa-let-7a-2	24747	9051.19
hsa-let-7a-2	48893	8395.34
hsa-let-7a-2	61505	11434.1
hsa-let-7a-2	12440	3532.84
hsa-let-7a-2	48933	8608.74
hsa-let-7a-2	126317	15102
hsa-let-7a-2	20444	4282.32
hsa-let-7a-2	95912	10577.8
hsa-let-7a-2	39373	13929.2
hsa-let-7a-2	12546	6217.32
hsa-let-7a-2	105976	15266.6
hsa-let-7a-2	11874	4033.61
hsa-let-7a-2	42881	13632.2
hsa-let-7a-2	13971	8925.85
hsa-let-7a-2	12283	9094.44
hsa-let-7a-2	37743	7305.91
hsa-let-7a-2	68602	16892.5
hsa-let-7a-2	99866	14827.9
hsa-let-7a-2	16153	7707.35
hsa-let-7a-2	40861	8896.2
hsa-let-7a-2	118143	18880.7
hsa-let-7a-2	56950	11074.8
hsa-let-7a-2	27595	7470.36
hsa-let-7a-2	42127	7840.79
hsa-let-7a-2	29143	8037.94
hsa-let-7a-2	19987	7604.76
hsa-let-7a-2	85000	13695.4
hsa-let-7a-2	72592	13401.6
hsa-let-7a-2	55929	10316.5
hsa-let-7a-2	24729	6178.33
hsa-let-7a-2	23289	7062.39
hsa-let-7a-2	43673	9421.1
hsa-let-7a-2	131250	19274.8
hsa-let-7a-2	55414	12431.9
hsa-let-7a-2	45258	15493.6
hsa-let-7a-2	33314	8283.99
hsa-let-7a-2	34900	8644.16
hsa-let-7a-2	31904	7914.07
hsa-let-7a-2	41667	8208.93
hsa-let-7a-2	6395	5122.34
hsa-let-7a-2	51554	9481.04
hsa-let-7a-2	50248	5564.77
hsa-let-7a-2	47712	8046.48
hsa-let-7a-2	39842	12919.4
hsa-let-7a-2	31693	7337.69
hsa-let-7a-2	49720	8571.23
hsa-let-7a-2	15585	3589.86
hsa-let-7a-2	36712	6766.34
hsa-let-7a-2	44307	14657.9
hsa-let-7a-2	27848	7937.1
hsa-let-7a-2	32912	6607.56
hsa-let-7a-2	10231	7350.54
hsa-let-7a-2	43837	6264.84
hsa-let-7a-2	23012	7570.47
hsa-let-7a-2	10449	3365.69
hsa-let-7a-2	71295	13641.3
hsa-let-7a-2	20405	8701.15
hsa-let-7a-2	35647	5471.5
hsa-let-7a-2	20868	12835.5
hsa-let-7a-2	9996	8374.07
hsa-let-7a-2	67633	15062
hsa-let-7a-2	94276	15187.7
hsa-let-7a-2	66713	13200.6
hsa-let-7a-2	33811	7117.63
hsa-let-7a-2	41298	8902.78
hsa-let-7a-2	49166	11633.1
hsa-let-7a-2	85997	15351.2
hsa-let-7a-2	64807	11266.3
hsa-let-7a-2	15513	6561.87
hsa-let-7a-2	13128	5792.21
hsa-let-7a-2	28259	5439.47
hsa-let-7a-2	136664	21188
hsa-let-7a-2	31057	12633.8
hsa-let-7a-2	38800	11484.5
hsa-let-7a-2	22236	5501.95
hsa-let-7a-2	27115	6651.66
hsa-let-7a-2	37543	11510.6
hsa-let-7a-2	25342	4419.15
hsa-let-7a-2	52438	7847.06
hsa-let-7a-2	101024	18815.3
hsa-let-7a-2	15464	9102.83
hsa-let-7a-2	35262	10490.3
hsa-let-7a-2	71738	24927
hsa-let-7a-2	61573	33644.3
hsa-let-7a-2	210759	27715.8
hsa-let-7a-2	85114	8910.92
hsa-let-7a-2	16710	11108.8
hsa-let-7a-2	15939	7672.24
hsa-let-7a-2	24962	5296.45
hsa-let-7a-2	17654	5196.92
hsa-let-7a-2	6216	5747.04
hsa-let-7a-2	55695	8823.1
hsa-let-7a-2	116221	17234.7
hsa-let-7a-2	50557	17626.5
hsa-let-7a-2	44246	13019.3
hsa-let-7a-2	68123	24856.5
hsa-let-7a-2	173803	20878.5
hsa-let-7a-2	75209	11985.1
hsa-let-7a-2	96404	19283
hsa-let-7a-2	29261	8728.4
hsa-let-7a-2	51530	6835.49
hsa-let-7a-2	26211	6017.19
hsa-let-7a-2	42308	13184.7
hsa-let-7a-2	50455	8979.82
hsa-let-7a-2	11061	3922.12
hsa-let-7a-2	11715	8460.74
hsa-let-7a-2	44197	6672.85
hsa-let-7a-2	91280	8143.36
hsa-let-7a-2	20732	8307.52
hsa-let-7a-2	77966	20017.4
hsa-let-7a-2	82999	16909.5
hsa-let-7a-2	56405	12189.8
hsa-let-7a-2	162933	17734.1
hsa-let-7a-2	25098	9567.24
hsa-let-7a-2	45401	6019.35
hsa-let-7a-2	73828	13878.8
hsa-let-7a-2	9762	4422.72
hsa-let-7a-2	18512	4919.61
hsa-let-7a-2	13364	5859.36
hsa-let-7a-2	80499	10789.3
hsa-let-7a-2	16255	5503.19
hsa-let-7a-2	18284	3433.23
hsa-let-7a-2	62762	13383
hsa-let-7a-2	21366	6138.45
hsa-let-7a-2	52778	5361.91
hsa-let-7a-2	163472	24849.2
hsa-let-7a-2	53598	7856.91
hsa-let-7a-2	68209	12555.6
hsa-let-7a-2	35971	9063.34
hsa-let-7a-2	34845	8515.72
hsa-let-7a-2	39608	14931.1
hsa-let-7a-2	19865	6438.03
hsa-let-7a-2	86219	18898.4
hsa-let-7a-2	48997	14160.6
hsa-let-7a-2	20176	11097.7
hsa-let-7a-2	97694	19826.4
hsa-let-7a-2	23971	7609.23
hsa-let-7a-2	7980	4716.22
hsa-let-7a-2	27566	7540.1
hsa-let-7a-2	63501	12805.3
hsa-let-7a-2	41341	7637.91
hsa-let-7a-2	20882	9175.53
hsa-let-7a-2	14640	7948.06
hsa-let-7a-2	92206	11122.7
hsa-let-7a-2	31807	8339.04
hsa-let-7a-2	74464	8211.31
hsa-let-7a-2	43167	7991.67
hsa-let-7a-2	28227	6515.09
hsa-let-7a-2	25680	10550.1
hsa-let-7a-2	52336	7934.99
hsa-let-7a-2	31200	5691.04
hsa-let-7a-2	41000	8904.01
hsa-let-7a-2	37366	11631.9
hsa-let-7a-2	29330	16125
hsa-let-7a-2	57070	11562.6
hsa-let-7a-2	32403	6641.43
hsa-let-7a-2	46006	11795.3
hsa-let-7a-2	25437	9083.19
hsa-let-7a-2	21620	6536.72
hsa-let-7a-2	68549	18796.9
hsa-let-7a-2	21943	6838.23
hsa-let-7a-2	36721	8774.43
hsa-let-7a-2	80597	15490.3
hsa-let-7a-2	49585	6816.27
hsa-let-7a-2	102909	15734.6
hsa-let-7a-2	50731	14223.4
hsa-let-7a-2	72258	9881.1
hsa-let-7a-2	91021	12884.1
hsa-let-7a-2	85984	9372.68
hsa-let-7a-2	91956	14543.5
hsa-let-7a-2	36188	5970.43
hsa-let-7a-2	50209	12388.3
hsa-let-7a-2	43602	7931.29
hsa-let-7a-2	4854	5395.74
hsa-let-7a-2	24106	8631.86
hsa-let-7a-2	82235	14583.2
hsa-let-7a-2	26022	9402.14
hsa-let-7a-2	56177	9955.6
hsa-let-7a-2	50819	7982.71
hsa-let-7a-2	21782	6164.87
hsa-let-7a-2	64544	9216.33
hsa-let-7a-2	8442	5600.43
hsa-let-7a-2	86680	19641.5
hsa-let-7a-2	40938	6098.56
hsa-let-7a-2	19334	5451.02
hsa-let-7a-2	81318	22365.4
hsa-let-7a-2	85883	14263.9
hsa-let-7a-2	59060	8704.19
hsa-let-7a-2	7819	7336.87
hsa-let-7a-2	16282	5122.58
hsa-let-7a-2	87586	9105.26
hsa-let-7a-2	58707	20884.3
hsa-let-7a-2	78077	18278.5
hsa-let-7a-2	65482	12901.6
hsa-let-7a-2	106248	18356
hsa-let-7a-2	24622	9191.72
hsa-let-7a-2	51605	14230.7
hsa-let-7a-2	16427	10957.6
hsa-let-7a-2	120714	27929.9
hsa-let-7a-2	62804	17309.7
hsa-let-7a-2	69053	9121.12
hsa-let-7a-2	78959	11320.8
hsa-let-7a-2	28642	4689.43
hsa-let-7a-2	32391	7259.65
hsa-let-7a-2	100272	16751.3
hsa-let-7a-2	119334	22636.1
hsa-let-7a-2	53649	7367.38
hsa-let-7a-2	45490	7185.26
hsa-let-7a-2	37319	13457
hsa-let-7a-2	54932	8444.47
hsa-let-7a-2	45880	13390.6
hsa-let-7a-2	62304	10524.8
hsa-let-7a-2	21824	4981.79
hsa-let-7a-2	38984	5313.44
hsa-let-7a-2	21405	6145.74
hsa-let-7a-2	41596	12132.9
hsa-let-7a-2	23771	5060.21
hsa-let-7a-2	121566	10821.4
hsa-let-7a-2	139987	15401.2
hsa-let-7a-2	32755	5440.35
hsa-let-7a-2	92819	25429
hsa-let-7a-2	92282	8053.86
hsa-let-7a-2	9114	8200.27
hsa-let-7a-2	30547	5947.99
hsa-let-7a-2	36365	10727.8
hsa-let-7a-2	42141	9477.97
hsa-let-7a-2	54312	14780.6
hsa-let-7a-2	39049	12832.4
hsa-let-7a-2	42456	9735.24
hsa-let-7a-2	13598	8594.18
hsa-let-7a-2	32090	6246.81
hsa-let-7a-2	29397	6264.08
hsa-let-7a-2	66561	11629.7
hsa-let-7a-2	18940	5510.34
hsa-let-7a-2	92899	29763.7
hsa-let-7a-2	10547	4119.52
hsa-let-7a-2	62022	11970.1
hsa-let-7a-2	30009	5482.87
hsa-let-7a-2	75793	10083.8
hsa-let-7a-2	29767	5441.92
hsa-let-7a-2	24166	7632.09
hsa-let-7a-2	41151	5470.26
hsa-let-7a-2	39794	10705.4
hsa-let-7a-2	35187	7538.32
hsa-let-7a-2	53505	14536.3
hsa-let-7a-2	36921	10228.7
hsa-let-7a-2	21421	6553.62
hsa-let-7a-2	19956	8704.8
hsa-let-7a-2	59316	20191.2
hsa-let-7a-2	15008	7686.96
hsa-let-7a-2	12763	5387.59
hsa-let-7a-2	42036	17146.7
hsa-let-7a-2	14076	7292.34
hsa-let-7a-2	22803	8990.02
hsa-let-7a-2	50235	8946.46
hsa-let-7a-2	43442	9266.21
hsa-let-7a-2	50896	10351.9
hsa-let-7a-2	44466	10014.3
hsa-let-7a-2	156581	21004.4
hsa-let-7a-2	34465	8844.15
hsa-let-7a-2	23200	12562.4
hsa-let-7a-2	7088	7216.76
hsa-let-7a-2	19711	12833.3
hsa-let-7a-2	48275	9753.12
hsa-let-7a-2	25441	8367.67
hsa-let-7a-2	71514	12463.8
hsa-let-7a-3	57381	8020.59
hsa-let-7a-3	62363	7856.3
hsa-let-7a-3	45189	8896.43
hsa-let-7a-3	3886	5665.8
hsa-let-7a-3	30850	7906.39
hsa-let-7a-3	58897	13848.8
hsa-let-7a-3	50446	7221.11
hsa-let-7a-3	48309	9729.25
hsa-let-7a-3	37652	12749.6
hsa-let-7a-3	41323	7805.11
hsa-let-7a-3	80136	18223.7
hsa-let-7a-3	18997	5235.29
hsa-let-7a-3	35658	7336.68
hsa-let-7a-3	26202	7811.37
hsa-let-7a-3	47403	8440.38
hsa-let-7a-3	46714	16615.3
hsa-let-7a-3	17686	4935.67
hsa-let-7a-3	20159	5499.62
hsa-let-7a-3	56889	9648.35
hsa-let-7a-3	34951	9224.42
hsa-let-7a-3	59170	14808.6
hsa-let-7a-3	40512	8566.08
hsa-let-7a-3	15543	5323.92
hsa-let-7a-3	145820	21780.8
hsa-let-7a-3	102523	17297
hsa-let-7a-3	40846	12670
hsa-let-7a-3	48374	9350.44
hsa-let-7a-3	32096	9673.11
hsa-let-7a-3	80032	9167.07
hsa-let-7a-3	8241	6658.92
hsa-let-7a-3	11985	4227.48
hsa-let-7a-3	83180	16646.7
hsa-let-7a-3	32524	14433.4
hsa-let-7a-3	30517	5292.76
hsa-let-7a-3	56798	11765.7
hsa-let-7a-3	145684	9253.09
hsa-let-7a-3	14293	12252
hsa-let-7a-3	91405	18150
hsa-let-7a-3	65742	14832.9
hsa-let-7a-3	32895	12459.2
hsa-let-7a-3	32767	7644.94
hsa-let-7a-3	9503	2746.52
hsa-let-7a-3	10950	6150.99
hsa-let-7a-3	9565	6939.66
hsa-let-7a-3	31499	11917.4
hsa-let-7a-3	21622	6925.97
hsa-let-7a-3	11894	5207.91
hsa-let-7a-3	7938	6337.29
hsa-let-7a-3	29487	8053.94
hsa-let-7a-3	10001	6510.83
hsa-let-7a-3	28025	9463.76
hsa-let-7a-3	33123	7119.79
hsa-let-7a-3	19468	7443.6
hsa-let-7a-3	57685	12595.3
hsa-let-7a-3	34971	7512.3
hsa-let-7a-3	124228	14184.2
hsa-let-7a-3	27099	9589.75
hsa-let-7a-3	22272	6238.47
hsa-let-7a-3	45976	10538
hsa-let-7a-3	36106	13792.4
hsa-let-7a-3	26377	6251.3
hsa-let-7a-3	44084	8186.7
hsa-let-7a-3	41353	6373.35
hsa-let-7a-3	11099	4917.74
hsa-let-7a-3	31871	5527.12
hsa-let-7a-3	10002	4218.51
hsa-let-7a-3	40201	9555.98
hsa-let-7a-3	79805	9268.62
hsa-let-7a-3	43677	10527.4
hsa-let-7a-3	31176	10236.6
hsa-let-7a-3	33627	13310.4
hsa-let-7a-3	176368	9940.7
hsa-let-7a-3	30978	12641.9
hsa-let-7a-3	29173	4632.49
hsa-let-7a-3	57562	6506.21
hsa-let-7a-3	32995	7253.74
hsa-let-7a-3	158894	23239.4
hsa-let-7a-3	31502	8477.96
hsa-let-7a-3	105801	12112.9
hsa-let-7a-3	90353	23772.9
hsa-let-7a-3	67344	15434.2
hsa-let-7a-3	26129	6640.6
hsa-let-7a-3	6172	6333.5
hsa-let-7a-3	25262	7052.86
hsa-let-7a-3	17939	6217.41
hsa-let-7a-3	47713	7686.94
hsa-let-7a-3	18481	6754.17
hsa-let-7a-3	41486	14699.2
hsa-let-7a-3	155535	22814.2
hsa-let-7a-3	66861	19002.7
hsa-let-7a-3	101526	10280.1
hsa-let-7a-3	68968	9571.44
hsa-let-7a-3	70956	19534.9
hsa-let-7a-3	58298	9487.81
hsa-let-7a-3	31283	6479.89
hsa-let-7a-3	2686	3286.27
hsa-let-7a-3	39393	6639.66
hsa-let-7a-3	52988	15690.7
hsa-let-7a-3	15708	5245.29
hsa-let-7a-3	75210	18309.7
hsa-let-7a-3	86282	20363.2
hsa-let-7a-3	90804	19642.2
hsa-let-7a-3	32900	14260.1
hsa-let-7a-3	53671	20283.4
hsa-let-7a-3	24280	10556.5
hsa-let-7a-3	21834	5901.82
hsa-let-7a-3	50656	11584.4
hsa-let-7a-3	43511	12316.4
hsa-let-7a-3	66465	10632.1
hsa-let-7a-3	31813	4479.81
hsa-let-7a-3	33596	3892.56
hsa-let-7a-3	30876	7829.61
hsa-let-7a-3	62752	7345.55
hsa-let-7a-3	24223	9299.58
hsa-let-7a-3	94597	17271.7
hsa-let-7a-3	62699	8264.65
hsa-let-7a-3	36211	9570.99
hsa-let-7a-3	41034	8686.45
hsa-let-7a-3	29765	6635.8
hsa-let-7a-3	29389	7558.86
hsa-let-7a-3	65854	13896.6
hsa-let-7a-3	40175	10961.4
hsa-let-7a-3	179314	14883
hsa-let-7a-3	39183	6740.3
hsa-let-7a-3	48673	7970.59
hsa-let-7a-3	39008	9303.3
hsa-let-7a-3	19137	5938
hsa-let-7a-3	86555	19268.6
hsa-let-7a-3	22724	5496.36
hsa-let-7a-3	35064	7489.94
hsa-let-7a-3	19883	8624.7
hsa-let-7a-3	40807	7687.08
hsa-let-7a-3	64291	17132.7
hsa-let-7a-3	71373	10204.3
hsa-let-7a-3	79710	15001.4
hsa-let-7a-3	22178	5696.14
hsa-let-7a-3	54750	10245.4
hsa-let-7a-3	233121	24120.1
hsa-let-7a-3	20452	5319.89
hsa-let-7a-3	28620	6689.55
hsa-let-7a-3	154713	18417.7
hsa-let-7a-3	74590	8520.26
hsa-let-7a-3	49363	12441.5
hsa-let-7a-3	166011	21096.8
hsa-let-7a-3	78512	13581.5
hsa-let-7a-3	55202	6824.63
hsa-let-7a-3	131020	20209.7
hsa-let-7a-3	53103	5969.28
hsa-let-7a-3	20185	6270.06
hsa-let-7a-3	14614	7600.75
hsa-let-7a-3	72810	10420.4
hsa-let-7a-3	13960	6213.87
hsa-let-7a-3	14976	5063.55
hsa-let-7a-3	47357	15338.6
hsa-let-7a-3	7184	6887.04
hsa-let-7a-3	138910	17150.4
hsa-let-7a-3	20742	6570.06
hsa-let-7a-3	36756	7834.34
hsa-let-7a-3	30600	8949.7
hsa-let-7a-3	29313	7178.58
hsa-let-7a-3	29991	8407.59
hsa-let-7a-3	116950	16437.2
hsa-let-7a-3	18763	9414.51
hsa-let-7a-3	103342	20548
hsa-let-7a-3	53849	15075.9
hsa-let-7a-3	32843	7632.66
hsa-let-7a-3	66085	10388.3
hsa-let-7a-3	76659	10246.5
hsa-let-7a-3	18646	5031.83
hsa-let-7a-3	35418	8196.63
hsa-let-7a-3	49206	10620
hsa-let-7a-3	35130	7595.64
hsa-let-7a-3	12395	7130.94
hsa-let-7a-3	32383	10999.2
hsa-let-7a-3	44734	5889.83
hsa-let-7a-3	74707	19748.5
hsa-let-7a-3	229126	45481.5
hsa-let-7a-3	43666	10401.1
hsa-let-7a-3	49195	13508
hsa-let-7a-3	68533	12941.2
hsa-let-7a-3	17384	5221
hsa-let-7a-3	119865	15387.5
hsa-let-7a-3	28193	7693.24
hsa-let-7a-3	95158	18059.7
hsa-let-7a-3	27404	5890.26
hsa-let-7a-3	52143	10851.1
hsa-let-7a-3	23230	6059.51
hsa-let-7a-3	81455	12065.8
hsa-let-7a-3	50567	11148.4
hsa-let-7a-3	75566	14670
hsa-let-7a-3	125366	31340.8
hsa-let-7a-3	11833	5196.18
hsa-let-7a-3	60127	15754.1
hsa-let-7a-3	89825	16854.6
hsa-let-7a-3	47648	10753.4
hsa-let-7a-3	36260	14192.7
hsa-let-7a-3	59971	8332.15
hsa-let-7a-3	10898	5160.96
hsa-let-7a-3	182831	18816.3
hsa-let-7a-3	50282	8979
hsa-let-7a-3	77071	15420.9
hsa-let-7a-3	30140	4549.95
hsa-let-7a-3	147558	22337
hsa-let-7a-3	66042	9379.68
hsa-let-7a-3	60568	14491.2
hsa-let-7a-3	38327	10719.2
hsa-let-7a-3	42581	8360.57
hsa-let-7a-3	28026	7358.98
hsa-let-7a-3	33866	8719
hsa-let-7a-3	26114	10104.3
hsa-let-7a-3	5919	5747.05
hsa-let-7a-3	13729	8246.16
hsa-let-7a-3	63474	11610.7
hsa-let-7a-3	67249	14382.4
hsa-let-7a-3	36479	7720.29
hsa-let-7a-3	54248	10966.6
hsa-let-7a-3	32204	8747.69
hsa-let-7a-3	19752	10590.3
hsa-let-7a-3	29949	9450.9
hsa-let-7a-3	39431	9672.84
hsa-let-7a-3	51455	9316.13
hsa-let-7a-3	88811	12655.8
hsa-let-7a-3	25013	9148.48
hsa-let-7a-3	49192	8446.68
hsa-let-7a-3	61386	11411.9
hsa-let-7a-3	12359	3509.84
hsa-let-7a-3	49179	8652.02
hsa-let-7a-3	126502	15124.1
hsa-let-7a-3	20516	4297.41
hsa-let-7a-3	96859	10682.2
hsa-let-7a-3	39616	14015.1
hsa-let-7a-3	12464	6176.68
hsa-let-7a-3	106404	15328.3
hsa-let-7a-3	12040	4090
hsa-let-7a-3	42853	13623.3
hsa-let-7a-3	14244	9100.27
hsa-let-7a-3	12382	9167.74
hsa-let-7a-3	38194	7393.21
hsa-let-7a-3	69445	17100
hsa-let-7a-3	100295	14891.6
hsa-let-7a-3	16334	7793.71
hsa-let-7a-3	41572	9051
hsa-let-7a-3	118016	18860.4
hsa-let-7a-3	57802	11240.4
hsa-let-7a-3	27406	7419.19
hsa-let-7a-3	42345	7881.36
hsa-let-7a-3	29561	8153.23
hsa-let-7a-3	20551	7819.35
hsa-let-7a-3	85590	13790.5
hsa-let-7a-3	73015	13479.7
hsa-let-7a-3	56782	10473.8
hsa-let-7a-3	24854	6209.56
hsa-let-7a-3	23804	7218.56
hsa-let-7a-3	44276	9551.18
hsa-let-7a-3	132555	19466.4
hsa-let-7a-3	55810	12520.7
hsa-let-7a-3	45677	15637
hsa-let-7a-3	33383	8301.15
hsa-let-7a-3	35405	8769.24
hsa-let-7a-3	31680	7858.51
hsa-let-7a-3	41921	8258.97
hsa-let-7a-3	6392	5119.94
hsa-let-7a-3	52344	9626.32
hsa-let-7a-3	51063	5655.03
hsa-let-7a-3	48587	8194.04
hsa-let-7a-3	40461	13120.2
hsa-let-7a-3	32183	7451.14
hsa-let-7a-3	49355	8508.31
hsa-let-7a-3	15655	3605.99
hsa-let-7a-3	36694	6763.02
hsa-let-7a-3	44620	14761.4
hsa-let-7a-3	28239	8048.54
hsa-let-7a-3	33397	6704.93
hsa-let-7a-3	10455	7511.48
hsa-let-7a-3	44140	6308.14
hsa-let-7a-3	22906	7535.6
hsa-let-7a-3	10384	3344.75
hsa-let-7a-3	71890	13755.2
hsa-let-7a-3	19885	8479.41
hsa-let-7a-3	36307	5572.8
hsa-let-7a-3	21159	13014.5
hsa-let-7a-3	10228	8568.42
hsa-let-7a-3	67774	15093.4
hsa-let-7a-3	94318	15194.5
hsa-let-7a-3	66635	13185.2
hsa-let-7a-3	34078	7173.83
hsa-let-7a-3	42252	9108.44
hsa-let-7a-3	49750	11771.3
hsa-let-7a-3	86409	15424.7
hsa-let-7a-3	65793	11437.8
hsa-let-7a-3	15997	6766.59
hsa-let-7a-3	13226	5835.45
hsa-let-7a-3	28504	5486.63
hsa-let-7a-3	137654	21341.5
hsa-let-7a-3	31347	12751.7
hsa-let-7a-3	39308	11634.9
hsa-let-7a-3	22426	5548.97
hsa-let-7a-3	27990	6866.31
hsa-let-7a-3	37592	11525.6
hsa-let-7a-3	25442	4436.59
hsa-let-7a-3	52784	7898.84
hsa-let-7a-3	101363	18878.4
hsa-let-7a-3	15468	9105.19
hsa-let-7a-3	34980	10406.4
hsa-let-7a-3	71644	24894.3
hsa-let-7a-3	61906	33826.3
hsa-let-7a-3	212303	27918.8
hsa-let-7a-3	85940	8997.4
hsa-let-7a-3	16705	11105.4
hsa-let-7a-3	15837	7623.14
hsa-let-7a-3	25094	5324.46
hsa-let-7a-3	17737	5221.36
hsa-let-7a-3	6269	5796.04
hsa-let-7a-3	55892	8854.3
hsa-let-7a-3	115774	17168.4
hsa-let-7a-3	51244	17866
hsa-let-7a-3	44671	13144.4
hsa-let-7a-3	67920	24782.4
hsa-let-7a-3	175060	21029.5
hsa-let-7a-3	74789	11918.1
hsa-let-7a-3	96456	19293.4
hsa-let-7a-3	29250	8725.12
hsa-let-7a-3	51829	6875.15
hsa-let-7a-3	26372	6054.15
hsa-let-7a-3	42739	13319
hsa-let-7a-3	51329	9135.37
hsa-let-7a-3	11160	3957.23
hsa-let-7a-3	11684	8438.36
hsa-let-7a-3	44220	6676.32
hsa-let-7a-3	91659	8177.17
hsa-let-7a-3	20651	8275.06
hsa-let-7a-3	78664	20196.6
hsa-let-7a-3	83746	17061.6
hsa-let-7a-3	56324	12172.3
hsa-let-7a-3	163880	17837.2
hsa-let-7a-3	25397	9681.21
hsa-let-7a-3	45882	6083.13
hsa-let-7a-3	73732	13860.7
hsa-let-7a-3	9860	4467.12
hsa-let-7a-3	18943	5034.15
hsa-let-7a-3	13422	5884.79
hsa-let-7a-3	80970	10852.5
hsa-let-7a-3	16392	5549.57
hsa-let-7a-3	18606	3493.69
hsa-let-7a-3	63335	13505.2
hsa-let-7a-3	21702	6234.98
hsa-let-7a-3	52957	5380.1
hsa-let-7a-3	164553	25013.5
hsa-let-7a-3	53717	7874.36
hsa-let-7a-3	68835	12670.8
hsa-let-7a-3	35568	8961.8
hsa-let-7a-3	35646	8711.48
hsa-let-7a-3	39677	14957.1
hsa-let-7a-3	20052	6498.64
hsa-let-7a-3	87152	19102.9
hsa-let-7a-3	49563	14324.2
hsa-let-7a-3	20603	11332.6
hsa-let-7a-3	98178	19924.6
hsa-let-7a-3	24027	7627.01
hsa-let-7a-3	7810	4615.75
hsa-let-7a-3	28009	7661.27
hsa-let-7a-3	63008	12705.9
hsa-let-7a-3	41371	7643.45
hsa-let-7a-3	21244	9334.6
hsa-let-7a-3	14596	7924.18
hsa-let-7a-3	92178	11119.3
hsa-let-7a-3	31643	8296.04
hsa-let-7a-3	74968	8266.89
hsa-let-7a-3	44257	8193.47
hsa-let-7a-3	28208	6510.71
hsa-let-7a-3	26130	10735
hsa-let-7a-3	52912	8022.32
hsa-let-7a-3	31799	5800.3
hsa-let-7a-3	41178	8942.66
hsa-let-7a-3	37581	11698.8
hsa-let-7a-3	29607	16277.3
hsa-let-7a-3	56798	11507.5
hsa-let-7a-3	32460	6653.11
hsa-let-7a-3	45928	11775.3
hsa-let-7a-3	25481	9098.9
hsa-let-7a-3	21791	6588.42
hsa-let-7a-3	68990	18917.8
hsa-let-7a-3	22374	6972.54
hsa-let-7a-3	36478	8716.37
hsa-let-7a-3	80916	15551.6
hsa-let-7a-3	50423	6931.46
hsa-let-7a-3	103723	15859
hsa-let-7a-3	50395	14129.1
hsa-let-7a-3	72590	9926.5
hsa-let-7a-3	91227	12913.2
hsa-let-7a-3	86480	9426.75
hsa-let-7a-3	92642	14652
hsa-let-7a-3	37003	6104.89
hsa-let-7a-3	51019	12588.1
hsa-let-7a-3	44210	8041.88
hsa-let-7a-3	4904	5451.32
hsa-let-7a-3	24607	8811.26
hsa-let-7a-3	83459	14800.3
hsa-let-7a-3	26228	9476.57
hsa-let-7a-3	56315	9980.05
hsa-let-7a-3	51072	8022.46
hsa-let-7a-3	22179	6277.23
hsa-let-7a-3	64704	9239.17
hsa-let-7a-3	8801	5838.59
hsa-let-7a-3	87635	19857.9
hsa-let-7a-3	41243	6143.99
hsa-let-7a-3	19245	5425.93
hsa-let-7a-3	81514	22419.3
hsa-let-7a-3	86972	14444.8
hsa-let-7a-3	59593	8782.74
hsa-let-7a-3	8042	7546.11
hsa-let-7a-3	16169	5087.03
hsa-let-7a-3	87235	9068.77
hsa-let-7a-3	58941	20967.5
hsa-let-7a-3	79165	18533.2
hsa-let-7a-3	66160	13035.1
hsa-let-7a-3	106419	18385.6
hsa-let-7a-3	24895	9293.64
hsa-let-7a-3	52524	14484.1
hsa-let-7a-3	16226	10823.6
hsa-let-7a-3	120910	27975.3
hsa-let-7a-3	63440	17485
hsa-let-7a-3	68686	9072.65
hsa-let-7a-3	79237	11360.7
hsa-let-7a-3	28796	4714.64
hsa-let-7a-3	32776	7345.94
hsa-let-7a-3	100892	16854.9
hsa-let-7a-3	120278	22815.1
hsa-let-7a-3	54223	7446.21
hsa-let-7a-3	45868	7244.96
hsa-let-7a-3	37368	13474.6
hsa-let-7a-3	54806	8425.1
hsa-let-7a-3	46233	13493.6
hsa-let-7a-3	63148	10667.4
hsa-let-7a-3	22142	5054.38
hsa-let-7a-3	39018	5318.08
hsa-let-7a-3	21477	6166.41
hsa-let-7a-3	42471	12388.1
hsa-let-7a-3	24395	5193.05
hsa-let-7a-3	122709	10923.2
hsa-let-7a-3	140861	15497.3
hsa-let-7a-3	32954	5473.4
hsa-let-7a-3	92651	25382.9
hsa-let-7a-3	92727	8092.69
hsa-let-7a-3	9274	8344.23
hsa-let-7a-3	30229	5886.07
hsa-let-7a-3	36931	10894.7
hsa-let-7a-3	42423	9541.4
hsa-let-7a-3	54462	14821.4
hsa-let-7a-3	39680	13039.8
hsa-let-7a-3	42700	9791.19
hsa-let-7a-3	13844	8749.66
hsa-let-7a-3	32369	6301.12
hsa-let-7a-3	29467	6279
hsa-let-7a-3	66611	11638.5
hsa-let-7a-3	19323	5621.77
hsa-let-7a-3	93231	29870.1
hsa-let-7a-3	10580	4132.41
hsa-let-7a-3	62809	12122
hsa-let-7a-3	30451	5563.63
hsa-let-7a-3	76170	10134
hsa-let-7a-3	30411	5559.65
hsa-let-7a-3	24353	7691.14
hsa-let-7a-3	41694	5542.45
hsa-let-7a-3	40488	10892.1
hsa-let-7a-3	35476	7600.23
hsa-let-7a-3	53447	14520.6
hsa-let-7a-3	37092	10276.1
hsa-let-7a-3	21846	6683.65
hsa-let-7a-3	20550	8963.91
hsa-let-7a-3	59607	20290.2
hsa-let-7a-3	15087	7727.42
hsa-let-7a-3	12845	5422.21
hsa-let-7a-3	42138	17188.3
hsa-let-7a-3	14002	7254.01
hsa-let-7a-3	22805	8990.81
hsa-let-7a-3	49991	8903
hsa-let-7a-3	43593	9298.41
hsa-let-7a-3	51516	10478
hsa-let-7a-3	45042	10144
hsa-let-7a-3	157590	21139.8
hsa-let-7a-3	34287	8798.47
hsa-let-7a-3	23317	12625.7
hsa-let-7a-3	7212	7343.01
hsa-let-7a-3	19931	12976.6
hsa-let-7a-3	48675	9833.94
hsa-let-7a-3	25148	8271.3
hsa-let-7a-3	72793	12686.8
