# Supplementary material for: Post-transcriptional control drives Aurora kinase A expression in human cancers
Source: PLoS One. 2024 Nov 11;19(11):e0310625. doi: 10.1371/journal.pone.0310625 (PMC11554201; doi:10.1371/journal.pone.0310625)
Supplement: S1 Data — (ZIP) [file pone.0310625.s006.zip › S1_Data/processed datasets_hsa-let-7a/TCGA-PAAD/Solid Tissue Normal.xls]

## Sheet: Solid Tissue Normal
miRNA_ID	read_count	reads_per_million_miRNA_mapped
hsa-let-7a-1	44165	8772.94
hsa-let-7a-1	87603	18298.1
hsa-let-7a-1	7771	5924.43
hsa-let-7a-1	27903	6464.6
hsa-let-7a-2	43912	8722.69
hsa-let-7a-2	87170	18207.7
hsa-let-7a-2	7859	5991.52
hsa-let-7a-2	27888	6461.12
hsa-let-7a-3	44578	8854.98
hsa-let-7a-3	87912	18362.7
hsa-let-7a-3	8091	6168.39
hsa-let-7a-3	27730	6424.52
