# Supplementary material for: Post-transcriptional control drives Aurora kinase A expression in human cancers
Source: PLoS One. 2024 Nov 11;19(11):e0310625. doi: 10.1371/journal.pone.0310625 (PMC11554201; doi:10.1371/journal.pone.0310625)
Supplement: S1 Data — (ZIP) [file pone.0310625.s006.zip › S1_Data/processed datasets_hsa-let-7a/TCGA-PAAD/Primary Tumors.xls]

## Sheet: Primary Tumors
miRNA_ID	read_count	reads_per_million_miRNA_mapped
hsa-let-7a-1	50131	8172.85
hsa-let-7a-1	25308	6820.95
hsa-let-7a-1	65131	8652.16
hsa-let-7a-1	30841	5585.09
hsa-let-7a-1	24666	10192.4
hsa-let-7a-1	50088	8677.86
hsa-let-7a-1	20097	5425.79
hsa-let-7a-1	50591	6950.93
hsa-let-7a-1	71372	14923.6
hsa-let-7a-1	33727	7351.83
hsa-let-7a-1	57167	13570.2
hsa-let-7a-1	16788	8576.11
hsa-let-7a-1	62295	10729.3
hsa-let-7a-1	34279	5437.53
hsa-let-7a-1	47330	8759.35
hsa-let-7a-1	31333	8043.76
hsa-let-7a-1	62083	10842.1
hsa-let-7a-1	50923	10453.4
hsa-let-7a-1	35049	7670.35
hsa-let-7a-1	18167	6063.95
hsa-let-7a-1	49774	10266.2
hsa-let-7a-1	28001	11650.1
hsa-let-7a-1	36365	8927.87
hsa-let-7a-1	31387	7405.06
hsa-let-7a-1	54905	13487.9
hsa-let-7a-1	66484	14919.1
hsa-let-7a-1	103151	16350.5
hsa-let-7a-1	24218	6100.06
hsa-let-7a-1	46937	9124.16
hsa-let-7a-1	73647	12714.3
hsa-let-7a-1	134194	22714.8
hsa-let-7a-1	36042	4203.89
hsa-let-7a-1	45449	10186.4
hsa-let-7a-1	50454	7090.1
hsa-let-7a-1	51382	8476.21
hsa-let-7a-1	12908	3750.42
hsa-let-7a-1	22355	6653.52
hsa-let-7a-1	36318	8725.31
hsa-let-7a-1	81579	17810.1
hsa-let-7a-1	46514	11077
hsa-let-7a-1	89054	15046.5
hsa-let-7a-1	71210	16484.7
hsa-let-7a-1	67713	14862.9
hsa-let-7a-1	62827	10601.6
hsa-let-7a-1	18227	4966.15
hsa-let-7a-1	57999	7682.73
hsa-let-7a-1	39742	9848.55
hsa-let-7a-1	35054	6875.68
hsa-let-7a-1	32150	10039.1
hsa-let-7a-1	22731	6625.92
hsa-let-7a-1	49997	7546.86
hsa-let-7a-1	72601	15080.8
hsa-let-7a-1	13038	4536.53
hsa-let-7a-1	35062	6456.88
hsa-let-7a-1	62533	23462.8
hsa-let-7a-1	58307	13153.9
hsa-let-7a-1	42754	10435.6
hsa-let-7a-1	36577	9110.38
hsa-let-7a-1	32333	8012.98
hsa-let-7a-1	20840	4469.34
hsa-let-7a-1	70592	13037.1
hsa-let-7a-1	41591	10008.4
hsa-let-7a-1	179280	20478.2
hsa-let-7a-1	48934	8924.1
hsa-let-7a-1	67624	12231.6
hsa-let-7a-1	52289	9936.56
hsa-let-7a-1	58319	12037.8
hsa-let-7a-1	59957	13058.4
hsa-let-7a-1	37827	7929.78
hsa-let-7a-1	60897	10860.3
hsa-let-7a-1	50653	8717.3
hsa-let-7a-1	80082	21289.3
hsa-let-7a-1	36023	9448.14
hsa-let-7a-1	40386	13660.9
hsa-let-7a-1	63272	13167.1
hsa-let-7a-1	35204	8125.55
hsa-let-7a-1	43286	13335.5
hsa-let-7a-1	40595	11578.3
hsa-let-7a-1	67374	15393.7
hsa-let-7a-1	55411	16138.1
hsa-let-7a-1	30490	12024.5
hsa-let-7a-1	55039	8514.66
hsa-let-7a-1	27482	7299.26
hsa-let-7a-1	112006	17319.8
hsa-let-7a-1	67560	11662.8
hsa-let-7a-1	39657	11112.9
hsa-let-7a-1	46934	10549.1
hsa-let-7a-1	102965	12551.6
hsa-let-7a-1	36491	10207.7
hsa-let-7a-1	39279	8725.46
hsa-let-7a-1	23031	7015.49
hsa-let-7a-1	22047	5320.6
hsa-let-7a-1	56258	10587.2
hsa-let-7a-1	31957	7726.04
hsa-let-7a-1	40403	8802.81
hsa-let-7a-1	131704	12058.1
hsa-let-7a-1	43687	11111.3
hsa-let-7a-1	33840	9837.56
hsa-let-7a-1	59230	10636.7
hsa-let-7a-1	92440	20423
hsa-let-7a-1	197592	16863.5
hsa-let-7a-1	38592	7291.99
hsa-let-7a-1	54905	14506.2
hsa-let-7a-1	275811	14457.3
hsa-let-7a-1	58954	12025.4
hsa-let-7a-1	46226	9985.17
hsa-let-7a-1	66312	10791.6
hsa-let-7a-1	49116	12304.2
hsa-let-7a-1	26446	5860.86
hsa-let-7a-1	64268	9584.88
hsa-let-7a-1	42786	6504.36
hsa-let-7a-1	18417	5071.06
hsa-let-7a-1	31266	6286.6
hsa-let-7a-1	124371	18257.6
hsa-let-7a-1	45188	10772.1
hsa-let-7a-1	49645	10463.9
hsa-let-7a-1	34539	9256.72
hsa-let-7a-1	42210	9250.1
hsa-let-7a-1	58380	10150.5
hsa-let-7a-1	34641	8094.18
hsa-let-7a-1	57434	10038.8
hsa-let-7a-1	99987	12698.8
hsa-let-7a-1	90831	15232.9
hsa-let-7a-1	82896	9887.73
hsa-let-7a-1	37980	10235.6
hsa-let-7a-1	33280	5844.64
hsa-let-7a-1	49976	10649.2
hsa-let-7a-1	17695	6615.72
hsa-let-7a-1	50141	14500.7
hsa-let-7a-1	55460	11414.2
hsa-let-7a-1	130598	13913.3
hsa-let-7a-1	47276	11462.3
hsa-let-7a-1	12514	6193.69
hsa-let-7a-1	14535	3946.53
hsa-let-7a-1	69378	16817.3
hsa-let-7a-1	134793	8327.99
hsa-let-7a-1	31237	7537.61
hsa-let-7a-1	50839	8721.06
hsa-let-7a-1	45658	8783.06
hsa-let-7a-1	107279	25646.4
hsa-let-7a-1	10772	4840.91
hsa-let-7a-1	42105	7526.56
hsa-let-7a-1	30481	6465.32
hsa-let-7a-1	33829	8974.3
hsa-let-7a-1	135931	10883.9
hsa-let-7a-1	54709	11987.6
hsa-let-7a-1	49781	9385.57
hsa-let-7a-1	17717	7517.46
hsa-let-7a-1	19534	8188.08
hsa-let-7a-1	39240	7047.56
hsa-let-7a-1	27058	6932.62
hsa-let-7a-1	141063	13959.7
hsa-let-7a-2	50086	8165.51
hsa-let-7a-2	25442	6857.07
hsa-let-7a-2	65269	8670.49
hsa-let-7a-2	30715	5562.27
hsa-let-7a-2	24557	10147.3
hsa-let-7a-2	49975	8658.28
hsa-let-7a-2	20311	5483.57
hsa-let-7a-2	50552	6945.57
hsa-let-7a-2	71494	14949.1
hsa-let-7a-2	33536	7310.2
hsa-let-7a-2	56866	13498.7
hsa-let-7a-2	16543	8450.95
hsa-let-7a-2	62747	10807.1
hsa-let-7a-2	34264	5435.15
hsa-let-7a-2	47974	8878.53
hsa-let-7a-2	31111	7986.77
hsa-let-7a-2	62103	10845.6
hsa-let-7a-2	50737	10415.2
hsa-let-7a-2	34898	7637.31
hsa-let-7a-2	18134	6052.93
hsa-let-7a-2	49330	10174.6
hsa-let-7a-2	28161	11716.7
hsa-let-7a-2	36933	9067.32
hsa-let-7a-2	31373	7401.76
hsa-let-7a-2	54603	13413.7
hsa-let-7a-2	66221	14860.1
hsa-let-7a-2	102114	16186.2
hsa-let-7a-2	24170	6087.96
hsa-let-7a-2	46837	9104.72
hsa-let-7a-2	73998	12774.9
hsa-let-7a-2	134611	22785.4
hsa-let-7a-2	35780	4173.33
hsa-let-7a-2	45607	10221.8
hsa-let-7a-2	50474	7092.91
hsa-let-7a-2	51066	8424.08
hsa-let-7a-2	12783	3714.1
hsa-let-7a-2	22492	6694.3
hsa-let-7a-2	35505	8529.99
hsa-let-7a-2	80257	17521.5
hsa-let-7a-2	46898	11168.5
hsa-let-7a-2	88007	14869.6
hsa-let-7a-2	71319	16510
hsa-let-7a-2	67419	14798.4
hsa-let-7a-2	63421	10701.9
hsa-let-7a-2	18019	4909.48
hsa-let-7a-2	57924	7672.79
hsa-let-7a-2	39736	9847.06
hsa-let-7a-2	35146	6893.73
hsa-let-7a-2	32110	10026.6
hsa-let-7a-2	22485	6554.21
hsa-let-7a-2	50438	7613.43
hsa-let-7a-2	72313	15021
hsa-let-7a-2	13000	4523.31
hsa-let-7a-2	35069	6458.17
hsa-let-7a-2	61473	23065.1
hsa-let-7a-2	58233	13137.2
hsa-let-7a-2	42331	10332.4
hsa-let-7a-2	36280	9036.4
hsa-let-7a-2	32179	7974.82
hsa-let-7a-2	20417	4378.63
hsa-let-7a-2	70768	13069.6
hsa-let-7a-2	41639	10020
hsa-let-7a-2	178358	20372.9
hsa-let-7a-2	48163	8783.49
hsa-let-7a-2	67324	12177.3
hsa-let-7a-2	51794	9842.5
hsa-let-7a-2	58636	12103.3
hsa-let-7a-2	59307	12916.8
hsa-let-7a-2	38291	8027.05
hsa-let-7a-2	60809	10844.6
hsa-let-7a-2	50813	8744.84
hsa-let-7a-2	79510	21137.2
hsa-let-7a-2	35910	9418.5
hsa-let-7a-2	40011	13534.1
hsa-let-7a-2	63485	13211.4
hsa-let-7a-2	34830	8039.22
hsa-let-7a-2	43386	13366.3
hsa-let-7a-2	40487	11547.5
hsa-let-7a-2	66723	15245
hsa-let-7a-2	55726	16229.8
hsa-let-7a-2	31041	12241.8
hsa-let-7a-2	54889	8491.46
hsa-let-7a-2	27808	7385.85
hsa-let-7a-2	112323	17368.8
hsa-let-7a-2	67893	11720.3
hsa-let-7a-2	39631	11105.6
hsa-let-7a-2	46540	10460.6
hsa-let-7a-2	102818	12533.7
hsa-let-7a-2	36162	10115.6
hsa-let-7a-2	39032	8670.59
hsa-let-7a-2	22838	6956.7
hsa-let-7a-2	22067	5325.43
hsa-let-7a-2	56174	10571.4
hsa-let-7a-2	31735	7672.36
hsa-let-7a-2	40224	8763.81
hsa-let-7a-2	130634	11960.2
hsa-let-7a-2	43965	11182
hsa-let-7a-2	33955	9871
hsa-let-7a-2	59104	10614
hsa-let-7a-2	92474	20430.6
hsa-let-7a-2	196408	16762.5
hsa-let-7a-2	38219	7221.51
hsa-let-7a-2	54890	14502.2
hsa-let-7a-2	274170	14371.3
hsa-let-7a-2	58703	11974.2
hsa-let-7a-2	46143	9967.24
hsa-let-7a-2	66512	10824.2
hsa-let-7a-2	49276	12344.3
hsa-let-7a-2	26746	5927.34
hsa-let-7a-2	63947	9537.01
hsa-let-7a-2	43082	6549.36
hsa-let-7a-2	18334	5048.2
hsa-let-7a-2	31283	6290.02
hsa-let-7a-2	124339	18252.9
hsa-let-7a-2	44823	10685.1
hsa-let-7a-2	49192	10368.4
hsa-let-7a-2	34400	9219.47
hsa-let-7a-2	42663	9349.38
hsa-let-7a-2	58487	10169.1
hsa-let-7a-2	34856	8144.41
hsa-let-7a-2	57098	9980.05
hsa-let-7a-2	100223	12728.8
hsa-let-7a-2	90883	15241.7
hsa-let-7a-2	82839	9880.93
hsa-let-7a-2	37446	10091.7
hsa-let-7a-2	32874	5773.34
hsa-let-7a-2	50157	10687.7
hsa-let-7a-2	17798	6654.23
hsa-let-7a-2	49812	14405.6
hsa-let-7a-2	56087	11543.2
hsa-let-7a-2	130899	13945.4
hsa-let-7a-2	47118	11424
hsa-let-7a-2	12646	6259.02
hsa-let-7a-2	14503	3937.84
hsa-let-7a-2	69815	16923.2
hsa-let-7a-2	134859	8332.07
hsa-let-7a-2	30705	7409.24
hsa-let-7a-2	50376	8641.64
hsa-let-7a-2	45408	8734.97
hsa-let-7a-2	107658	25737
hsa-let-7a-2	10651	4786.54
hsa-let-7a-2	42072	7520.67
hsa-let-7a-2	30390	6446.02
hsa-let-7a-2	33801	8966.87
hsa-let-7a-2	135523	10851.3
hsa-let-7a-2	54840	12016.3
hsa-let-7a-2	49275	9290.17
hsa-let-7a-2	17660	7493.27
hsa-let-7a-2	19372	8120.18
hsa-let-7a-2	38906	6987.57
hsa-let-7a-2	27340	7004.87
hsa-let-7a-2	140658	13919.6
hsa-let-7a-3	49942	8142.04
hsa-let-7a-3	25305	6820.14
hsa-let-7a-3	66056	8775.04
hsa-let-7a-3	30840	5584.91
hsa-let-7a-3	24708	10209.7
hsa-let-7a-3	50431	8737.28
hsa-let-7a-3	20289	5477.63
hsa-let-7a-3	50755	6973.46
hsa-let-7a-3	71751	15002.8
hsa-let-7a-3	34115	7436.41
hsa-let-7a-3	56783	13479
hsa-let-7a-3	16722	8542.39
hsa-let-7a-3	62822	10820
hsa-let-7a-3	34675	5500.34
hsa-let-7a-3	47800	8846.33
hsa-let-7a-3	31150	7996.78
hsa-let-7a-3	62468	10909.4
hsa-let-7a-3	51226	10515.6
hsa-let-7a-3	35368	7740.17
hsa-let-7a-3	18158	6060.95
hsa-let-7a-3	49870	10286
hsa-let-7a-3	28178	11723.8
hsa-let-7a-3	36738	9019.44
hsa-let-7a-3	31690	7476.55
hsa-let-7a-3	55416	13613.5
hsa-let-7a-3	67119	15061.6
hsa-let-7a-3	103258	16367.5
hsa-let-7a-3	24669	6213.65
hsa-let-7a-3	47174	9170.23
hsa-let-7a-3	74408	12845.7
hsa-let-7a-3	134059	22692
hsa-let-7a-3	35862	4182.9
hsa-let-7a-3	45688	10240
hsa-let-7a-3	50532	7101.06
hsa-let-7a-3	51276	8458.72
hsa-let-7a-3	12792	3716.72
hsa-let-7a-3	22421	6673.17
hsa-let-7a-3	35981	8644.35
hsa-let-7a-3	81212	17730
hsa-let-7a-3	46778	11139.9
hsa-let-7a-3	88752	14995.4
hsa-let-7a-3	70782	16385.7
hsa-let-7a-3	68094	14946.6
hsa-let-7a-3	64050	10808
hsa-let-7a-3	18109	4934
hsa-let-7a-3	58189	7707.89
hsa-let-7a-3	39686	9834.67
hsa-let-7a-3	35260	6916.09
hsa-let-7a-3	32014	9996.66
hsa-let-7a-3	22998	6703.75
hsa-let-7a-3	50564	7632.45
hsa-let-7a-3	72636	15088.1
hsa-let-7a-3	13130	4568.54
hsa-let-7a-3	35317	6503.84
hsa-let-7a-3	62071	23289.5
hsa-let-7a-3	58973	13304.1
hsa-let-7a-3	42986	10492.2
hsa-let-7a-3	36722	9146.49
hsa-let-7a-3	32635	8087.83
hsa-let-7a-3	21122	4529.82
hsa-let-7a-3	71127	13135.9
hsa-let-7a-3	41481	9981.95
hsa-let-7a-3	179322	20483
hsa-let-7a-3	48986	8933.58
hsa-let-7a-3	67843	12271.2
hsa-let-7a-3	52207	9920.98
hsa-let-7a-3	59168	12213.1
hsa-let-7a-3	60222	13116.1
hsa-let-7a-3	38313	8031.67
hsa-let-7a-3	61167	10908.4
hsa-let-7a-3	50909	8761.36
hsa-let-7a-3	79765	21205
hsa-let-7a-3	36224	9500.85
hsa-let-7a-3	40086	13559.4
hsa-let-7a-3	63317	13176.4
hsa-let-7a-3	35168	8117.24
hsa-let-7a-3	43879	13518.2
hsa-let-7a-3	40926	11672.7
hsa-let-7a-3	67625	15451.1
hsa-let-7a-3	55719	16227.8
hsa-let-7a-3	30740	12123.1
hsa-let-7a-3	55546	8593.1
hsa-let-7a-3	27404	7278.55
hsa-let-7a-3	112516	17398.6
hsa-let-7a-3	67793	11703.1
hsa-let-7a-3	39662	11114.3
hsa-let-7a-3	47300	10631.4
hsa-let-7a-3	102909	12544.8
hsa-let-7a-3	36945	10334.7
hsa-let-7a-3	39314	8733.23
hsa-let-7a-3	23204	7068.19
hsa-let-7a-3	22177	5351.97
hsa-let-7a-3	56470	10627.1
hsa-let-7a-3	32089	7757.95
hsa-let-7a-3	40471	8817.63
hsa-let-7a-3	131430	12033
hsa-let-7a-3	44262	11257.5
hsa-let-7a-3	34396	9999.2
hsa-let-7a-3	59208	10632.7
hsa-let-7a-3	92122	20352.8
hsa-let-7a-3	197887	16888.7
hsa-let-7a-3	38537	7281.6
hsa-let-7a-3	54979	14525.7
hsa-let-7a-3	277251	14532.8
hsa-let-7a-3	59009	12036.7
hsa-let-7a-3	46560	10057.3
hsa-let-7a-3	66836	10876.9
hsa-let-7a-3	48751	12212.8
hsa-let-7a-3	26581	5890.78
hsa-let-7a-3	64326	9593.53
hsa-let-7a-3	43552	6620.81
hsa-let-7a-3	18894	5202.4
hsa-let-7a-3	31235	6280.37
hsa-let-7a-3	125092	18363.5
hsa-let-7a-3	45197	10774.2
hsa-let-7a-3	49506	10434.6
hsa-let-7a-3	34865	9344.09
hsa-let-7a-3	42698	9357.05
hsa-let-7a-3	58852	10232.5
hsa-let-7a-3	34972	8171.52
hsa-let-7a-3	57662	10078.6
hsa-let-7a-3	99906	12688.6
hsa-let-7a-3	91792	15394.1
hsa-let-7a-3	83570	9968.12
hsa-let-7a-3	38093	10266.1
hsa-let-7a-3	33158	5823.22
hsa-let-7a-3	50985	10864.2
hsa-let-7a-3	17748	6635.53
hsa-let-7a-3	49945	14444
hsa-let-7a-3	55841	11492.6
hsa-let-7a-3	131404	13999.2
hsa-let-7a-3	47225	11450
hsa-let-7a-3	12663	6267.43
hsa-let-7a-3	14683	3986.71
hsa-let-7a-3	70256	17030.1
hsa-let-7a-3	135016	8341.77
hsa-let-7a-3	31545	7611.93
hsa-let-7a-3	51047	8756.74
hsa-let-7a-3	46032	8855.01
hsa-let-7a-3	108069	25835.2
hsa-let-7a-3	10698	4807.66
hsa-let-7a-3	42545	7605.22
hsa-let-7a-3	30837	6540.84
hsa-let-7a-3	33597	8912.75
hsa-let-7a-3	136682	10944.1
hsa-let-7a-3	54607	11965.3
hsa-let-7a-3	49506	9333.72
hsa-let-7a-3	17871	7582.8
hsa-let-7a-3	19777	8289.94
hsa-let-7a-3	39451	7085.46
hsa-let-7a-3	27454	7034.08
hsa-let-7a-3	141179	13971.1
