# Supplementary material for: Post-transcriptional control drives Aurora kinase A expression in human cancers
Source: PLoS One. 2024 Nov 11;19(11):e0310625. doi: 10.1371/journal.pone.0310625 (PMC11554201; doi:10.1371/journal.pone.0310625)
Supplement: S1 Data — (ZIP) [file pone.0310625.s006.zip › S1_Data/processed datasets_hsa-let-7a/TCGA-PCPG/Solid Tissue Normal.xls]

## Sheet: Solid Tissue Normal
miRNA_ID	read_count	reads_per_million_miRNA_mapped
hsa-let-7a-1	45559	31831
hsa-let-7a-1	48453	18148.4
hsa-let-7a-1	52781	17330.2
hsa-let-7a-2	45249	31614.4
hsa-let-7a-2	48457	18149.9
hsa-let-7a-2	52432	17215.6
hsa-let-7a-3	45622	31875
hsa-let-7a-3	48436	18142
hsa-let-7a-3	52752	17320.7
