# Supplementary material for: Post-transcriptional control drives Aurora kinase A expression in human cancers
Source: PLoS One. 2024 Nov 11;19(11):e0310625. doi: 10.1371/journal.pone.0310625 (PMC11554201; doi:10.1371/journal.pone.0310625)
Supplement: S1 Data — (ZIP) [file pone.0310625.s006.zip › S1_Data/processed datasets_hsa-let-7a/TCGA-PCPG/Primary Tumors.xls]

## Sheet: Primary Tumors
miRNA_ID	read_count	reads_per_million_miRNA_mapped
hsa-let-7a-1	60494	8904.1
hsa-let-7a-1	51543	9129.11
hsa-let-7a-1	49456	8631.51
hsa-let-7a-1	27646	4767.39
hsa-let-7a-1	33304	10264.9
hsa-let-7a-1	78941	9644.02
hsa-let-7a-1	46233	7029.71
hsa-let-7a-1	27587	5038.15
hsa-let-7a-1	26244	5434.84
hsa-let-7a-1	27280	6478.63
hsa-let-7a-1	27220	5088.73
hsa-let-7a-1	75226	11865.3
hsa-let-7a-1	23844	6226.99
hsa-let-7a-1	67420	9852.44
hsa-let-7a-1	56813	8273.42
hsa-let-7a-1	46056	12310.3
hsa-let-7a-1	31246	5813.58
hsa-let-7a-1	109879	15403.9
hsa-let-7a-1	72734	15193.3
hsa-let-7a-1	44417	9052.3
hsa-let-7a-1	50109	11018.2
hsa-let-7a-1	73548	10564.4
hsa-let-7a-1	54208	13485.4
hsa-let-7a-1	32807	6391.9
hsa-let-7a-1	42074	9239.58
hsa-let-7a-1	113185	14877.2
hsa-let-7a-1	65093	13208.7
hsa-let-7a-1	37605	7744.24
hsa-let-7a-1	28600	7337.78
hsa-let-7a-1	35412	5925.67
hsa-let-7a-1	51472	6784.2
hsa-let-7a-1	61795	9131.28
hsa-let-7a-1	21529	8821.86
hsa-let-7a-1	44372	7735.8
hsa-let-7a-1	69658	13377.1
hsa-let-7a-1	69447	8683.92
hsa-let-7a-1	102436	16024.6
hsa-let-7a-1	61319	7647.41
hsa-let-7a-1	34526	9534.9
hsa-let-7a-1	48264	9324.17
hsa-let-7a-1	72428	14841.7
hsa-let-7a-1	26488	5790.14
hsa-let-7a-1	80869	10393.9
hsa-let-7a-1	54065	10635.9
hsa-let-7a-1	95570	19270.6
hsa-let-7a-1	47136	16910.3
hsa-let-7a-1	63273	10416.4
hsa-let-7a-1	57965	10063.5
hsa-let-7a-1	43008	7073.64
hsa-let-7a-1	65740	12122.4
hsa-let-7a-1	61115	11897.4
hsa-let-7a-1	35034	8577.27
hsa-let-7a-1	59542	10622.8
hsa-let-7a-1	52605	14712.2
hsa-let-7a-1	31273	4100.39
hsa-let-7a-1	127272	12883.4
hsa-let-7a-1	81464	10366.4
hsa-let-7a-1	41906	8845.75
hsa-let-7a-1	78693	12101.1
hsa-let-7a-1	30375	7755.85
hsa-let-7a-1	87912	10590.2
hsa-let-7a-1	46173	6631.66
hsa-let-7a-1	65840	6915.67
hsa-let-7a-1	45850	10770.2
hsa-let-7a-1	169447	15162.8
hsa-let-7a-1	60892	12255.4
hsa-let-7a-1	98325	11066.3
hsa-let-7a-1	38075	6565.94
hsa-let-7a-1	61974	9239.81
hsa-let-7a-1	38190	9776.86
hsa-let-7a-1	68023	12196.9
hsa-let-7a-1	68604	12255.6
hsa-let-7a-1	33612	7890.97
hsa-let-7a-1	109587	13116.9
hsa-let-7a-1	54448	12024.8
hsa-let-7a-1	28496	6916.64
hsa-let-7a-1	63902	10511.4
hsa-let-7a-1	38417	9246.38
hsa-let-7a-1	39445	6101.2
hsa-let-7a-1	65276	9373.87
hsa-let-7a-1	33283	6055.88
hsa-let-7a-1	30559	6191.72
hsa-let-7a-1	47658	12275.6
hsa-let-7a-1	61259	4313.63
hsa-let-7a-1	47708	6633.77
hsa-let-7a-1	70854	10592.9
hsa-let-7a-1	60251	10169.5
hsa-let-7a-1	35954	4483.15
hsa-let-7a-1	40216	5768.45
hsa-let-7a-1	81303	12197.6
hsa-let-7a-1	52678	11300
hsa-let-7a-1	97062	12678
hsa-let-7a-1	40534	7192.86
hsa-let-7a-1	60258	8078.12
hsa-let-7a-1	76382	11516.5
hsa-let-7a-1	35110	6066.88
hsa-let-7a-1	51101	9433.74
hsa-let-7a-1	59198	13031
hsa-let-7a-1	55933	11558.4
hsa-let-7a-1	59463	9769.99
hsa-let-7a-1	39650	6183.65
hsa-let-7a-1	84510	13060.4
hsa-let-7a-1	37007	3891.88
hsa-let-7a-1	71997	13983.2
hsa-let-7a-1	32487	6047.5
hsa-let-7a-1	47806	9885.16
hsa-let-7a-1	35141	5846.83
hsa-let-7a-1	32502	8492.61
hsa-let-7a-1	46721	8019.4
hsa-let-7a-1	19657	4928.94
hsa-let-7a-1	52362	6733.75
hsa-let-7a-1	65680	8931.27
hsa-let-7a-1	74518	11709.4
hsa-let-7a-1	112921	10222.3
hsa-let-7a-1	97157	10478.3
hsa-let-7a-1	41474	7841.44
hsa-let-7a-1	79766	9818.39
hsa-let-7a-1	36558	9813.02
hsa-let-7a-1	34747	4465.26
hsa-let-7a-1	35973	7724.04
hsa-let-7a-1	28952	9004.3
hsa-let-7a-1	45502	8393.66
hsa-let-7a-1	53497	5818.08
hsa-let-7a-1	41076	10920.8
hsa-let-7a-1	80035	8634.17
hsa-let-7a-1	29484	5679.19
hsa-let-7a-1	53352	11679.5
hsa-let-7a-1	36336	5479.61
hsa-let-7a-1	48460	12830.6
hsa-let-7a-1	139288	15897.4
hsa-let-7a-1	50590	5304.87
hsa-let-7a-1	60714	9377.42
hsa-let-7a-1	48331	7105.5
hsa-let-7a-1	27958	5096.62
hsa-let-7a-1	37658	6983.13
hsa-let-7a-1	46914	7923.26
hsa-let-7a-1	20744	5164.85
hsa-let-7a-1	21622	4269.27
hsa-let-7a-1	49134	8811.79
hsa-let-7a-1	62082	11475.5
hsa-let-7a-1	88105	17239.3
hsa-let-7a-1	31967	5493.54
hsa-let-7a-1	58949	8528.8
hsa-let-7a-1	39761	9185.04
hsa-let-7a-1	118486	15358.4
hsa-let-7a-1	57848	13563.3
hsa-let-7a-1	79601	15445.6
hsa-let-7a-1	96419	15914.9
hsa-let-7a-1	52054	6925.47
hsa-let-7a-1	44100	6147.82
hsa-let-7a-1	62230	12053.7
hsa-let-7a-1	64334	7313.26
hsa-let-7a-1	54289	11351
hsa-let-7a-1	73569	11854.7
hsa-let-7a-1	70929	13195.9
hsa-let-7a-1	83796	16136.8
hsa-let-7a-1	86689	10043.2
hsa-let-7a-1	62230	11096.8
hsa-let-7a-1	51510	8647.5
hsa-let-7a-1	68391	10183.3
hsa-let-7a-1	37321	6214.81
hsa-let-7a-1	37603	8376.55
hsa-let-7a-1	73403	8904.49
hsa-let-7a-1	87601	12825.1
hsa-let-7a-1	144009	15154.3
hsa-let-7a-1	15976	3859.3
hsa-let-7a-1	59980	8197.75
hsa-let-7a-1	48427	9163.11
hsa-let-7a-1	94789	13853.6
hsa-let-7a-1	37145	7619.84
hsa-let-7a-1	18915	4420.25
hsa-let-7a-1	79370	16616.4
hsa-let-7a-1	53235	5884.74
hsa-let-7a-1	28874	5826.38
hsa-let-7a-1	60706	7755.83
hsa-let-7a-1	36847	6788.33
hsa-let-7a-1	36252	5635.64
hsa-let-7a-1	57776	9906
hsa-let-7a-1	71972	11613.1
hsa-let-7a-1	82943	14199.1
hsa-let-7a-1	113395	12082.3
hsa-let-7a-1	36943	5524.86
hsa-let-7a-1	47137	6359.49
hsa-let-7a-2	59709	8788.56
hsa-let-7a-2	51132	9056.32
hsa-let-7a-2	49279	8600.62
hsa-let-7a-2	27463	4735.84
hsa-let-7a-2	32995	10169.7
hsa-let-7a-2	78702	9614.82
hsa-let-7a-2	46023	6997.78
hsa-let-7a-2	27609	5042.17
hsa-let-7a-2	26450	5477.5
hsa-let-7a-2	27605	6555.81
hsa-let-7a-2	27127	5071.34
hsa-let-7a-2	74921	11817.1
hsa-let-7a-2	23679	6183.9
hsa-let-7a-2	67294	9834.03
hsa-let-7a-2	56118	8172.21
hsa-let-7a-2	45778	12236
hsa-let-7a-2	31354	5833.67
hsa-let-7a-2	108953	15274.1
hsa-let-7a-2	71710	14979.4
hsa-let-7a-2	44265	9021.33
hsa-let-7a-2	49643	10915.7
hsa-let-7a-2	73483	10555.1
hsa-let-7a-2	54066	13450.1
hsa-let-7a-2	32631	6357.61
hsa-let-7a-2	41326	9075.32
hsa-let-7a-2	112694	14812.7
hsa-let-7a-2	64584	13105.4
hsa-let-7a-2	37176	7655.89
hsa-let-7a-2	28634	7346.5
hsa-let-7a-2	35244	5897.56
hsa-let-7a-2	51254	6755.47
hsa-let-7a-2	61054	9021.78
hsa-let-7a-2	22011	9019.37
hsa-let-7a-2	44348	7731.62
hsa-let-7a-2	69372	13322.1
hsa-let-7a-2	68778	8600.26
hsa-let-7a-2	101703	15909.9
hsa-let-7a-2	61147	7625.96
hsa-let-7a-2	34266	9463.1
hsa-let-7a-2	48063	9285.33
hsa-let-7a-2	72136	14781.8
hsa-let-7a-2	26652	5825.99
hsa-let-7a-2	80632	10363.5
hsa-let-7a-2	54027	10628.5
hsa-let-7a-2	94974	19150.5
hsa-let-7a-2	46436	16659.2
hsa-let-7a-2	63639	10476.7
hsa-let-7a-2	57132	9918.92
hsa-let-7a-2	42922	7059.49
hsa-let-7a-2	65867	12145.8
hsa-let-7a-2	60863	11848.4
hsa-let-7a-2	34741	8505.54
hsa-let-7a-2	59371	10592.3
hsa-let-7a-2	52489	14679.8
hsa-let-7a-2	31016	4066.7
hsa-let-7a-2	127167	12872.8
hsa-let-7a-2	81196	10332.3
hsa-let-7a-2	42179	8903.38
hsa-let-7a-2	78068	12004.9
hsa-let-7a-2	30394	7760.7
hsa-let-7a-2	87039	10485
hsa-let-7a-2	45868	6587.86
hsa-let-7a-2	65330	6862.1
hsa-let-7a-2	45633	10719.3
hsa-let-7a-2	169040	15126.4
hsa-let-7a-2	60682	12213.1
hsa-let-7a-2	97174	10936.7
hsa-let-7a-2	37645	6491.79
hsa-let-7a-2	61536	9174.51
hsa-let-7a-2	37723	9657.3
hsa-let-7a-2	67801	12157.1
hsa-let-7a-2	68403	12219.7
hsa-let-7a-2	33609	7890.26
hsa-let-7a-2	109785	13140.6
hsa-let-7a-2	53617	11841.3
hsa-let-7a-2	28347	6880.48
hsa-let-7a-2	63770	10489.7
hsa-let-7a-2	38119	9174.65
hsa-let-7a-2	38989	6030.67
hsa-let-7a-2	65395	9390.96
hsa-let-7a-2	33304	6059.7
hsa-let-7a-2	30836	6247.85
hsa-let-7a-2	47476	12228.7
hsa-let-7a-2	60861	4285.6
hsa-let-7a-2	47559	6613.05
hsa-let-7a-2	70593	10553.9
hsa-let-7a-2	60407	10195.9
hsa-let-7a-2	35832	4467.94
hsa-let-7a-2	40301	5780.64
hsa-let-7a-2	81177	12178.7
hsa-let-7a-2	52323	11223.9
hsa-let-7a-2	97109	12684.2
hsa-let-7a-2	40330	7156.66
hsa-let-7a-2	59934	8034.69
hsa-let-7a-2	77312	11656.8
hsa-let-7a-2	34831	6018.67
hsa-let-7a-2	50861	9389.43
hsa-let-7a-2	59253	13043.1
hsa-let-7a-2	55400	11448.2
hsa-let-7a-2	59618	9795.46
hsa-let-7a-2	39266	6123.76
hsa-let-7a-2	84346	13035.1
hsa-let-7a-2	36832	3873.47
hsa-let-7a-2	71889	13962.2
hsa-let-7a-2	32608	6070.02
hsa-let-7a-2	47864	9897.15
hsa-let-7a-2	34980	5820.04
hsa-let-7a-2	32414	8469.61
hsa-let-7a-2	46265	7941.13
hsa-let-7a-2	19527	4896.34
hsa-let-7a-2	52455	6745.71
hsa-let-7a-2	65547	8913.19
hsa-let-7a-2	74202	11659.8
hsa-let-7a-2	112314	10167.3
hsa-let-7a-2	97166	10479.3
hsa-let-7a-2	41301	7808.73
hsa-let-7a-2	79808	9823.56
hsa-let-7a-2	36411	9773.56
hsa-let-7a-2	34732	4463.33
hsa-let-7a-2	35864	7700.64
hsa-let-7a-2	28836	8968.22
hsa-let-7a-2	45381	8371.34
hsa-let-7a-2	53670	5836.9
hsa-let-7a-2	40552	10781.4
hsa-let-7a-2	80070	8637.94
hsa-let-7a-2	29364	5656.07
hsa-let-7a-2	53504	11712.8
hsa-let-7a-2	36366	5484.14
hsa-let-7a-2	48304	12789.3
hsa-let-7a-2	139370	15906.7
hsa-let-7a-2	50782	5325.01
hsa-let-7a-2	60030	9271.77
hsa-let-7a-2	48879	7186.06
hsa-let-7a-2	28037	5111.02
hsa-let-7a-2	38189	7081.59
hsa-let-7a-2	46525	7857.56
hsa-let-7a-2	20242	5039.86
hsa-let-7a-2	21359	4217.34
hsa-let-7a-2	48981	8784.35
hsa-let-7a-2	62339	11523.1
hsa-let-7a-2	88239	17265.5
hsa-let-7a-2	31638	5437
hsa-let-7a-2	59047	8542.97
hsa-let-7a-2	39402	9102.11
hsa-let-7a-2	118153	15315.3
hsa-let-7a-2	57275	13429
hsa-let-7a-2	79391	15404.8
hsa-let-7a-2	96639	15951.2
hsa-let-7a-2	52662	7006.36
hsa-let-7a-2	43647	6084.67
hsa-let-7a-2	61719	11954.8
hsa-let-7a-2	64039	7279.72
hsa-let-7a-2	54734	11444
hsa-let-7a-2	73269	11806.3
hsa-let-7a-2	71141	13235.3
hsa-let-7a-2	84098	16195
hsa-let-7a-2	87306	10114.6
hsa-let-7a-2	62232	11097.1
hsa-let-7a-2	50937	8551.3
hsa-let-7a-2	68570	10210
hsa-let-7a-2	36887	6142.53
hsa-let-7a-2	37855	8432.69
hsa-let-7a-2	72951	8849.66
hsa-let-7a-2	87937	12874.3
hsa-let-7a-2	144464	15202.1
hsa-let-7a-2	15872	3834.18
hsa-let-7a-2	59722	8162.49
hsa-let-7a-2	48679	9210.79
hsa-let-7a-2	94920	13872.8
hsa-let-7a-2	37157	7622.3
hsa-let-7a-2	18824	4398.98
hsa-let-7a-2	79977	16743.5
hsa-let-7a-2	53222	5883.3
hsa-let-7a-2	28804	5812.25
hsa-let-7a-2	59992	7664.6
hsa-let-7a-2	36735	6767.7
hsa-let-7a-2	36373	5654.45
hsa-let-7a-2	57896	9926.58
hsa-let-7a-2	71437	11526.8
hsa-let-7a-2	81892	14019.1
hsa-let-7a-2	113776	12122.9
hsa-let-7a-2	36980	5530.39
hsa-let-7a-2	47334	6386.06
hsa-let-7a-3	61173	9004.05
hsa-let-7a-3	51858	9184.9
hsa-let-7a-3	49144	8577.06
hsa-let-7a-3	27759	4786.88
hsa-let-7a-3	33504	10326.5
hsa-let-7a-3	78996	9650.74
hsa-let-7a-3	46937	7136.76
hsa-let-7a-3	27481	5018.8
hsa-let-7a-3	26123	5409.78
hsa-let-7a-3	27489	6528.26
hsa-let-7a-3	27860	5208.37
hsa-let-7a-3	75120	11848.5
hsa-let-7a-3	23801	6215.76
hsa-let-7a-3	67712	9895.11
hsa-let-7a-3	57315	8346.52
hsa-let-7a-3	45999	12295.1
hsa-let-7a-3	31582	5876.09
hsa-let-7a-3	110133	15439.5
hsa-let-7a-3	73283	15308
hsa-let-7a-3	44702	9110.39
hsa-let-7a-3	50321	11064.8
hsa-let-7a-3	73369	10538.7
hsa-let-7a-3	54362	13523.8
hsa-let-7a-3	32791	6388.78
hsa-let-7a-3	42112	9247.93
hsa-let-7a-3	113561	14926.6
hsa-let-7a-3	65657	13323.2
hsa-let-7a-3	37670	7757.63
hsa-let-7a-3	28468	7303.91
hsa-let-7a-3	35979	6020.55
hsa-let-7a-3	52316	6895.45
hsa-let-7a-3	62142	9182.55
hsa-let-7a-3	22050	9035.35
hsa-let-7a-3	45148	7871.09
hsa-let-7a-3	69835	13411.1
hsa-let-7a-3	68939	8620.39
hsa-let-7a-3	102463	16028.8
hsa-let-7a-3	61563	7677.84
hsa-let-7a-3	34564	9545.39
hsa-let-7a-3	48264	9324.17
hsa-let-7a-3	72306	14816.7
hsa-let-7a-3	26706	5837.79
hsa-let-7a-3	81831	10517.6
hsa-let-7a-3	55234	10865.9
hsa-let-7a-3	97721	19704.4
hsa-let-7a-3	47094	16895.2
hsa-let-7a-3	63997	10535.6
hsa-let-7a-3	57451	9974.3
hsa-let-7a-3	43257	7114.59
hsa-let-7a-3	66581	12277.5
hsa-let-7a-3	61858	12042.1
hsa-let-7a-3	35319	8647.05
hsa-let-7a-3	59626	10637.8
hsa-let-7a-3	52767	14757.5
hsa-let-7a-3	31437	4121.89
hsa-let-7a-3	128307	12988.2
hsa-let-7a-3	81490	10369.7
hsa-let-7a-3	42412	8952.56
hsa-let-7a-3	78728	12106.4
hsa-let-7a-3	30113	7688.95
hsa-let-7a-3	88043	10605.9
hsa-let-7a-3	46444	6670.58
hsa-let-7a-3	65877	6919.55
hsa-let-7a-3	46031	10812.7
hsa-let-7a-3	169676	15183.3
hsa-let-7a-3	61139	12305.1
hsa-let-7a-3	98926	11133.9
hsa-let-7a-3	37994	6551.97
hsa-let-7a-3	62597	9332.69
hsa-let-7a-3	38272	9797.85
hsa-let-7a-3	67784	12154.1
hsa-let-7a-3	68449	12227.9
hsa-let-7a-3	33622	7893.31
hsa-let-7a-3	110003	13166.7
hsa-let-7a-3	53863	11895.6
hsa-let-7a-3	28247	6856.21
hsa-let-7a-3	63833	10500.1
hsa-let-7a-3	38806	9340
hsa-let-7a-3	39192	6062.06
hsa-let-7a-3	65490	9404.6
hsa-let-7a-3	32870	5980.73
hsa-let-7a-3	30826	6245.82
hsa-let-7a-3	47977	12357.8
hsa-let-7a-3	62000	4365.8
hsa-let-7a-3	48115	6690.36
hsa-let-7a-3	71419	10677.3
hsa-let-7a-3	61264	10340.5
hsa-let-7a-3	35804	4464.45
hsa-let-7a-3	40147	5758.55
hsa-let-7a-3	81193	12181.1
hsa-let-7a-3	52954	11359.2
hsa-let-7a-3	97459	12729.9
hsa-let-7a-3	40850	7248.94
hsa-let-7a-3	60258	8078.12
hsa-let-7a-3	76811	11581.2
hsa-let-7a-3	35531	6139.62
hsa-let-7a-3	50923	9400.88
hsa-let-7a-3	59713	13144.3
hsa-let-7a-3	56140	11601.1
hsa-let-7a-3	60284	9904.88
hsa-let-7a-3	39648	6183.34
hsa-let-7a-3	85022	13139.5
hsa-let-7a-3	37080	3899.55
hsa-let-7a-3	71888	13962
hsa-let-7a-3	32637	6075.42
hsa-let-7a-3	47972	9919.48
hsa-let-7a-3	35438	5896.25
hsa-let-7a-3	32824	8576.74
hsa-let-7a-3	46926	8054.59
hsa-let-7a-3	19681	4934.95
hsa-let-7a-3	53497	6879.71
hsa-let-7a-3	66961	9105.47
hsa-let-7a-3	74740	11744.3
hsa-let-7a-3	113361	10262.1
hsa-let-7a-3	97777	10545.2
hsa-let-7a-3	41983	7937.67
hsa-let-7a-3	80215	9873.66
hsa-let-7a-3	36500	9797.45
hsa-let-7a-3	34694	4458.44
hsa-let-7a-3	36822	7906.34
hsa-let-7a-3	29109	9053.12
hsa-let-7a-3	46825	8637.71
hsa-let-7a-3	54486	5925.64
hsa-let-7a-3	40775	10840.7
hsa-let-7a-3	80547	8689.4
hsa-let-7a-3	29695	5719.83
hsa-let-7a-3	54065	11835.6
hsa-let-7a-3	36683	5531.94
hsa-let-7a-3	49046	12985.8
hsa-let-7a-3	140559	16042.4
hsa-let-7a-3	51640	5414.98
hsa-let-7a-3	60742	9381.74
hsa-let-7a-3	49046	7210.61
hsa-let-7a-3	28154	5132.35
hsa-let-7a-3	38348	7111.08
hsa-let-7a-3	46930	7925.96
hsa-let-7a-3	20532	5112.06
hsa-let-7a-3	21611	4267.1
hsa-let-7a-3	49140	8812.87
hsa-let-7a-3	62825	11612.9
hsa-let-7a-3	88255	17268.7
hsa-let-7a-3	32071	5511.41
hsa-let-7a-3	59193	8564.1
hsa-let-7a-3	40122	9268.44
hsa-let-7a-3	119463	15485.1
hsa-let-7a-3	57438	13467.2
hsa-let-7a-3	79799	15484
hsa-let-7a-3	96735	15967
hsa-let-7a-3	52939	7043.21
hsa-let-7a-3	44170	6157.58
hsa-let-7a-3	62170	12042.1
hsa-let-7a-3	65345	7428.18
hsa-let-7a-3	54798	11457.4
hsa-let-7a-3	73733	11881.1
hsa-let-7a-3	71531	13307.9
hsa-let-7a-3	84582	16288.2
hsa-let-7a-3	87559	10144
hsa-let-7a-3	62367	11121.2
hsa-let-7a-3	51223	8599.32
hsa-let-7a-3	68326	10173.6
hsa-let-7a-3	37348	6219.3
hsa-let-7a-3	37801	8420.66
hsa-let-7a-3	74015	8978.73
hsa-let-7a-3	88281	12924.6
hsa-let-7a-3	146119	15376.3
hsa-let-7a-3	16112	3892.16
hsa-let-7a-3	60428	8258.98
hsa-let-7a-3	48569	9189.98
hsa-let-7a-3	96314	14076.5
hsa-let-7a-3	37535	7699.84
hsa-let-7a-3	18780	4388.7
hsa-let-7a-3	79751	16696.2
hsa-let-7a-3	53360	5898.56
hsa-let-7a-3	28841	5819.72
hsa-let-7a-3	61066	7801.82
hsa-let-7a-3	37664	6938.85
hsa-let-7a-3	36887	5734.35
hsa-let-7a-3	58528	10034.9
hsa-let-7a-3	73008	11780.3
hsa-let-7a-3	82317	14091.9
hsa-let-7a-3	114009	12147.7
hsa-let-7a-3	37360	5587.22
hsa-let-7a-3	48378	6526.92
