# Supplementary material for: Post-transcriptional control drives Aurora kinase A expression in human cancers
Source: PLoS One. 2024 Nov 11;19(11):e0310625. doi: 10.1371/journal.pone.0310625 (PMC11554201; doi:10.1371/journal.pone.0310625)
Supplement: S1 Data — (ZIP) [file pone.0310625.s006.zip › S1_Data/processed datasets_hsa-let-7a/TCGA-THCA/Solid Tissue Normal.xls]

## Sheet: Solid Tissue Normal
miRNA_ID	read_count	reads_per_million_miRNA_mapped
hsa-let-7a-1	156139	19857.7
hsa-let-7a-1	98768	17043.4
hsa-let-7a-1	79868	9169.58
hsa-let-7a-1	19846	18879.7
hsa-let-7a-1	83871	18082.5
hsa-let-7a-1	158933	16078.5
hsa-let-7a-1	153763	22318.5
hsa-let-7a-1	168720	18836.7
hsa-let-7a-1	152989	23239.4
hsa-let-7a-1	243018	44255.1
hsa-let-7a-1	133820	26302.9
hsa-let-7a-1	99250	16828.2
hsa-let-7a-1	113241	17475.5
hsa-let-7a-1	141819	24964.2
hsa-let-7a-1	283079	40090.1
hsa-let-7a-1	225755	20524.5
hsa-let-7a-1	206980	18639.6
hsa-let-7a-1	127216	20316.2
hsa-let-7a-1	90198	17427.9
hsa-let-7a-1	74838	19029.3
hsa-let-7a-1	153781	22630.8
hsa-let-7a-1	161332	25911.4
hsa-let-7a-1	218652	34642.2
hsa-let-7a-1	76067	12019.6
hsa-let-7a-1	71398	13420.8
hsa-let-7a-1	102160	19609
hsa-let-7a-1	227481	17295.1
hsa-let-7a-1	206725	34936.5
hsa-let-7a-1	145872	20876.5
hsa-let-7a-1	58333	8918.12
hsa-let-7a-1	110744	20119.7
hsa-let-7a-1	119430	27271.8
hsa-let-7a-1	105408	26606
hsa-let-7a-1	158603	28917.7
hsa-let-7a-1	92253	28705
hsa-let-7a-1	143585	19270.5
hsa-let-7a-1	154942	37512.7
hsa-let-7a-1	216926	31923.9
hsa-let-7a-1	91709	15674.3
hsa-let-7a-1	46036	14165.4
hsa-let-7a-1	126556	16066.4
hsa-let-7a-1	117777	20234.6
hsa-let-7a-1	103555	16681.6
hsa-let-7a-1	182038	22246
hsa-let-7a-1	98181	10974
hsa-let-7a-1	107757	12481.9
hsa-let-7a-1	130563	16602.1
hsa-let-7a-1	133692	18493.8
hsa-let-7a-1	248908	37273.8
hsa-let-7a-1	107507	18169.9
hsa-let-7a-1	109603	17247.8
hsa-let-7a-1	92765	17841.7
hsa-let-7a-1	146019	36941.4
hsa-let-7a-1	134750	19192.7
hsa-let-7a-1	54867	9490.21
hsa-let-7a-1	240510	37294.7
hsa-let-7a-1	43617	9625.68
hsa-let-7a-2	156121	19855.4
hsa-let-7a-2	98190	16943.6
hsa-let-7a-2	80375	9227.79
hsa-let-7a-2	20383	19390.6
hsa-let-7a-2	84447	18206.7
hsa-let-7a-2	159245	16110
hsa-let-7a-2	152895	22192.5
hsa-let-7a-2	169273	18898.4
hsa-let-7a-2	153221	23274.6
hsa-let-7a-2	242388	44140.4
hsa-let-7a-2	134032	26344.6
hsa-let-7a-2	98754	16744.1
hsa-let-7a-2	113664	17540.7
hsa-let-7a-2	141604	24926.3
hsa-let-7a-2	282700	40036.4
hsa-let-7a-2	226429	20585.8
hsa-let-7a-2	206822	18625.4
hsa-let-7a-2	126771	20245.1
hsa-let-7a-2	90299	17447.4
hsa-let-7a-2	74604	18969.8
hsa-let-7a-2	153295	22559.3
hsa-let-7a-2	161324	25910.1
hsa-let-7a-2	218469	34613.2
hsa-let-7a-2	76079	12021.5
hsa-let-7a-2	71432	13427.2
hsa-let-7a-2	102314	19638.6
hsa-let-7a-2	225925	17176.8
hsa-let-7a-2	205826	34784.6
hsa-let-7a-2	145931	20885
hsa-let-7a-2	58569	8954.2
hsa-let-7a-2	110559	20086.1
hsa-let-7a-2	120017	27405.9
hsa-let-7a-2	105062	26518.7
hsa-let-7a-2	159086	29005.8
hsa-let-7a-2	92020	28632.5
hsa-let-7a-2	143677	19282.8
hsa-let-7a-2	155018	37531.1
hsa-let-7a-2	218033	32086.8
hsa-let-7a-2	91114	15572.6
hsa-let-7a-2	45895	14122
hsa-let-7a-2	127047	16128.7
hsa-let-7a-2	117172	20130.7
hsa-let-7a-2	103895	16736.4
hsa-let-7a-2	182704	22327.4
hsa-let-7a-2	98412	10999.8
hsa-let-7a-2	107983	12508.1
hsa-let-7a-2	129342	16446.9
hsa-let-7a-2	133275	18436.1
hsa-let-7a-2	248611	37229.4
hsa-let-7a-2	107630	18190.7
hsa-let-7a-2	109280	17196.9
hsa-let-7a-2	92514	17793.5
hsa-let-7a-2	145819	36890.8
hsa-let-7a-2	134078	19097
hsa-let-7a-2	55066	9524.63
hsa-let-7a-2	241451	37440.6
hsa-let-7a-2	43113	9514.45
hsa-let-7a-3	155997	19839.6
hsa-let-7a-3	98349	16971.1
hsa-let-7a-3	79830	9165.22
hsa-let-7a-3	19861	18894
hsa-let-7a-3	83877	18083.8
hsa-let-7a-3	159708	16156.9
hsa-let-7a-3	153160	22231
hsa-let-7a-3	169358	18907.9
hsa-let-7a-3	153910	23379.3
hsa-let-7a-3	242244	44114.2
hsa-let-7a-3	133986	26335.6
hsa-let-7a-3	99466	16864.8
hsa-let-7a-3	113238	17475
hsa-let-7a-3	142189	25029.3
hsa-let-7a-3	283286	40119.4
hsa-let-7a-3	227126	20649.2
hsa-let-7a-3	208098	18740.3
hsa-let-7a-3	127302	20329.9
hsa-let-7a-3	90438	17474.3
hsa-let-7a-3	75441	19182.7
hsa-let-7a-3	153942	22654.5
hsa-let-7a-3	161272	25901.8
hsa-let-7a-3	218110	34556.3
hsa-let-7a-3	75635	11951.4
hsa-let-7a-3	71431	13427
hsa-let-7a-3	102000	19578.3
hsa-let-7a-3	227395	17288.5
hsa-let-7a-3	206639	34922
hsa-let-7a-3	146198	20923.2
hsa-let-7a-3	58719	8977.13
hsa-let-7a-3	110233	20026.9
hsa-let-7a-3	120100	27424.8
hsa-let-7a-3	105541	26639.6
hsa-let-7a-3	158050	28816.9
hsa-let-7a-3	91892	28592.7
hsa-let-7a-3	143320	19234.9
hsa-let-7a-3	154957	37516.4
hsa-let-7a-3	217320	31981.9
hsa-let-7a-3	91062	15563.7
hsa-let-7a-3	46234	14226.3
hsa-let-7a-3	127233	16152.3
hsa-let-7a-3	117988	20270.9
hsa-let-7a-3	103575	16684.8
hsa-let-7a-3	182030	22245.1
hsa-let-7a-3	98339	10991.6
hsa-let-7a-3	108131	12525.2
hsa-let-7a-3	130091	16542.1
hsa-let-7a-3	133583	18478.7
hsa-let-7a-3	247776	37104.3
hsa-let-7a-3	108235	18292.9
hsa-let-7a-3	109954	17303
hsa-let-7a-3	92869	17861.7
hsa-let-7a-3	146528	37070.1
hsa-let-7a-3	133902	19071.9
hsa-let-7a-3	55203	9548.33
hsa-let-7a-3	241126	37390.2
hsa-let-7a-3	43659	9634.95
