# Supplementary material for: Post-transcriptional control drives Aurora kinase A expression in human cancers
Source: PLoS One. 2024 Nov 11;19(11):e0310625. doi: 10.1371/journal.pone.0310625 (PMC11554201; doi:10.1371/journal.pone.0310625)
Supplement: S1 Data — (ZIP) [file pone.0310625.s006.zip › S1_Data/processed datasets_hsa-let-7a/TCGA-THCA/Primary Tumors.xls]

## Sheet: Primary Tumors
miRNA_ID	read_count	reads_per_million_miRNA_mapped
hsa-let-7a-1	83394	13552.9
hsa-let-7a-1	36921	6953.81
hsa-let-7a-1	69733	12432
hsa-let-7a-1	113455	21259.7
hsa-let-7a-1	49795	9403.68
hsa-let-7a-1	50546	11634.8
hsa-let-7a-1	141493	24852.8
hsa-let-7a-1	63883	21605.7
hsa-let-7a-1	67642	12645.3
hsa-let-7a-1	44521	10982
hsa-let-7a-1	99659	16331.7
hsa-let-7a-1	61401	10579.3
hsa-let-7a-1	38973	13313.5
hsa-let-7a-1	102805	19845.5
hsa-let-7a-1	49843	9923.64
hsa-let-7a-1	62765	12542
hsa-let-7a-1	97278	22914.4
hsa-let-7a-1	170712	38696.5
hsa-let-7a-1	32507	6533.23
hsa-let-7a-1	23351	6383.21
hsa-let-7a-1	87516	19984.1
hsa-let-7a-1	58574	8620.28
hsa-let-7a-1	114549	17717.1
hsa-let-7a-1	81781	11920.5
hsa-let-7a-1	63379	13579.1
hsa-let-7a-1	45500	9992.71
hsa-let-7a-1	26105	8445.9
hsa-let-7a-1	42665	9474.78
hsa-let-7a-1	7027	3634.67
hsa-let-7a-1	134760	17947.6
hsa-let-7a-1	30143	9719.38
hsa-let-7a-1	74122	9073.87
hsa-let-7a-1	95576	19201.1
hsa-let-7a-1	113236	16852.3
hsa-let-7a-1	41503	10958.5
hsa-let-7a-1	139924	41283.6
hsa-let-7a-1	58033	13995.5
hsa-let-7a-1	162944	19260.1
hsa-let-7a-1	92485	23242.3
hsa-let-7a-1	42364	9044.17
hsa-let-7a-1	165716	36274.3
hsa-let-7a-1	72435	15484.8
hsa-let-7a-1	56736	16242.5
hsa-let-7a-1	78876	14142.7
hsa-let-7a-1	191893	33741.1
hsa-let-7a-1	105800	17281.9
hsa-let-7a-1	36957	8639.04
hsa-let-7a-1	119347	18678.9
hsa-let-7a-1	164879	39117.2
hsa-let-7a-1	39214	7580.29
hsa-let-7a-1	37761	8610.47
hsa-let-7a-1	39765	9782.37
hsa-let-7a-1	22988	18681.3
hsa-let-7a-1	68806	14886.8
hsa-let-7a-1	200970	37873.4
hsa-let-7a-1	26247	21051.3
hsa-let-7a-1	177437	22452.1
hsa-let-7a-1	39634	8569.12
hsa-let-7a-1	93672	13596.1
hsa-let-7a-1	171068	23261.8
hsa-let-7a-1	41206	9915.03
hsa-let-7a-1	69382	11165.2
hsa-let-7a-1	64432	11392.6
hsa-let-7a-1	33640	12402.8
hsa-let-7a-1	111851	10902.2
hsa-let-7a-1	206663	27726.1
hsa-let-7a-1	108035	21021
hsa-let-7a-1	22870	10628.1
hsa-let-7a-1	304089	33585.1
hsa-let-7a-1	121497	20521.6
hsa-let-7a-1	67510	20443.9
hsa-let-7a-1	80018	16185.3
hsa-let-7a-1	86507	17185.3
hsa-let-7a-1	45669	7452.69
hsa-let-7a-1	64846	9036.75
hsa-let-7a-1	81432	16341.4
hsa-let-7a-1	130609	21245.8
hsa-let-7a-1	52291	8902.11
hsa-let-7a-1	89963	11341
hsa-let-7a-1	39486	12206.2
hsa-let-7a-1	51090	12493.3
hsa-let-7a-1	74277	23543
hsa-let-7a-1	65803	12092.1
hsa-let-7a-1	148507	24281
hsa-let-7a-1	95803	16154.3
hsa-let-7a-1	59361	8702.68
hsa-let-7a-1	102067	9977.83
hsa-let-7a-1	63030	12385.5
hsa-let-7a-1	38591	11875.4
hsa-let-7a-1	69112	12240.4
hsa-let-7a-1	348853	34693
hsa-let-7a-1	45442	8232.48
hsa-let-7a-1	40331	10758.2
hsa-let-7a-1	160358	36824.6
hsa-let-7a-1	34294	12983.3
hsa-let-7a-1	43879	10665.7
hsa-let-7a-1	49579	13483.6
hsa-let-7a-1	55049	13176.8
hsa-let-7a-1	107960	16181.5
hsa-let-7a-1	24197	18042.9
hsa-let-7a-1	142088	21109.1
hsa-let-7a-1	47318	7163.87
hsa-let-7a-1	132594	23017.7
hsa-let-7a-1	183315	18213.3
hsa-let-7a-1	185466	42084.5
hsa-let-7a-1	70128	14977.9
hsa-let-7a-1	100991	16616.4
hsa-let-7a-1	85580	14154
hsa-let-7a-1	65253	10030.1
hsa-let-7a-1	28831	11269.3
hsa-let-7a-1	44591	6606.8
hsa-let-7a-1	44088	10235.9
hsa-let-7a-1	67790	15763.3
hsa-let-7a-1	59566	9946.32
hsa-let-7a-1	139508	16636.5
hsa-let-7a-1	74659	17214.9
hsa-let-7a-1	66737	9383.97
hsa-let-7a-1	36244	9688.87
hsa-let-7a-1	73018	14582.1
hsa-let-7a-1	82612	13455.1
hsa-let-7a-1	48362	12334.3
hsa-let-7a-1	96297	10609.3
hsa-let-7a-1	75350	11368.6
hsa-let-7a-1	83491	11382.1
hsa-let-7a-1	37081	12622.7
hsa-let-7a-1	20842	17411.1
hsa-let-7a-1	56062	9434.88
hsa-let-7a-1	59344	12954.2
hsa-let-7a-1	84705	11559.3
hsa-let-7a-1	24274	6332.37
hsa-let-7a-1	98122	13221.6
hsa-let-7a-1	33255	9446.64
hsa-let-7a-1	156443	25971.5
hsa-let-7a-1	49736	10235.3
hsa-let-7a-1	65604	15325.6
hsa-let-7a-1	51499	10986.5
hsa-let-7a-1	54940	15926.2
hsa-let-7a-1	41556	8687.18
hsa-let-7a-1	89835	10136.3
hsa-let-7a-1	149096	38641.6
hsa-let-7a-1	104411	15814.4
hsa-let-7a-1	118807	21991.3
hsa-let-7a-1	57281	13432.4
hsa-let-7a-1	72942	15700.9
hsa-let-7a-1	23116	7983.03
hsa-let-7a-1	23213	7881.99
hsa-let-7a-1	199273	32161
hsa-let-7a-1	27306	7948.01
hsa-let-7a-1	283127	43871.9
hsa-let-7a-1	89543	15986.8
hsa-let-7a-1	68449	25729.8
hsa-let-7a-1	117944	18251.3
hsa-let-7a-1	80830	15998.3
hsa-let-7a-1	3140	2960.1
hsa-let-7a-1	75851	14849.3
hsa-let-7a-1	167966	23675.8
hsa-let-7a-1	104234	13385.5
hsa-let-7a-1	162847	32284.7
hsa-let-7a-1	91547	14316.2
hsa-let-7a-1	94105	15699.1
hsa-let-7a-1	101817	8808.88
hsa-let-7a-1	71389	17379.6
hsa-let-7a-1	90945	14847
hsa-let-7a-1	48948	13290
hsa-let-7a-1	127556	22636.6
hsa-let-7a-1	80913	26812.5
hsa-let-7a-1	205901	23899.5
hsa-let-7a-1	68362	8526.59
hsa-let-7a-1	125064	15755.7
hsa-let-7a-1	48662	7287.18
hsa-let-7a-1	61018	10591.7
hsa-let-7a-1	27662	7478.7
hsa-let-7a-1	23466	6032.16
hsa-let-7a-1	56146	10725.6
hsa-let-7a-1	29799	9324.32
hsa-let-7a-1	25895	6443.9
hsa-let-7a-1	38499	8124.93
hsa-let-7a-1	70045	10632.8
hsa-let-7a-1	89650	16988.4
hsa-let-7a-1	32694	8082.24
hsa-let-7a-1	66150	9597.08
hsa-let-7a-1	230964	30304.5
hsa-let-7a-1	131613	19069.6
hsa-let-7a-1	57787	20002.5
hsa-let-7a-1	55435	11019.4
hsa-let-7a-1	166813	24929.7
hsa-let-7a-1	88056	9097.28
hsa-let-7a-1	144532	30457.7
hsa-let-7a-1	134411	21140.2
hsa-let-7a-1	93262	11156.2
hsa-let-7a-1	73732	25570.1
hsa-let-7a-1	113475	18424.5
hsa-let-7a-1	101264	19430.8
hsa-let-7a-1	50874	12619.3
hsa-let-7a-1	41323	8460.13
hsa-let-7a-1	143045	19413
hsa-let-7a-1	53026	15391.8
hsa-let-7a-1	30139	6022.14
hsa-let-7a-1	184889	22116.4
hsa-let-7a-1	188314	25893.4
hsa-let-7a-1	42662	8176.77
hsa-let-7a-1	98364	11878.4
hsa-let-7a-1	199050	15611.3
hsa-let-7a-1	149418	41111.6
hsa-let-7a-1	155874	19432.9
hsa-let-7a-1	134807	29927
hsa-let-7a-1	33797	13440.6
hsa-let-7a-1	44400	9553.98
hsa-let-7a-1	60770	17721.6
hsa-let-7a-1	119834	13259.3
hsa-let-7a-1	80284	11168.6
hsa-let-7a-1	170980	37571.7
hsa-let-7a-1	96018	16848.9
hsa-let-7a-1	38241	8988.79
hsa-let-7a-1	58013	11620.6
hsa-let-7a-1	92549	15934.5
hsa-let-7a-1	95380	17481.5
hsa-let-7a-1	232770	44661.6
hsa-let-7a-1	21836	5738.68
hsa-let-7a-1	48509	26314.5
hsa-let-7a-1	15917	16690.9
hsa-let-7a-1	37225	13041.1
hsa-let-7a-1	102229	16218
hsa-let-7a-1	34873	12028.6
hsa-let-7a-1	76701	36836.5
hsa-let-7a-1	208352	36829.1
hsa-let-7a-1	65735	11947.3
hsa-let-7a-1	228223	31169.3
hsa-let-7a-1	93657	19134.8
hsa-let-7a-1	35697	10419.4
hsa-let-7a-1	60598	14718.9
hsa-let-7a-1	101400	15293.8
hsa-let-7a-1	155024	33937.4
hsa-let-7a-1	62904	10382.2
hsa-let-7a-1	273296	49865.2
hsa-let-7a-1	218703	44503.5
hsa-let-7a-1	66535	18696.3
hsa-let-7a-1	18089	10786.3
hsa-let-7a-1	52293	7313.62
hsa-let-7a-1	42636	13960.1
hsa-let-7a-1	100001	18980.1
hsa-let-7a-1	79318	18145.9
hsa-let-7a-1	63780	13850.8
hsa-let-7a-1	84055	17688.2
hsa-let-7a-1	35522	10253.5
hsa-let-7a-1	93880	16737.9
hsa-let-7a-1	84746	14034.5
hsa-let-7a-1	87515	13624.7
hsa-let-7a-1	33600	7932.55
hsa-let-7a-1	138006	19138.7
hsa-let-7a-1	122656	32104.1
hsa-let-7a-1	122294	23627.4
hsa-let-7a-1	134773	30574.6
hsa-let-7a-1	71132	37095.8
hsa-let-7a-1	42131	10815.1
hsa-let-7a-1	32755	7745.46
hsa-let-7a-1	75090	15277.8
hsa-let-7a-1	150747	19816.8
hsa-let-7a-1	67102	12771.8
hsa-let-7a-1	86178	12060.1
hsa-let-7a-1	81169	15987.5
hsa-let-7a-1	237757	37105.8
hsa-let-7a-1	277419	51441.9
hsa-let-7a-1	70666	17793
hsa-let-7a-1	49768	10976.7
hsa-let-7a-1	22552	4870.08
hsa-let-7a-1	71706	14628
hsa-let-7a-1	267476	44192.1
hsa-let-7a-1	81175	16335.8
hsa-let-7a-1	6518	5165.28
hsa-let-7a-1	45133	9777.1
hsa-let-7a-1	30524	9033.96
hsa-let-7a-1	110969	17434.8
hsa-let-7a-1	282716	23980.1
hsa-let-7a-1	103765	13468.2
hsa-let-7a-1	136347	18366.3
hsa-let-7a-1	60735	12903.6
hsa-let-7a-1	124696	32914.6
hsa-let-7a-1	51518	15008.5
hsa-let-7a-1	26382	16459.3
hsa-let-7a-1	127171	19348.1
hsa-let-7a-1	112834	11989.5
hsa-let-7a-1	96571	22441.3
hsa-let-7a-1	56647	9971.68
hsa-let-7a-1	85144	15059
hsa-let-7a-1	30229	12012.1
hsa-let-7a-1	145828	23075.5
hsa-let-7a-1	220181	33410.6
hsa-let-7a-1	108056	13206.5
hsa-let-7a-1	119506	13599.7
hsa-let-7a-1	45219	9125.02
hsa-let-7a-1	70682	11534.2
hsa-let-7a-1	46597	17302.6
hsa-let-7a-1	66982	15010.3
hsa-let-7a-1	48486	10531.1
hsa-let-7a-1	76634	23717.6
hsa-let-7a-1	137316	19640
hsa-let-7a-1	79465	13453.3
hsa-let-7a-1	45261	10566.1
hsa-let-7a-1	196229	26232
hsa-let-7a-1	41990	15493.8
hsa-let-7a-1	18037	17278
hsa-let-7a-1	75308	7718.73
hsa-let-7a-1	96800	13573.4
hsa-let-7a-1	72997	17895.3
hsa-let-7a-1	80050	14586.4
hsa-let-7a-1	77576	14154.3
hsa-let-7a-1	43090	12491.5
hsa-let-7a-1	199928	32273.3
hsa-let-7a-1	53856	13126.2
hsa-let-7a-1	95578	14826.4
hsa-let-7a-1	303444	31996.5
hsa-let-7a-1	43788	13128.7
hsa-let-7a-1	157123	24177.2
hsa-let-7a-1	89666	10362
hsa-let-7a-1	96146	13938.5
hsa-let-7a-1	134871	16381.2
hsa-let-7a-1	115240	13566.9
hsa-let-7a-1	167369	22602
hsa-let-7a-1	39097	8212.52
hsa-let-7a-1	56910	11212.7
hsa-let-7a-1	58300	11335.1
hsa-let-7a-1	37673	8421.56
hsa-let-7a-1	104469	16361.3
hsa-let-7a-1	37047	11415.8
hsa-let-7a-1	106141	14371.2
hsa-let-7a-1	116537	27338
hsa-let-7a-1	96155	16264.4
hsa-let-7a-1	27886	6083.22
hsa-let-7a-1	32862	7717.44
hsa-let-7a-1	125762	27531.5
hsa-let-7a-1	124717	19002.1
hsa-let-7a-1	131115	18460.5
hsa-let-7a-1	91495	15325.8
hsa-let-7a-1	22792	7590.79
hsa-let-7a-1	79973	13728
hsa-let-7a-1	121092	24117.7
hsa-let-7a-1	87426	16517.6
hsa-let-7a-1	61869	9293.48
hsa-let-7a-1	85952	17620.5
hsa-let-7a-1	88408	13225.3
hsa-let-7a-1	100160	25498.1
hsa-let-7a-1	57096	11855.2
hsa-let-7a-1	20320	5824.97
hsa-let-7a-1	237704	46647.4
hsa-let-7a-1	54714	9750
hsa-let-7a-1	91574	14378.3
hsa-let-7a-1	59483	12639.5
hsa-let-7a-1	39187	6826.79
hsa-let-7a-1	97534	36785.3
hsa-let-7a-1	59135	12976.7
hsa-let-7a-1	164506	23376.2
hsa-let-7a-1	14797	8834.34
hsa-let-7a-1	52509	5817.92
hsa-let-7a-1	235685	39959.2
hsa-let-7a-1	149194	38817.9
hsa-let-7a-1	192835	42178.7
hsa-let-7a-1	122311	22080.3
hsa-let-7a-1	69395	14483.3
hsa-let-7a-1	84240	17469.7
hsa-let-7a-1	74506	13979.6
hsa-let-7a-1	29898	9280.39
hsa-let-7a-1	126595	22370.9
hsa-let-7a-1	60021	10410.9
hsa-let-7a-1	80203	11519.1
hsa-let-7a-1	102461	14886.4
hsa-let-7a-1	69817	12770.8
hsa-let-7a-1	108875	14774.6
hsa-let-7a-1	50045	8929.41
hsa-let-7a-1	82354	24592.9
hsa-let-7a-1	19270	6892.78
hsa-let-7a-1	197953	19838.9
hsa-let-7a-1	17983	7417.52
hsa-let-7a-1	117514	13735.5
hsa-let-7a-1	126165	18317.3
hsa-let-7a-1	118346	12876.9
hsa-let-7a-1	112603	19005.6
hsa-let-7a-1	41267	11286.1
hsa-let-7a-1	56739	10040.4
hsa-let-7a-1	83370	15118.9
hsa-let-7a-1	61043	11548.7
hsa-let-7a-1	33790	11079.7
hsa-let-7a-1	82602	12727.2
hsa-let-7a-1	63443	11086.9
hsa-let-7a-1	48464	8320.33
hsa-let-7a-1	65558	13153.9
hsa-let-7a-1	57805	23811.2
hsa-let-7a-1	105452	11252.8
hsa-let-7a-1	120459	23496.7
hsa-let-7a-1	78505	14223.1
hsa-let-7a-1	269826	42400.7
hsa-let-7a-1	70079	14260.1
hsa-let-7a-1	200749	28892.5
hsa-let-7a-1	43414	9979.12
hsa-let-7a-1	36189	8631.02
hsa-let-7a-1	52196	10228.8
hsa-let-7a-1	83501	13790.4
hsa-let-7a-1	134427	15600.5
hsa-let-7a-1	119911	22500.3
hsa-let-7a-1	171210	30934.6
hsa-let-7a-1	51546	8535.92
hsa-let-7a-1	163864	36803.3
hsa-let-7a-1	133041	35991.4
hsa-let-7a-1	33639	7418.2
hsa-let-7a-1	55924	8017.34
hsa-let-7a-1	172471	23158.3
hsa-let-7a-1	118482	26828.4
hsa-let-7a-1	46677	14006.9
hsa-let-7a-1	80728	12186.6
hsa-let-7a-1	63594	14865.8
hsa-let-7a-1	40038	11370.9
hsa-let-7a-1	141335	35929.7
hsa-let-7a-1	143946	34631.3
hsa-let-7a-1	113920	16046.1
hsa-let-7a-1	39792	10567.6
hsa-let-7a-1	44592	28788.6
hsa-let-7a-1	263566	39668.7
hsa-let-7a-1	81254	15087.7
hsa-let-7a-1	150097	20211.1
hsa-let-7a-1	113032	15804
hsa-let-7a-1	51826	11438.3
hsa-let-7a-1	38130	4850.97
hsa-let-7a-1	42919	8019.64
hsa-let-7a-1	106760	19399.1
hsa-let-7a-1	67696	15027.8
hsa-let-7a-1	88778	16673.9
hsa-let-7a-1	67251	16186.3
hsa-let-7a-1	50773	9238.51
hsa-let-7a-1	9686	10599.8
hsa-let-7a-1	71837	16375.9
hsa-let-7a-1	146403	18928.9
hsa-let-7a-1	61020	11586
hsa-let-7a-1	115067	18780.7
hsa-let-7a-1	75456	13486.4
hsa-let-7a-1	182043	22923.1
hsa-let-7a-1	124931	21748.8
hsa-let-7a-1	37741	22097.7
hsa-let-7a-1	99604	15384.6
hsa-let-7a-1	119068	13357.1
hsa-let-7a-1	38025	12787.7
hsa-let-7a-1	118628	15718.8
hsa-let-7a-1	112891	19867
hsa-let-7a-1	168115	29695.9
hsa-let-7a-1	54863	12735.7
hsa-let-7a-1	24075	8668.53
hsa-let-7a-1	69015	16748.7
hsa-let-7a-1	57806	14339.4
hsa-let-7a-1	242714	49436
hsa-let-7a-1	65222	10729.2
hsa-let-7a-1	172529	26530.2
hsa-let-7a-1	50556	12528.7
hsa-let-7a-1	57624	14717.7
hsa-let-7a-1	86792	14885
hsa-let-7a-1	60424	12356.2
hsa-let-7a-1	27434	5763.35
hsa-let-7a-1	61291	15088.4
hsa-let-7a-1	184250	20606.3
hsa-let-7a-1	80696	15890.7
hsa-let-7a-1	44087	15512.2
hsa-let-7a-1	108705	12100.8
hsa-let-7a-1	90736	30647.4
hsa-let-7a-1	223329	35319.5
hsa-let-7a-1	64623	8091.02
hsa-let-7a-1	56072	10941.6
hsa-let-7a-1	149898	20014.9
hsa-let-7a-1	80830	11008.7
hsa-let-7a-1	27039	14015.8
hsa-let-7a-1	87225	11574.6
hsa-let-7a-1	52722	8068.15
hsa-let-7a-1	68076	15185.9
hsa-let-7a-1	77606	19718.9
hsa-let-7a-1	50795	15710.7
hsa-let-7a-1	43545	11751.2
hsa-let-7a-1	136954	16851.3
hsa-let-7a-1	136391	18198.9
hsa-let-7a-1	37535	9217.62
hsa-let-7a-1	84390	36995.7
hsa-let-7a-1	92220	11766
hsa-let-7a-1	64728	12990
hsa-let-7a-1	167102	33450.2
hsa-let-7a-1	199869	35275.6
hsa-let-7a-1	271044	13353.8
hsa-let-7a-1	129200	27807.3
hsa-let-7a-2	83184	13518.8
hsa-let-7a-2	37069	6981.68
hsa-let-7a-2	69110	12320.9
hsa-let-7a-2	113348	21239.7
hsa-let-7a-2	49992	9440.88
hsa-let-7a-2	50772	11686.8
hsa-let-7a-2	141550	24862.8
hsa-let-7a-2	63311	21412.3
hsa-let-7a-2	67257	12573.3
hsa-let-7a-2	44304	10928.5
hsa-let-7a-2	98515	16144.2
hsa-let-7a-2	60651	10450.1
hsa-let-7a-2	39101	13357.2
hsa-let-7a-2	102710	19827.1
hsa-let-7a-2	49733	9901.74
hsa-let-7a-2	62972	12583.3
hsa-let-7a-2	96446	22718.4
hsa-let-7a-2	170456	38638.5
hsa-let-7a-2	32700	6572.02
hsa-let-7a-2	22967	6278.24
hsa-let-7a-2	87196	19911.1
hsa-let-7a-2	58263	8574.51
hsa-let-7a-2	114029	17636.7
hsa-let-7a-2	82314	11998.2
hsa-let-7a-2	63290	13560
hsa-let-7a-2	45666	10029.2
hsa-let-7a-2	26269	8498.96
hsa-let-7a-2	42803	9505.43
hsa-let-7a-2	7261	3755.71
hsa-let-7a-2	134900	17966.2
hsa-let-7a-2	30006	9675.2
hsa-let-7a-2	73686	9020.49
hsa-let-7a-2	95711	19228.2
hsa-let-7a-2	113231	16851.5
hsa-let-7a-2	41002	10826.2
hsa-let-7a-2	139485	41154
hsa-let-7a-2	58040	13997.2
hsa-let-7a-2	162459	19202.8
hsa-let-7a-2	92481	23241.3
hsa-let-7a-2	42302	9030.93
hsa-let-7a-2	165941	36323.6
hsa-let-7a-2	72168	15427.7
hsa-let-7a-2	56805	16262.2
hsa-let-7a-2	78862	14140.2
hsa-let-7a-2	192319	33816
hsa-let-7a-2	105851	17290.3
hsa-let-7a-2	37390	8740.25
hsa-let-7a-2	119111	18642
hsa-let-7a-2	165870	39352.3
hsa-let-7a-2	39381	7612.57
hsa-let-7a-2	37686	8593.37
hsa-let-7a-2	39862	9806.24
hsa-let-7a-2	22681	18431.8
hsa-let-7a-2	68898	14906.7
hsa-let-7a-2	200075	37704.7
hsa-let-7a-2	26569	21309.5
hsa-let-7a-2	177318	22437.1
hsa-let-7a-2	39807	8606.52
hsa-let-7a-2	93196	13527
hsa-let-7a-2	170961	23247.3
hsa-let-7a-2	41773	10051.5
hsa-let-7a-2	68677	11051.8
hsa-let-7a-2	64021	11320
hsa-let-7a-2	33869	12487.2
hsa-let-7a-2	112232	10939.3
hsa-let-7a-2	206127	27654.2
hsa-let-7a-2	108319	21076.2
hsa-let-7a-2	22564	10485.9
hsa-let-7a-2	303923	33566.8
hsa-let-7a-2	121955	20598.9
hsa-let-7a-2	67617	20476.3
hsa-let-7a-2	79590	16098.7
hsa-let-7a-2	86297	17143.5
hsa-let-7a-2	45866	7484.84
hsa-let-7a-2	64953	9051.66
hsa-let-7a-2	81094	16273.6
hsa-let-7a-2	130273	21191.1
hsa-let-7a-2	52624	8958.8
hsa-let-7a-2	89575	11292.1
hsa-let-7a-2	39253	12134.1
hsa-let-7a-2	50918	12451.3
hsa-let-7a-2	73838	23403.9
hsa-let-7a-2	65842	12099.3
hsa-let-7a-2	147520	24119.7
hsa-let-7a-2	95679	16133.4
hsa-let-7a-2	59378	8705.17
hsa-let-7a-2	102071	9978.22
hsa-let-7a-2	63166	12412.2
hsa-let-7a-2	38552	11863.4
hsa-let-7a-2	69382	12288.2
hsa-let-7a-2	349489	34756.2
hsa-let-7a-2	45217	8191.72
hsa-let-7a-2	40117	10701.1
hsa-let-7a-2	160160	36779.2
hsa-let-7a-2	34072	12899.3
hsa-let-7a-2	43660	10612.4
hsa-let-7a-2	49801	13544
hsa-let-7a-2	54730	13100.4
hsa-let-7a-2	106859	16016.4
hsa-let-7a-2	23901	17822.2
hsa-let-7a-2	141500	21021.8
hsa-let-7a-2	47092	7129.66
hsa-let-7a-2	133133	23111.3
hsa-let-7a-2	183416	18223.4
hsa-let-7a-2	184620	41892.5
hsa-let-7a-2	70538	15065.5
hsa-let-7a-2	100626	16556.4
hsa-let-7a-2	85102	14075
hsa-let-7a-2	65023	9994.77
hsa-let-7a-2	28745	11235.7
hsa-let-7a-2	44617	6610.65
hsa-let-7a-2	44596	10353.8
hsa-let-7a-2	68119	15839.8
hsa-let-7a-2	59870	9997.09
hsa-let-7a-2	139192	16598.8
hsa-let-7a-2	74611	17203.9
hsa-let-7a-2	66148	9301.15
hsa-let-7a-2	35384	9458.97
hsa-let-7a-2	73101	14598.7
hsa-let-7a-2	82740	13475.9
hsa-let-7a-2	48613	12398.3
hsa-let-7a-2	96801	10664.8
hsa-let-7a-2	74772	11281.4
hsa-let-7a-2	83400	11369.7
hsa-let-7a-2	36650	12475.9
hsa-let-7a-2	20807	17381.9
hsa-let-7a-2	56494	9507.58
hsa-let-7a-2	58857	12847.8
hsa-let-7a-2	84525	11534.7
hsa-let-7a-2	24448	6377.76
hsa-let-7a-2	97580	13148.6
hsa-let-7a-2	32769	9308.58
hsa-let-7a-2	155438	25804.7
hsa-let-7a-2	49224	10129.9
hsa-let-7a-2	65433	15285.7
hsa-let-7a-2	51673	11023.6
hsa-let-7a-2	54417	15774.5
hsa-let-7a-2	41297	8633.03
hsa-let-7a-2	89549	10104
hsa-let-7a-2	147763	38296.1
hsa-let-7a-2	103899	15736.8
hsa-let-7a-2	118277	21893.2
hsa-let-7a-2	56834	13327.5
hsa-let-7a-2	72951	15702.8
hsa-let-7a-2	23169	8001.33
hsa-let-7a-2	23073	7834.45
hsa-let-7a-2	200150	32302.5
hsa-let-7a-2	27443	7987.88
hsa-let-7a-2	284772	44126.8
hsa-let-7a-2	89550	15988.1
hsa-let-7a-2	68152	25618.2
hsa-let-7a-2	118166	18285.7
hsa-let-7a-2	80602	15953.2
hsa-let-7a-2	3125	2945.96
hsa-let-7a-2	74873	14657.8
hsa-let-7a-2	168611	23766.7
hsa-let-7a-2	104316	13396
hsa-let-7a-2	162939	32302.9
hsa-let-7a-2	91776	14352
hsa-let-7a-2	93723	15635.3
hsa-let-7a-2	102340	8854.12
hsa-let-7a-2	71487	17403.4
hsa-let-7a-2	91236	14894.5
hsa-let-7a-2	48742	13234
hsa-let-7a-2	126889	22518.2
hsa-let-7a-2	80244	26590.8
hsa-let-7a-2	206591	23979.6
hsa-let-7a-2	68350	8525.1
hsa-let-7a-2	125681	15833.4
hsa-let-7a-2	48450	7255.43
hsa-let-7a-2	60722	10540.3
hsa-let-7a-2	28031	7578.46
hsa-let-7a-2	23827	6124.96
hsa-let-7a-2	56103	10717.4
hsa-let-7a-2	29659	9280.51
hsa-let-7a-2	25763	6411.05
hsa-let-7a-2	37776	7972.35
hsa-let-7a-2	69781	10592.7
hsa-let-7a-2	89713	17000.4
hsa-let-7a-2	32698	8083.23
hsa-let-7a-2	66141	9595.77
hsa-let-7a-2	230675	30266.6
hsa-let-7a-2	131635	19072.8
hsa-let-7a-2	57508	19905.9
hsa-let-7a-2	55726	11077.3
hsa-let-7a-2	166434	24873.1
hsa-let-7a-2	87978	9089.22
hsa-let-7a-2	143211	30179.4
hsa-let-7a-2	134993	21231.7
hsa-let-7a-2	93322	11163.3
hsa-let-7a-2	73834	25605.5
hsa-let-7a-2	113655	18453.7
hsa-let-7a-2	101071	19393.8
hsa-let-7a-2	50361	12492.1
hsa-let-7a-2	41098	8414.07
hsa-let-7a-2	142642	19358.3
hsa-let-7a-2	52750	15311.7
hsa-let-7a-2	30157	6025.73
hsa-let-7a-2	184809	22106.8
hsa-let-7a-2	188103	25864.4
hsa-let-7a-2	42054	8060.24
hsa-let-7a-2	97728	11801.6
hsa-let-7a-2	198192	15544
hsa-let-7a-2	148578	40880.5
hsa-let-7a-2	156465	19506.6
hsa-let-7a-2	134617	29884.8
hsa-let-7a-2	33569	13349.9
hsa-let-7a-2	43840	9433.48
hsa-let-7a-2	60474	17635.3
hsa-let-7a-2	119769	13252.1
hsa-let-7a-2	80181	11154.3
hsa-let-7a-2	170537	37474.4
hsa-let-7a-2	95449	16749.1
hsa-let-7a-2	38395	9024.99
hsa-let-7a-2	57866	11591.1
hsa-let-7a-2	92617	15946.2
hsa-let-7a-2	95434	17491.4
hsa-let-7a-2	232605	44630
hsa-let-7a-2	21283	5593.35
hsa-let-7a-2	49048	26606.9
hsa-let-7a-2	16016	16794.7
hsa-let-7a-2	37488	13133.2
hsa-let-7a-2	101653	16126.6
hsa-let-7a-2	34753	11987.3
hsa-let-7a-2	76424	36703.5
hsa-let-7a-2	209082	36958.2
hsa-let-7a-2	64982	11810.4
hsa-let-7a-2	227950	31132
hsa-let-7a-2	93261	19053.9
hsa-let-7a-2	35450	10347.3
hsa-let-7a-2	60515	14698.7
hsa-let-7a-2	101642	15330.3
hsa-let-7a-2	155141	33963
hsa-let-7a-2	62495	10314.7
hsa-let-7a-2	272173	49660.3
hsa-let-7a-2	219645	44695.2
hsa-let-7a-2	65770	18481.4
hsa-let-7a-2	17952	10704.6
hsa-let-7a-2	51851	7251.8
hsa-let-7a-2	42953	14063.9
hsa-let-7a-2	99495	18884.1
hsa-let-7a-2	78978	18068.1
hsa-let-7a-2	64019	13902.7
hsa-let-7a-2	83780	17630.3
hsa-let-7a-2	35719	10310.4
hsa-let-7a-2	93808	16725.1
hsa-let-7a-2	84160	13937.4
hsa-let-7a-2	87564	13632.4
hsa-let-7a-2	33737	7964.89
hsa-let-7a-2	137556	19076.3
hsa-let-7a-2	122389	32034.2
hsa-let-7a-2	122106	23591.1
hsa-let-7a-2	134008	30401.1
hsa-let-7a-2	70871	36959.7
hsa-let-7a-2	41790	10727.6
hsa-let-7a-2	32807	7757.76
hsa-let-7a-2	75455	15352
hsa-let-7a-2	150483	19782.1
hsa-let-7a-2	66891	12731.6
hsa-let-7a-2	86566	12114.4
hsa-let-7a-2	80807	15916.2
hsa-let-7a-2	236719	36943.8
hsa-let-7a-2	277205	51402.2
hsa-let-7a-2	70999	17876.8
hsa-let-7a-2	49018	10811.3
hsa-let-7a-2	22438	4845.46
hsa-let-7a-2	71629	14612.3
hsa-let-7a-2	267441	44186.3
hsa-let-7a-2	81529	16407
hsa-let-7a-2	6274	4971.92
hsa-let-7a-2	44552	9651.23
hsa-let-7a-2	30045	8892.19
hsa-let-7a-2	111236	17476.8
hsa-let-7a-2	281693	23893.3
hsa-let-7a-2	103685	13457.8
hsa-let-7a-2	136348	18366.4
hsa-let-7a-2	60493	12852.2
hsa-let-7a-2	125097	33020.4
hsa-let-7a-2	51967	15139.3
hsa-let-7a-2	26413	16478.6
hsa-let-7a-2	127739	19434.5
hsa-let-7a-2	112481	11951.9
hsa-let-7a-2	96384	22397.8
hsa-let-7a-2	56435	9934.36
hsa-let-7a-2	85002	15033.9
hsa-let-7a-2	30303	12041.5
hsa-let-7a-2	145525	23027.5
hsa-let-7a-2	219392	33290.8
hsa-let-7a-2	107800	13175.2
hsa-let-7a-2	118880	13528.5
hsa-let-7a-2	44593	8998.7
hsa-let-7a-2	70764	11547.6
hsa-let-7a-2	46595	17301.8
hsa-let-7a-2	66787	14966.6
hsa-let-7a-2	48723	10582.6
hsa-let-7a-2	77032	23840.8
hsa-let-7a-2	137044	19601.1
hsa-let-7a-2	78942	13364.7
hsa-let-7a-2	45501	10622.1
hsa-let-7a-2	196253	26235.2
hsa-let-7a-2	41919	15467.6
hsa-let-7a-2	17875	17122.8
hsa-let-7a-2	74921	7679.07
hsa-let-7a-2	97036	13606.5
hsa-let-7a-2	72849	17859
hsa-let-7a-2	79441	14475.5
hsa-let-7a-2	77472	14135.3
hsa-let-7a-2	43349	12566.6
hsa-let-7a-2	200686	32395.6
hsa-let-7a-2	54117	13189.8
hsa-let-7a-2	95287	14781.2
hsa-let-7a-2	302988	31948.4
hsa-let-7a-2	43615	13076.8
hsa-let-7a-2	157308	24205.7
hsa-let-7a-2	89543	10347.8
hsa-let-7a-2	96039	13923
hsa-let-7a-2	134944	16390.1
hsa-let-7a-2	115383	13583.7
hsa-let-7a-2	167323	22595.8
hsa-let-7a-2	38766	8142.99
hsa-let-7a-2	57097	11249.6
hsa-let-7a-2	57558	11190.8
hsa-let-7a-2	37512	8385.57
hsa-let-7a-2	104660	16391.2
hsa-let-7a-2	36853	11356
hsa-let-7a-2	105609	14299.2
hsa-let-7a-2	116009	27214.1
hsa-let-7a-2	96166	16266.2
hsa-let-7a-2	28320	6177.89
hsa-let-7a-2	32913	7729.42
hsa-let-7a-2	125388	27449.6
hsa-let-7a-2	124067	18903
hsa-let-7a-2	131107	18459.3
hsa-let-7a-2	92376	15473.3
hsa-let-7a-2	22202	7394.29
hsa-let-7a-2	79131	13583.5
hsa-let-7a-2	121098	24118.9
hsa-let-7a-2	86879	16414.3
hsa-let-7a-2	61638	9258.78
hsa-let-7a-2	85657	17560
hsa-let-7a-2	88872	13294.7
hsa-let-7a-2	99844	25417.7
hsa-let-7a-2	56865	11807.2
hsa-let-7a-2	20449	5861.95
hsa-let-7a-2	236782	46466.5
hsa-let-7a-2	54173	9653.59
hsa-let-7a-2	91570	14377.6
hsa-let-7a-2	59746	12695.4
hsa-let-7a-2	39382	6860.76
hsa-let-7a-2	97773	36875.5
hsa-let-7a-2	59135	12976.7
hsa-let-7a-2	164223	23336
hsa-let-7a-2	14433	8617.02
hsa-let-7a-2	52422	5808.28
hsa-let-7a-2	234728	39796.9
hsa-let-7a-2	148627	38670.4
hsa-let-7a-2	192447	42093.8
hsa-let-7a-2	122039	22031.2
hsa-let-7a-2	70090	14628.3
hsa-let-7a-2	84436	17510.4
hsa-let-7a-2	73900	13865.9
hsa-let-7a-2	29626	9195.96
hsa-let-7a-2	126830	22412.4
hsa-let-7a-2	60258	10452.1
hsa-let-7a-2	79654	11440.3
hsa-let-7a-2	102201	14848.6
hsa-let-7a-2	69961	12797.1
hsa-let-7a-2	109091	14803.9
hsa-let-7a-2	49308	8797.91
hsa-let-7a-2	81927	24465.4
hsa-let-7a-2	19054	6815.52
hsa-let-7a-2	197444	19787.9
hsa-let-7a-2	17854	7364.31
hsa-let-7a-2	117928	13783.9
hsa-let-7a-2	125782	18261.7
hsa-let-7a-2	117740	12810.9
hsa-let-7a-2	111434	18808.3
hsa-let-7a-2	41105	11241.7
hsa-let-7a-2	56645	10023.7
hsa-let-7a-2	82423	14947.2
hsa-let-7a-2	61050	11550
hsa-let-7a-2	33983	11143
hsa-let-7a-2	82553	12719.6
hsa-let-7a-2	63204	11045.1
hsa-let-7a-2	48218	8278.1
hsa-let-7a-2	65769	13196.2
hsa-let-7a-2	57527	23696.7
hsa-let-7a-2	105200	11225.9
hsa-let-7a-2	119325	23275.5
hsa-let-7a-2	78248	14176.5
hsa-let-7a-2	269471	42344.9
hsa-let-7a-2	70753	14397.2
hsa-let-7a-2	199714	28743.5
hsa-let-7a-2	43241	9939.35
hsa-let-7a-2	36184	8629.83
hsa-let-7a-2	52324	10253.9
hsa-let-7a-2	83612	13808.8
hsa-let-7a-2	134300	15585.8
hsa-let-7a-2	118560	22246.8
hsa-let-7a-2	170871	30873.4
hsa-let-7a-2	51601	8545.03
hsa-let-7a-2	163755	36778.8
hsa-let-7a-2	133056	35995.5
hsa-let-7a-2	34216	7545.45
hsa-let-7a-2	55859	8008.02
hsa-let-7a-2	172221	23124.8
hsa-let-7a-2	118292	26785.4
hsa-let-7a-2	46767	14033.9
hsa-let-7a-2	80068	12086.9
hsa-let-7a-2	63120	14755
hsa-let-7a-2	39835	11313.3
hsa-let-7a-2	140697	35767.5
hsa-let-7a-2	144016	34648.1
hsa-let-7a-2	113499	15986.8
hsa-let-7a-2	39702	10543.7
hsa-let-7a-2	44349	28631.8
hsa-let-7a-2	262914	39570.6
hsa-let-7a-2	81233	15083.8
hsa-let-7a-2	149502	20130.9
hsa-let-7a-2	111673	15614
hsa-let-7a-2	51511	11368.7
hsa-let-7a-2	38295	4871.96
hsa-let-7a-2	42803	7997.97
hsa-let-7a-2	106816	19409.3
hsa-let-7a-2	67328	14946.1
hsa-let-7a-2	89249	16762.3
hsa-let-7a-2	66935	16110.2
hsa-let-7a-2	50767	9237.42
hsa-let-7a-2	9743	10662.2
hsa-let-7a-2	71836	16375.6
hsa-let-7a-2	146441	18933.8
hsa-let-7a-2	60923	11567.5
hsa-let-7a-2	115001	18769.9
hsa-let-7a-2	75920	13569.3
hsa-let-7a-2	182034	22922
hsa-let-7a-2	124904	21744.1
hsa-let-7a-2	37722	22086.5
hsa-let-7a-2	100135	15466.7
hsa-let-7a-2	119309	13384.2
hsa-let-7a-2	38223	12854.3
hsa-let-7a-2	118647	15721.3
hsa-let-7a-2	112347	19771.2
hsa-let-7a-2	168352	29737.8
hsa-let-7a-2	54476	12645.9
hsa-let-7a-2	23882	8599.03
hsa-let-7a-2	68534	16632
hsa-let-7a-2	57054	14152.8
hsa-let-7a-2	242305	49352.7
hsa-let-7a-2	64551	10618.8
hsa-let-7a-2	171382	26353.8
hsa-let-7a-2	50140	12425.6
hsa-let-7a-2	58141	14849.8
hsa-let-7a-2	85856	14724.4
hsa-let-7a-2	60053	12280.3
hsa-let-7a-2	26923	5656
hsa-let-7a-2	60873	14985.5
hsa-let-7a-2	182261	20383.9
hsa-let-7a-2	80999	15950.4
hsa-let-7a-2	44102	15517.4
hsa-let-7a-2	107632	11981.4
hsa-let-7a-2	90762	30656.2
hsa-let-7a-2	223487	35344.5
hsa-let-7a-2	64463	8070.99
hsa-let-7a-2	56223	10971.1
hsa-let-7a-2	148616	19843.7
hsa-let-7a-2	80199	10922.8
hsa-let-7a-2	27211	14105
hsa-let-7a-2	86227	11442.1
hsa-let-7a-2	52648	8056.83
hsa-let-7a-2	67911	15149.1
hsa-let-7a-2	77368	19658.5
hsa-let-7a-2	50891	15740.4
hsa-let-7a-2	43085	11627.1
hsa-let-7a-2	136374	16780
hsa-let-7a-2	136140	18165.4
hsa-let-7a-2	37485	9205.34
hsa-let-7a-2	84490	37039.5
hsa-let-7a-2	91852	11719
hsa-let-7a-2	63493	12742.2
hsa-let-7a-2	166725	33374.7
hsa-let-7a-2	199671	35240.6
hsa-let-7a-2	270484	13326.3
hsa-let-7a-2	129085	27782.5
hsa-let-7a-3	83604	13587
hsa-let-7a-3	37318	7028.58
hsa-let-7a-3	69522	12394.3
hsa-let-7a-3	113541	21275.8
hsa-let-7a-3	50590	9553.81
hsa-let-7a-3	51049	11750.6
hsa-let-7a-3	141539	24860.9
hsa-let-7a-3	63522	21483.6
hsa-let-7a-3	67769	12669
hsa-let-7a-3	44752	11039
hsa-let-7a-3	98968	16218.4
hsa-let-7a-3	60633	10447
hsa-let-7a-3	39074	13348
hsa-let-7a-3	103071	19896.8
hsa-let-7a-3	49851	9925.23
hsa-let-7a-3	62844	12557.7
hsa-let-7a-3	97373	22936.8
hsa-let-7a-3	170908	38740.9
hsa-let-7a-3	32821	6596.34
hsa-let-7a-3	23201	6342.21
hsa-let-7a-3	88125	20123.2
hsa-let-7a-3	58773	8649.57
hsa-let-7a-3	114160	17657
hsa-let-7a-3	82440	12016.6
hsa-let-7a-3	63021	13502.4
hsa-let-7a-3	45305	9949.89
hsa-let-7a-3	26379	8534.55
hsa-let-7a-3	42534	9445.69
hsa-let-7a-3	7146	3696.22
hsa-let-7a-3	135405	18033.5
hsa-let-7a-3	30116	9710.67
hsa-let-7a-3	74792	9155.89
hsa-let-7a-3	96378	19362.2
hsa-let-7a-3	113509	16892.9
hsa-let-7a-3	41073	10844.9
hsa-let-7a-3	139413	41132.8
hsa-let-7a-3	58125	14017.7
hsa-let-7a-3	162896	19254.5
hsa-let-7a-3	92656	23285.3
hsa-let-7a-3	42039	8974.79
hsa-let-7a-3	166874	36527.8
hsa-let-7a-3	72183	15430.9
hsa-let-7a-3	56632	16212.7
hsa-let-7a-3	79280	14215.1
hsa-let-7a-3	192066	33771.5
hsa-let-7a-3	106520	17399.5
hsa-let-7a-3	37108	8674.33
hsa-let-7a-3	118826	18597.4
hsa-let-7a-3	165853	39348.3
hsa-let-7a-3	39487	7633.06
hsa-let-7a-3	37803	8620.05
hsa-let-7a-3	39954	9828.87
hsa-let-7a-3	23105	18776.4
hsa-let-7a-3	69920	15127.9
hsa-let-7a-3	200274	37742.2
hsa-let-7a-3	26331	21118.7
hsa-let-7a-3	178346	22567.2
hsa-let-7a-3	39937	8634.63
hsa-let-7a-3	93576	13582.1
hsa-let-7a-3	171381	23304.4
hsa-let-7a-3	41942	10092.1
hsa-let-7a-3	69132	11125
hsa-let-7a-3	64293	11368.1
hsa-let-7a-3	34416	12688.9
hsa-let-7a-3	112120	10928.4
hsa-let-7a-3	206906	27758.7
hsa-let-7a-3	108070	21027.8
hsa-let-7a-3	22869	10627.7
hsa-let-7a-3	304049	33580.7
hsa-let-7a-3	121238	20477.8
hsa-let-7a-3	67415	20415.1
hsa-let-7a-3	80259	16234
hsa-let-7a-3	86835	17250.4
hsa-let-7a-3	45567	7436.04
hsa-let-7a-3	64870	9040.1
hsa-let-7a-3	81953	16446
hsa-let-7a-3	131117	21328.4
hsa-let-7a-3	52650	8963.23
hsa-let-7a-3	90624	11424.3
hsa-let-7a-3	39883	12328.9
hsa-let-7a-3	51160	12510.4
hsa-let-7a-3	73805	23393.4
hsa-let-7a-3	66343	12191.3
hsa-let-7a-3	148400	24263.6
hsa-let-7a-3	95774	16149.4
hsa-let-7a-3	59849	8774.22
hsa-let-7a-3	102830	10052.4
hsa-let-7a-3	62786	12337.5
hsa-let-7a-3	38484	11842.5
hsa-let-7a-3	68983	12217.5
hsa-let-7a-3	349643	34771.5
hsa-let-7a-3	44978	8148.42
hsa-let-7a-3	40439	10787
hsa-let-7a-3	160189	36785.8
hsa-let-7a-3	34484	13055.3
hsa-let-7a-3	43811	10649.1
hsa-let-7a-3	49801	13544
hsa-let-7a-3	54997	13164.4
hsa-let-7a-3	107181	16064.7
hsa-let-7a-3	24173	18025
hsa-let-7a-3	142232	21130.5
hsa-let-7a-3	47900	7251.99
hsa-let-7a-3	133903	23245
hsa-let-7a-3	182449	18127.3
hsa-let-7a-3	184737	41919.1
hsa-let-7a-3	71195	15205.8
hsa-let-7a-3	101496	16699.5
hsa-let-7a-3	85479	14137.3
hsa-let-7a-3	65737	10104.5
hsa-let-7a-3	28791	11253.7
hsa-let-7a-3	44787	6635.84
hsa-let-7a-3	44333	10292.8
hsa-let-7a-3	67431	15679.9
hsa-let-7a-3	59956	10011.4
hsa-let-7a-3	139688	16657.9
hsa-let-7a-3	74896	17269.6
hsa-let-7a-3	66857	9400.85
hsa-let-7a-3	35331	9444.8
hsa-let-7a-3	72868	14552.2
hsa-let-7a-3	82858	13495.1
hsa-let-7a-3	48676	12414.4
hsa-let-7a-3	96194	10597.9
hsa-let-7a-3	75562	11400.6
hsa-let-7a-3	83687	11408.8
hsa-let-7a-3	37130	12639.3
hsa-let-7a-3	21035	17572.3
hsa-let-7a-3	57161	9619.84
hsa-let-7a-3	58857	12847.8
hsa-let-7a-3	84431	11521.9
hsa-let-7a-3	24674	6436.72
hsa-let-7a-3	98105	13219.3
hsa-let-7a-3	33087	9398.91
hsa-let-7a-3	156285	25945.3
hsa-let-7a-3	49002	10084.2
hsa-let-7a-3	65828	15378
hsa-let-7a-3	51519	10990.7
hsa-let-7a-3	55296	16029.4
hsa-let-7a-3	41521	8679.86
hsa-let-7a-3	89919	10145.7
hsa-let-7a-3	148051	38370.7
hsa-let-7a-3	104588	15841.2
hsa-let-7a-3	118545	21942.8
hsa-let-7a-3	56654	13285.3
hsa-let-7a-3	72919	15695.9
hsa-let-7a-3	23384	8075.58
hsa-let-7a-3	23092	7840.9
hsa-let-7a-3	199698	32229.6
hsa-let-7a-3	27420	7981.19
hsa-let-7a-3	283853	43984.4
hsa-let-7a-3	89760	16025.6
hsa-let-7a-3	68867	25887
hsa-let-7a-3	119133	18435.3
hsa-let-7a-3	80427	15918.6
hsa-let-7a-3	3158	2977.07
hsa-let-7a-3	75812	14841.6
hsa-let-7a-3	168258	23717
hsa-let-7a-3	104095	13367.6
hsa-let-7a-3	163039	32322.7
hsa-let-7a-3	92166	14413
hsa-let-7a-3	94358	15741.3
hsa-let-7a-3	101597	8789.84
hsa-let-7a-3	71587	17427.8
hsa-let-7a-3	91132	14877.5
hsa-let-7a-3	48603	13196.3
hsa-let-7a-3	126787	22500.1
hsa-let-7a-3	81494	27005
hsa-let-7a-3	207028	24030.3
hsa-let-7a-3	68446	8537.07
hsa-let-7a-3	125859	15855.9
hsa-let-7a-3	48255	7226.23
hsa-let-7a-3	60677	10532.5
hsa-let-7a-3	28143	7608.74
hsa-let-7a-3	23775	6111.59
hsa-let-7a-3	56317	10758.3
hsa-let-7a-3	29919	9361.87
hsa-let-7a-3	25683	6391.15
hsa-let-7a-3	38647	8156.17
hsa-let-7a-3	70392	10685.4
hsa-let-7a-3	89766	17010.4
hsa-let-7a-3	32928	8140.09
hsa-let-7a-3	66092	9588.66
hsa-let-7a-3	230097	30190.8
hsa-let-7a-3	131673	19078.3
hsa-let-7a-3	57640	19951.6
hsa-let-7a-3	55834	11098.8
hsa-let-7a-3	166582	24895.2
hsa-let-7a-3	88143	9106.27
hsa-let-7a-3	143706	30283.7
hsa-let-7a-3	135273	21275.8
hsa-let-7a-3	94014	11246.1
hsa-let-7a-3	74241	25746.6
hsa-let-7a-3	113436	18418.2
hsa-let-7a-3	101269	19431.8
hsa-let-7a-3	50513	12529.8
hsa-let-7a-3	41011	8396.25
hsa-let-7a-3	142998	19406.6
hsa-let-7a-3	53137	15424.1
hsa-let-7a-3	29962	5986.77
hsa-let-7a-3	185393	22176.7
hsa-let-7a-3	188543	25924.9
hsa-let-7a-3	42611	8166.99
hsa-let-7a-3	97520	11776.5
hsa-let-7a-3	199342	15634.2
hsa-let-7a-3	149438	41117.1
hsa-let-7a-3	155884	19434.1
hsa-let-7a-3	134483	29855
hsa-let-7a-3	33749	13421.5
hsa-let-7a-3	44106	9490.71
hsa-let-7a-3	60538	17654
hsa-let-7a-3	120746	13360.2
hsa-let-7a-3	80193	11156
hsa-let-7a-3	170886	37551
hsa-let-7a-3	95897	16827.7
hsa-let-7a-3	38555	9062.6
hsa-let-7a-3	58702	11758.6
hsa-let-7a-3	92307	15892.8
hsa-let-7a-3	95025	17416.4
hsa-let-7a-3	233268	44757.2
hsa-let-7a-3	21700	5702.94
hsa-let-7a-3	48363	26235.3
hsa-let-7a-3	16096	16878.6
hsa-let-7a-3	37912	13281.8
hsa-let-7a-3	101759	16143.5
hsa-let-7a-3	34893	12035.5
hsa-let-7a-3	76094	36545
hsa-let-7a-3	208072	36779.7
hsa-let-7a-3	65136	11838.4
hsa-let-7a-3	228492	31206
hsa-let-7a-3	93639	19131.1
hsa-let-7a-3	35851	10464.3
hsa-let-7a-3	61294	14887.9
hsa-let-7a-3	101426	15297.8
hsa-let-7a-3	154795	33887.3
hsa-let-7a-3	62830	10369.9
hsa-let-7a-3	272650	49747.4
hsa-let-7a-3	219354	44636
hsa-let-7a-3	66792	18768.6
hsa-let-7a-3	18381	10960.4
hsa-let-7a-3	52102	7286.9
hsa-let-7a-3	42687	13976.8
hsa-let-7a-3	100230	19023.6
hsa-let-7a-3	78726	18010.4
hsa-let-7a-3	64102	13920.8
hsa-let-7a-3	84075	17692.4
hsa-let-7a-3	35624	10283
hsa-let-7a-3	93850	16732.5
hsa-let-7a-3	85144	14100.4
hsa-let-7a-3	87341	13597.7
hsa-let-7a-3	33537	7917.68
hsa-let-7a-3	137552	19075.8
hsa-let-7a-3	123017	32198.6
hsa-let-7a-3	122279	23624.5
hsa-let-7a-3	135149	30659.9
hsa-let-7a-3	70982	37017.5
hsa-let-7a-3	41964	10772.3
hsa-let-7a-3	32856	7769.34
hsa-let-7a-3	75489	15358.9
hsa-let-7a-3	150552	19791.2
hsa-let-7a-3	67151	12781.1
hsa-let-7a-3	86601	12119.3
hsa-let-7a-3	80825	15919.7
hsa-let-7a-3	237688	37095
hsa-let-7a-3	277987	51547.2
hsa-let-7a-3	71219	17932.2
hsa-let-7a-3	49243	10860.9
hsa-let-7a-3	22429	4843.51
hsa-let-7a-3	71502	14586.4
hsa-let-7a-3	267382	44176.5
hsa-let-7a-3	81780	16457.6
hsa-let-7a-3	6345	5028.19
hsa-let-7a-3	44678	9678.53
hsa-let-7a-3	30084	8903.73
hsa-let-7a-3	111621	17537.3
hsa-let-7a-3	282100	23927.8
hsa-let-7a-3	103815	13474.7
hsa-let-7a-3	136545	18393
hsa-let-7a-3	60810	12919.5
hsa-let-7a-3	124733	32924.3
hsa-let-7a-3	51888	15116.3
hsa-let-7a-3	26445	16498.6
hsa-let-7a-3	127038	19327.9
hsa-let-7a-3	113264	12035.1
hsa-let-7a-3	96044	22318.8
hsa-let-7a-3	56855	10008.3
hsa-let-7a-3	85329	15091.7
hsa-let-7a-3	30335	12054.2
hsa-let-7a-3	145469	23018.7
hsa-let-7a-3	220636	33479.6
hsa-let-7a-3	108495	13260.2
hsa-let-7a-3	119209	13565.9
hsa-let-7a-3	45142	9109.48
hsa-let-7a-3	70370	11483.3
hsa-let-7a-3	46757	17362
hsa-let-7a-3	67088	15034.1
hsa-let-7a-3	48817	10603
hsa-let-7a-3	76694	23736.2
hsa-let-7a-3	137175	19619.8
hsa-let-7a-3	79381	13439.1
hsa-let-7a-3	45265	10567
hsa-let-7a-3	196526	26271.7
hsa-let-7a-3	41412	15280.5
hsa-let-7a-3	18056	17296.2
hsa-let-7a-3	75361	7724.17
hsa-let-7a-3	97148	13622.2
hsa-let-7a-3	72466	17765.1
hsa-let-7a-3	79918	14562.4
hsa-let-7a-3	77550	14149.6
hsa-let-7a-3	42814	12411.5
hsa-let-7a-3	200856	32423.1
hsa-let-7a-3	54281	13229.7
hsa-let-7a-3	95097	14751.8
hsa-let-7a-3	303564	32009.2
hsa-let-7a-3	43890	13159.2
hsa-let-7a-3	157399	24219.7
hsa-let-7a-3	89894	10388.4
hsa-let-7a-3	95937	13908.2
hsa-let-7a-3	135412	16446.9
hsa-let-7a-3	115750	13626.9
hsa-let-7a-3	168293	22726.8
hsa-let-7a-3	38442	8074.93
hsa-let-7a-3	56885	11207.8
hsa-let-7a-3	57718	11221.9
hsa-let-7a-3	37416	8364.11
hsa-let-7a-3	105185	16473.5
hsa-let-7a-3	36635	11288.8
hsa-let-7a-3	105806	14325.9
hsa-let-7a-3	116393	27304.2
hsa-let-7a-3	96187	16269.8
hsa-let-7a-3	27896	6085.4
hsa-let-7a-3	33276	7814.67
hsa-let-7a-3	126672	27730.7
hsa-let-7a-3	124385	18951.5
hsa-let-7a-3	131639	18534.2
hsa-let-7a-3	92107	15428.3
hsa-let-7a-3	22432	7470.89
hsa-let-7a-3	79129	13583.2
hsa-let-7a-3	120367	23973.3
hsa-let-7a-3	87537	16538.6
hsa-let-7a-3	61670	9263.58
hsa-let-7a-3	85980	17626.2
hsa-let-7a-3	89065	13323.6
hsa-let-7a-3	100597	25609.4
hsa-let-7a-3	57108	11857.7
hsa-let-7a-3	20387	5844.18
hsa-let-7a-3	236790	46468.1
hsa-let-7a-3	54255	9668.21
hsa-let-7a-3	91622	14385.8
hsa-let-7a-3	60030	12755.7
hsa-let-7a-3	39523	6885.32
hsa-let-7a-3	97819	36892.8
hsa-let-7a-3	59672	13094.5
hsa-let-7a-3	164063	23313.3
hsa-let-7a-3	14719	8787.77
hsa-let-7a-3	53040	5876.75
hsa-let-7a-3	235273	39889.3
hsa-let-7a-3	149071	38785.9
hsa-let-7a-3	193479	42319.5
hsa-let-7a-3	122392	22095
hsa-let-7a-3	69933	14595.6
hsa-let-7a-3	84383	17499.4
hsa-let-7a-3	74439	13967
hsa-let-7a-3	30086	9338.75
hsa-let-7a-3	126760	22400.1
hsa-let-7a-3	60147	10432.8
hsa-let-7a-3	80154	11512.1
hsa-let-7a-3	102608	14907.7
hsa-let-7a-3	69385	12691.8
hsa-let-7a-3	108805	14765.1
hsa-let-7a-3	49627	8854.83
hsa-let-7a-3	81989	24483.9
hsa-let-7a-3	19281	6896.72
hsa-let-7a-3	197066	19750.1
hsa-let-7a-3	18077	7456.29
hsa-let-7a-3	117782	13766.9
hsa-let-7a-3	126336	18342.1
hsa-let-7a-3	118418	12884.7
hsa-let-7a-3	111802	18870.4
hsa-let-7a-3	40795	11157
hsa-let-7a-3	57053	10095.9
hsa-let-7a-3	83145	15078.1
hsa-let-7a-3	61574	11649.1
hsa-let-7a-3	33815	11087.9
hsa-let-7a-3	82824	12761.4
hsa-let-7a-3	63070	11021.7
hsa-let-7a-3	48918	8398.28
hsa-let-7a-3	65561	13154.5
hsa-let-7a-3	57430	23656.8
hsa-let-7a-3	106051	11316.7
hsa-let-7a-3	120042	23415.3
hsa-let-7a-3	78259	14178.5
hsa-let-7a-3	269201	42302.5
hsa-let-7a-3	70015	14247.1
hsa-let-7a-3	200167	28808.7
hsa-let-7a-3	43586	10018.7
hsa-let-7a-3	36379	8676.34
hsa-let-7a-3	52201	10229.7
hsa-let-7a-3	83643	13813.9
hsa-let-7a-3	133493	15492.1
hsa-let-7a-3	119782	22476.1
hsa-let-7a-3	170958	30889.1
hsa-let-7a-3	51453	8520.52
hsa-let-7a-3	163767	36781.5
hsa-let-7a-3	132358	35806.6
hsa-let-7a-3	33441	7374.54
hsa-let-7a-3	55823	8002.86
hsa-let-7a-3	172858	23210.3
hsa-let-7a-3	118243	26774.3
hsa-let-7a-3	47129	14142.5
hsa-let-7a-3	80781	12194.6
hsa-let-7a-3	63194	14772.3
hsa-let-7a-3	40162	11406.1
hsa-let-7a-3	142133	36132.6
hsa-let-7a-3	144108	34670.3
hsa-let-7a-3	113694	16014.3
hsa-let-7a-3	39947	10608.8
hsa-let-7a-3	44509	28735.1
hsa-let-7a-3	263288	39626.8
hsa-let-7a-3	81716	15173.4
hsa-let-7a-3	149712	20159.2
hsa-let-7a-3	112211	15689.2
hsa-let-7a-3	51996	11475.8
hsa-let-7a-3	38692	4922.46
hsa-let-7a-3	42797	7996.84
hsa-let-7a-3	106904	19425.3
hsa-let-7a-3	67654	15018.5
hsa-let-7a-3	89337	16778.9
hsa-let-7a-3	67154	16162.9
hsa-let-7a-3	50846	9251.8
hsa-let-7a-3	9667	10579
hsa-let-7a-3	71825	16373.1
hsa-let-7a-3	146711	18968.7
hsa-let-7a-3	60868	11557.1
hsa-let-7a-3	114629	18709.2
hsa-let-7a-3	75335	13464.8
hsa-let-7a-3	181870	22901.3
hsa-let-7a-3	125071	21773.2
hsa-let-7a-3	37722	22086.5
hsa-let-7a-3	99714	15401.6
hsa-let-7a-3	119011	13350.7
hsa-let-7a-3	38257	12865.7
hsa-let-7a-3	119093	15780.4
hsa-let-7a-3	112781	19847.6
hsa-let-7a-3	168999	29852.1
hsa-let-7a-3	54506	12652.9
hsa-let-7a-3	23960	8627.12
hsa-let-7a-3	68712	16675.2
hsa-let-7a-3	57444	14249.6
hsa-let-7a-3	243073	49509.1
hsa-let-7a-3	64796	10659.1
hsa-let-7a-3	171834	26423.3
hsa-let-7a-3	50168	12432.6
hsa-let-7a-3	58047	14825.7
hsa-let-7a-3	86884	14900.7
hsa-let-7a-3	60530	12377.9
hsa-let-7a-3	27120	5697.38
hsa-let-7a-3	60411	14871.8
hsa-let-7a-3	183753	20550.7
hsa-let-7a-3	80808	15912.8
hsa-let-7a-3	43692	15373.2
hsa-let-7a-3	108272	12052.6
hsa-let-7a-3	90895	30701.1
hsa-let-7a-3	222798	35235.5
hsa-let-7a-3	64408	8064.1
hsa-let-7a-3	56158	10958.4
hsa-let-7a-3	148964	19890.2
hsa-let-7a-3	80862	11013.1
hsa-let-7a-3	26771	13876.9
hsa-let-7a-3	87198	11571
hsa-let-7a-3	52362	8013.06
hsa-let-7a-3	68060	15182.3
hsa-let-7a-3	78513	19949.4
hsa-let-7a-3	50866	15732.7
hsa-let-7a-3	43323	11691.3
hsa-let-7a-3	136240	16763.5
hsa-let-7a-3	136818	18255.9
hsa-let-7a-3	37659	9248.07
hsa-let-7a-3	84526	37055.3
hsa-let-7a-3	92280	11773.6
hsa-let-7a-3	63781	12800
hsa-let-7a-3	167261	33482
hsa-let-7a-3	199886	35278.6
hsa-let-7a-3	271439	13373.3
hsa-let-7a-3	128417	27638.7
