# Supplementary material for: Post-transcriptional control drives Aurora kinase A expression in human cancers
Source: PLoS One. 2024 Nov 11;19(11):e0310625. doi: 10.1371/journal.pone.0310625 (PMC11554201; doi:10.1371/journal.pone.0310625)
Supplement: S1 Data — (ZIP) [file pone.0310625.s006.zip › S1_Data/processed datasets_hsa-let-7a/TCGA-CESC/Solid Tissue Normal.xls]

## Sheet: Solid Tissue Normal
miRNA_ID	read_count	reads_per_million_miRNA_mapped
hsa-let-7a-1	59526	7384.84
hsa-let-7a-1	116634	11698.4
hsa-let-7a-1	80702	6845.02
hsa-let-7a-2	58982	7317.35
hsa-let-7a-2	116059	11640.8
hsa-let-7a-2	81004	6870.64
hsa-let-7a-3	59940	7436.2
hsa-let-7a-3	116951	11730.2
hsa-let-7a-3	81094	6878.27
