# Supplementary material for: Post-transcriptional control drives Aurora kinase A expression in human cancers
Source: PLoS One. 2024 Nov 11;19(11):e0310625. doi: 10.1371/journal.pone.0310625 (PMC11554201; doi:10.1371/journal.pone.0310625)
Supplement: S1 Data — (ZIP) [file pone.0310625.s006.zip › S1_Data/processed datasets_hsa-let-7a/TCGA-CESC/Primary Tumors.xls]

## Sheet: Primary Tumors
miRNA_ID	read_count	reads_per_million_miRNA_mapped
hsa-let-7a-1	53361	11940.5
hsa-let-7a-1	168900	14854.5
hsa-let-7a-1	42475	11129.6
hsa-let-7a-1	39232	9147.75
hsa-let-7a-1	42367	9815.79
hsa-let-7a-1	97541	11251.8
hsa-let-7a-1	80088	13817.2
hsa-let-7a-1	105779	13579.3
hsa-let-7a-1	34024	12819.6
hsa-let-7a-1	27910	6712.54
hsa-let-7a-1	23167	6160.88
hsa-let-7a-1	44212	8791.5
hsa-let-7a-1	55284	6584.25
hsa-let-7a-1	36708	14077.4
hsa-let-7a-1	79882	14497.2
hsa-let-7a-1	26339	9986.53
hsa-let-7a-1	38770	8773.73
hsa-let-7a-1	34372	7761.13
hsa-let-7a-1	14318	6047.74
hsa-let-7a-1	43652	13630.5
hsa-let-7a-1	76090	15011.3
hsa-let-7a-1	39926	9677.7
hsa-let-7a-1	36931	8905.28
hsa-let-7a-1	25516	9266.92
hsa-let-7a-1	93229	13594.9
hsa-let-7a-1	39077	10996.9
hsa-let-7a-1	24302	7368.26
hsa-let-7a-1	28612	11156.8
hsa-let-7a-1	35287	7042.59
hsa-let-7a-1	111161	14985.8
hsa-let-7a-1	43290	12947.4
hsa-let-7a-1	43975	12476.4
hsa-let-7a-1	153541	16104.1
hsa-let-7a-1	41094	9386.69
hsa-let-7a-1	9169	4005.35
hsa-let-7a-1	22170	7341.19
hsa-let-7a-1	30333	8412.45
hsa-let-7a-1	85919	11834
hsa-let-7a-1	46935	12373.3
hsa-let-7a-1	55959	13903.7
hsa-let-7a-1	26214	11441.3
hsa-let-7a-1	30347	10423.6
hsa-let-7a-1	28770	7643.32
hsa-let-7a-1	14609	2715.58
hsa-let-7a-1	49837	7778.71
hsa-let-7a-1	29952	12189.7
hsa-let-7a-1	62029	15540.4
hsa-let-7a-1	19386	7376.92
hsa-let-7a-1	15070	6555.38
hsa-let-7a-1	60304	11415.6
hsa-let-7a-1	92169	17312
hsa-let-7a-1	42680	8051.1
hsa-let-7a-1	33385	6642.65
hsa-let-7a-1	42862	9983.24
hsa-let-7a-1	108677	12359.1
hsa-let-7a-1	93260	14828.9
hsa-let-7a-1	17774	5318.24
hsa-let-7a-1	34579	8918.29
hsa-let-7a-1	75460	9620.22
hsa-let-7a-1	17434	5997.66
hsa-let-7a-1	38928	11307.6
hsa-let-7a-1	158759	21292.4
hsa-let-7a-1	29315	7167.51
hsa-let-7a-1	19399	12563.1
hsa-let-7a-1	72889	11694.5
hsa-let-7a-1	33383	6346.47
hsa-let-7a-1	76030	9250.42
hsa-let-7a-1	17904	5045.53
hsa-let-7a-1	94563	14238.8
hsa-let-7a-1	38906	10614
hsa-let-7a-1	23274	8043.65
hsa-let-7a-1	57965	7788.68
hsa-let-7a-1	16759	6399.2
hsa-let-7a-1	81637	14815.8
hsa-let-7a-1	62729	14589.7
hsa-let-7a-1	11890	6199.45
hsa-let-7a-1	16880	10027.7
hsa-let-7a-1	18694	3982.3
hsa-let-7a-1	38970	9180.03
hsa-let-7a-1	53678	14833.9
hsa-let-7a-1	35978	10810.4
hsa-let-7a-1	69508	10153
hsa-let-7a-1	63129	11356
hsa-let-7a-1	78166	10015.2
hsa-let-7a-1	128409	19452.4
hsa-let-7a-1	104126	15537.3
hsa-let-7a-1	67744	10404.5
hsa-let-7a-1	22842	7950.09
hsa-let-7a-1	70042	8377.58
hsa-let-7a-1	17445	7310.4
hsa-let-7a-1	101348	15251.2
hsa-let-7a-1	48081	9530.45
hsa-let-7a-1	51974	23231.8
hsa-let-7a-1	80804	15904.2
hsa-let-7a-1	52573	10698.1
hsa-let-7a-1	112029	16105.4
hsa-let-7a-1	13021	7722.93
hsa-let-7a-1	42253	8685.15
hsa-let-7a-1	16066	12150.5
hsa-let-7a-1	41832	7906.17
hsa-let-7a-1	58747	8769.84
hsa-let-7a-1	22863	8120.16
hsa-let-7a-1	30060	12079.8
hsa-let-7a-1	33514	6198.24
hsa-let-7a-1	37313	9919.78
hsa-let-7a-1	24419	8493.75
hsa-let-7a-1	27120	9995.36
hsa-let-7a-1	22768	4466.42
hsa-let-7a-1	9211	5378.85
hsa-let-7a-1	40412	6895.08
hsa-let-7a-1	65127	9024.9
hsa-let-7a-1	47059	9464.12
hsa-let-7a-1	110677	20334.9
hsa-let-7a-1	125531	11042.8
hsa-let-7a-1	53575	10198.9
hsa-let-7a-1	20958	6136.68
hsa-let-7a-1	37304	10210.1
hsa-let-7a-1	16238	4894.79
hsa-let-7a-1	24190	5169.69
hsa-let-7a-1	50910	10070.1
hsa-let-7a-1	85134	11280.3
hsa-let-7a-1	13815	7010.49
hsa-let-7a-1	22084	11682.7
hsa-let-7a-1	25192	5643.92
hsa-let-7a-1	68905	10089.4
hsa-let-7a-1	17821	6003.35
hsa-let-7a-1	75757	8923.04
hsa-let-7a-1	93634	10661.1
hsa-let-7a-1	65201	11905.9
hsa-let-7a-1	29278	7180.12
hsa-let-7a-1	25130	4732.26
hsa-let-7a-1	31274	5403.68
hsa-let-7a-1	32847	7612.84
hsa-let-7a-1	52463	7567.96
hsa-let-7a-1	69582	9396.02
hsa-let-7a-1	27634	6282.47
hsa-let-7a-1	80414	13455.2
hsa-let-7a-1	45975	8855.91
hsa-let-7a-1	86953	17719.1
hsa-let-7a-1	49470	7996.46
hsa-let-7a-1	20312	10784.7
hsa-let-7a-1	125796	25244.4
hsa-let-7a-1	26479	4235.76
hsa-let-7a-1	21718	4888.57
hsa-let-7a-1	49531	11724.3
hsa-let-7a-1	65772	9894.14
hsa-let-7a-1	31350	8387.51
hsa-let-7a-1	53705	11187.1
hsa-let-7a-1	46394	9407.71
hsa-let-7a-1	25145	6650.62
hsa-let-7a-1	132866	14143.1
hsa-let-7a-1	33365	11032.8
hsa-let-7a-1	54599	7660.81
hsa-let-7a-1	31403	8251.23
hsa-let-7a-1	104116	13774.2
hsa-let-7a-1	34778	6276.87
hsa-let-7a-1	94961	14917.3
hsa-let-7a-1	36659	16769.1
hsa-let-7a-1	25435	5209.46
hsa-let-7a-1	59382	9180.44
hsa-let-7a-1	107907	14486.7
hsa-let-7a-1	29206	7281.39
hsa-let-7a-1	26667	10735.4
hsa-let-7a-1	15404	3812.01
hsa-let-7a-1	80785	12679.4
hsa-let-7a-1	17022	4928.32
hsa-let-7a-1	34858	8179.08
hsa-let-7a-1	51324	17834.5
hsa-let-7a-1	76257	12820.8
hsa-let-7a-1	28075	5908.16
hsa-let-7a-1	46209	8409.83
hsa-let-7a-1	112776	9992.55
hsa-let-7a-1	7322	4290.99
hsa-let-7a-1	59831	8576.57
hsa-let-7a-1	21352	5528.85
hsa-let-7a-1	60610	8151.29
hsa-let-7a-1	41276	9711.35
hsa-let-7a-1	38937	4914.05
hsa-let-7a-1	29121	5218.95
hsa-let-7a-1	41139	6161.58
hsa-let-7a-1	46882	8813.21
hsa-let-7a-1	49299	11098.6
hsa-let-7a-1	5143	4105.87
hsa-let-7a-1	46029	9683.77
hsa-let-7a-1	28755	6808.31
hsa-let-7a-1	44628	8164.5
hsa-let-7a-1	12664	6395
hsa-let-7a-1	44787	10282.8
hsa-let-7a-1	20399	8045.2
hsa-let-7a-1	10039	5928.84
hsa-let-7a-1	48608	9321.28
hsa-let-7a-1	20765	5312.57
hsa-let-7a-1	104238	15790
hsa-let-7a-1	26825	9526.55
hsa-let-7a-1	17049	7183.08
hsa-let-7a-1	75464	14463.8
hsa-let-7a-1	54206	8620.49
hsa-let-7a-1	47812	10795.5
hsa-let-7a-1	139157	14033.9
hsa-let-7a-1	28164	8565.21
hsa-let-7a-1	52733	8520.31
hsa-let-7a-1	12506	5416.12
hsa-let-7a-1	62381	9518.02
hsa-let-7a-1	23596	8115.79
hsa-let-7a-1	28963	7836.81
hsa-let-7a-1	41362	11531
hsa-let-7a-1	37801	8161.74
hsa-let-7a-1	96481	17441
hsa-let-7a-1	43636	14449
hsa-let-7a-1	105573	12729.7
hsa-let-7a-1	56322	18239.4
hsa-let-7a-1	32895	9132.11
hsa-let-7a-1	80091	10179.3
hsa-let-7a-1	63760	10126.9
hsa-let-7a-1	25108	7511.72
hsa-let-7a-1	45032	8259.9
hsa-let-7a-1	50804	13839.5
hsa-let-7a-1	22484	7942.59
hsa-let-7a-1	22162	8921.97
hsa-let-7a-1	30735	6862.94
hsa-let-7a-1	91965	7713.9
hsa-let-7a-1	37576	12997.7
hsa-let-7a-1	91668	13273.6
hsa-let-7a-1	170422	19612.8
hsa-let-7a-1	146089	20294.4
hsa-let-7a-1	35341	10079
hsa-let-7a-1	33226	7903.42
hsa-let-7a-1	22252	5204.23
hsa-let-7a-1	50543	9442.93
hsa-let-7a-1	21337	10080.4
hsa-let-7a-1	9935	5798.86
hsa-let-7a-1	59285	9069.14
hsa-let-7a-1	28079	6169.22
hsa-let-7a-1	16354	6934.11
hsa-let-7a-1	52659	12834.8
hsa-let-7a-1	28025	9961.66
hsa-let-7a-1	16535	7217.37
hsa-let-7a-1	66812	9119.22
hsa-let-7a-1	106212	16493.5
hsa-let-7a-1	24618	7169.34
hsa-let-7a-1	87309	12461.3
hsa-let-7a-1	3197	2581.12
hsa-let-7a-1	26476	10502.5
hsa-let-7a-1	39845	8250.12
hsa-let-7a-1	34699	9092.33
hsa-let-7a-1	25319	6605.38
hsa-let-7a-1	62573	9379.12
hsa-let-7a-1	23100	6477.8
hsa-let-7a-1	29677	8008.58
hsa-let-7a-1	92374	13245.6
hsa-let-7a-1	57292	17854.1
hsa-let-7a-1	38081	9307.03
hsa-let-7a-1	20094	7991.38
hsa-let-7a-1	48067	11597.6
hsa-let-7a-1	44346	11468.2
hsa-let-7a-1	94624	9173.34
hsa-let-7a-1	43402	11139.5
hsa-let-7a-1	78679	11494.6
hsa-let-7a-1	41522	8921.08
hsa-let-7a-1	35448	9224.34
hsa-let-7a-1	86867	9978.06
hsa-let-7a-1	73352	10634.3
hsa-let-7a-1	104944	17880.5
hsa-let-7a-1	21798	6371.31
hsa-let-7a-1	38070	7124.19
hsa-let-7a-1	85113	15829.8
hsa-let-7a-1	181746	12216.3
hsa-let-7a-1	46725	12240
hsa-let-7a-1	54375	15955
hsa-let-7a-1	10188	9403.72
hsa-let-7a-1	30090	9683.37
hsa-let-7a-1	161038	15307.4
hsa-let-7a-1	28832	5687.63
hsa-let-7a-1	38214	8983.23
hsa-let-7a-1	17586	8768.38
hsa-let-7a-1	14496	7619.62
hsa-let-7a-1	21039	7762.24
hsa-let-7a-1	33552	10506.9
hsa-let-7a-1	68440	12821.2
hsa-let-7a-1	87184	13222.4
hsa-let-7a-1	55937	12532.3
hsa-let-7a-1	40483	12930.7
hsa-let-7a-1	35435	7699.73
hsa-let-7a-1	40932	10527.7
hsa-let-7a-1	41280	6838.76
hsa-let-7a-1	45770	12801.6
hsa-let-7a-1	95394	10067.3
hsa-let-7a-1	56459	5664.68
hsa-let-7a-1	135980	12022.2
hsa-let-7a-1	43304	8989.75
hsa-let-7a-1	108449	9749.74
hsa-let-7a-1	139581	12193.7
hsa-let-7a-1	15743	4206.98
hsa-let-7a-1	106491	10897.8
hsa-let-7a-1	73902	12734.2
hsa-let-7a-1	33856	9902.78
hsa-let-7a-1	49529	14970.5
hsa-let-7a-1	7840	4763.83
hsa-let-7a-1	45132	11102.3
hsa-let-7a-2	53055	11872
hsa-let-7a-2	169321	14891.5
hsa-let-7a-2	42164	11048.1
hsa-let-7a-2	38904	9071.27
hsa-let-7a-2	42349	9811.62
hsa-let-7a-2	96765	11162.3
hsa-let-7a-2	79354	13690.6
hsa-let-7a-2	105546	13549.4
hsa-let-7a-2	33899	12772.5
hsa-let-7a-2	27818	6690.41
hsa-let-7a-2	22750	6049.98
hsa-let-7a-2	43641	8677.95
hsa-let-7a-2	55208	6575.2
hsa-let-7a-2	36625	14045.6
hsa-let-7a-2	80895	14681
hsa-let-7a-2	26365	9996.39
hsa-let-7a-2	38494	8711.27
hsa-let-7a-2	33945	7664.71
hsa-let-7a-2	14348	6060.41
hsa-let-7a-2	43807	13678.9
hsa-let-7a-2	75599	14914.5
hsa-let-7a-2	39960	9685.95
hsa-let-7a-2	36538	8810.51
hsa-let-7a-2	25832	9381.68
hsa-let-7a-2	93060	13570.3
hsa-let-7a-2	38742	10902.6
hsa-let-7a-2	24482	7422.84
hsa-let-7a-2	28482	11106.1
hsa-let-7a-2	35521	7089.29
hsa-let-7a-2	110147	14849.1
hsa-let-7a-2	43508	13012.6
hsa-let-7a-2	44145	12524.6
hsa-let-7a-2	153130	16061
hsa-let-7a-2	40912	9345.11
hsa-let-7a-2	8880	3879.1
hsa-let-7a-2	22152	7335.23
hsa-let-7a-2	29975	8313.16
hsa-let-7a-2	85852	11824.8
hsa-let-7a-2	46960	12379.9
hsa-let-7a-2	55930	13896.5
hsa-let-7a-2	26603	11611.1
hsa-let-7a-2	30381	10435.3
hsa-let-7a-2	28376	7538.65
hsa-let-7a-2	14310	2660.01
hsa-let-7a-2	49438	7716.43
hsa-let-7a-2	29751	12107.9
hsa-let-7a-2	62069	15550.4
hsa-let-7a-2	19455	7403.17
hsa-let-7a-2	14868	6467.51
hsa-let-7a-2	60424	11438.4
hsa-let-7a-2	91912	17263.8
hsa-let-7a-2	42528	8022.42
hsa-let-7a-2	33379	6641.45
hsa-let-7a-2	42774	9962.74
hsa-let-7a-2	108055	12288.4
hsa-let-7a-2	93361	14845
hsa-let-7a-2	17399	5206.03
hsa-let-7a-2	34562	8913.91
hsa-let-7a-2	74558	9505.22
hsa-let-7a-2	17138	5895.83
hsa-let-7a-2	38967	11319
hsa-let-7a-2	158974	21321.2
hsa-let-7a-2	29180	7134.51
hsa-let-7a-2	19627	12710.8
hsa-let-7a-2	72267	11594.7
hsa-let-7a-2	33206	6312.82
hsa-let-7a-2	75644	9203.46
hsa-let-7a-2	17940	5055.68
hsa-let-7a-2	94126	14173
hsa-let-7a-2	38436	10485.8
hsa-let-7a-2	23096	7982.13
hsa-let-7a-2	57507	7727.14
hsa-let-7a-2	16592	6335.44
hsa-let-7a-2	80928	14687.1
hsa-let-7a-2	62474	14530.4
hsa-let-7a-2	11886	6197.36
hsa-let-7a-2	16795	9977.24
hsa-let-7a-2	18440	3928.19
hsa-let-7a-2	38643	9103
hsa-let-7a-2	53431	14765.6
hsa-let-7a-2	35985	10812.5
hsa-let-7a-2	68748	10042
hsa-let-7a-2	62893	11313.6
hsa-let-7a-2	77254	9898.32
hsa-let-7a-2	127685	19342.7
hsa-let-7a-2	102881	15351.5
hsa-let-7a-2	67555	10375.5
hsa-let-7a-2	22962	7991.85
hsa-let-7a-2	70715	8458.08
hsa-let-7a-2	17267	7235.81
hsa-let-7a-2	100379	15105.4
hsa-let-7a-2	47954	9505.28
hsa-let-7a-2	51704	23111.1
hsa-let-7a-2	80823	15907.9
hsa-let-7a-2	52686	10721.1
hsa-let-7a-2	112054	16109
hsa-let-7a-2	13250	7858.75
hsa-let-7a-2	41741	8579.91
hsa-let-7a-2	16234	12277.6
hsa-let-7a-2	41600	7862.32
hsa-let-7a-2	58428	8722.22
hsa-let-7a-2	23072	8194.39
hsa-let-7a-2	29983	12048.8
hsa-let-7a-2	32891	6083.02
hsa-let-7a-2	36756	9771.7
hsa-let-7a-2	24229	8427.66
hsa-let-7a-2	27349	10079.8
hsa-let-7a-2	22696	4452.29
hsa-let-7a-2	9096	5311.69
hsa-let-7a-2	39751	6782.3
hsa-let-7a-2	64638	8957.13
hsa-let-7a-2	46840	9420.08
hsa-let-7a-2	110640	20328.1
hsa-let-7a-2	125129	11007.4
hsa-let-7a-2	53516	10187.6
hsa-let-7a-2	20900	6119.7
hsa-let-7a-2	37456	10251.7
hsa-let-7a-2	16041	4835.41
hsa-let-7a-2	24065	5142.98
hsa-let-7a-2	50670	10022.6
hsa-let-7a-2	83975	11126.8
hsa-let-7a-2	13597	6899.87
hsa-let-7a-2	22048	11663.6
hsa-let-7a-2	25216	5649.29
hsa-let-7a-2	68316	10003.1
hsa-let-7a-2	17845	6011.44
hsa-let-7a-2	75321	8871.68
hsa-let-7a-2	93145	10605.4
hsa-let-7a-2	65010	11871
hsa-let-7a-2	29113	7139.65
hsa-let-7a-2	25097	4726.04
hsa-let-7a-2	31315	5410.76
hsa-let-7a-2	32816	7605.66
hsa-let-7a-2	52134	7520.5
hsa-let-7a-2	68917	9306.22
hsa-let-7a-2	27409	6231.32
hsa-let-7a-2	79962	13379.5
hsa-let-7a-2	45536	8771.34
hsa-let-7a-2	86378	17602
hsa-let-7a-2	49254	7961.54
hsa-let-7a-2	19835	10531.5
hsa-let-7a-2	125174	25119.5
hsa-let-7a-2	26458	4232.4
hsa-let-7a-2	21586	4858.85
hsa-let-7a-2	49597	11739.9
hsa-let-7a-2	65592	9867.06
hsa-let-7a-2	31800	8507.9
hsa-let-7a-2	53513	11147.1
hsa-let-7a-2	45913	9310.18
hsa-let-7a-2	25249	6678.13
hsa-let-7a-2	133733	14235.4
hsa-let-7a-2	33011	10915.8
hsa-let-7a-2	54503	7647.34
hsa-let-7a-2	31200	8197.89
hsa-let-7a-2	103523	13695.7
hsa-let-7a-2	34618	6247.99
hsa-let-7a-2	94365	14823.6
hsa-let-7a-2	36738	16805.2
hsa-let-7a-2	25906	5305.93
hsa-let-7a-2	59232	9157.25
hsa-let-7a-2	108017	14501.4
hsa-let-7a-2	28899	7204.86
hsa-let-7a-2	26563	10693.6
hsa-let-7a-2	15306	3787.76
hsa-let-7a-2	80805	12682.5
hsa-let-7a-2	16966	4912.1
hsa-let-7a-2	34894	8187.53
hsa-let-7a-2	50174	17434.9
hsa-let-7a-2	75425	12680.9
hsa-let-7a-2	28378	5971.92
hsa-let-7a-2	45895	8352.68
hsa-let-7a-2	112982	10010.8
hsa-let-7a-2	7250	4248.8
hsa-let-7a-2	59630	8547.76
hsa-let-7a-2	21082	5458.94
hsa-let-7a-2	60590	8148.6
hsa-let-7a-2	41000	9646.42
hsa-let-7a-2	38516	4860.92
hsa-let-7a-2	28751	5152.64
hsa-let-7a-2	41152	6163.53
hsa-let-7a-2	46916	8819.6
hsa-let-7a-2	49284	11095.2
hsa-let-7a-2	5190	4143.39
hsa-let-7a-2	45532	9579.21
hsa-let-7a-2	28548	6759.3
hsa-let-7a-2	44407	8124.07
hsa-let-7a-2	12758	6442.46
hsa-let-7a-2	44735	10270.9
hsa-let-7a-2	20222	7975.39
hsa-let-7a-2	9981	5894.58
hsa-let-7a-2	48728	9344.3
hsa-let-7a-2	20560	5260.12
hsa-let-7a-2	104144	15775.8
hsa-let-7a-2	26911	9557.09
hsa-let-7a-2	16866	7105.98
hsa-let-7a-2	75475	14465.9
hsa-let-7a-2	53289	8474.66
hsa-let-7a-2	47493	10723.5
hsa-let-7a-2	138427	13960.3
hsa-let-7a-2	28270	8597.44
hsa-let-7a-2	52804	8531.78
hsa-let-7a-2	12114	5246.35
hsa-let-7a-2	61367	9363.3
hsa-let-7a-2	23817	8191.81
hsa-let-7a-2	28483	7706.93
hsa-let-7a-2	41857	11669
hsa-let-7a-2	37525	8102.14
hsa-let-7a-2	95992	17352.6
hsa-let-7a-2	43502	14404.6
hsa-let-7a-2	105578	12730.4
hsa-let-7a-2	56398	18264.1
hsa-let-7a-2	32617	9054.94
hsa-let-7a-2	79626	10120.2
hsa-let-7a-2	63233	10043.2
hsa-let-7a-2	25078	7502.74
hsa-let-7a-2	44859	8228.17
hsa-let-7a-2	50771	13830.5
hsa-let-7a-2	22334	7889.6
hsa-let-7a-2	22207	8940.08
hsa-let-7a-2	30635	6840.61
hsa-let-7a-2	92464	7755.76
hsa-let-7a-2	37621	13013.3
hsa-let-7a-2	90609	13120.3
hsa-let-7a-2	170602	19633.5
hsa-let-7a-2	145371	20194.7
hsa-let-7a-2	35268	10058.2
hsa-let-7a-2	33117	7877.49
hsa-let-7a-2	22060	5159.33
hsa-let-7a-2	50393	9414.91
hsa-let-7a-2	20991	9916.96
hsa-let-7a-2	9745	5687.96
hsa-let-7a-2	59351	9079.24
hsa-let-7a-2	27996	6150.99
hsa-let-7a-2	16198	6867.97
hsa-let-7a-2	52809	12871.4
hsa-let-7a-2	28079	9980.85
hsa-let-7a-2	16214	7077.26
hsa-let-7a-2	66531	9080.87
hsa-let-7a-2	105562	16392.6
hsa-let-7a-2	24010	6992.27
hsa-let-7a-2	86934	12407.7
hsa-let-7a-2	3287	2653.79
hsa-let-7a-2	26006	10316.1
hsa-let-7a-2	39903	8262.13
hsa-let-7a-2	34306	8989.35
hsa-let-7a-2	24947	6508.33
hsa-let-7a-2	61864	9272.85
hsa-let-7a-2	22770	6385.26
hsa-let-7a-2	30078	8116.79
hsa-let-7a-2	92168	13216.1
hsa-let-7a-2	56777	17693.6
hsa-let-7a-2	37707	9215.62
hsa-let-7a-2	19648	7814
hsa-let-7a-2	47696	11508.1
hsa-let-7a-2	44355	11470.6
hsa-let-7a-2	93859	9099.18
hsa-let-7a-2	43311	11116.1
hsa-let-7a-2	78298	11439
hsa-let-7a-2	41511	8918.71
hsa-let-7a-2	35174	9153.04
hsa-let-7a-2	85845	9860.66
hsa-let-7a-2	73657	10678.6
hsa-let-7a-2	104107	17737.9
hsa-let-7a-2	21868	6391.77
hsa-let-7a-2	38472	7199.41
hsa-let-7a-2	84961	15801.5
hsa-let-7a-2	181590	12205.8
hsa-let-7a-2	47261	12380.4
hsa-let-7a-2	53630	15736.4
hsa-let-7a-2	10501	9692.63
hsa-let-7a-2	30268	9740.65
hsa-let-7a-2	161005	15304.2
hsa-let-7a-2	28769	5675.21
hsa-let-7a-2	38060	8947.03
hsa-let-7a-2	17374	8662.68
hsa-let-7a-2	14317	7525.54
hsa-let-7a-2	21001	7748.22
hsa-let-7a-2	33893	10613.7
hsa-let-7a-2	68018	12742.1
hsa-let-7a-2	87661	13294.8
hsa-let-7a-2	55575	12451.2
hsa-let-7a-2	40444	12918.2
hsa-let-7a-2	35051	7616.29
hsa-let-7a-2	40986	10541.6
hsa-let-7a-2	40467	6704.07
hsa-let-7a-2	45207	12644.1
hsa-let-7a-2	95433	10071.5
hsa-let-7a-2	56511	5669.9
hsa-let-7a-2	136077	12030.8
hsa-let-7a-2	43012	8929.13
hsa-let-7a-2	109268	9823.37
hsa-let-7a-2	139977	12228.3
hsa-let-7a-2	15735	4204.84
hsa-let-7a-2	104918	10736.9
hsa-let-7a-2	73899	12733.7
hsa-let-7a-2	33569	9818.84
hsa-let-7a-2	49493	14959.6
hsa-let-7a-2	7933	4820.34
hsa-let-7a-2	45312	11146.6
hsa-let-7a-3	53065	11874.2
hsa-let-7a-3	169757	14929.8
hsa-let-7a-3	42712	11191.7
hsa-let-7a-3	38851	9058.92
hsa-let-7a-3	42504	9847.53
hsa-let-7a-3	97244	11217.5
hsa-let-7a-3	79587	13730.8
hsa-let-7a-3	106102	13620.7
hsa-let-7a-3	34217	12892.3
hsa-let-7a-3	27883	6706.04
hsa-let-7a-3	23105	6144.39
hsa-let-7a-3	44276	8804.22
hsa-let-7a-3	55364	6593.78
hsa-let-7a-3	36712	14079
hsa-let-7a-3	80589	14625.5
hsa-let-7a-3	26002	9858.76
hsa-let-7a-3	39096	8847.51
hsa-let-7a-3	33820	7636.49
hsa-let-7a-3	14385	6076.04
hsa-let-7a-3	44347	13847.5
hsa-let-7a-3	75842	14962.4
hsa-let-7a-3	39736	9631.65
hsa-let-7a-3	36519	8805.93
hsa-let-7a-3	26315	9557.1
hsa-let-7a-3	93888	13691
hsa-let-7a-3	38796	10917.8
hsa-let-7a-3	24546	7442.24
hsa-let-7a-3	28339	11050.4
hsa-let-7a-3	35918	7168.53
hsa-let-7a-3	111353	15011.7
hsa-let-7a-3	43874	13122.1
hsa-let-7a-3	44118	12517
hsa-let-7a-3	153999	16152.2
hsa-let-7a-3	41700	9525.11
hsa-let-7a-3	8928	3900.07
hsa-let-7a-3	22571	7473.97
hsa-let-7a-3	30192	8373.34
hsa-let-7a-3	86644	11933.9
hsa-let-7a-3	47350	12482.7
hsa-let-7a-3	56203	13964.3
hsa-let-7a-3	26406	11525.1
hsa-let-7a-3	30935	10625.6
hsa-let-7a-3	28831	7659.53
hsa-let-7a-3	14822	2755.18
hsa-let-7a-3	50140	7826
hsa-let-7a-3	30002	12210.1
hsa-let-7a-3	62878	15753.1
hsa-let-7a-3	19650	7477.38
hsa-let-7a-3	15293	6652.38
hsa-let-7a-3	61024	11551.9
hsa-let-7a-3	92691	17410.1
hsa-let-7a-3	42622	8040.15
hsa-let-7a-3	33584	6682.24
hsa-let-7a-3	43041	10024.9
hsa-let-7a-3	109002	12396.1
hsa-let-7a-3	93183	14816.7
hsa-let-7a-3	17622	5272.76
hsa-let-7a-3	34291	8844.01
hsa-let-7a-3	75202	9587.32
hsa-let-7a-3	17383	5980.12
hsa-let-7a-3	38832	11279.8
hsa-let-7a-3	159561	21399.9
hsa-let-7a-3	29463	7203.7
hsa-let-7a-3	19428	12581.9
hsa-let-7a-3	72584	11645.5
hsa-let-7a-3	33183	6308.45
hsa-let-7a-3	76311	9284.61
hsa-let-7a-3	17689	4984.94
hsa-let-7a-3	94490	14227.8
hsa-let-7a-3	38963	10629.6
hsa-let-7a-3	23226	8027.06
hsa-let-7a-3	58171	7816.36
hsa-let-7a-3	16775	6405.31
hsa-let-7a-3	82304	14936.9
hsa-let-7a-3	63287	14719.5
hsa-let-7a-3	11988	6250.55
hsa-let-7a-3	16878	10026.5
hsa-let-7a-3	18771	3998.7
hsa-let-7a-3	38981	9182.63
hsa-let-7a-3	53623	14818.7
hsa-let-7a-3	35815	10761.4
hsa-let-7a-3	69549	10159
hsa-let-7a-3	63043	11340.6
hsa-let-7a-3	77982	9991.59
hsa-let-7a-3	128748	19503.7
hsa-let-7a-3	103397	15428.5
hsa-let-7a-3	68012	10445.7
hsa-let-7a-3	23112	8044.06
hsa-let-7a-3	70455	8426.98
hsa-let-7a-3	17354	7272.27
hsa-let-7a-3	101005	15199.6
hsa-let-7a-3	48766	9666.23
hsa-let-7a-3	51792	23150.4
hsa-let-7a-3	81510	16043.2
hsa-let-7a-3	52843	10753
hsa-let-7a-3	112277	16141
hsa-let-7a-3	13080	7757.92
hsa-let-7a-3	41955	8623.89
hsa-let-7a-3	16175	12232.9
hsa-let-7a-3	42172	7970.43
hsa-let-7a-3	58981	8804.78
hsa-let-7a-3	23405	8312.66
hsa-let-7a-3	30357	12199.1
hsa-let-7a-3	33580	6210.44
hsa-let-7a-3	37119	9868.21
hsa-let-7a-3	24513	8526.44
hsa-let-7a-3	26895	9912.43
hsa-let-7a-3	22804	4473.48
hsa-let-7a-3	9224	5386.44
hsa-let-7a-3	40518	6913.16
hsa-let-7a-3	65445	9068.96
hsa-let-7a-3	47103	9472.97
hsa-let-7a-3	111372	20462.6
hsa-let-7a-3	125902	11075.4
hsa-let-7a-3	53994	10278.6
hsa-let-7a-3	21259	6224.81
hsa-let-7a-3	37731	10327
hsa-let-7a-3	16236	4894.19
hsa-let-7a-3	24217	5175.46
hsa-let-7a-3	51323	10151.8
hsa-let-7a-3	84464	11191.6
hsa-let-7a-3	13648	6925.75
hsa-let-7a-3	22129	11706.5
hsa-let-7a-3	25330	5674.83
hsa-let-7a-3	69216	10134.9
hsa-let-7a-3	17902	6030.64
hsa-let-7a-3	75539	8897.36
hsa-let-7a-3	93775	10677.1
hsa-let-7a-3	64837	11839.4
hsa-let-7a-3	29018	7116.36
hsa-let-7a-3	25262	4757.12
hsa-let-7a-3	31336	5414.39
hsa-let-7a-3	33164	7686.31
hsa-let-7a-3	52449	7565.94
hsa-let-7a-3	69842	9431.13
hsa-let-7a-3	27628	6281.11
hsa-let-7a-3	80427	13457.3
hsa-let-7a-3	46223	8903.68
hsa-let-7a-3	86732	17674.1
hsa-let-7a-3	49245	7960.09
hsa-let-7a-3	20335	10797
hsa-let-7a-3	125572	25199.4
hsa-let-7a-3	27122	4338.62
hsa-let-7a-3	22015	4955.42
hsa-let-7a-3	49687	11761.2
hsa-let-7a-3	65948	9920.61
hsa-let-7a-3	32063	8578.27
hsa-let-7a-3	53708	11187.7
hsa-let-7a-3	46606	9450.7
hsa-let-7a-3	25142	6649.83
hsa-let-7a-3	134423	14308.8
hsa-let-7a-3	33032	10922.7
hsa-let-7a-3	54837	7694.21
hsa-let-7a-3	31749	8342.14
hsa-let-7a-3	103770	13728.4
hsa-let-7a-3	35124	6339.32
hsa-let-7a-3	95716	15035.9
hsa-let-7a-3	37289	17057.3
hsa-let-7a-3	25994	5323.95
hsa-let-7a-3	59834	9250.32
hsa-let-7a-3	108391	14551.6
hsa-let-7a-3	29068	7246.99
hsa-let-7a-3	26939	10844.9
hsa-let-7a-3	15520	3840.72
hsa-let-7a-3	80636	12656
hsa-let-7a-3	16892	4890.68
hsa-let-7a-3	34285	8044.64
hsa-let-7a-3	51264	17813.6
hsa-let-7a-3	76739	12901.8
hsa-let-7a-3	28537	6005.38
hsa-let-7a-3	46400	8444.59
hsa-let-7a-3	113354	10043.8
hsa-let-7a-3	7535	4415.82
hsa-let-7a-3	59760	8566.39
hsa-let-7a-3	21181	5484.57
hsa-let-7a-3	60943	8196.08
hsa-let-7a-3	41295	9715.82
hsa-let-7a-3	39228	4950.78
hsa-let-7a-3	28960	5190.1
hsa-let-7a-3	41294	6184.8
hsa-let-7a-3	47242	8880.89
hsa-let-7a-3	49597	11165.7
hsa-let-7a-3	5361	4279.91
hsa-let-7a-3	45787	9632.86
hsa-let-7a-3	28873	6836.25
hsa-let-7a-3	45058	8243.17
hsa-let-7a-3	12686	6406.11
hsa-let-7a-3	45035	10339.7
hsa-let-7a-3	20533	8098.05
hsa-let-7a-3	10111	5971.36
hsa-let-7a-3	48944	9385.72
hsa-let-7a-3	20511	5247.58
hsa-let-7a-3	104878	15887
hsa-let-7a-3	26583	9440.61
hsa-let-7a-3	17376	7320.85
hsa-let-7a-3	76245	14613.5
hsa-let-7a-3	53962	8581.69
hsa-let-7a-3	47939	10824.2
hsa-let-7a-3	138008	13918.1
hsa-let-7a-3	28625	8705.41
hsa-let-7a-3	53231	8600.77
hsa-let-7a-3	12529	5426.08
hsa-let-7a-3	62796	9581.34
hsa-let-7a-3	23910	8223.79
hsa-let-7a-3	28766	7783.51
hsa-let-7a-3	41725	11632.2
hsa-let-7a-3	37765	8153.96
hsa-let-7a-3	97244	17578.9
hsa-let-7a-3	43687	14465.9
hsa-let-7a-3	105888	12767.7
hsa-let-7a-3	56197	18199
hsa-let-7a-3	32997	9160.43
hsa-let-7a-3	80266	10201.6
hsa-let-7a-3	64395	10227.7
hsa-let-7a-3	25488	7625.4
hsa-let-7a-3	45334	8315.3
hsa-let-7a-3	50704	13812.3
hsa-let-7a-3	22282	7871.23
hsa-let-7a-3	22088	8892.18
hsa-let-7a-3	30529	6816.94
hsa-let-7a-3	92253	7738.06
hsa-let-7a-3	37529	12981.5
hsa-let-7a-3	92113	13338.1
hsa-let-7a-3	170516	19623.6
hsa-let-7a-3	145588	20224.8
hsa-let-7a-3	35741	10193.1
hsa-let-7a-3	32994	7848.23
hsa-let-7a-3	22330	5222.48
hsa-let-7a-3	50376	9411.73
hsa-let-7a-3	21167	10000.1
hsa-let-7a-3	9967	5817.54
hsa-let-7a-3	59777	9144.41
hsa-let-7a-3	28483	6257.98
hsa-let-7a-3	16297	6909.94
hsa-let-7a-3	53306	12992.5
hsa-let-7a-3	28178	10016
hsa-let-7a-3	16421	7167.61
hsa-let-7a-3	66894	9130.41
hsa-let-7a-3	105700	16414
hsa-let-7a-3	24132	7027.8
hsa-let-7a-3	87004	12417.7
hsa-let-7a-3	3268	2638.45
hsa-let-7a-3	26254	10414.5
hsa-let-7a-3	40160	8315.34
hsa-let-7a-3	34922	9150.76
hsa-let-7a-3	24968	6513.8
hsa-let-7a-3	62454	9361.28
hsa-let-7a-3	23290	6531.08
hsa-let-7a-3	30030	8103.83
hsa-let-7a-3	91985	13189.8
hsa-let-7a-3	57281	17850.6
hsa-let-7a-3	37826	9244.7
hsa-let-7a-3	19752	7855.36
hsa-let-7a-3	48037	11590.4
hsa-let-7a-3	44092	11402.5
hsa-let-7a-3	94414	9152.98
hsa-let-7a-3	43205	11088.9
hsa-let-7a-3	78827	11516.3
hsa-let-7a-3	41699	8959.11
hsa-let-7a-3	35516	9242.03
hsa-let-7a-3	86795	9969.79
hsa-let-7a-3	74116	10745.1
hsa-let-7a-3	105477	17971.3
hsa-let-7a-3	21579	6307.29
hsa-let-7a-3	38290	7165.35
hsa-let-7a-3	85340	15872
hsa-let-7a-3	182571	12271.8
hsa-let-7a-3	47293	12388.8
hsa-let-7a-3	55028	16146.7
hsa-let-7a-3	10530	9719.39
hsa-let-7a-3	30209	9721.67
hsa-let-7a-3	162035	15402.1
hsa-let-7a-3	29009	5722.55
hsa-let-7a-3	37831	8893.2
hsa-let-7a-3	17736	8843.17
hsa-let-7a-3	14460	7600.7
hsa-let-7a-3	21095	7782.9
hsa-let-7a-3	33807	10586.8
hsa-let-7a-3	68474	12827.5
hsa-let-7a-3	87473	13266.2
hsa-let-7a-3	56378	12631.1
hsa-let-7a-3	40940	13076.6
hsa-let-7a-3	35511	7716.25
hsa-let-7a-3	41363	10638.6
hsa-let-7a-3	41244	6832.8
hsa-let-7a-3	45489	12723
hsa-let-7a-3	95589	10087.9
hsa-let-7a-3	56923	5711.24
hsa-let-7a-3	136452	12063.9
hsa-let-7a-3	43262	8981.03
hsa-let-7a-3	109591	9852.41
hsa-let-7a-3	140527	12276.3
hsa-let-7a-3	15875	4242.25
hsa-let-7a-3	105491	10795.5
hsa-let-7a-3	74361	12813.3
hsa-let-7a-3	33558	9815.62
hsa-let-7a-3	49246	14884.9
hsa-let-7a-3	7958	4835.53
hsa-let-7a-3	45805	11267.9
