# Supplementary material for: Post-transcriptional control drives Aurora kinase A expression in human cancers
Source: PLoS One. 2024 Nov 11;19(11):e0310625. doi: 10.1371/journal.pone.0310625 (PMC11554201; doi:10.1371/journal.pone.0310625)
Supplement: S1 Data — (ZIP) [file pone.0310625.s006.zip › S1_Data/processed datasets_hsa-let-7a/TCGA-BLCA/Solid Tissue Normal.xls]

## Sheet: Solid Tissue Normal
miRNA_ID	read_count	reads_per_million_miRNA_mapped
hsa-let-7a-1	8503	5780.25
hsa-let-7a-1	57605	8035.19
hsa-let-7a-1	51229	3714.05
hsa-let-7a-1	40445	5803.28
hsa-let-7a-1	32915	1664.78
hsa-let-7a-1	21624	1539.6
hsa-let-7a-1	21645	1261.24
hsa-let-7a-1	29322	7079.58
hsa-let-7a-1	8186	2555.19
hsa-let-7a-1	68155	6258.59
hsa-let-7a-1	86514	11074
hsa-let-7a-1	42472	7655.21
hsa-let-7a-1	102603	10270.6
hsa-let-7a-1	36292	8489.89
hsa-let-7a-1	66986	5352.68
hsa-let-7a-2	8286	5632.74
hsa-let-7a-2	57248	7985.39
hsa-let-7a-2	51276	3717.45
hsa-let-7a-2	39864	5719.91
hsa-let-7a-2	32797	1658.81
hsa-let-7a-2	21467	1528.42
hsa-let-7a-2	21638	1260.83
hsa-let-7a-2	29308	7076.2
hsa-let-7a-2	8336	2602.01
hsa-let-7a-2	67447	6193.57
hsa-let-7a-2	86180	11031.3
hsa-let-7a-2	42228	7611.23
hsa-let-7a-2	101773	10187.5
hsa-let-7a-2	35489	8302.04
hsa-let-7a-2	67289	5376.89
hsa-let-7a-3	8297	5640.22
hsa-let-7a-3	57404	8007.15
hsa-let-7a-3	51136	3707.3
hsa-let-7a-3	40036	5744.59
hsa-let-7a-3	32602	1648.95
hsa-let-7a-3	21656	1541.87
hsa-let-7a-3	21335	1243.17
hsa-let-7a-3	29632	7154.43
hsa-let-7a-3	8462	2641.34
hsa-let-7a-3	68163	6259.32
hsa-let-7a-3	86300	11046.6
hsa-let-7a-3	42399	7642.05
hsa-let-7a-3	102396	10249.9
hsa-let-7a-3	36240	8477.73
hsa-let-7a-3	67601	5401.82
