# Supplementary material for: Post-transcriptional control drives Aurora kinase A expression in human cancers
Source: PLoS One. 2024 Nov 11;19(11):e0310625. doi: 10.1371/journal.pone.0310625 (PMC11554201; doi:10.1371/journal.pone.0310625)
Supplement: S1 Data — (ZIP) [file pone.0310625.s006.zip › S1_Data/processed datasets_hsa-let-7a/TCGA-BLCA/Primary Tumors.xls]

## Sheet: Primary Tumors
miRNA_ID	read_count	reads_per_million_miRNA_mapped
hsa-let-7a-1	38551	5724.82
hsa-let-7a-1	23222	6875.5
hsa-let-7a-1	35926	17449.8
hsa-let-7a-1	39230	13341.4
hsa-let-7a-1	9059	6441.63
hsa-let-7a-1	7849	4946.51
hsa-let-7a-1	22089	4762.09
hsa-let-7a-1	28623	5579
hsa-let-7a-1	27099	9144.77
hsa-let-7a-1	69743	7371.08
hsa-let-7a-1	84906	7688.1
hsa-let-7a-1	12788	7170.61
hsa-let-7a-1	16038	4729.86
hsa-let-7a-1	38391	11645.4
hsa-let-7a-1	21994	15963.9
hsa-let-7a-1	40960	5834.15
hsa-let-7a-1	89488	13192.6
hsa-let-7a-1	27894	5794.65
hsa-let-7a-1	26527	3025.13
hsa-let-7a-1	78686	16030.4
hsa-let-7a-1	45371	12655.9
hsa-let-7a-1	20313	7523.73
hsa-let-7a-1	64163	10675.2
hsa-let-7a-1	24278	8643.41
hsa-let-7a-1	22276	10836
hsa-let-7a-1	24891	10546.1
hsa-let-7a-1	23361	13549.2
hsa-let-7a-1	8894	3931.27
hsa-let-7a-1	50077	5892.47
hsa-let-7a-1	50154	12629.7
hsa-let-7a-1	28192	4653.71
hsa-let-7a-1	46694	14418.2
hsa-let-7a-1	16001	5218.87
hsa-let-7a-1	42554	7848.28
hsa-let-7a-1	77266	7533.72
hsa-let-7a-1	30728	6584.92
hsa-let-7a-1	19261	6931.8
hsa-let-7a-1	74789	5646.47
hsa-let-7a-1	61710	17091.1
hsa-let-7a-1	21738	8407.87
hsa-let-7a-1	98537	8823.84
hsa-let-7a-1	18426	10549.1
hsa-let-7a-1	58287	5777.19
hsa-let-7a-1	23228	12983.5
hsa-let-7a-1	39811	7143.93
hsa-let-7a-1	20648	5104.05
hsa-let-7a-1	16921	6847.78
hsa-let-7a-1	52463	12451.1
hsa-let-7a-1	122225	16055.9
hsa-let-7a-1	77147	7923.36
hsa-let-7a-1	71152	10286.6
hsa-let-7a-1	37423	11179.1
hsa-let-7a-1	8314	6223.76
hsa-let-7a-1	18909	7288.28
hsa-let-7a-1	31399	8409.99
hsa-let-7a-1	21116	7380.64
hsa-let-7a-1	29205	10681.8
hsa-let-7a-1	81531	8188.56
hsa-let-7a-1	57314	13419.2
hsa-let-7a-1	62066	9667.83
hsa-let-7a-1	63904	9529.84
hsa-let-7a-1	14864	6889.07
hsa-let-7a-1	40800	8183.36
hsa-let-7a-1	39193	6210.43
hsa-let-7a-1	37558	6953.36
hsa-let-7a-1	41326	8876.7
hsa-let-7a-1	18771	11723.3
hsa-let-7a-1	53129	8320.28
hsa-let-7a-1	47957	7275.65
hsa-let-7a-1	45317	10480.4
hsa-let-7a-1	27516	5933.04
hsa-let-7a-1	78921	6147.01
hsa-let-7a-1	57457	5487.72
hsa-let-7a-1	34081	4888.78
hsa-let-7a-1	38344	12940.6
hsa-let-7a-1	63206	7006.2
hsa-let-7a-1	117432	13197.5
hsa-let-7a-1	15031	7844.9
hsa-let-7a-1	34679	10402.9
hsa-let-7a-1	61474	12108.8
hsa-let-7a-1	46800	5207.13
hsa-let-7a-1	13628	11957.7
hsa-let-7a-1	74376	11094.3
hsa-let-7a-1	24243	6062.85
hsa-let-7a-1	6341	2929.67
hsa-let-7a-1	12113	4923.45
hsa-let-7a-1	72223	8800.05
hsa-let-7a-1	37875	7480.1
hsa-let-7a-1	36761	7461.92
hsa-let-7a-1	17098	6475.08
hsa-let-7a-1	48117	8242.52
hsa-let-7a-1	41340	5619.66
hsa-let-7a-1	15894	6948.76
hsa-let-7a-1	34859	5081.77
hsa-let-7a-1	31957	9873.89
hsa-let-7a-1	51265	5905.32
hsa-let-7a-1	32837	4159.99
hsa-let-7a-1	55839	11186.7
hsa-let-7a-1	30114	3945.71
hsa-let-7a-1	30620	9396.95
hsa-let-7a-1	81204	13263.5
hsa-let-7a-1	29341	8543.02
hsa-let-7a-1	57623	10088.2
hsa-let-7a-1	13755	6188.73
hsa-let-7a-1	99715	9043.31
hsa-let-7a-1	49093	5915.71
hsa-let-7a-1	37252	8826.71
hsa-let-7a-1	19530	5066.77
hsa-let-7a-1	26214	5617.62
hsa-let-7a-1	33952	17688.8
hsa-let-7a-1	35740	6634.49
hsa-let-7a-1	69424	7141.67
hsa-let-7a-1	10843	6646.47
hsa-let-7a-1	21579	7846.12
hsa-let-7a-1	40786	4921.54
hsa-let-7a-1	40313	8652.95
hsa-let-7a-1	16319	4262.25
hsa-let-7a-1	25534	5268.96
hsa-let-7a-1	95345	14048.3
hsa-let-7a-1	46802	12831.2
hsa-let-7a-1	20313	7423.83
hsa-let-7a-1	27259	4435.38
hsa-let-7a-1	12853	4019.61
hsa-let-7a-1	4218	3326.62
hsa-let-7a-1	32923	11189.5
hsa-let-7a-1	78557	11243.5
hsa-let-7a-1	71470	5302.51
hsa-let-7a-1	14787	10960.8
hsa-let-7a-1	14662	5523.73
hsa-let-7a-1	18378	4480.54
hsa-let-7a-1	28446	7747.61
hsa-let-7a-1	28245	12190.7
hsa-let-7a-1	29103	12189.7
hsa-let-7a-1	5523	4709.04
hsa-let-7a-1	29137	6028.39
hsa-let-7a-1	12149	4295
hsa-let-7a-1	38760	14059.9
hsa-let-7a-1	33109	8759.32
hsa-let-7a-1	17334	7904.01
hsa-let-7a-1	30091	8902.14
hsa-let-7a-1	28487	11561.1
hsa-let-7a-1	195045	17060.2
hsa-let-7a-1	15380	8153.49
hsa-let-7a-1	27152	14221.3
hsa-let-7a-1	27022	3955.68
hsa-let-7a-1	60674	15387.9
hsa-let-7a-1	42065	12725.5
hsa-let-7a-1	6398	5600.69
hsa-let-7a-1	31639	10899.7
hsa-let-7a-1	36644	7535.61
hsa-let-7a-1	12614	5514.43
hsa-let-7a-1	55131	10838.1
hsa-let-7a-1	22100	6979.41
hsa-let-7a-1	11944	4806.49
hsa-let-7a-1	21226	5914.98
hsa-let-7a-1	32287	8127.22
hsa-let-7a-1	18597	8690.08
hsa-let-7a-1	47941	12822.8
hsa-let-7a-1	25416	7241.31
hsa-let-7a-1	33810	7378.59
hsa-let-7a-1	33897	4637.98
hsa-let-7a-1	10937	4019.97
hsa-let-7a-1	12676	3725.54
hsa-let-7a-1	39665	8686.58
hsa-let-7a-1	66636	9462.68
hsa-let-7a-1	159762	11381.1
hsa-let-7a-1	30708	5800.86
hsa-let-7a-1	137884	20773.8
hsa-let-7a-1	54842	11516.6
hsa-let-7a-1	8867	5871.16
hsa-let-7a-1	26598	17616.7
hsa-let-7a-1	23406	6414.02
hsa-let-7a-1	11771	6651.16
hsa-let-7a-1	62834	9269.35
hsa-let-7a-1	20810	4797.13
hsa-let-7a-1	16864	6775.14
hsa-let-7a-1	39270	8860.56
hsa-let-7a-1	31238	5820.74
hsa-let-7a-1	69918	7262.87
hsa-let-7a-1	20296	5906.27
hsa-let-7a-1	35837	4592.79
hsa-let-7a-1	44311	9817.02
hsa-let-7a-1	37076	5738.94
hsa-let-7a-1	37263	6703.77
hsa-let-7a-1	180774	17508.2
hsa-let-7a-1	25884	3460.69
hsa-let-7a-1	22625	4044.5
hsa-let-7a-1	16099	6325.12
hsa-let-7a-1	74212	15618.8
hsa-let-7a-1	10821	6617.82
hsa-let-7a-1	14972	8745.25
hsa-let-7a-1	49290	6711.67
hsa-let-7a-1	69032	10174.7
hsa-let-7a-1	30338	5511.19
hsa-let-7a-1	22608	6612.16
hsa-let-7a-1	17076	5932.13
hsa-let-7a-1	40286	4690.89
hsa-let-7a-1	17940	4486.15
hsa-let-7a-1	91535	8583.85
hsa-let-7a-1	69758	12084.7
hsa-let-7a-1	32906	5456.24
hsa-let-7a-1	33885	6335.32
hsa-let-7a-1	54570	7805.78
hsa-let-7a-1	25305	3678.71
hsa-let-7a-1	70610	8809.61
hsa-let-7a-1	43510	9340.7
hsa-let-7a-1	51488	8932.94
hsa-let-7a-1	29161	9291.63
hsa-let-7a-1	22686	4772.04
hsa-let-7a-1	26689	8023.29
hsa-let-7a-1	53576	5101.83
hsa-let-7a-1	21927	7219.54
hsa-let-7a-1	52288	11495.4
hsa-let-7a-1	49841	7854.58
hsa-let-7a-1	38396	6672.72
hsa-let-7a-1	11721	9531.62
hsa-let-7a-1	41335	6110.04
hsa-let-7a-1	60374	7066.17
hsa-let-7a-1	21779	7702.24
hsa-let-7a-1	32042	6746.73
hsa-let-7a-1	30747	7143.29
hsa-let-7a-1	28369	9596.02
hsa-let-7a-1	21757	3226.96
hsa-let-7a-1	41076	5888.81
hsa-let-7a-1	90126	16742.5
hsa-let-7a-1	49475	6707.48
hsa-let-7a-1	28925	5494.54
hsa-let-7a-1	7194	6164.02
hsa-let-7a-1	12224	6810.59
hsa-let-7a-1	15974	5853.26
hsa-let-7a-1	28765	4459.93
hsa-let-7a-1	23347	6524.37
hsa-let-7a-1	19947	6443.09
hsa-let-7a-1	57436	8489.36
hsa-let-7a-1	72750	14778.9
hsa-let-7a-1	26534	6293.62
hsa-let-7a-1	41810	8429.77
hsa-let-7a-1	16018	6214.76
hsa-let-7a-1	39280	7202.55
hsa-let-7a-1	63110	7375.08
hsa-let-7a-1	22767	6913.65
hsa-let-7a-1	32421	6209.53
hsa-let-7a-1	33473	5408.82
hsa-let-7a-1	18587	4227.12
hsa-let-7a-1	89768	16875.4
hsa-let-7a-1	11925	4134.71
hsa-let-7a-1	14947	7452.12
hsa-let-7a-1	18145	5980.64
hsa-let-7a-1	30353	4971.54
hsa-let-7a-1	23792	5878.17
hsa-let-7a-1	15578	6913.66
hsa-let-7a-1	42957	5264.38
hsa-let-7a-1	31725	6055.21
hsa-let-7a-1	30927	4409.66
hsa-let-7a-1	26002	5380.92
hsa-let-7a-1	92859	11659.9
hsa-let-7a-1	13056	3901.62
hsa-let-7a-1	37519	5901.31
hsa-let-7a-1	28029	4209.72
hsa-let-7a-1	79942	14630
hsa-let-7a-1	59080	10821.5
hsa-let-7a-1	19432	8757.93
hsa-let-7a-1	22672	5117.74
hsa-let-7a-1	29449	13359.3
hsa-let-7a-1	11464	2968.5
hsa-let-7a-1	19385	6286.29
hsa-let-7a-1	6790	3809.84
hsa-let-7a-1	23342	8844.35
hsa-let-7a-1	33248	5635.36
hsa-let-7a-1	18822	6510.48
hsa-let-7a-1	64069	13413.3
hsa-let-7a-1	25668	6186.94
hsa-let-7a-1	33980	8228.1
hsa-let-7a-1	36831	5035.65
hsa-let-7a-1	34219	7223.1
hsa-let-7a-1	21527	9661.83
hsa-let-7a-1	25326	8833.8
hsa-let-7a-1	48030	10447.8
hsa-let-7a-1	45381	7131.1
hsa-let-7a-1	19945	5799.19
hsa-let-7a-1	20144	4452.33
hsa-let-7a-1	91174	9151.48
hsa-let-7a-1	26631	6397.15
hsa-let-7a-1	6041	3766.44
hsa-let-7a-1	13081	5273.59
hsa-let-7a-1	41545	6661.82
hsa-let-7a-1	44934	25109.5
hsa-let-7a-1	63132	17328.1
hsa-let-7a-1	12986	4638.79
hsa-let-7a-1	9646	6079.16
hsa-let-7a-1	76741	8040.02
hsa-let-7a-1	33608	5872.62
hsa-let-7a-1	22871	7133.57
hsa-let-7a-1	92255	11322.4
hsa-let-7a-1	89628	16348.7
hsa-let-7a-1	20310	12558.9
hsa-let-7a-1	20850	6995.61
hsa-let-7a-1	49777	10506.9
hsa-let-7a-1	22903	9504.76
hsa-let-7a-1	37845	17012.4
hsa-let-7a-1	19029	9355.49
hsa-let-7a-1	36752	11796.4
hsa-let-7a-1	34557	7352.09
hsa-let-7a-1	15475	6070.88
hsa-let-7a-1	20237	8238.41
hsa-let-7a-1	31381	5808.56
hsa-let-7a-1	17404	5039.71
hsa-let-7a-1	35065	6733.13
hsa-let-7a-1	39306	8206.44
hsa-let-7a-1	105774	10930.9
hsa-let-7a-1	187856	18562.1
hsa-let-7a-1	21296	6843.23
hsa-let-7a-1	53351	2950.6
hsa-let-7a-1	45120	6204.67
hsa-let-7a-1	63707	9736.18
hsa-let-7a-1	9174	5511.63
hsa-let-7a-1	33750	5514.45
hsa-let-7a-1	45370	9533.63
hsa-let-7a-1	29970	7627.5
hsa-let-7a-1	22906	7012.89
hsa-let-7a-1	85275	6652.02
hsa-let-7a-1	36686	13914.2
hsa-let-7a-1	25378	3853.37
hsa-let-7a-1	28570	16641
hsa-let-7a-1	25790	5987.47
hsa-let-7a-1	23357	5818.41
hsa-let-7a-1	51366	9668.83
hsa-let-7a-1	3940	3529.79
hsa-let-7a-1	44292	5726.05
hsa-let-7a-1	40311	11924.1
hsa-let-7a-1	56108	14362.2
hsa-let-7a-1	27147	3985.17
hsa-let-7a-1	113972	7412.82
hsa-let-7a-1	87948	4922.89
hsa-let-7a-1	21400	6572.11
hsa-let-7a-1	42189	8232.44
hsa-let-7a-1	41409	9710.52
hsa-let-7a-1	20472	6215.36
hsa-let-7a-1	36293	9163.01
hsa-let-7a-1	106406	8505.63
hsa-let-7a-1	14600	7520.38
hsa-let-7a-1	46565	7836.85
hsa-let-7a-1	53134	7289.76
hsa-let-7a-1	21263	5630.44
hsa-let-7a-1	82340	16530.3
hsa-let-7a-1	31354	12471
hsa-let-7a-1	9063	4912.02
hsa-let-7a-1	41535	13052.1
hsa-let-7a-1	32099	6096.94
hsa-let-7a-1	30433	5298.18
hsa-let-7a-1	24951	11639.1
hsa-let-7a-1	58304	7698.11
hsa-let-7a-1	21472	10336.5
hsa-let-7a-1	148098	11977.5
hsa-let-7a-1	36769	11472.4
hsa-let-7a-1	102891	12616.3
hsa-let-7a-1	25171	10824.2
hsa-let-7a-1	34379	5792.39
hsa-let-7a-1	19990	5691.47
hsa-let-7a-1	32802	13042.6
hsa-let-7a-1	18326	7067.2
hsa-let-7a-1	55637	12696.9
hsa-let-7a-1	36447	5775.49
hsa-let-7a-1	12529	9921.1
hsa-let-7a-1	46205	4003.46
hsa-let-7a-1	29943	4556.2
hsa-let-7a-2	38650	5739.52
hsa-let-7a-2	22952	6795.56
hsa-let-7a-2	35783	17380.4
hsa-let-7a-2	38937	13241.8
hsa-let-7a-2	9036	6425.27
hsa-let-7a-2	7694	4848.83
hsa-let-7a-2	22178	4781.28
hsa-let-7a-2	28508	5556.59
hsa-let-7a-2	27141	9158.94
hsa-let-7a-2	69564	7352.16
hsa-let-7a-2	84532	7654.24
hsa-let-7a-2	12770	7160.52
hsa-let-7a-2	15762	4648.46
hsa-let-7a-2	38219	11593.2
hsa-let-7a-2	21505	15608.9
hsa-let-7a-2	41178	5865.2
hsa-let-7a-2	88930	13110.3
hsa-let-7a-2	27817	5778.66
hsa-let-7a-2	26616	3035.28
hsa-let-7a-2	77702	15829.9
hsa-let-7a-2	45425	12671
hsa-let-7a-2	20394	7553.73
hsa-let-7a-2	63937	10637.6
hsa-let-7a-2	24541	8737.04
hsa-let-7a-2	22250	10823.4
hsa-let-7a-2	24958	10574.4
hsa-let-7a-2	23381	13560.8
hsa-let-7a-2	8735	3860.99
hsa-let-7a-2	49893	5870.82
hsa-let-7a-2	50152	12629.2
hsa-let-7a-2	28379	4684.58
hsa-let-7a-2	47488	14663.4
hsa-let-7a-2	16052	5235.5
hsa-let-7a-2	42975	7925.93
hsa-let-7a-2	76637	7472.39
hsa-let-7a-2	30887	6619
hsa-let-7a-2	19361	6967.78
hsa-let-7a-2	74338	5612.42
hsa-let-7a-2	61429	17013.3
hsa-let-7a-2	21479	8307.69
hsa-let-7a-2	98501	8820.61
hsa-let-7a-2	18082	10352.1
hsa-let-7a-2	58405	5788.88
hsa-let-7a-2	23311	13029.9
hsa-let-7a-2	39842	7149.49
hsa-let-7a-2	20142	4978.97
hsa-let-7a-2	17036	6894.32
hsa-let-7a-2	52131	12372.3
hsa-let-7a-2	121733	15991.2
hsa-let-7a-2	77020	7910.32
hsa-let-7a-2	70975	10261
hsa-let-7a-2	37542	11214.6
hsa-let-7a-2	8303	6215.53
hsa-let-7a-2	18849	7265.15
hsa-let-7a-2	30835	8258.92
hsa-let-7a-2	21047	7356.52
hsa-let-7a-2	28916	10576.1
hsa-let-7a-2	81454	8180.82
hsa-let-7a-2	57333	13423.7
hsa-let-7a-2	62332	9709.27
hsa-let-7a-2	63826	9518.21
hsa-let-7a-2	14819	6868.22
hsa-let-7a-2	40991	8221.67
hsa-let-7a-2	39324	6231.19
hsa-let-7a-2	37395	6923.18
hsa-let-7a-2	41370	8886.15
hsa-let-7a-2	18625	11632.1
hsa-let-7a-2	52699	8252.94
hsa-let-7a-2	47301	7176.12
hsa-let-7a-2	45218	10457.5
hsa-let-7a-2	27356	5898.54
hsa-let-7a-2	79399	6184.24
hsa-let-7a-2	57173	5460.59
hsa-let-7a-2	33785	4846.32
hsa-let-7a-2	38171	12882.2
hsa-let-7a-2	63056	6989.57
hsa-let-7a-2	117487	13203.7
hsa-let-7a-2	15086	7873.6
hsa-let-7a-2	34847	10453.3
hsa-let-7a-2	61262	12067
hsa-let-7a-2	46788	5205.79
hsa-let-7a-2	13710	12029.7
hsa-let-7a-2	74095	11052.4
hsa-let-7a-2	23998	6001.58
hsa-let-7a-2	6421	2966.63
hsa-let-7a-2	11964	4862.89
hsa-let-7a-2	71846	8754.11
hsa-let-7a-2	37850	7475.16
hsa-let-7a-2	36841	7478.15
hsa-let-7a-2	17061	6461.07
hsa-let-7a-2	47430	8124.83
hsa-let-7a-2	41514	5643.31
hsa-let-7a-2	15753	6887.11
hsa-let-7a-2	34391	5013.54
hsa-let-7a-2	32104	9919.31
hsa-let-7a-2	50962	5870.42
hsa-let-7a-2	32425	4107.79
hsa-let-7a-2	55893	11197.6
hsa-let-7a-2	29882	3915.31
hsa-let-7a-2	30530	9369.33
hsa-let-7a-2	80629	13169.6
hsa-let-7a-2	29572	8610.28
hsa-let-7a-2	57702	10102.1
hsa-let-7a-2	13700	6163.98
hsa-let-7a-2	98863	8966.04
hsa-let-7a-2	49040	5909.33
hsa-let-7a-2	37433	8869.6
hsa-let-7a-2	19935	5171.84
hsa-let-7a-2	26088	5590.62
hsa-let-7a-2	33676	17545
hsa-let-7a-2	35879	6660.3
hsa-let-7a-2	69353	7134.36
hsa-let-7a-2	10766	6599.27
hsa-let-7a-2	21124	7680.68
hsa-let-7a-2	40456	4881.72
hsa-let-7a-2	39800	8542.84
hsa-let-7a-2	15869	4144.72
hsa-let-7a-2	25412	5243.78
hsa-let-7a-2	95832	14120.1
hsa-let-7a-2	47285	12963.7
hsa-let-7a-2	20642	7544.07
hsa-let-7a-2	26942	4383.8
hsa-let-7a-2	12881	4028.36
hsa-let-7a-2	4142	3266.68
hsa-let-7a-2	32713	11118.1
hsa-let-7a-2	78460	11229.6
hsa-let-7a-2	71471	5302.59
hsa-let-7a-2	14668	10872.6
hsa-let-7a-2	14887	5608.49
hsa-let-7a-2	18595	4533.45
hsa-let-7a-2	28250	7694.23
hsa-let-7a-2	27960	12067.7
hsa-let-7a-2	28792	12059.4
hsa-let-7a-2	5483	4674.93
hsa-let-7a-2	29143	6029.63
hsa-let-7a-2	11967	4230.66
hsa-let-7a-2	38496	13964.1
hsa-let-7a-2	32918	8708.79
hsa-let-7a-2	17203	7844.28
hsa-let-7a-2	29801	8816.34
hsa-let-7a-2	28789	11683.7
hsa-let-7a-2	194494	17012
hsa-let-7a-2	15798	8375.09
hsa-let-7a-2	27579	14445
hsa-let-7a-2	26759	3917.18
hsa-let-7a-2	60803	15420.6
hsa-let-7a-2	41646	12598.7
hsa-let-7a-2	6442	5639.2
hsa-let-7a-2	31374	10808.4
hsa-let-7a-2	36665	7539.93
hsa-let-7a-2	12750	5573.88
hsa-let-7a-2	55442	10899.3
hsa-let-7a-2	21796	6883.4
hsa-let-7a-2	11990	4825
hsa-let-7a-2	20829	5804.35
hsa-let-7a-2	32388	8152.64
hsa-let-7a-2	18779	8775.13
hsa-let-7a-2	47849	12798.2
hsa-let-7a-2	25177	7173.21
hsa-let-7a-2	33797	7375.75
hsa-let-7a-2	34010	4653.44
hsa-let-7a-2	10773	3959.7
hsa-let-7a-2	12684	3727.89
hsa-let-7a-2	39600	8672.35
hsa-let-7a-2	66010	9373.79
hsa-let-7a-2	158759	11309.7
hsa-let-7a-2	30727	5804.45
hsa-let-7a-2	137223	20674.2
hsa-let-7a-2	54651	11476.5
hsa-let-7a-2	9293	6153.23
hsa-let-7a-2	26530	17571.7
hsa-let-7a-2	23008	6304.96
hsa-let-7a-2	11806	6670.93
hsa-let-7a-2	61905	9132.3
hsa-let-7a-2	20546	4736.28
hsa-let-7a-2	16867	6776.34
hsa-let-7a-2	39281	8863.04
hsa-let-7a-2	31555	5879.81
hsa-let-7a-2	69519	7221.42
hsa-let-7a-2	19785	5757.57
hsa-let-7a-2	35879	4598.17
hsa-let-7a-2	44211	9794.86
hsa-let-7a-2	36916	5714.17
hsa-let-7a-2	37421	6732.19
hsa-let-7a-2	180464	17478.2
hsa-let-7a-2	25841	3454.94
hsa-let-7a-2	22877	4089.55
hsa-let-7a-2	16123	6334.55
hsa-let-7a-2	73907	15554.6
hsa-let-7a-2	10706	6547.49
hsa-let-7a-2	15112	8827.03
hsa-let-7a-2	49334	6717.66
hsa-let-7a-2	68845	10147.1
hsa-let-7a-2	30369	5516.82
hsa-let-7a-2	22505	6582.04
hsa-let-7a-2	17099	5940.12
hsa-let-7a-2	40168	4677.15
hsa-let-7a-2	17885	4472.4
hsa-let-7a-2	91151	8547.84
hsa-let-7a-2	69436	12028.9
hsa-let-7a-2	32739	5428.55
hsa-let-7a-2	33851	6328.96
hsa-let-7a-2	54352	7774.6
hsa-let-7a-2	25179	3660.4
hsa-let-7a-2	69787	8706.93
hsa-let-7a-2	42678	9162.09
hsa-let-7a-2	51496	8934.33
hsa-let-7a-2	29210	9307.24
hsa-let-7a-2	22789	4793.71
hsa-let-7a-2	26356	7923.19
hsa-let-7a-2	53380	5083.17
hsa-let-7a-2	21901	7210.98
hsa-let-7a-2	52535	11549.7
hsa-let-7a-2	49329	7773.89
hsa-let-7a-2	38054	6613.29
hsa-let-7a-2	11670	9490.14
hsa-let-7a-2	41512	6136.21
hsa-let-7a-2	59793	6998.17
hsa-let-7a-2	21537	7616.66
hsa-let-7a-2	32219	6784
hsa-let-7a-2	30797	7154.9
hsa-let-7a-2	28384	9601.09
hsa-let-7a-2	21526	3192.7
hsa-let-7a-2	41241	5912.46
hsa-let-7a-2	89419	16611.2
hsa-let-7a-2	49636	6729.31
hsa-let-7a-2	28770	5465.09
hsa-let-7a-2	7148	6124.6
hsa-let-7a-2	12480	6953.22
hsa-let-7a-2	15970	5851.79
hsa-let-7a-2	28708	4451.09
hsa-let-7a-2	23569	6586.41
hsa-let-7a-2	19786	6391.08
hsa-let-7a-2	56448	8343.33
hsa-let-7a-2	72268	14681
hsa-let-7a-2	26793	6355.05
hsa-let-7a-2	41629	8393.28
hsa-let-7a-2	15688	6086.73
hsa-let-7a-2	39286	7203.65
hsa-let-7a-2	63162	7381.15
hsa-let-7a-2	22954	6970.44
hsa-let-7a-2	32146	6156.86
hsa-let-7a-2	33315	5383.29
hsa-let-7a-2	18617	4233.94
hsa-let-7a-2	89714	16865.3
hsa-let-7a-2	11749	4073.68
hsa-let-7a-2	15222	7589.22
hsa-let-7a-2	18167	5987.89
hsa-let-7a-2	30234	4952.05
hsa-let-7a-2	24152	5967.12
hsa-let-7a-2	15552	6902.12
hsa-let-7a-2	42873	5254.08
hsa-let-7a-2	31268	5967.98
hsa-let-7a-2	30864	4400.68
hsa-let-7a-2	26247	5431.62
hsa-let-7a-2	92386	11600.6
hsa-let-7a-2	12833	3834.98
hsa-let-7a-2	36543	5747.79
hsa-let-7a-2	28000	4205.36
hsa-let-7a-2	79521	14553
hsa-let-7a-2	58981	10803.4
hsa-let-7a-2	19774	8912.06
hsa-let-7a-2	22437	5064.69
hsa-let-7a-2	29292	13288.1
hsa-let-7a-2	11156	2888.74
hsa-let-7a-2	19047	6176.68
hsa-let-7a-2	6788	3808.72
hsa-let-7a-2	23327	8838.67
hsa-let-7a-2	33504	5678.75
hsa-let-7a-2	19030	6582.42
hsa-let-7a-2	63523	13299
hsa-let-7a-2	25688	6191.76
hsa-let-7a-2	33477	8106.3
hsa-let-7a-2	37117	5074.75
hsa-let-7a-2	34217	7222.67
hsa-let-7a-2	21413	9610.66
hsa-let-7a-2	25459	8880.19
hsa-let-7a-2	47822	10402.6
hsa-let-7a-2	45004	7071.86
hsa-let-7a-2	19802	5757.61
hsa-let-7a-2	19804	4377.18
hsa-let-7a-2	90598	9093.67
hsa-let-7a-2	26432	6349.35
hsa-let-7a-2	5949	3709.08
hsa-let-7a-2	13029	5252.63
hsa-let-7a-2	41446	6645.95
hsa-let-7a-2	45179	25246.4
hsa-let-7a-2	63244	17358.8
hsa-let-7a-2	12842	4587.35
hsa-let-7a-2	9574	6033.78
hsa-let-7a-2	76156	7978.73
hsa-let-7a-2	33440	5843.26
hsa-let-7a-2	22879	7136.07
hsa-let-7a-2	91563	11237.5
hsa-let-7a-2	89563	16336.8
hsa-let-7a-2	20441	12639.9
hsa-let-7a-2	20702	6945.95
hsa-let-7a-2	50139	10583.3
hsa-let-7a-2	22627	9390.22
hsa-let-7a-2	37971	17069.1
hsa-let-7a-2	19107	9393.84
hsa-let-7a-2	36579	11740.9
hsa-let-7a-2	34600	7361.24
hsa-let-7a-2	15404	6043.03
hsa-let-7a-2	20341	8280.75
hsa-let-7a-2	31528	5835.77
hsa-let-7a-2	17723	5132.08
hsa-let-7a-2	35103	6740.43
hsa-let-7a-2	39022	8147.14
hsa-let-7a-2	105055	10856.6
hsa-let-7a-2	187125	18489.9
hsa-let-7a-2	20852	6700.55
hsa-let-7a-2	53501	2958.9
hsa-let-7a-2	45016	6190.37
hsa-let-7a-2	63043	9634.71
hsa-let-7a-2	9301	5587.93
hsa-let-7a-2	33775	5518.54
hsa-let-7a-2	44913	9437.6
hsa-let-7a-2	29979	7629.79
hsa-let-7a-2	23007	7043.81
hsa-let-7a-2	84854	6619.18
hsa-let-7a-2	36951	14014.7
hsa-let-7a-2	25499	3871.75
hsa-let-7a-2	28746	16743.5
hsa-let-7a-2	25613	5946.38
hsa-let-7a-2	24052	5991.54
hsa-let-7a-2	51321	9660.36
hsa-let-7a-2	3838	3438.41
hsa-let-7a-2	44377	5737.04
hsa-let-7a-2	40144	11874.7
hsa-let-7a-2	56139	14370.1
hsa-let-7a-2	27057	3971.95
hsa-let-7a-2	113921	7409.51
hsa-let-7a-2	87349	4889.36
hsa-let-7a-2	20982	6443.74
hsa-let-7a-2	42166	8227.95
hsa-let-7a-2	40871	9584.35
hsa-let-7a-2	20165	6122.16
hsa-let-7a-2	36387	9186.74
hsa-let-7a-2	105837	8460.14
hsa-let-7a-2	14854	7651.22
hsa-let-7a-2	46668	7854.18
hsa-let-7a-2	52872	7253.82
hsa-let-7a-2	21331	5648.45
hsa-let-7a-2	82387	16539.7
hsa-let-7a-2	31284	12443.1
hsa-let-7a-2	9098	4930.99
hsa-let-7a-2	41820	13141.7
hsa-let-7a-2	31623	6006.53
hsa-let-7a-2	30055	5232.37
hsa-let-7a-2	24931	11629.8
hsa-let-7a-2	57281	7563.04
hsa-let-7a-2	21464	10332.6
hsa-let-7a-2	148073	11975.5
hsa-let-7a-2	36758	11469
hsa-let-7a-2	102609	12581.7
hsa-let-7a-2	25431	10936
hsa-let-7a-2	34005	5729.38
hsa-let-7a-2	19969	5685.49
hsa-let-7a-2	32657	12984.9
hsa-let-7a-2	18523	7143.17
hsa-let-7a-2	55431	12649.9
hsa-let-7a-2	36104	5721.14
hsa-let-7a-2	12622	9994.74
hsa-let-7a-2	45906	3977.55
hsa-let-7a-2	29718	4521.96
hsa-let-7a-3	39145	5813.03
hsa-let-7a-3	23129	6847.97
hsa-let-7a-3	36051	17510.6
hsa-let-7a-3	39220	13338
hsa-let-7a-3	9272	6593.08
hsa-let-7a-3	7776	4900.5
hsa-let-7a-3	22494	4849.4
hsa-let-7a-3	29032	5658.72
hsa-let-7a-3	27130	9155.23
hsa-let-7a-3	69739	7370.66
hsa-let-7a-3	84565	7657.22
hsa-let-7a-3	12990	7283.88
hsa-let-7a-3	16080	4742.25
hsa-let-7a-3	38833	11779.4
hsa-let-7a-3	22202	16114.8
hsa-let-7a-3	41211	5869.9
hsa-let-7a-3	89236	13155.4
hsa-let-7a-3	28176	5853.23
hsa-let-7a-3	26734	3048.74
hsa-let-7a-3	78352	15962.3
hsa-let-7a-3	45799	12775.3
hsa-let-7a-3	20433	7568.18
hsa-let-7a-3	64385	10712.1
hsa-let-7a-3	24574	8748.79
hsa-let-7a-3	22264	10830.2
hsa-let-7a-3	24980	10583.8
hsa-let-7a-3	23817	13813.6
hsa-let-7a-3	8738	3862.32
hsa-let-7a-3	50249	5912.71
hsa-let-7a-3	49975	12584.6
hsa-let-7a-3	28531	4709.67
hsa-let-7a-3	47644	14711.6
hsa-let-7a-3	16165	5272.36
hsa-let-7a-3	42929	7917.45
hsa-let-7a-3	77191	7526.41
hsa-let-7a-3	30736	6586.64
hsa-let-7a-3	19486	7012.77
hsa-let-7a-3	75579	5706.11
hsa-let-7a-3	61632	17069.5
hsa-let-7a-3	21757	8415.22
hsa-let-7a-3	99687	8926.82
hsa-let-7a-3	18420	10545.6
hsa-let-7a-3	58417	5790.07
hsa-let-7a-3	23509	13140.6
hsa-let-7a-3	40103	7196.32
hsa-let-7a-3	20537	5076.62
hsa-let-7a-3	17227	6971.61
hsa-let-7a-3	52037	12350
hsa-let-7a-3	122028	16030
hsa-let-7a-3	77588	7968.66
hsa-let-7a-3	71330	10312.3
hsa-let-7a-3	37581	11226.3
hsa-let-7a-3	8476	6345.03
hsa-let-7a-3	19132	7374.23
hsa-let-7a-3	31412	8413.47
hsa-let-7a-3	21037	7353.02
hsa-let-7a-3	29115	10648.9
hsa-let-7a-3	81870	8222.6
hsa-let-7a-3	57374	13433.3
hsa-let-7a-3	62608	9752.26
hsa-let-7a-3	63614	9486.59
hsa-let-7a-3	14832	6874.24
hsa-let-7a-3	41243	8272.22
hsa-let-7a-3	39932	6327.53
hsa-let-7a-3	37831	7003.9
hsa-let-7a-3	41426	8898.18
hsa-let-7a-3	18734	11700.2
hsa-let-7a-3	53422	8366.16
hsa-let-7a-3	48378	7339.52
hsa-let-7a-3	45472	10516.2
hsa-let-7a-3	27535	5937.14
hsa-let-7a-3	79586	6198.8
hsa-let-7a-3	58064	5545.69
hsa-let-7a-3	33660	4828.39
hsa-let-7a-3	38990	13158.6
hsa-let-7a-3	63201	7005.65
hsa-let-7a-3	118250	13289.5
hsa-let-7a-3	15338	8005.13
hsa-let-7a-3	35099	10528.9
hsa-let-7a-3	62134	12238.8
hsa-let-7a-3	47244	5256.53
hsa-let-7a-3	13710	12029.7
hsa-let-7a-3	74586	11125.7
hsa-let-7a-3	24395	6100.87
hsa-let-7a-3	6560	3030.85
hsa-let-7a-3	12019	4885.24
hsa-let-7a-3	72094	8784.33
hsa-let-7a-3	37725	7450.47
hsa-let-7a-3	37360	7583.5
hsa-let-7a-3	17296	6550.06
hsa-let-7a-3	48404	8291.68
hsa-let-7a-3	41707	5669.55
hsa-let-7a-3	16036	7010.84
hsa-let-7a-3	34808	5074.33
hsa-let-7a-3	32140	9930.43
hsa-let-7a-3	51442	5925.71
hsa-let-7a-3	32595	4129.33
hsa-let-7a-3	56051	11229.2
hsa-let-7a-3	30195	3956.32
hsa-let-7a-3	30737	9432.85
hsa-let-7a-3	81000	13230.2
hsa-let-7a-3	29808	8678.99
hsa-let-7a-3	58420	10227.8
hsa-let-7a-3	13864	6237.77
hsa-let-7a-3	100671	9130.01
hsa-let-7a-3	49293	5939.81
hsa-let-7a-3	38312	9077.87
hsa-let-7a-3	20385	5288.59
hsa-let-7a-3	26678	5717.06
hsa-let-7a-3	34166	17800.3
hsa-let-7a-3	36604	6794.88
hsa-let-7a-3	69648	7164.71
hsa-let-7a-3	10839	6644.02
hsa-let-7a-3	21706	7892.29
hsa-let-7a-3	40937	4939.76
hsa-let-7a-3	40540	8701.68
hsa-let-7a-3	16656	4350.27
hsa-let-7a-3	25636	5290
hsa-let-7a-3	96142	14165.8
hsa-let-7a-3	47220	12945.8
hsa-let-7a-3	20252	7401.54
hsa-let-7a-3	27406	4459.3
hsa-let-7a-3	13257	4145.95
hsa-let-7a-3	4288	3381.82
hsa-let-7a-3	32675	11105.2
hsa-let-7a-3	79937	11441
hsa-let-7a-3	71460	5301.77
hsa-let-7a-3	14948	11080.2
hsa-let-7a-3	15069	5677.06
hsa-let-7a-3	18796	4582.45
hsa-let-7a-3	28851	7857.92
hsa-let-7a-3	28300	12214.4
hsa-let-7a-3	28675	12010.4
hsa-let-7a-3	5762	4912.82
hsa-let-7a-3	29744	6153.97
hsa-let-7a-3	12317	4354.39
hsa-let-7a-3	38533	13977.5
hsa-let-7a-3	32853	8691.59
hsa-let-7a-3	17596	8023.48
hsa-let-7a-3	30525	9030.53
hsa-let-7a-3	29010	11773.4
hsa-let-7a-3	197203	17248.9
hsa-let-7a-3	15845	8400.01
hsa-let-7a-3	27680	14497.9
hsa-let-7a-3	26854	3931.08
hsa-let-7a-3	61355	15560.6
hsa-let-7a-3	42057	12723.1
hsa-let-7a-3	6499	5689.1
hsa-let-7a-3	31497	10850.7
hsa-let-7a-3	36531	7512.37
hsa-let-7a-3	12622	5517.92
hsa-let-7a-3	54959	10804.3
hsa-let-7a-3	21939	6928.56
hsa-let-7a-3	12000	4829.02
hsa-let-7a-3	21240	5918.88
hsa-let-7a-3	32282	8125.96
hsa-let-7a-3	18200	8504.57
hsa-let-7a-3	48367	12936.7
hsa-let-7a-3	25188	7176.35
hsa-let-7a-3	34226	7469.38
hsa-let-7a-3	34434	4711.46
hsa-let-7a-3	11073	4069.96
hsa-let-7a-3	12806	3763.75
hsa-let-7a-3	40077	8776.81
hsa-let-7a-3	67179	9539.79
hsa-let-7a-3	160174	11410.5
hsa-let-7a-3	31213	5896.26
hsa-let-7a-3	139462	21011.6
hsa-let-7a-3	54364	11416.3
hsa-let-7a-3	9189	6084.37
hsa-let-7a-3	26698	17682.9
hsa-let-7a-3	23413	6415.94
hsa-let-7a-3	11857	6699.75
hsa-let-7a-3	63067	9303.72
hsa-let-7a-3	20991	4838.86
hsa-let-7a-3	17013	6835
hsa-let-7a-3	39129	8828.75
hsa-let-7a-3	31455	5861.18
hsa-let-7a-3	70438	7316.88
hsa-let-7a-3	20480	5959.82
hsa-let-7a-3	36798	4715.95
hsa-let-7a-3	44353	9826.32
hsa-let-7a-3	36969	5722.37
hsa-let-7a-3	38158	6864.78
hsa-let-7a-3	180181	17450.8
hsa-let-7a-3	26087	3487.83
hsa-let-7a-3	22803	4076.32
hsa-let-7a-3	16171	6353.41
hsa-let-7a-3	74983	15781.1
hsa-let-7a-3	10913	6674.09
hsa-let-7a-3	15221	8890.69
hsa-let-7a-3	49548	6746.8
hsa-let-7a-3	68845	10147.1
hsa-let-7a-3	30558	5551.15
hsa-let-7a-3	22599	6609.53
hsa-let-7a-3	17578	6106.53
hsa-let-7a-3	40737	4743.4
hsa-let-7a-3	17868	4468.15
hsa-let-7a-3	91592	8589.19
hsa-let-7a-3	70808	12266.6
hsa-let-7a-3	33285	5519.08
hsa-let-7a-3	33804	6320.18
hsa-let-7a-3	54794	7837.82
hsa-let-7a-3	25751	3743.55
hsa-let-7a-3	69997	8733.13
hsa-let-7a-3	43147	9262.77
hsa-let-7a-3	51380	8914.21
hsa-let-7a-3	29719	9469.42
hsa-let-7a-3	22825	4801.28
hsa-let-7a-3	26626	8004.36
hsa-let-7a-3	53708	5114.4
hsa-let-7a-3	22116	7281.77
hsa-let-7a-3	52772	11601.8
hsa-let-7a-3	50081	7892.4
hsa-let-7a-3	38666	6719.65
hsa-let-7a-3	11841	9629.2
hsa-let-7a-3	41954	6201.54
hsa-let-7a-3	60627	7095.78
hsa-let-7a-3	21876	7736.55
hsa-let-7a-3	32451	6832.85
hsa-let-7a-3	30792	7153.74
hsa-let-7a-3	28814	9746.54
hsa-let-7a-3	21887	3246.24
hsa-let-7a-3	41651	5971.24
hsa-let-7a-3	90456	16803.8
hsa-let-7a-3	50414	6834.78
hsa-let-7a-3	28803	5471.36
hsa-let-7a-3	7179	6151.16
hsa-let-7a-3	12397	6906.97
hsa-let-7a-3	15947	5843.36
hsa-let-7a-3	28853	4473.57
hsa-let-7a-3	23258	6499.5
hsa-let-7a-3	20443	6603.3
hsa-let-7a-3	57651	8521.14
hsa-let-7a-3	72839	14797
hsa-let-7a-3	26988	6401.31
hsa-let-7a-3	41616	8390.66
hsa-let-7a-3	16013	6212.82
hsa-let-7a-3	39358	7216.85
hsa-let-7a-3	63088	7372.51
hsa-let-7a-3	22666	6882.98
hsa-let-7a-3	31977	6124.49
hsa-let-7a-3	33272	5376.34
hsa-let-7a-3	18769	4268.51
hsa-let-7a-3	90543	17021.1
hsa-let-7a-3	11907	4128.47
hsa-let-7a-3	15152	7554.32
hsa-let-7a-3	18407	6066.99
hsa-let-7a-3	30935	5066.87
hsa-let-7a-3	24257	5993.06
hsa-let-7a-3	15241	6764.09
hsa-let-7a-3	42725	5235.94
hsa-let-7a-3	31795	6068.57
hsa-let-7a-3	31284	4460.57
hsa-let-7a-3	26241	5430.38
hsa-let-7a-3	92463	11610.2
hsa-let-7a-3	13371	3995.76
hsa-let-7a-3	37237	5856.95
hsa-let-7a-3	28420	4268.44
hsa-let-7a-3	81366	14890.6
hsa-let-7a-3	59732	10941
hsa-let-7a-3	19452	8766.94
hsa-let-7a-3	22745	5134.21
hsa-let-7a-3	29461	13364.7
hsa-let-7a-3	11318	2930.69
hsa-let-7a-3	19670	6378.72
hsa-let-7a-3	6751	3787.96
hsa-let-7a-3	23259	8812.9
hsa-let-7a-3	33945	5753.5
hsa-let-7a-3	19263	6663.02
hsa-let-7a-3	64804	13567.2
hsa-let-7a-3	25649	6182.36
hsa-let-7a-3	33867	8200.74
hsa-let-7a-3	37299	5099.63
hsa-let-7a-3	34102	7198.4
hsa-let-7a-3	21302	9560.84
hsa-let-7a-3	25611	8933.21
hsa-let-7a-3	48726	10599.2
hsa-let-7a-3	45136	7092.6
hsa-let-7a-3	20023	5821.87
hsa-let-7a-3	20313	4489.68
hsa-let-7a-3	91311	9165.23
hsa-let-7a-3	26699	6413.48
hsa-let-7a-3	5976	3725.91
hsa-let-7a-3	13278	5353.01
hsa-let-7a-3	42140	6757.23
hsa-let-7a-3	45617	25491.1
hsa-let-7a-3	63802	17512
hsa-let-7a-3	12994	4641.65
hsa-let-7a-3	9629	6068.44
hsa-let-7a-3	78045	8176.64
hsa-let-7a-3	33128	5788.74
hsa-let-7a-3	23232	7246.17
hsa-let-7a-3	92067	11299.3
hsa-let-7a-3	90244	16461
hsa-let-7a-3	20349	12583.1
hsa-let-7a-3	20791	6975.82
hsa-let-7a-3	50035	10561.3
hsa-let-7a-3	22793	9459.11
hsa-let-7a-3	38110	17131.6
hsa-let-7a-3	19205	9442.02
hsa-let-7a-3	36852	11828.5
hsa-let-7a-3	34670	7376.13
hsa-let-7a-3	15551	6100.69
hsa-let-7a-3	20175	8213.17
hsa-let-7a-3	31658	5859.84
hsa-let-7a-3	17568	5087.2
hsa-let-7a-3	35161	6751.57
hsa-let-7a-3	39540	8255.29
hsa-let-7a-3	106080	10962.5
hsa-let-7a-3	188587	18634.3
hsa-let-7a-3	21465	6897.53
hsa-let-7a-3	53604	2964.6
hsa-let-7a-3	45738	6289.66
hsa-let-7a-3	64303	9827.27
hsa-let-7a-3	9175	5512.24
hsa-let-7a-3	33972	5550.72
hsa-let-7a-3	45502	9561.37
hsa-let-7a-3	30097	7659.82
hsa-let-7a-3	23110	7075.34
hsa-let-7a-3	84723	6608.96
hsa-let-7a-3	36736	13933.1
hsa-let-7a-3	25587	3885.11
hsa-let-7a-3	28916	16842.6
hsa-let-7a-3	25644	5953.58
hsa-let-7a-3	24027	5985.32
hsa-let-7a-3	51672	9726.43
hsa-let-7a-3	3949	3537.85
hsa-let-7a-3	44618	5768.2
hsa-let-7a-3	39859	11790.4
hsa-let-7a-3	56890	14562.3
hsa-let-7a-3	27415	4024.51
hsa-let-7a-3	114849	7469.86
hsa-let-7a-3	88476	4952.44
hsa-let-7a-3	21762	6683.29
hsa-let-7a-3	42218	8238.1
hsa-let-7a-3	41612	9758.12
hsa-let-7a-3	20571	6245.42
hsa-let-7a-3	36118	9118.82
hsa-let-7a-3	106243	8492.6
hsa-let-7a-3	14956	7703.75
hsa-let-7a-3	46700	7859.57
hsa-let-7a-3	53228	7302.66
hsa-let-7a-3	21606	5721.27
hsa-let-7a-3	82767	16616
hsa-let-7a-3	31474	12518.7
hsa-let-7a-3	9169	4969.47
hsa-let-7a-3	41580	13066.3
hsa-let-7a-3	32444	6162.47
hsa-let-7a-3	30626	5331.78
hsa-let-7a-3	25532	11910.1
hsa-let-7a-3	57830	7635.53
hsa-let-7a-3	21577	10387
hsa-let-7a-3	149651	12103.1
hsa-let-7a-3	36885	11508.6
hsa-let-7a-3	103709	12716.6
hsa-let-7a-3	25075	10782.9
hsa-let-7a-3	34403	5796.44
hsa-let-7a-3	19869	5657.02
hsa-let-7a-3	32914	13087.1
hsa-let-7a-3	18549	7153.19
hsa-let-7a-3	56192	12823.5
hsa-let-7a-3	36641	5806.24
hsa-let-7a-3	12544	9932.98
hsa-let-7a-3	46304	4012.03
hsa-let-7a-3	30091	4578.72
