# Supplementary material for: Post-transcriptional control drives Aurora kinase A expression in human cancers
Source: PLoS One. 2024 Nov 11;19(11):e0310625. doi: 10.1371/journal.pone.0310625 (PMC11554201; doi:10.1371/journal.pone.0310625)
Supplement: S1 Data — (ZIP) [file pone.0310625.s006.zip › S1_Data/processed datasets_hsa-let-7a/TCGA-COAD/Solid Normal Tissue.xls]

## Sheet: Solid Normal Tissue
miRNA_ID	read_count	reads_per_million_miRNA_mapped	cross-mapped
hsa-let-7a-1	14831	15434.408188	N
hsa-let-7a-1	18885	21769.653207	N
hsa-let-7a-1	14978	21872.686304	N
hsa-let-7a-1	15987	17987.882061	N
hsa-let-7a-1	7457	11256.154884	N
hsa-let-7a-1	13419	19693.827682	N
hsa-let-7a-2	15109	15723.718786	N
hsa-let-7a-2	19142	22065.909542	N
hsa-let-7a-2	14904	21764.622558	N
hsa-let-7a-2	15752	17723.470209	N
hsa-let-7a-2	7351	11096.150537	N
hsa-let-7a-2	13503	19817.106729	N
hsa-let-7a-3	15113	15727.881528	N
hsa-let-7a-3	18995	21896.455529	N
hsa-let-7a-3	14974	21866.845021	N
hsa-let-7a-3	15879	17866.365125	N
hsa-let-7a-3	7449	11244.079084	N
hsa-let-7a-3	13534	19862.602567	N
