# Supplementary material for: Post-transcriptional control drives Aurora kinase A expression in human cancers
Source: PLoS One. 2024 Nov 11;19(11):e0310625. doi: 10.1371/journal.pone.0310625 (PMC11554201; doi:10.1371/journal.pone.0310625)
Supplement: S1 Data — (ZIP) [file pone.0310625.s006.zip › S1_Data/processed datasets_hsa-let-7a/TCGA-COAD/Primary Tumors.xls]

## Sheet: Primary Tumors
miRNA_ID	read_count	reads_per_million_miRNA_mapped
hsa-let-7a-1	3208	3962.27
hsa-let-7a-1	4258	4267.53
hsa-let-7a-1	4287	3640.59
hsa-let-7a-1	1865	2081.37
hsa-let-7a-1	7387	4110.32
hsa-let-7a-1	94604	8217.14
hsa-let-7a-1	56719	12850.2
hsa-let-7a-1	17688	8473.43
hsa-let-7a-1	29124	9971.3
hsa-let-7a-1	6964	2920.56
hsa-let-7a-1	11682	3309.14
hsa-let-7a-1	11788	3329.65
hsa-let-7a-1	82690	10104.3
hsa-let-7a-1	38479	5283.86
hsa-let-7a-1	36221	7643.21
hsa-let-7a-1	18250	8749.16
hsa-let-7a-1	3241	4584.13
hsa-let-7a-1	70849	12044
hsa-let-7a-1	11256	7177.08
hsa-let-7a-1	63525	5677.12
hsa-let-7a-1	37371	6951.79
hsa-let-7a-1	27400	7607.53
hsa-let-7a-1	15972	10622.6
hsa-let-7a-1	11763	6975.86
hsa-let-7a-1	7163	5870.54
hsa-let-7a-1	25832	7674.21
hsa-let-7a-1	55637	9410.05
hsa-let-7a-1	42764	8307.48
hsa-let-7a-1	34645	5254.07
hsa-let-7a-1	9540	3086.26
hsa-let-7a-1	16804	5846.44
hsa-let-7a-1	45321	10539
hsa-let-7a-1	2371	2973.95
hsa-let-7a-1	55430	9385.23
hsa-let-7a-1	41922	9194.36
hsa-let-7a-1	6247	3127.04
hsa-let-7a-1	4389	3617.36
hsa-let-7a-1	14694	9049.14
hsa-let-7a-1	9373	5884.15
hsa-let-7a-1	14241	4726.71
hsa-let-7a-1	48565	11098.5
hsa-let-7a-1	35840	7386.61
hsa-let-7a-1	3032	3830.25
hsa-let-7a-1	24748	10765.9
hsa-let-7a-1	56097	10049.9
hsa-let-7a-1	42703	7962.81
hsa-let-7a-1	28979	7756.38
hsa-let-7a-1	63268	6761.3
hsa-let-7a-1	2620	3351
hsa-let-7a-1	5200	2779.15
hsa-let-7a-1	25610	2954.87
hsa-let-7a-1	6301	3396.89
hsa-let-7a-1	2189	3471.73
hsa-let-7a-1	6968	5665.95
hsa-let-7a-1	9345	2849.25
hsa-let-7a-1	50579	8151.95
hsa-let-7a-1	4216	3856.47
hsa-let-7a-1	82353	4570.91
hsa-let-7a-1	9169	5031.59
hsa-let-7a-1	33680	7560.11
hsa-let-7a-1	20700	7602.52
hsa-let-7a-1	19406	7067.69
hsa-let-7a-1	59150	7848.45
hsa-let-7a-1	16275	7076.85
hsa-let-7a-1	58999	7027.82
hsa-let-7a-1	8404	4959.7
hsa-let-7a-1	17274	6803.76
hsa-let-7a-1	8827	4849.37
hsa-let-7a-1	54866	15147.5
hsa-let-7a-1	51410	5890.14
hsa-let-7a-1	22386	5900.53
hsa-let-7a-1	4302	3025.24
hsa-let-7a-1	19346	4563.62
hsa-let-7a-1	6055	5919.31
hsa-let-7a-1	21249	5509.22
hsa-let-7a-1	63602	11637.1
hsa-let-7a-1	4503	3685.55
hsa-let-7a-1	25258	8210.49
hsa-let-7a-1	44130	11683.2
hsa-let-7a-1	32293	5249.68
hsa-let-7a-1	22086	3580.13
hsa-let-7a-1	128426	7929.61
hsa-let-7a-1	21958	3852.52
hsa-let-7a-1	78148	8540.39
hsa-let-7a-1	6116	3287.83
hsa-let-7a-1	9110	4105.8
hsa-let-7a-1	3269	3074.14
hsa-let-7a-1	35778	8778.16
hsa-let-7a-1	9023	6797.05
hsa-let-7a-1	70196	8173.13
hsa-let-7a-1	69909	12404.9
hsa-let-7a-1	14411	4107.61
hsa-let-7a-1	11936	3775.43
hsa-let-7a-1	2985	3702.33
hsa-let-7a-1	1199	2905.8
hsa-let-7a-1	5416	3585.81
hsa-let-7a-1	53872	7690.3
hsa-let-7a-1	71624	5423.79
hsa-let-7a-1	27272	5212.98
hsa-let-7a-1	3451	2464.24
hsa-let-7a-1	40840	4985.07
hsa-let-7a-1	5041	2594.2
hsa-let-7a-1	6188	5007.83
hsa-let-7a-1	34556	8617.58
hsa-let-7a-1	44171	5705.27
hsa-let-7a-1	24241	10215.9
hsa-let-7a-1	18508	5753.06
hsa-let-7a-1	4959	3668.39
hsa-let-7a-1	42422	10276.4
hsa-let-7a-1	34443	9387.04
hsa-let-7a-1	8247	3082.5
hsa-let-7a-1	28178	6153.46
hsa-let-7a-1	4926	3178.45
hsa-let-7a-1	19522	9468.22
hsa-let-7a-1	13202	3571.2
hsa-let-7a-1	45479	7470.82
hsa-let-7a-1	3027	3566.9
hsa-let-7a-1	4698	3552.98
hsa-let-7a-1	6982	4016.49
hsa-let-7a-1	5200	3485.41
hsa-let-7a-1	57790	6998.32
hsa-let-7a-1	65808	5539.83
hsa-let-7a-1	34241	7319.61
hsa-let-7a-1	3268	6164.01
hsa-let-7a-1	63953	10231.1
hsa-let-7a-1	9525	4341.51
hsa-let-7a-1	39932	9519.77
hsa-let-7a-1	25446	5591.28
hsa-let-7a-1	102730	10006.4
hsa-let-7a-1	42021	8316.66
hsa-let-7a-1	2504	3395.87
hsa-let-7a-1	6124	6491.15
hsa-let-7a-1	25900	10462
hsa-let-7a-1	8131	2780.28
hsa-let-7a-1	4470	2661.23
hsa-let-7a-1	39834	7502.26
hsa-let-7a-1	20364	6398.59
hsa-let-7a-1	64759	9896.44
hsa-let-7a-1	22341	5689.24
hsa-let-7a-1	3622	4493.77
hsa-let-7a-1	77483	9468.98
hsa-let-7a-1	8227	5711.57
hsa-let-7a-1	25956	6217.84
hsa-let-7a-1	3192	3396.99
hsa-let-7a-1	23055	8493.41
hsa-let-7a-1	63067	7372.75
hsa-let-7a-1	24318	3952.52
hsa-let-7a-1	4094	3260.66
hsa-let-7a-1	34273	7772.58
hsa-let-7a-1	10016	5474.61
hsa-let-7a-1	35932	15215.5
hsa-let-7a-1	22406	6862.98
hsa-let-7a-1	9673	4084.67
hsa-let-7a-1	37685	8702.34
hsa-let-7a-1	49298	7251.3
hsa-let-7a-1	23405	5670.08
hsa-let-7a-1	9974	3844.37
hsa-let-7a-1	54147	9438.93
hsa-let-7a-1	32439	13716
hsa-let-7a-1	47592	10094.4
hsa-let-7a-1	33555	10123.5
hsa-let-7a-1	26321	6297.63
hsa-let-7a-1	17907	6388.62
hsa-let-7a-1	8212	4340.92
hsa-let-7a-1	84903	11258.4
hsa-let-7a-1	29703	8473.98
hsa-let-7a-1	6930	2780.33
hsa-let-7a-1	8793	6424.03
hsa-let-7a-1	7961	2979.4
hsa-let-7a-1	10269	4372.76
hsa-let-7a-1	50045	11084.2
hsa-let-7a-1	27226	6774.72
hsa-let-7a-1	22027	6668.89
hsa-let-7a-1	22683	6392.66
hsa-let-7a-1	9897	3150.33
hsa-let-7a-1	75318	9093.49
hsa-let-7a-1	41805	8121.53
hsa-let-7a-1	35816	11130.2
hsa-let-7a-1	68248	7753
hsa-let-7a-1	5327	4510.33
hsa-let-7a-1	3670	2966.69
hsa-let-7a-1	9951	4796.92
hsa-let-7a-1	14688	4304.88
hsa-let-7a-1	4503	3502.91
hsa-let-7a-1	19517	5155.81
hsa-let-7a-1	20106	5814.02
hsa-let-7a-1	12264	4593.03
hsa-let-7a-1	7548	2588.42
hsa-let-7a-1	2240	3336.45
hsa-let-7a-1	22168	4354.92
hsa-let-7a-1	36042	5431.39
hsa-let-7a-1	7337	2733.37
hsa-let-7a-1	27097	9187.56
hsa-let-7a-1	3383	3673.04
hsa-let-7a-1	26978	5478.54
hsa-let-7a-1	4090	3872.62
hsa-let-7a-1	47126	10223.7
hsa-let-7a-1	12777	5518.52
hsa-let-7a-1	13927	5794.21
hsa-let-7a-1	4164	3061.34
hsa-let-7a-1	1711	2509.76
hsa-let-7a-1	3700	4401.99
hsa-let-7a-1	48802	7344.87
hsa-let-7a-1	38068	7673.4
hsa-let-7a-1	53946	10891.3
hsa-let-7a-1	9322	5885.41
hsa-let-7a-1	8132	5463.35
hsa-let-7a-1	83134	10785.4
hsa-let-7a-1	3826	3458.52
hsa-let-7a-1	45132	7118.86
hsa-let-7a-1	3354	2916.54
hsa-let-7a-1	8223	2861.11
hsa-let-7a-1	96220	14244
hsa-let-7a-1	35209	5786.58
hsa-let-7a-1	27311	9832.25
hsa-let-7a-1	13252	4866.93
hsa-let-7a-1	5360	4043.09
hsa-let-7a-1	10842	7773.27
hsa-let-7a-1	60368	6240.37
hsa-let-7a-1	6355	3126.47
hsa-let-7a-1	67347	7886.65
hsa-let-7a-1	54118	13031
hsa-let-7a-1	24304	7197.33
hsa-let-7a-1	29314	7122.82
hsa-let-7a-1	53612	12254.2
hsa-let-7a-1	5067	4822.07
hsa-let-7a-1	3516	4220.52
hsa-let-7a-1	70254	9443.65
hsa-let-7a-1	40858	11039.1
hsa-let-7a-1	10250	5123.27
hsa-let-7a-1	2424	2981.9
hsa-let-7a-1	34510	5351.95
hsa-let-7a-1	7312	3389.01
hsa-let-7a-1	18795	6052.14
hsa-let-7a-1	26268	6637.57
hsa-let-7a-1	22794	7079.41
hsa-let-7a-1	5427	3627.92
hsa-let-7a-1	14506	5660.93
hsa-let-7a-1	3446	3474.32
hsa-let-7a-1	52338	4366.97
hsa-let-7a-1	23344	4875.99
hsa-let-7a-1	54587	9123.33
hsa-let-7a-1	44664	9233.78
hsa-let-7a-1	18158	4928.95
hsa-let-7a-1	34498	6312.23
hsa-let-7a-1	105731	28394.1
hsa-let-7a-1	21836	4609.31
hsa-let-7a-1	2996	2536.44
hsa-let-7a-1	5723	3783.89
hsa-let-7a-1	32490	6448.95
hsa-let-7a-1	23643	6466.13
hsa-let-7a-1	11893	5981.65
hsa-let-7a-1	40202	5554.18
hsa-let-7a-1	26533	5769.24
hsa-let-7a-1	8752	3812.58
hsa-let-7a-1	44023	8783.64
hsa-let-7a-1	58611	8933.49
hsa-let-7a-1	17443	5868.45
hsa-let-7a-1	2599	3329.02
hsa-let-7a-1	41510	8111.47
hsa-let-7a-1	40631	4403.78
hsa-let-7a-1	37683	10204.4
hsa-let-7a-1	8722	5751.77
hsa-let-7a-1	24707	6519.78
hsa-let-7a-1	23639	6260.58
hsa-let-7a-1	5922	4744.66
hsa-let-7a-1	50499	10892.2
hsa-let-7a-1	41673	6283.46
hsa-let-7a-1	34392	4347.36
hsa-let-7a-1	19890	6253.34
hsa-let-7a-1	66690	14411.9
hsa-let-7a-1	31303	9701.75
hsa-let-7a-1	26858	6405.28
hsa-let-7a-1	34356	10236.6
hsa-let-7a-1	4567	3043.38
hsa-let-7a-1	4286	3486.07
hsa-let-7a-1	30680	7319.66
hsa-let-7a-1	27215	5641.83
hsa-let-7a-1	34421	7830.46
hsa-let-7a-1	52150	3147.07
hsa-let-7a-1	31312	5060.31
hsa-let-7a-1	39697	9212.13
hsa-let-7a-1	10973	5985.74
hsa-let-7a-1	26096	4413.36
hsa-let-7a-1	83068	10808.7
hsa-let-7a-1	8454	3460.58
hsa-let-7a-1	24386	10365.1
hsa-let-7a-1	86334	8525.49
hsa-let-7a-1	71418	11737.2
hsa-let-7a-1	14109	8368.29
hsa-let-7a-1	12896	4501.61
hsa-let-7a-1	3170	3077.61
hsa-let-7a-1	5332	4637.01
hsa-let-7a-1	55347	6924.1
hsa-let-7a-1	2776	3793.06
hsa-let-7a-1	46645	8961.3
hsa-let-7a-1	3795	2700.83
hsa-let-7a-1	2738	2621.67
hsa-let-7a-1	44358	6378.21
hsa-let-7a-1	771	1751.35
hsa-let-7a-1	130020	12368.2
hsa-let-7a-1	3731	2980.46
hsa-let-7a-1	73344	16123.4
hsa-let-7a-1	5686	3880.99
hsa-let-7a-1	18585	4031.45
hsa-let-7a-1	45934	5471.52
hsa-let-7a-1	41994	7073.72
hsa-let-7a-1	2933	5362.34
hsa-let-7a-1	26841	6357.96
hsa-let-7a-1	6959	8143.2
hsa-let-7a-1	44862	5947.93
hsa-let-7a-1	63401	9297.08
hsa-let-7a-1	10995	4540.87
hsa-let-7a-1	71348	6298.91
hsa-let-7a-1	17086	8494.5
hsa-let-7a-1	4828	3464
hsa-let-7a-1	4551	3302.5
hsa-let-7a-1	26848	8310.05
hsa-let-7a-1	5705	3854.77
hsa-let-7a-1	33379	12784.2
hsa-let-7a-1	9329	8930.34
hsa-let-7a-1	4662	4358.84
hsa-let-7a-1	30358	6518.85
hsa-let-7a-1	28119	5355.71
hsa-let-7a-1	57281	10149.1
hsa-let-7a-1	66813	11212.5
hsa-let-7a-1	21987	8382.28
hsa-let-7a-1	61211	9725.45
hsa-let-7a-1	21232	9809.25
hsa-let-7a-1	37021	6007.5
hsa-let-7a-1	36275	8531.08
hsa-let-7a-1	34307	9498.42
hsa-let-7a-1	17729	5555.83
hsa-let-7a-1	20691	5785.16
hsa-let-7a-1	21307	6038.94
hsa-let-7a-1	33491	6807.48
hsa-let-7a-1	41909	9198.12
hsa-let-7a-1	42141	7968.36
hsa-let-7a-1	7088	5041.63
hsa-let-7a-1	99178	8698.92
hsa-let-7a-1	27128	8591.55
hsa-let-7a-1	32647	5890.88
hsa-let-7a-1	3736	2712.76
hsa-let-7a-1	2551	3107.23
hsa-let-7a-1	25399	6701.01
hsa-let-7a-1	12185	7820.78
hsa-let-7a-1	10206	6065.67
hsa-let-7a-1	66201	7756.73
hsa-let-7a-1	18392	6492.01
hsa-let-7a-1	5545	3472.64
hsa-let-7a-1	47208	12159.5
hsa-let-7a-1	32825	8562.97
hsa-let-7a-1	30747	5336.58
hsa-let-7a-1	54512	8824.28
hsa-let-7a-1	21965	12005.7
hsa-let-7a-1	3027	3215.72
hsa-let-7a-1	31241	5188.31
hsa-let-7a-1	19895	5270.87
hsa-let-7a-1	12225	5043.95
hsa-let-7a-1	18307	5528.77
hsa-let-7a-1	1235	3163.15
hsa-let-7a-1	17009	8970.94
hsa-let-7a-1	16359	6630.68
hsa-let-7a-1	51851	8199.63
hsa-let-7a-1	7995	4724.13
hsa-let-7a-1	30389	8231.87
hsa-let-7a-1	13327	6951.65
hsa-let-7a-1	55539	6556.48
hsa-let-7a-1	2184	2709.57
hsa-let-7a-1	4843	2881.22
hsa-let-7a-1	17987	16809.5
hsa-let-7a-1	2232	3395.9
hsa-let-7a-1	50288	4009.79
hsa-let-7a-1	56321	7297.76
hsa-let-7a-1	39405	11149.5
hsa-let-7a-1	17493	5751.43
hsa-let-7a-1	1422	2841.9
hsa-let-7a-1	8642	4386.32
hsa-let-7a-1	8593	3833.14
hsa-let-7a-1	31393	5576.36
hsa-let-7a-1	3511	3915.01
hsa-let-7a-1	13887	6656.97
hsa-let-7a-1	35041	10266.9
hsa-let-7a-1	6721	4870.18
hsa-let-7a-1	20576	7752.5
hsa-let-7a-1	4559	4266.02
hsa-let-7a-2	3121	3854.81
hsa-let-7a-2	4150	4159.29
hsa-let-7a-2	4293	3645.69
hsa-let-7a-2	1862	2078.02
hsa-let-7a-2	6990	3889.42
hsa-let-7a-2	95170	8266.3
hsa-let-7a-2	56204	12733.6
hsa-let-7a-2	17957	8602.29
hsa-let-7a-2	29048	9945.28
hsa-let-7a-2	6823	2861.43
hsa-let-7a-2	11437	3239.74
hsa-let-7a-2	11588	3273.16
hsa-let-7a-2	82703	10105.9
hsa-let-7a-2	38757	5322.03
hsa-let-7a-2	35878	7570.83
hsa-let-7a-2	18319	8782.24
hsa-let-7a-2	3318	4693.04
hsa-let-7a-2	70985	12067.2
hsa-let-7a-2	11191	7135.64
hsa-let-7a-2	63867	5707.69
hsa-let-7a-2	37805	7032.52
hsa-let-7a-2	27688	7687.49
hsa-let-7a-2	16029	10660.6
hsa-let-7a-2	11992	7111.66
hsa-let-7a-2	7197	5898.4
hsa-let-7a-2	25807	7666.78
hsa-let-7a-2	55858	9447.43
hsa-let-7a-2	42359	8228.81
hsa-let-7a-2	34581	5244.36
hsa-let-7a-2	9594	3103.73
hsa-let-7a-2	16804	5846.44
hsa-let-7a-2	45430	10564.4
hsa-let-7a-2	2322	2912.49
hsa-let-7a-2	55231	9351.54
hsa-let-7a-2	41931	9196.33
hsa-let-7a-2	6014	3010.41
hsa-let-7a-2	4470	3684.12
hsa-let-7a-2	14480	8917.35
hsa-let-7a-2	9390	5894.82
hsa-let-7a-2	14240	4726.38
hsa-let-7a-2	48295	11036.8
hsa-let-7a-2	35537	7324.16
hsa-let-7a-2	2947	3722.87
hsa-let-7a-2	24623	10711.5
hsa-let-7a-2	55676	9974.46
hsa-let-7a-2	43058	8029.01
hsa-let-7a-2	28820	7713.82
hsa-let-7a-2	62608	6690.76
hsa-let-7a-2	2592	3315.19
hsa-let-7a-2	5072	2710.74
hsa-let-7a-2	25344	2924.17
hsa-let-7a-2	6441	3472.37
hsa-let-7a-2	2204	3495.52
hsa-let-7a-2	6829	5552.93
hsa-let-7a-2	9258	2822.73
hsa-let-7a-2	50345	8114.24
hsa-let-7a-2	4120	3768.66
hsa-let-7a-2	82399	4573.46
hsa-let-7a-2	9203	5050.24
hsa-let-7a-2	33910	7611.73
hsa-let-7a-2	20435	7505.19
hsa-let-7a-2	19544	7117.95
hsa-let-7a-2	59256	7862.51
hsa-let-7a-2	16242	7062.5
hsa-let-7a-2	59333	7067.6
hsa-let-7a-2	8383	4947.31
hsa-let-7a-2	17586	6926.64
hsa-let-7a-2	8789	4828.49
hsa-let-7a-2	54697	15100.8
hsa-let-7a-2	51042	5847.98
hsa-let-7a-2	22342	5888.93
hsa-let-7a-2	4340	3051.97
hsa-let-7a-2	19231	4536.49
hsa-let-7a-2	5945	5811.77
hsa-let-7a-2	21236	5505.85
hsa-let-7a-2	64028	11715.1
hsa-let-7a-2	4589	3755.94
hsa-let-7a-2	25058	8145.48
hsa-let-7a-2	44039	11659.1
hsa-let-7a-2	31670	5148.4
hsa-let-7a-2	21712	3519.5
hsa-let-7a-2	128350	7924.91
hsa-let-7a-2	22020	3863.4
hsa-let-7a-2	77774	8499.51
hsa-let-7a-2	6036	3244.82
hsa-let-7a-2	9091	4097.24
hsa-let-7a-2	3373	3171.94
hsa-let-7a-2	35334	8669.22
hsa-let-7a-2	8975	6760.89
hsa-let-7a-2	70248	8179.19
hsa-let-7a-2	69542	12339.8
hsa-let-7a-2	14669	4181.15
hsa-let-7a-2	11800	3732.41
hsa-let-7a-2	3089	3831.32
hsa-let-7a-2	1231	2983.35
hsa-let-7a-2	5294	3505.04
hsa-let-7a-2	53792	7678.88
hsa-let-7a-2	71718	5430.91
hsa-let-7a-2	27493	5255.22
hsa-let-7a-2	3513	2508.51
hsa-let-7a-2	40473	4940.28
hsa-let-7a-2	4948	2546.34
hsa-let-7a-2	6252	5059.62
hsa-let-7a-2	34377	8572.94
hsa-let-7a-2	44257	5716.38
hsa-let-7a-2	24506	10327.6
hsa-let-7a-2	18362	5707.68
hsa-let-7a-2	4904	3627.7
hsa-let-7a-2	41796	10124.8
hsa-let-7a-2	34436	9385.13
hsa-let-7a-2	8491	3173.7
hsa-let-7a-2	27935	6100.39
hsa-let-7a-2	4938	3186.19
hsa-let-7a-2	19531	9472.58
hsa-let-7a-2	13094	3541.99
hsa-let-7a-2	45455	7466.88
hsa-let-7a-2	2959	3486.77
hsa-let-7a-2	4800	3630.12
hsa-let-7a-2	6696	3851.97
hsa-let-7a-2	5176	3469.32
hsa-let-7a-2	57661	6982.7
hsa-let-7a-2	65556	5518.61
hsa-let-7a-2	34121	7293.96
hsa-let-7a-2	3333	6286.62
hsa-let-7a-2	64314	10288.9
hsa-let-7a-2	9383	4276.79
hsa-let-7a-2	40595	9677.82
hsa-let-7a-2	25216	5540.74
hsa-let-7a-2	102063	9941.48
hsa-let-7a-2	41969	8306.37
hsa-let-7a-2	2523	3421.64
hsa-let-7a-2	6063	6426.5
hsa-let-7a-2	25646	10359.4
hsa-let-7a-2	8231	2814.48
hsa-let-7a-2	4323	2573.71
hsa-let-7a-2	39577	7453.86
hsa-let-7a-2	20216	6352.09
hsa-let-7a-2	64925	9921.81
hsa-let-7a-2	22268	5670.65
hsa-let-7a-2	3643	4519.83
hsa-let-7a-2	77577	9480.47
hsa-let-7a-2	8283	5750.45
hsa-let-7a-2	25988	6225.5
hsa-let-7a-2	3071	3268.22
hsa-let-7a-2	22905	8438.15
hsa-let-7a-2	63158	7383.39
hsa-let-7a-2	24127	3921.48
hsa-let-7a-2	4046	3222.43
hsa-let-7a-2	33965	7702.73
hsa-let-7a-2	10032	5483.36
hsa-let-7a-2	36134	15301
hsa-let-7a-2	22237	6811.22
hsa-let-7a-2	9860	4163.64
hsa-let-7a-2	37580	8678.09
hsa-let-7a-2	49416	7268.66
hsa-let-7a-2	23444	5679.53
hsa-let-7a-2	9884	3809.68
hsa-let-7a-2	54149	9439.27
hsa-let-7a-2	32736	13841.6
hsa-let-7a-2	47775	10133.2
hsa-let-7a-2	33243	10029.4
hsa-let-7a-2	26220	6273.46
hsa-let-7a-2	17909	6389.34
hsa-let-7a-2	8254	4363.13
hsa-let-7a-2	85086	11282.7
hsa-let-7a-2	29452	8402.37
hsa-let-7a-2	6951	2788.76
hsa-let-7a-2	8715	6367.04
hsa-let-7a-2	8142	3047.14
hsa-let-7a-2	10269	4372.76
hsa-let-7a-2	50158	11109.2
hsa-let-7a-2	27274	6786.66
hsa-let-7a-2	22119	6696.74
hsa-let-7a-2	22713	6401.11
hsa-let-7a-2	9761	3107.04
hsa-let-7a-2	75008	9056.06
hsa-let-7a-2	41953	8150.28
hsa-let-7a-2	35656	11080.4
hsa-let-7a-2	68283	7756.98
hsa-let-7a-2	5242	4438.36
hsa-let-7a-2	3687	2980.44
hsa-let-7a-2	9938	4790.66
hsa-let-7a-2	14684	4303.71
hsa-let-7a-2	4510	3508.36
hsa-let-7a-2	19508	5153.44
hsa-let-7a-2	20050	5797.83
hsa-let-7a-2	12192	4566.07
hsa-let-7a-2	7599	2605.91
hsa-let-7a-2	2294	3416.88
hsa-let-7a-2	21884	4299.13
hsa-let-7a-2	35790	5393.42
hsa-let-7a-2	7087	2640.23
hsa-let-7a-2	27140	9202.14
hsa-let-7a-2	3249	3527.55
hsa-let-7a-2	26878	5458.23
hsa-let-7a-2	4180	3957.83
hsa-let-7a-2	47268	10254.5
hsa-let-7a-2	12744	5504.27
hsa-let-7a-2	13877	5773.41
hsa-let-7a-2	4328	3181.91
hsa-let-7a-2	1798	2637.38
hsa-let-7a-2	3605	4288.97
hsa-let-7a-2	48548	7306.64
hsa-let-7a-2	37911	7641.76
hsa-let-7a-2	53534	10808.2
hsa-let-7a-2	9428	5952.34
hsa-let-7a-2	7968	5353.17
hsa-let-7a-2	82986	10766.2
hsa-let-7a-2	3807	3441.35
hsa-let-7a-2	44715	7053.08
hsa-let-7a-2	3295	2865.24
hsa-let-7a-2	8124	2826.66
hsa-let-7a-2	96370	14266.2
hsa-let-7a-2	35093	5767.51
hsa-let-7a-2	27366	9852.05
hsa-let-7a-2	13129	4821.75
hsa-let-7a-2	5484	4136.62
hsa-let-7a-2	10754	7710.18
hsa-let-7a-2	60069	6209.46
hsa-let-7a-2	6374	3135.82
hsa-let-7a-2	66390	7774.58
hsa-let-7a-2	53632	12914
hsa-let-7a-2	24156	7153.5
hsa-let-7a-2	29448	7155.38
hsa-let-7a-2	53450	12217.1
hsa-let-7a-2	5028	4784.95
hsa-let-7a-2	3546	4256.53
hsa-let-7a-2	69879	9393.24
hsa-let-7a-2	40582	10964.5
hsa-let-7a-2	10358	5177.25
hsa-let-7a-2	2413	2968.37
hsa-let-7a-2	34701	5381.57
hsa-let-7a-2	7531	3490.51
hsa-let-7a-2	18469	5947.17
hsa-let-7a-2	25945	6555.95
hsa-let-7a-2	22464	6976.92
hsa-let-7a-2	5202	3477.51
hsa-let-7a-2	14299	5580.15
hsa-let-7a-2	3433	3461.21
hsa-let-7a-2	52482	4378.99
hsa-let-7a-2	23089	4822.73
hsa-let-7a-2	54855	9168.12
hsa-let-7a-2	44572	9214.76
hsa-let-7a-2	18339	4978.09
hsa-let-7a-2	34164	6251.11
hsa-let-7a-2	105369	28296.9
hsa-let-7a-2	21738	4588.63
hsa-let-7a-2	2932	2482.26
hsa-let-7a-2	5593	3697.94
hsa-let-7a-2	32519	6454.7
hsa-let-7a-2	23562	6443.97
hsa-let-7a-2	11750	5909.73
hsa-let-7a-2	39805	5499.33
hsa-let-7a-2	26688	5802.94
hsa-let-7a-2	8747	3810.41
hsa-let-7a-2	44028	8784.64
hsa-let-7a-2	59413	9055.73
hsa-let-7a-2	17417	5859.7
hsa-let-7a-2	2643	3385.38
hsa-let-7a-2	41598	8128.66
hsa-let-7a-2	40773	4419.17
hsa-let-7a-2	37555	10169.8
hsa-let-7a-2	8780	5790.02
hsa-let-7a-2	24828	6551.71
hsa-let-7a-2	23875	6323.08
hsa-let-7a-2	5962	4776.71
hsa-let-7a-2	49655	10710.2
hsa-let-7a-2	41729	6291.9
hsa-let-7a-2	34010	4299.07
hsa-let-7a-2	19622	6169.08
hsa-let-7a-2	66078	14279.7
hsa-let-7a-2	30761	9533.77
hsa-let-7a-2	26651	6355.91
hsa-let-7a-2	34498	10278.9
hsa-let-7a-2	4584	3054.71
hsa-let-7a-2	4198	3414.5
hsa-let-7a-2	30376	7247.13
hsa-let-7a-2	27269	5653.02
hsa-let-7a-2	34021	7739.46
hsa-let-7a-2	51957	3135.43
hsa-let-7a-2	31426	5078.74
hsa-let-7a-2	39649	9200.99
hsa-let-7a-2	10838	5912.1
hsa-let-7a-2	25878	4376.49
hsa-let-7a-2	82344	10714.5
hsa-let-7a-2	8429	3450.34
hsa-let-7a-2	24099	10243.1
hsa-let-7a-2	85685	8461.4
hsa-let-7a-2	71759	11793.3
hsa-let-7a-2	14371	8523.68
hsa-let-7a-2	13007	4540.35
hsa-let-7a-2	3339	3241.68
hsa-let-7a-2	5122	4454.38
hsa-let-7a-2	55511	6944.62
hsa-let-7a-2	2789	3810.83
hsa-let-7a-2	46470	8927.68
hsa-let-7a-2	3887	2766.31
hsa-let-7a-2	2939	2814.13
hsa-let-7a-2	44338	6375.34
hsa-let-7a-2	765	1737.72
hsa-let-7a-2	129747	12342.2
hsa-let-7a-2	3747	2993.24
hsa-let-7a-2	72761	15995.3
hsa-let-7a-2	5528	3773.14
hsa-let-7a-2	18411	3993.71
hsa-let-7a-2	46333	5519.04
hsa-let-7a-2	42230	7113.47
hsa-let-7a-2	2970	5429.98
hsa-let-7a-2	26810	6350.62
hsa-let-7a-2	6941	8122.14
hsa-let-7a-2	45038	5971.26
hsa-let-7a-2	63405	9297.66
hsa-let-7a-2	10891	4497.92
hsa-let-7a-2	71119	6278.69
hsa-let-7a-2	17682	8790.81
hsa-let-7a-2	4798	3442.48
hsa-let-7a-2	4573	3318.47
hsa-let-7a-2	26558	8220.29
hsa-let-7a-2	5545	3746.66
hsa-let-7a-2	33285	12748.2
hsa-let-7a-2	9373	8972.46
hsa-let-7a-2	4629	4327.99
hsa-let-7a-2	30410	6530.02
hsa-let-7a-2	27890	5312.09
hsa-let-7a-2	57184	10131.9
hsa-let-7a-2	66552	11168.7
hsa-let-7a-2	22102	8426.12
hsa-let-7a-2	61002	9692.25
hsa-let-7a-2	21019	9710.85
hsa-let-7a-2	36984	6001.5
hsa-let-7a-2	36504	8584.93
hsa-let-7a-2	34086	9437.24
hsa-let-7a-2	17544	5497.86
hsa-let-7a-2	20469	5723.09
hsa-let-7a-2	21373	6057.64
hsa-let-7a-2	33062	6720.28
hsa-let-7a-2	42013	9220.95
hsa-let-7a-2	42052	7951.53
hsa-let-7a-2	6939	4935.65
hsa-let-7a-2	98127	8606.73
hsa-let-7a-2	26987	8546.9
hsa-let-7a-2	32256	5820.33
hsa-let-7a-2	3641	2643.78
hsa-let-7a-2	2605	3173.01
hsa-let-7a-2	25524	6733.99
hsa-let-7a-2	11954	7672.52
hsa-let-7a-2	9837	5846.37
hsa-let-7a-2	65827	7712.91
hsa-let-7a-2	18384	6489.19
hsa-let-7a-2	5399	3381.2
hsa-let-7a-2	47134	12140.5
hsa-let-7a-2	33020	8613.84
hsa-let-7a-2	30676	5324.26
hsa-let-7a-2	54342	8796.76
hsa-let-7a-2	21790	11910
hsa-let-7a-2	3018	3206.16
hsa-let-7a-2	30586	5079.54
hsa-let-7a-2	19604	5193.77
hsa-let-7a-2	12239	5049.72
hsa-let-7a-2	18266	5516.39
hsa-let-7a-2	1283	3286.09
hsa-let-7a-2	16922	8925.05
hsa-let-7a-2	16359	6630.68
hsa-let-7a-2	51439	8134.48
hsa-let-7a-2	8191	4839.94
hsa-let-7a-2	30651	8302.84
hsa-let-7a-2	13428	7004.34
hsa-let-7a-2	55533	6555.77
hsa-let-7a-2	2132	2645.06
hsa-let-7a-2	4742	2821.13
hsa-let-7a-2	17803	16637.6
hsa-let-7a-2	2300	3499.35
hsa-let-7a-2	50537	4029.65
hsa-let-7a-2	56337	7299.83
hsa-let-7a-2	39537	11186.8
hsa-let-7a-2	17198	5654.44
hsa-let-7a-2	1513	3023.77
hsa-let-7a-2	8602	4366.01
hsa-let-7a-2	8751	3903.62
hsa-let-7a-2	30959	5499.27
hsa-let-7a-2	3547	3955.15
hsa-let-7a-2	14134	6775.37
hsa-let-7a-2	35021	10261.1
hsa-let-7a-2	6510	4717.28
hsa-let-7a-2	20415	7691.84
hsa-let-7a-2	4543	4251.05
hsa-let-7a-3	3195	3946.21
hsa-let-7a-3	4226	4235.46
hsa-let-7a-3	4267	3623.61
hsa-let-7a-3	1903	2123.78
hsa-let-7a-3	7282	4051.9
hsa-let-7a-3	95629	8306.17
hsa-let-7a-3	56790	12866.3
hsa-let-7a-3	18053	8648.28
hsa-let-7a-3	29247	10013.4
hsa-let-7a-3	6843	2869.82
hsa-let-7a-3	11538	3268.35
hsa-let-7a-3	11885	3357.05
hsa-let-7a-3	83147	10160.2
hsa-let-7a-3	38806	5328.76
hsa-let-7a-3	36230	7645.11
hsa-let-7a-3	18374	8808.61
hsa-let-7a-3	3279	4637.87
hsa-let-7a-3	71180	12100.3
hsa-let-7a-3	11253	7175.17
hsa-let-7a-3	64060	5724.94
hsa-let-7a-3	37457	6967.78
hsa-let-7a-3	27475	7628.35
hsa-let-7a-3	16170	10754.3
hsa-let-7a-3	11822	7010.85
hsa-let-7a-3	7243	5936.1
hsa-let-7a-3	25744	7648.07
hsa-let-7a-3	55665	9414.79
hsa-let-7a-3	42462	8248.82
hsa-let-7a-3	34434	5222.07
hsa-let-7a-3	9683	3132.52
hsa-let-7a-3	17046	5930.64
hsa-let-7a-3	45990	10694.6
hsa-let-7a-3	2341	2936.32
hsa-let-7a-3	55359	9373.21
hsa-let-7a-3	42365	9291.52
hsa-let-7a-3	6079	3042.95
hsa-let-7a-3	4608	3797.85
hsa-let-7a-3	14774	9098.41
hsa-let-7a-3	9428	5918.68
hsa-let-7a-3	14460	4799.4
hsa-let-7a-3	48641	11115.8
hsa-let-7a-3	35716	7361.05
hsa-let-7a-3	3146	3974.26
hsa-let-7a-3	25036	10891.2
hsa-let-7a-3	55727	9983.59
hsa-let-7a-3	43105	8037.77
hsa-let-7a-3	28871	7727.47
hsa-let-7a-3	63155	6749.22
hsa-let-7a-3	2542	3251.24
hsa-let-7a-3	5173	2764.72
hsa-let-7a-3	25148	2901.56
hsa-let-7a-3	6401	3450.8
hsa-let-7a-3	2230	3536.75
hsa-let-7a-3	6993	5686.28
hsa-let-7a-3	9471	2887.67
hsa-let-7a-3	50289	8105.21
hsa-let-7a-3	4108	3757.68
hsa-let-7a-3	83032	4608.59
hsa-let-7a-3	9314	5111.16
hsa-let-7a-3	33681	7560.33
hsa-let-7a-3	20625	7574.97
hsa-let-7a-3	19787	7206.45
hsa-let-7a-3	59340	7873.66
hsa-let-7a-3	16439	7148.17
hsa-let-7a-3	59660	7106.55
hsa-let-7a-3	8414	4965.6
hsa-let-7a-3	17522	6901.44
hsa-let-7a-3	8789	4828.49
hsa-let-7a-3	54983	15179.8
hsa-let-7a-3	51995	5957.16
hsa-let-7a-3	22453	5918.19
hsa-let-7a-3	4356	3063.22
hsa-let-7a-3	19497	4599.24
hsa-let-7a-3	6018	5883.14
hsa-let-7a-3	21547	5586.49
hsa-let-7a-3	64434	11789.4
hsa-let-7a-3	4619	3780.49
hsa-let-7a-3	25279	8217.31
hsa-let-7a-3	43768	11587.3
hsa-let-7a-3	32090	5216.68
hsa-let-7a-3	22005	3567
hsa-let-7a-3	128796	7952.45
hsa-let-7a-3	22168	3889.36
hsa-let-7a-3	77963	8520.17
hsa-let-7a-3	6115	3287.29
hsa-let-7a-3	9230	4159.88
hsa-let-7a-3	3330	3131.5
hsa-let-7a-3	35980	8827.72
hsa-let-7a-3	8936	6731.52
hsa-let-7a-3	70304	8185.71
hsa-let-7a-3	70149	12447.5
hsa-let-7a-3	14716	4194.54
hsa-let-7a-3	11848	3747.59
hsa-let-7a-3	2947	3655.2
hsa-let-7a-3	1185	2871.87
hsa-let-7a-3	5454	3610.97
hsa-let-7a-3	54025	7712.14
hsa-let-7a-3	71822	5438.78
hsa-let-7a-3	27728	5300.14
hsa-let-7a-3	3535	2524.22
hsa-let-7a-3	40733	4972.01
hsa-let-7a-3	5056	2601.92
hsa-let-7a-3	6136	4965.75
hsa-let-7a-3	34492	8601.62
hsa-let-7a-3	44447	5740.92
hsa-let-7a-3	24203	10199.9
hsa-let-7a-3	18391	5716.69
hsa-let-7a-3	4970	3676.53
hsa-let-7a-3	42127	10205
hsa-let-7a-3	34885	9507.5
hsa-let-7a-3	8273	3092.21
hsa-let-7a-3	28696	6266.58
hsa-let-7a-3	4893	3157.15
hsa-let-7a-3	19515	9464.82
hsa-let-7a-3	13317	3602.31
hsa-let-7a-3	45735	7512.87
hsa-let-7a-3	2913	3432.57
hsa-let-7a-3	4723	3571.89
hsa-let-7a-3	7014	4034.9
hsa-let-7a-3	5318	3564.5
hsa-let-7a-3	57863	7007.16
hsa-let-7a-3	65824	5541.17
hsa-let-7a-3	34432	7360.44
hsa-let-7a-3	3289	6203.62
hsa-let-7a-3	64481	10315.6
hsa-let-7a-3	9341	4257.65
hsa-let-7a-3	40488	9652.32
hsa-let-7a-3	25514	5606.22
hsa-let-7a-3	102750	10008.4
hsa-let-7a-3	41950	8302.61
hsa-let-7a-3	2582	3501.65
hsa-let-7a-3	6054	6416.96
hsa-let-7a-3	25719	10388.9
hsa-let-7a-3	8078	2762.16
hsa-let-7a-3	4421	2632.05
hsa-let-7a-3	39959	7525.81
hsa-let-7a-3	20602	6473.38
hsa-let-7a-3	64694	9886.51
hsa-let-7a-3	22546	5741.44
hsa-let-7a-3	3586	4449.11
hsa-let-7a-3	77436	9463.23
hsa-let-7a-3	8216	5703.93
hsa-let-7a-3	26123	6257.84
hsa-let-7a-3	3094	3292.69
hsa-let-7a-3	23087	8505.2
hsa-let-7a-3	63142	7381.52
hsa-let-7a-3	24191	3931.88
hsa-let-7a-3	4160	3313.23
hsa-let-7a-3	34246	7766.45
hsa-let-7a-3	10247	5600.87
hsa-let-7a-3	35575	15064.3
hsa-let-7a-3	22293	6828.37
hsa-let-7a-3	9683	4088.9
hsa-let-7a-3	37695	8704.65
hsa-let-7a-3	49478	7277.78
hsa-let-7a-3	23603	5718.05
hsa-let-7a-3	9975	3844.76
hsa-let-7a-3	53963	9406.85
hsa-let-7a-3	32581	13776
hsa-let-7a-3	47508	10076.6
hsa-let-7a-3	33303	10047.5
hsa-let-7a-3	26436	6325.14
hsa-let-7a-3	17986	6416.81
hsa-let-7a-3	8123	4293.88
hsa-let-7a-3	85369	11320.2
hsa-let-7a-3	29696	8471.98
hsa-let-7a-3	6922	2777.12
hsa-let-7a-3	8997	6573.07
hsa-let-7a-3	8247	3086.44
hsa-let-7a-3	10247	4363.39
hsa-let-7a-3	50309	11142.7
hsa-let-7a-3	27202	6768.74
hsa-let-7a-3	22250	6736.4
hsa-let-7a-3	22793	6423.66
hsa-let-7a-3	10053	3199.99
hsa-let-7a-3	75640	9132.37
hsa-let-7a-3	42301	8217.89
hsa-let-7a-3	35870	11147
hsa-let-7a-3	69234	7865.01
hsa-let-7a-3	5287	4476.46
hsa-let-7a-3	3729	3014.39
hsa-let-7a-3	9820	4733.78
hsa-let-7a-3	14608	4281.43
hsa-let-7a-3	4624	3597.04
hsa-let-7a-3	19460	5140.76
hsa-let-7a-3	20137	5822.98
hsa-let-7a-3	12160	4554.08
hsa-let-7a-3	7810	2678.26
hsa-let-7a-3	2213	3296.23
hsa-let-7a-3	22306	4382.03
hsa-let-7a-3	35990	5423.56
hsa-let-7a-3	7387	2752
hsa-let-7a-3	27383	9284.53
hsa-let-7a-3	3402	3693.67
hsa-let-7a-3	27211	5525.86
hsa-let-7a-3	4120	3901.02
hsa-let-7a-3	47217	10243.4
hsa-let-7a-3	12550	5420.48
hsa-let-7a-3	13648	5678.14
hsa-let-7a-3	4351	3198.82
hsa-let-7a-3	1809	2653.51
hsa-let-7a-3	3709	4412.7
hsa-let-7a-3	48896	7359.02
hsa-let-7a-3	37937	7647
hsa-let-7a-3	53892	10880.4
hsa-let-7a-3	9390	5928.34
hsa-let-7a-3	8044	5404.23
hsa-let-7a-3	83404	10820.5
hsa-let-7a-3	3894	3519.99
hsa-let-7a-3	45189	7127.85
hsa-let-7a-3	3374	2933.94
hsa-let-7a-3	8466	2945.66
hsa-let-7a-3	96579	14297.1
hsa-let-7a-3	35533	5839.83
hsa-let-7a-3	27519	9907.13
hsa-let-7a-3	13104	4812.57
hsa-let-7a-3	5470	4126.06
hsa-let-7a-3	10581	7586.14
hsa-let-7a-3	60086	6211.22
hsa-let-7a-3	6520	3207.65
hsa-let-7a-3	67473	7901.41
hsa-let-7a-3	54010	13005
hsa-let-7a-3	24431	7234.93
hsa-let-7a-3	29197	7094.4
hsa-let-7a-3	53557	12241.6
hsa-let-7a-3	5003	4761.16
hsa-let-7a-3	3642	4371.77
hsa-let-7a-3	70251	9443.25
hsa-let-7a-3	40859	11039.3
hsa-let-7a-3	10278	5137.27
hsa-let-7a-3	2409	2963.45
hsa-let-7a-3	34257	5312.71
hsa-let-7a-3	7485	3469.19
hsa-let-7a-3	18927	6094.65
hsa-let-7a-3	25854	6532.96
hsa-let-7a-3	22566	7008.6
hsa-let-7a-3	5317	3554.38
hsa-let-7a-3	14183	5534.88
hsa-let-7a-3	3622	3651.76
hsa-let-7a-3	52601	4388.92
hsa-let-7a-3	23250	4856.36
hsa-let-7a-3	54809	9160.44
hsa-let-7a-3	44642	9229.23
hsa-let-7a-3	18164	4930.58
hsa-let-7a-3	34117	6242.52
hsa-let-7a-3	105662	28375.6
hsa-let-7a-3	21988	4641.4
hsa-let-7a-3	3070	2599.09
hsa-let-7a-3	5757	3806.37
hsa-let-7a-3	32793	6509.09
hsa-let-7a-3	23651	6468.31
hsa-let-7a-3	11800	5934.88
hsa-let-7a-3	40473	5591.62
hsa-let-7a-3	26765	5819.69
hsa-let-7a-3	8973	3908.86
hsa-let-7a-3	44076	8794.22
hsa-let-7a-3	59377	9050.24
hsa-let-7a-3	17554	5905.79
hsa-let-7a-3	2715	3477.6
hsa-let-7a-3	41271	8064.76
hsa-let-7a-3	41002	4443.99
hsa-let-7a-3	37703	10209.9
hsa-let-7a-3	8882	5857.28
hsa-let-7a-3	24572	6484.16
hsa-let-7a-3	23692	6274.61
hsa-let-7a-3	6040	4839.2
hsa-let-7a-3	49954	10774.7
hsa-let-7a-3	41866	6312.56
hsa-let-7a-3	34245	4328.78
hsa-let-7a-3	20041	6300.81
hsa-let-7a-3	66579	14388
hsa-let-7a-3	31149	9654.02
hsa-let-7a-3	27095	6461.8
hsa-let-7a-3	34584	10304.5
hsa-let-7a-3	4656	3102.69
hsa-let-7a-3	4133	3361.63
hsa-let-7a-3	30851	7360.45
hsa-let-7a-3	26826	5561.19
hsa-let-7a-3	34480	7843.88
hsa-let-7a-3	52327	3157.76
hsa-let-7a-3	31507	5091.83
hsa-let-7a-3	40201	9329.09
hsa-let-7a-3	10943	5969.38
hsa-let-7a-3	25721	4349.94
hsa-let-7a-3	82288	10707.2
hsa-let-7a-3	8277	3388.12
hsa-let-7a-3	24124	10253.7
hsa-let-7a-3	85874	8480.07
hsa-let-7a-3	71637	11773.2
hsa-let-7a-3	14314	8489.88
hsa-let-7a-3	12915	4508.24
hsa-let-7a-3	3300	3203.82
hsa-let-7a-3	5294	4603.96
hsa-let-7a-3	55441	6935.86
hsa-let-7a-3	2888	3946.1
hsa-let-7a-3	46818	8994.53
hsa-let-7a-3	3865	2750.65
hsa-let-7a-3	2747	2630.29
hsa-let-7a-3	44423	6387.56
hsa-let-7a-3	767	1742.26
hsa-let-7a-3	130195	12384.9
hsa-let-7a-3	3769	3010.82
hsa-let-7a-3	73792	16221.9
hsa-let-7a-3	5637	3847.54
hsa-let-7a-3	18437	3999.35
hsa-let-7a-3	46047	5484.98
hsa-let-7a-3	42133	7097.13
hsa-let-7a-3	2857	5223.39
hsa-let-7a-3	26942	6381.89
hsa-let-7a-3	7120	8331.6
hsa-let-7a-3	44872	5949.25
hsa-let-7a-3	63735	9346.05
hsa-let-7a-3	11018	4550.37
hsa-let-7a-3	71103	6277.28
hsa-let-7a-3	17218	8560.13
hsa-let-7a-3	4956	3555.84
hsa-let-7a-3	4529	3286.54
hsa-let-7a-3	27098	8387.43
hsa-let-7a-3	5745	3881.8
hsa-let-7a-3	33791	12942
hsa-let-7a-3	9375	8974.37
hsa-let-7a-3	4711	4404.66
hsa-let-7a-3	30966	6649.41
hsa-let-7a-3	28190	5369.23
hsa-let-7a-3	57476	10183.7
hsa-let-7a-3	66786	11208
hsa-let-7a-3	22204	8465.01
hsa-let-7a-3	61292	9738.32
hsa-let-7a-3	21214	9800.94
hsa-let-7a-3	36890	5986.25
hsa-let-7a-3	36843	8664.66
hsa-let-7a-3	34284	9492.06
hsa-let-7a-3	17961	5628.54
hsa-let-7a-3	20686	5783.77
hsa-let-7a-3	21487	6089.95
hsa-let-7a-3	33271	6762.76
hsa-let-7a-3	42607	9351.32
hsa-let-7a-3	42108	7962.12
hsa-let-7a-3	6841	4865.94
hsa-let-7a-3	98469	8636.73
hsa-let-7a-3	26995	8549.43
hsa-let-7a-3	32618	5885.65
hsa-let-7a-3	3696	2683.72
hsa-let-7a-3	2596	3162.04
hsa-let-7a-3	25560	6743.49
hsa-let-7a-3	12018	7713.6
hsa-let-7a-3	10020	5955.13
hsa-let-7a-3	66189	7755.32
hsa-let-7a-3	18335	6471.89
hsa-let-7a-3	5531	3463.87
hsa-let-7a-3	47420	12214.1
hsa-let-7a-3	32935	8591.67
hsa-let-7a-3	30783	5342.83
hsa-let-7a-3	54331	8794.98
hsa-let-7a-3	22193	12130.3
hsa-let-7a-3	2959	3143.48
hsa-let-7a-3	30950	5139.99
hsa-let-7a-3	19733	5227.95
hsa-let-7a-3	12406	5118.63
hsa-let-7a-3	18522	5593.7
hsa-let-7a-3	1247	3193.88
hsa-let-7a-3	17469	9213.55
hsa-let-7a-3	16388	6642.43
hsa-let-7a-3	51295	8111.71
hsa-let-7a-3	8229	4862.39
hsa-let-7a-3	30510	8264.65
hsa-let-7a-3	13369	6973.56
hsa-let-7a-3	55354	6534.64
hsa-let-7a-3	2157	2676.08
hsa-let-7a-3	4765	2834.81
hsa-let-7a-3	17890	16718.9
hsa-let-7a-3	2246	3417.2
hsa-let-7a-3	51098	4074.38
hsa-let-7a-3	56275	7291.8
hsa-let-7a-3	39970	11309.4
hsa-let-7a-3	17348	5703.76
hsa-let-7a-3	1443	2883.87
hsa-let-7a-3	8561	4345.2
hsa-let-7a-3	8708	3884.43
hsa-let-7a-3	31109	5525.91
hsa-let-7a-3	3556	3965.19
hsa-let-7a-3	14076	6747.57
hsa-let-7a-3	34844	10209.2
hsa-let-7a-3	6678	4839.02
hsa-let-7a-3	20700	7799.22
hsa-let-7a-3	4672	4371.76
