# Supplementary material for: Post-transcriptional control drives Aurora kinase A expression in human cancers
Source: PLoS One. 2024 Nov 11;19(11):e0310625. doi: 10.1371/journal.pone.0310625 (PMC11554201; doi:10.1371/journal.pone.0310625)
Supplement: S2 Data — (XLSX) [file pone.0310625.s007.xlsx]

## Sheet: mRNA vs Protein
Sample ID	Project ID	Sample Type	aurka_mrna_expression	aurka_mrna_expression (log2)	aurka_protein_expression
TCGA-BT-A20N-01A	TCGA-BLCA	Primary Tumor	19.99	4.32121	-0.0108616
TCGA-DK-AA6S-01A	TCGA-BLCA	Primary Tumor	5.04	2.33342	-0.964015
TCGA-K4-A4AB-01B	TCGA-BLCA	Primary Tumor	0.9722	-0.040675	-1.2564
TCGA-XF-AAN8-01A	TCGA-BLCA	Primary Tumor	0.7117	-0.490659	-0.235601
TCGA-PQ-A6FI-01A	TCGA-BLCA	Primary Tumor	49.5055	5.62952	1.80495
TCGA-FD-A6TE-01A	TCGA-BLCA	Primary Tumor	47.8064	5.57913	0.238343
TCGA-XF-A9ST-01A	TCGA-BLCA	Primary Tumor	43.4414	5.441	-0.73416
TCGA-XF-A9SY-01A	TCGA-BLCA	Primary Tumor	40.0978	5.32545	-0.18103
TCGA-DK-A3WX-01A	TCGA-BLCA	Primary Tumor	39.1631	5.29142	0.0963539
TCGA-BL-A3JM-01A	TCGA-BLCA	Primary Tumor	38.9997	5.28539	0.173563
TCGA-DK-AA6R-01A	TCGA-BLCA	Primary Tumor	36.0345	5.17131	0.631129
TCGA-UY-A78L-01A	TCGA-BLCA	Primary Tumor	35.2367	5.13901	0.90734
TCGA-K4-A5RJ-01A	TCGA-BLCA	Primary Tumor	34.9221	5.12607	0.148584
TCGA-XF-A9T6-01A	TCGA-BLCA	Primary Tumor	34.5231	5.10949	1.23688
TCGA-XF-AAMZ-01A	TCGA-BLCA	Primary Tumor	33.6264	5.07152	1.12794
TCGA-C4-A0F0-01A	TCGA-BLCA	Primary Tumor	33.5104	5.06654	-0.0907595
TCGA-FD-A3N5-01A	TCGA-BLCA	Primary Tumor	33.0123	5.04493	1.17835
TCGA-DK-A3X2-01A	TCGA-BLCA	Primary Tumor	31.8214	4.99193	1.09253
TCGA-K4-A4AC-01A	TCGA-BLCA	Primary Tumor	28.9787	4.85692	0.0218484
TCGA-XF-A9SM-01A	TCGA-BLCA	Primary Tumor	27.9891	4.80679	0.399486
TCGA-GU-A766-01A	TCGA-BLCA	Primary Tumor	27.5691	4.78498	0.818961
TCGA-G2-A2EJ-01A	TCGA-BLCA	Primary Tumor	26.4978	4.7278	-0.830669
TCGA-BT-A20J-01A	TCGA-BLCA	Primary Tumor	25.6493	4.68085	0.579884
TCGA-4Z-AA87-01A	TCGA-BLCA	Primary Tumor	25.1953	4.65508	-0.453108
TCGA-FD-A6TD-01A	TCGA-BLCA	Primary Tumor	25.1326	4.65149	-1.12617
TCGA-GC-A3I6-01A	TCGA-BLCA	Primary Tumor	25.0571	4.64715	0.464003
TCGA-XF-AAN2-01A	TCGA-BLCA	Primary Tumor	24.5581	4.61813	0.408979
TCGA-4Z-AA80-01A	TCGA-BLCA	Primary Tumor	24.1916	4.59643	0.593888
TCGA-LC-A66R-01A	TCGA-BLCA	Primary Tumor	23.9934	4.58457	0.549535
TCGA-GU-A762-01A	TCGA-BLCA	Primary Tumor	23.9851	4.58407	0.096019
TCGA-FD-A5C1-01A	TCGA-BLCA	Primary Tumor	23.7939	4.57252	-1.53634
TCGA-4Z-AA7M-01A	TCGA-BLCA	Primary Tumor	23.3406	4.54477	0.118836
TCGA-G2-A2EL-01A	TCGA-BLCA	Primary Tumor	22.7274	4.50636	-0.0287
TCGA-4Z-AA81-01A	TCGA-BLCA	Primary Tumor	22.5558	4.49543	0.0683778
TCGA-GV-A3QI-01A	TCGA-BLCA	Primary Tumor	22.1321	4.46807	0.565063
TCGA-FD-A6TK-01A	TCGA-BLCA	Primary Tumor	21.9869	4.45857	-0.866068
TCGA-LT-A5Z6-01A	TCGA-BLCA	Primary Tumor	21.8765	4.45131	0.358524
TCGA-DK-A3WY-01A	TCGA-BLCA	Primary Tumor	21.8177	4.44743	-0.666973
TCGA-XF-A9T0-01A	TCGA-BLCA	Primary Tumor	21.7092	4.44023	0.324889
TCGA-E7-A85H-01A	TCGA-BLCA	Primary Tumor	21.6331	4.43517	0.0114722
TCGA-HQ-A5ND-01A	TCGA-BLCA	Primary Tumor	21.3486	4.41607	-0.917186
TCGA-XF-A8HB-01A	TCGA-BLCA	Primary Tumor	21.0277	4.39422	0.992283
TCGA-XF-A8HD-01A	TCGA-BLCA	Primary Tumor	21.0192	4.39364	0.494681
TCGA-UY-A8OB-01A	TCGA-BLCA	Primary Tumor	20.3056	4.34381	0.734672
TCGA-FD-A3B3-01A	TCGA-BLCA	Primary Tumor	20.1998	4.33627	0.080761
TCGA-E7-A5KE-01A	TCGA-BLCA	Primary Tumor	20.0563	4.32598	0.253481
TCGA-ZF-A9RN-01A	TCGA-BLCA	Primary Tumor	19.9425	4.31777	1.09586
TCGA-ZF-AA54-01A	TCGA-BLCA	Primary Tumor	19.8385	4.31023	0.53613
TCGA-GV-A3QH-01A	TCGA-BLCA	Primary Tumor	19.8052	4.30781	0.221125
TCGA-FT-A61P-01A	TCGA-BLCA	Primary Tumor	19.6512	4.29655	-0.763411
TCGA-BT-A2LD-01A	TCGA-BLCA	Primary Tumor	19.5907	4.2921	0.685778
TCGA-XF-AAMG-01A	TCGA-BLCA	Primary Tumor	18.8792	4.23873	0.370301
TCGA-K4-A5RI-01A	TCGA-BLCA	Primary Tumor	18.8666	4.23776	0.056081
TCGA-UY-A78M-01A	TCGA-BLCA	Primary Tumor	18.8185	4.23408	-0.0473098
TCGA-YF-AA3M-01A	TCGA-BLCA	Primary Tumor	18.5249	4.21139	0.546949
TCGA-BT-A42E-01A	TCGA-BLCA	Primary Tumor	18.1294	4.18026	0.107003
TCGA-FJ-A3ZE-01A	TCGA-BLCA	Primary Tumor	17.8594	4.15861	-0.45645
TCGA-DK-A1AC-01A	TCGA-BLCA	Primary Tumor	17.6184	4.13901	-0.262211
TCGA-FD-A3SO-01A	TCGA-BLCA	Primary Tumor	17.5384	4.13245	-0.138191
TCGA-XF-AAN7-01A	TCGA-BLCA	Primary Tumor	17.4352	4.12393	0.475485
TCGA-CF-A1HS-01A	TCGA-BLCA	Primary Tumor	17.4293	4.12344	-0.0763766
TCGA-DK-A2I2-01A	TCGA-BLCA	Primary Tumor	17.3906	4.12024	0.826957
TCGA-H4-A2HQ-01A	TCGA-BLCA	Primary Tumor	17.3857	4.11983	-0.339866
TCGA-4Z-AA86-01A	TCGA-BLCA	Primary Tumor	17.3249	4.11478	0.347279
TCGA-XF-A8HE-01A	TCGA-BLCA	Primary Tumor	17.2991	4.11263	-0.0661734
TCGA-XF-AAMX-01A	TCGA-BLCA	Primary Tumor	17.1615	4.1011	0.145344
TCGA-ZF-AA53-01A	TCGA-BLCA	Primary Tumor	17.1027	4.09615	0.0726498
TCGA-C4-A0F6-01A	TCGA-BLCA	Primary Tumor	17.0912	4.09518	0.112054
TCGA-YC-A89H-01A	TCGA-BLCA	Primary Tumor	16.8255	4.07258	0.0700684
TCGA-BT-A3PH-01A	TCGA-BLCA	Primary Tumor	16.7891	4.06945	0.775717
TCGA-BL-A13J-01A	TCGA-BLCA	Primary Tumor	16.7367	4.06494	0.00143499
TCGA-ZF-AA4T-01A	TCGA-BLCA	Primary Tumor	16.6463	4.05713	0.279863
TCGA-FD-A5C0-01A	TCGA-BLCA	Primary Tumor	16.5748	4.05092	-0.540623
TCGA-UY-A78K-01A	TCGA-BLCA	Primary Tumor	16.5104	4.0453	0.741902
TCGA-XF-AAML-01A	TCGA-BLCA	Primary Tumor	16.4858	4.04315	0.561242
TCGA-ZF-A9RD-01A	TCGA-BLCA	Primary Tumor	16.4071	4.03625	0.415312
TCGA-XF-A9T5-01A	TCGA-BLCA	Primary Tumor	16.4014	4.03575	0.419671
TCGA-4Z-AA7R-01A	TCGA-BLCA	Primary Tumor	16.2729	4.0244	0.539204
TCGA-E7-A6ME-01A	TCGA-BLCA	Primary Tumor	16.1598	4.01434	-0.282533
TCGA-4Z-AA82-01A	TCGA-BLCA	Primary Tumor	16.0256	4.00231	0.427918
TCGA-ZF-A9R1-01A	TCGA-BLCA	Primary Tumor	15.9542	3.99586	0.0364087
TCGA-K4-A5RH-01A	TCGA-BLCA	Primary Tumor	15.9467	3.99519	0.572683
TCGA-HQ-A2OE-01A	TCGA-BLCA	Primary Tumor	15.8428	3.98576	0.415799
TCGA-G2-A3IB-01A	TCGA-BLCA	Primary Tumor	15.8248	3.98412	-0.00521644
TCGA-DK-AA74-01A	TCGA-BLCA	Primary Tumor	15.6114	3.96453	-0.13595
TCGA-BL-A13J-01A	TCGA-BLCA	Primary Tumor	15.5636	3.9601	0.00143499
TCGA-4Z-AA7Q-01A	TCGA-BLCA	Primary Tumor	15.5402	3.95793	0.250442
TCGA-FD-A6TF-01A	TCGA-BLCA	Primary Tumor	15.3187	3.93722	-0.194822
TCGA-BT-A3PK-01A	TCGA-BLCA	Primary Tumor	15.2472	3.93047	-0.435294
TCGA-XF-A9T4-01A	TCGA-BLCA	Primary Tumor	15.1314	3.91947	0.733138
TCGA-2F-A9KO-01A	TCGA-BLCA	Primary Tumor	15.1214	3.91852	-0.549879
TCGA-GV-A3JW-01A	TCGA-BLCA	Primary Tumor	15.0703	3.91364	-0.514521
TCGA-ZF-A9RM-01A	TCGA-BLCA	Primary Tumor	15.0644	3.91307	0.468564
TCGA-XF-A8HF-01A	TCGA-BLCA	Primary Tumor	14.9084	3.89805	0.481783
TCGA-DK-A2I4-01A	TCGA-BLCA	Primary Tumor	14.8669	3.89403	-0.574079
TCGA-GV-A6ZA-01A	TCGA-BLCA	Primary Tumor	14.7687	3.88447	0.393535
TCGA-FD-A3B5-01A	TCGA-BLCA	Primary Tumor	14.6999	3.87773	-0.104103
TCGA-BT-A20W-01A	TCGA-BLCA	Primary Tumor	14.6914	3.8769	-0.723522
TCGA-GU-AATQ-01A	TCGA-BLCA	Primary Tumor	14.6827	3.87605	-0.283929
TCGA-CF-A3MG-01A	TCGA-BLCA	Primary Tumor	14.6787	3.87565	-0.089247
TCGA-KQ-A41P-01A	TCGA-BLCA	Primary Tumor	14.5539	3.86333	-0.0060106
TCGA-BL-A13I-01A	TCGA-BLCA	Primary Tumor	14.4642	3.85441	-0.602433
TCGA-XF-A9T3-01A	TCGA-BLCA	Primary Tumor	14.0845	3.81604	-0.0331115
TCGA-YC-A9TC-01A	TCGA-BLCA	Primary Tumor	13.9734	3.80461	-0.780758
TCGA-XF-A9SJ-01A	TCGA-BLCA	Primary Tumor	13.8896	3.79593	0.450956
TCGA-DK-A1AE-01A	TCGA-BLCA	Primary Tumor	13.7511	3.78148	-0.0655754
TCGA-FD-A3SJ-01A	TCGA-BLCA	Primary Tumor	13.6376	3.76952	-0.322694
TCGA-E5-A4U1-01A	TCGA-BLCA	Primary Tumor	13.5855	3.764	-0.482573
TCGA-E7-A541-01A	TCGA-BLCA	Primary Tumor	13.4366	3.7481	-0.0914463
TCGA-E7-A7XN-01A	TCGA-BLCA	Primary Tumor	13.4279	3.74716	-0.647499
TCGA-ZF-AA4V-01A	TCGA-BLCA	Primary Tumor	13.4095	3.74518	0.173829
TCGA-CF-A47T-01A	TCGA-BLCA	Primary Tumor	13.3845	3.74249	-0.0153471
TCGA-E7-A97P-01A	TCGA-BLCA	Primary Tumor	13.3174	3.73524	0.231615
TCGA-E7-A7PW-01A	TCGA-BLCA	Primary Tumor	13.2229	3.72497	1.19603
TCGA-DK-AA76-01A	TCGA-BLCA	Primary Tumor	13.1566	3.71771	-0.820068
TCGA-DK-AA75-01A	TCGA-BLCA	Primary Tumor	13.1162	3.71328	0.421449
TCGA-GU-AATO-01A	TCGA-BLCA	Primary Tumor	13.0965	3.71111	-0.644596
TCGA-ZF-AA58-01A	TCGA-BLCA	Primary Tumor	13.0546	3.70649	-0.0823258
TCGA-XF-A9SI-01A	TCGA-BLCA	Primary Tumor	12.9179	3.6913	-0.441597
TCGA-K4-A3WV-01A	TCGA-BLCA	Primary Tumor	12.8763	3.68665	-0.410171
TCGA-4Z-AA84-01A	TCGA-BLCA	Primary Tumor	12.8144	3.67969	0.308446
TCGA-BT-A20U-01A	TCGA-BLCA	Primary Tumor	12.7563	3.67314	-0.398796
TCGA-GV-A3JZ-01A	TCGA-BLCA	Primary Tumor	12.7273	3.66985	0.324908
TCGA-XF-AAME-01A	TCGA-BLCA	Primary Tumor	12.7003	3.66679	0.685742
TCGA-XF-A9SZ-01A	TCGA-BLCA	Primary Tumor	12.6638	3.66264	0.265314
TCGA-UY-A78N-01A	TCGA-BLCA	Primary Tumor	12.5353	3.64792	0.204407
TCGA-GU-A764-01A	TCGA-BLCA	Primary Tumor	12.4162	3.63415	0.34186
TCGA-E5-A2PC-01A	TCGA-BLCA	Primary Tumor	12.3958	3.63178	-0.168391
TCGA-G2-A3VY-01A	TCGA-BLCA	Primary Tumor	12.2097	3.60996	-0.546087
TCGA-DK-AA6Q-01A	TCGA-BLCA	Primary Tumor	12.1845	3.60698	-0.108799
TCGA-XF-A9T8-01A	TCGA-BLCA	Primary Tumor	12.1572	3.60374	-0.315394
TCGA-G2-A2EO-01A	TCGA-BLCA	Primary Tumor	12.1414	3.60186	-0.0365644
TCGA-2F-A9KT-01A	TCGA-BLCA	Primary Tumor	12.0818	3.59476	0.0166504
TCGA-GU-A42R-01A	TCGA-BLCA	Primary Tumor	12.0432	3.59015	-0.659948
TCGA-XF-AAN5-01A	TCGA-BLCA	Primary Tumor	12.0335	3.58898	-0.229788
TCGA-4Z-AA7Y-01A	TCGA-BLCA	Primary Tumor	12.0109	3.58627	-0.0034794
TCGA-GD-A3OS-01A	TCGA-BLCA	Primary Tumor	11.9178	3.57505	-0.620174
TCGA-BT-A20X-01A	TCGA-BLCA	Primary Tumor	11.8523	3.5671	0.20724
TCGA-ZF-AA4W-01A	TCGA-BLCA	Primary Tumor	11.7305	3.55219	0.0794904
TCGA-R3-A69X-01A	TCGA-BLCA	Primary Tumor	11.6891	3.54709	-0.547423
TCGA-K4-A6MB-01A	TCGA-BLCA	Primary Tumor	11.6375	3.54071	0.24547
TCGA-DK-AA6P-01A	TCGA-BLCA	Primary Tumor	11.5958	3.53553	-0.275155
TCGA-ZF-AA56-01A	TCGA-BLCA	Primary Tumor	11.5529	3.53018	0.0246784
TCGA-DK-A3IL-01A	TCGA-BLCA	Primary Tumor	11.4522	3.51755	-0.326927
TCGA-DK-A3WW-01A	TCGA-BLCA	Primary Tumor	11.4153	3.5129	-0.506892
TCGA-ZF-A9R2-01A	TCGA-BLCA	Primary Tumor	11.4014	3.51114	0.240146
TCGA-FD-A3SP-01A	TCGA-BLCA	Primary Tumor	11.3688	3.50701	-0.654807
TCGA-K4-A6FZ-01A	TCGA-BLCA	Primary Tumor	11.2922	3.49725	0.484345
TCGA-FD-A5BV-01A	TCGA-BLCA	Primary Tumor	11.0677	3.46828	0.601524
TCGA-4Z-AA7O-01A	TCGA-BLCA	Primary Tumor	11.0635	3.46774	-0.47157
TCGA-CU-A3QU-01A	TCGA-BLCA	Primary Tumor	10.9844	3.45738	0.0254942
TCGA-BT-A0YX-01A	TCGA-BLCA	Primary Tumor	10.9603	3.45422	-0.369947
TCGA-FD-A6TG-01A	TCGA-BLCA	Primary Tumor	10.9427	3.4519	-0.967907
TCGA-FD-A43Y-01A	TCGA-BLCA	Primary Tumor	10.9385	3.45134	-0.896685
TCGA-E7-A3X6-01A	TCGA-BLCA	Primary Tumor	10.8889	3.44479	-0.728382
TCGA-HQ-A5NE-01A	TCGA-BLCA	Primary Tumor	10.8612	3.44111	0.404805
TCGA-DK-AA6L-01A	TCGA-BLCA	Primary Tumor	10.0683	3.33175	-0.981231
TCGA-XF-AAMT-01A	TCGA-BLCA	Primary Tumor	10.0658	3.33139	-0.775685
TCGA-DK-AA6M-01A	TCGA-BLCA	Primary Tumor	9.8517	3.30037	-0.886432
TCGA-XF-A9SX-01A	TCGA-BLCA	Primary Tumor	9.8249	3.29644	-0.759855
TCGA-BT-A2LA-01A	TCGA-BLCA	Primary Tumor	9.8141	3.29486	0.0881561
TCGA-K4-A54R-01A	TCGA-BLCA	Primary Tumor	9.7958	3.29216	0.0787623
TCGA-FD-A3N6-01A	TCGA-BLCA	Primary Tumor	9.6005	3.26311	-0.312095
TCGA-KQ-A41S-01A	TCGA-BLCA	Primary Tumor	9.4496	3.24025	-0.51077
TCGA-4Z-AA7W-01A	TCGA-BLCA	Primary Tumor	9.1933	3.20058	-0.217292
TCGA-XF-A9T2-01A	TCGA-BLCA	Primary Tumor	9.0953	3.18512	0.434412
TCGA-FD-A5BS-01A	TCGA-BLCA	Primary Tumor	9.0594	3.17942	-0.983959
TCGA-XF-A8HC-01A	TCGA-BLCA	Primary Tumor	9.0504	3.17798	-0.342284
TCGA-XF-A8HH-01A	TCGA-BLCA	Primary Tumor	9.0198	3.1731	-0.612619
TCGA-KQ-A41Q-01A	TCGA-BLCA	Primary Tumor	8.9673	3.16467	-0.388103
TCGA-G2-AA3B-01A	TCGA-BLCA	Primary Tumor	8.9462	3.16128	-0.554961
TCGA-GD-A2C5-01A	TCGA-BLCA	Primary Tumor	8.9272	3.15821	-0.493047
TCGA-XF-AAMQ-01A	TCGA-BLCA	Primary Tumor	8.9206	3.15714	-0.27749
TCGA-DK-AA77-01A	TCGA-BLCA	Primary Tumor	8.7703	3.13263	-0.36254
TCGA-KQ-A41O-01A	TCGA-BLCA	Primary Tumor	8.7209	3.12448	-0.598195
TCGA-BT-A2LB-01A	TCGA-BLCA	Primary Tumor	8.6309	3.10951	-0.352528
TCGA-GD-A6C6-01A	TCGA-BLCA	Primary Tumor	8.5596	3.09754	0.0352833
TCGA-DK-A1AD-01A	TCGA-BLCA	Primary Tumor	8.4993	3.08734	-0.697568
TCGA-FD-A3B4-01A	TCGA-BLCA	Primary Tumor	8.4059	3.0714	-0.616918
TCGA-DK-A2I1-01A	TCGA-BLCA	Primary Tumor	8.3981	3.07006	-0.632194
TCGA-XF-AAMW-01A	TCGA-BLCA	Primary Tumor	8.3973	3.06993	0.544804
TCGA-XF-A9SP-01A	TCGA-BLCA	Primary Tumor	8.3953	3.06958	-0.780829
TCGA-FJ-A3Z9-01A	TCGA-BLCA	Primary Tumor	8.3323	3.05871	-0.23816
TCGA-DK-A1A3-01A	TCGA-BLCA	Primary Tumor	8.3081	3.05452	-0.402151
TCGA-FD-A62O-01A	TCGA-BLCA	Primary Tumor	8.2878	3.05099	-0.736511
TCGA-DK-A3X1-01A	TCGA-BLCA	Primary Tumor	8.1644	3.02935	-0.425486
TCGA-2F-A9KQ-01A	TCGA-BLCA	Primary Tumor	8.0564	3.01014	-0.455358
TCGA-ZF-A9R0-01A	TCGA-BLCA	Primary Tumor	7.8837	2.97887	-0.54222
TCGA-CU-A72E-01A	TCGA-BLCA	Primary Tumor	7.7419	2.95269	-0.234032
TCGA-FJ-A3ZF-01A	TCGA-BLCA	Primary Tumor	7.6915	2.94326	-0.369422
TCGA-FD-A3SR-01A	TCGA-BLCA	Primary Tumor	7.5712	2.92052	-0.548179
TCGA-E7-A677-01A	TCGA-BLCA	Primary Tumor	7.5567	2.91776	-1.12772
TCGA-FD-A3B8-01A	TCGA-BLCA	Primary Tumor	7.5203	2.91079	-0.501466
TCGA-2F-A9KR-01A	TCGA-BLCA	Primary Tumor	7.4013	2.88778	-0.708225
TCGA-FD-A3SM-01A	TCGA-BLCA	Primary Tumor	7.3664	2.88096	-0.699215
TCGA-4Z-AA89-01A	TCGA-BLCA	Primary Tumor	7.2528	2.85854	-0.446453
TCGA-5N-A9KI-01A	TCGA-BLCA	Primary Tumor	7.1858	2.84515	-0.266351
TCGA-XF-AAN0-01A	TCGA-BLCA	Primary Tumor	7.1756	2.8431	-0.349069
TCGA-BT-A20T-01A	TCGA-BLCA	Primary Tumor	7.1109	2.83003	-0.941893
TCGA-BT-A20R-01A	TCGA-BLCA	Primary Tumor	7.0689	2.82149	-0.493558
TCGA-DK-A1AF-01A	TCGA-BLCA	Primary Tumor	7.0226	2.81201	-1.13343
TCGA-DK-A6B6-01A	TCGA-BLCA	Primary Tumor	6.9623	2.79956	-0.566222
TCGA-E7-A8O8-01A	TCGA-BLCA	Primary Tumor	6.8439	2.77482	-0.47369
TCGA-E7-A5KF-01A	TCGA-BLCA	Primary Tumor	6.8082	2.76727	-0.664194
TCGA-K4-A83P-01A	TCGA-BLCA	Primary Tumor	6.7773	2.76071	-0.619056
TCGA-S5-A6DX-01A	TCGA-BLCA	Primary Tumor	6.7619	2.75743	-0.777031
TCGA-GV-A3JV-01A	TCGA-BLCA	Primary Tumor	6.6678	2.73721	-0.923785
TCGA-FD-A6TA-01A	TCGA-BLCA	Primary Tumor	6.6297	2.72894	-1.08671
TCGA-BT-A20Q-01A	TCGA-BLCA	Primary Tumor	6.5367	2.70856	-1.2812
TCGA-CF-A9FF-01A	TCGA-BLCA	Primary Tumor	6.5319	2.7075	-0.578075
TCGA-UY-A8OD-01A	TCGA-BLCA	Primary Tumor	6.3962	2.67722	-1.0545
TCGA-CF-A8HX-01A	TCGA-BLCA	Primary Tumor	6.3897	2.67575	0.00883047
TCGA-GD-A76B-01A	TCGA-BLCA	Primary Tumor	6.3662	2.67043	-0.363665
TCGA-CF-A9FL-01A	TCGA-BLCA	Primary Tumor	6.3013	2.65565	-0.19329
TCGA-XF-AAMH-01A	TCGA-BLCA	Primary Tumor	6.2255	2.63819	-0.602971
TCGA-XF-AAMY-01A	TCGA-BLCA	Primary Tumor	6.2038	2.63315	-0.764671
TCGA-CF-A5UA-01A	TCGA-BLCA	Primary Tumor	6.0663	2.60082	-0.366662
TCGA-S5-AA26-01A	TCGA-BLCA	Primary Tumor	6.0521	2.59744	-0.587326
TCGA-FD-A5BR-01A	TCGA-BLCA	Primary Tumor	6.0433	2.59534	-0.0153316
TCGA-FD-A5BT-01A	TCGA-BLCA	Primary Tumor	5.8198	2.54097	-0.538468
TCGA-FD-A5BX-01A	TCGA-BLCA	Primary Tumor	5.8121	2.53906	-0.587336
TCGA-ZF-AA52-01A	TCGA-BLCA	Primary Tumor	5.5859	2.48179	-0.49723
TCGA-CF-A9FH-01A	TCGA-BLCA	Primary Tumor	5.5608	2.47529	-1.01474
TCGA-XF-A9SK-01A	TCGA-BLCA	Primary Tumor	5.5127	2.46276	-1.2249
TCGA-G2-A3IE-01A	TCGA-BLCA	Primary Tumor	5.4081	2.43512	-0.773009
TCGA-MV-A51V-01A	TCGA-BLCA	Primary Tumor	5.3291	2.41389	-0.208247
TCGA-KQ-A41N-01A	TCGA-BLCA	Primary Tumor	5.2518	2.39281	-1.02132
TCGA-XF-AAMJ-01A	TCGA-BLCA	Primary Tumor	5.2375	2.38888	-0.419749
TCGA-CF-A3MH-01A	TCGA-BLCA	Primary Tumor	5.2282	2.38631	-0.755782
TCGA-CU-A3YL-01A	TCGA-BLCA	Primary Tumor	5.1491	2.36432	-0.480339
TCGA-DK-A6B1-01A	TCGA-BLCA	Primary Tumor	5.1039	2.3516	0.0501847
TCGA-DK-A6B5-01A	TCGA-BLCA	Primary Tumor	5.0342	2.33176	-0.477341
TCGA-XF-AAN3-01A	TCGA-BLCA	Primary Tumor	5.0004	2.32204	-0.510258
TCGA-YC-A8S6-01A	TCGA-BLCA	Primary Tumor	4.8944	2.29113	-0.727797
TCGA-XF-A8HI-01A	TCGA-BLCA	Primary Tumor	4.8212	2.26939	-0.490173
TCGA-CF-A3MI-01A	TCGA-BLCA	Primary Tumor	4.7484	2.24744	0.0756036
TCGA-CF-A8HY-01A	TCGA-BLCA	Primary Tumor	4.7128	2.23658	-0.0844653
TCGA-XF-A9SW-01A	TCGA-BLCA	Primary Tumor	4.6546	2.21866	-0.501629
TCGA-FD-A43N-01A	TCGA-BLCA	Primary Tumor	4.5658	2.19087	-0.473921
TCGA-XF-A8HG-01A	TCGA-BLCA	Primary Tumor	4.5518	2.18644	-0.751116
TCGA-G2-A2EK-01A	TCGA-BLCA	Primary Tumor	4.5107	2.17335	-0.812223
TCGA-FD-A6TI-01A	TCGA-BLCA	Primary Tumor	4.3788	2.13054	-0.992341
TCGA-DK-A3IK-01A	TCGA-BLCA	Primary Tumor	4.3228	2.11197	-0.658691
TCGA-FD-A43U-01A	TCGA-BLCA	Primary Tumor	4.2119	2.07447	-0.822705
TCGA-CF-A47W-01A	TCGA-BLCA	Primary Tumor	4.1867	2.06581	-0.966862
TCGA-XF-AAN4-01A	TCGA-BLCA	Primary Tumor	4.1503	2.05322	-0.226355
TCGA-E7-A7DU-01A	TCGA-BLCA	Primary Tumor	4.0865	2.03087	-0.247776
TCGA-GD-A3OP-01A	TCGA-BLCA	Primary Tumor	3.9549	1.98364	-0.699156
TCGA-DK-A1AG-01A	TCGA-BLCA	Primary Tumor	3.9399	1.97816	-0.496336
TCGA-ZF-AA5P-01A	TCGA-BLCA	Primary Tumor	3.7059	1.88982	-0.415867
TCGA-CF-A27C-01A	TCGA-BLCA	Primary Tumor	3.6196	1.85583	-0.603218
TCGA-LT-A8JT-01A	TCGA-BLCA	Primary Tumor	3.5849	1.84193	-1.11303
TCGA-GU-A763-01A	TCGA-BLCA	Primary Tumor	3.3661	1.75108	-0.775334
TCGA-XF-A9SH-01A	TCGA-BLCA	Primary Tumor	3.0456	1.60673	-0.655444
TCGA-E7-A6MD-01A	TCGA-BLCA	Primary Tumor	3.0138	1.59158	-1.12062
TCGA-DK-A1A6-01A	TCGA-BLCA	Primary Tumor	29.977	4.90578	0.760543
TCGA-DK-A3IM-01A	TCGA-BLCA	Primary Tumor	29.402	4.87784	-0.334555
TCGA-E7-A8O7-01A	TCGA-BLCA	Primary Tumor	2.9363	1.554	-1.26606
TCGA-4Z-AA83-01A	TCGA-BLCA	Primary Tumor	2.7695	1.46963	-0.494442
TCGA-XF-A9SL-01A	TCGA-BLCA	Primary Tumor	2.7384	1.45333	-0.712407
TCGA-KQ-A41R-01A	TCGA-BLCA	Primary Tumor	2.6676	1.41554	-0.229954
TCGA-E7-A3Y1-01A	TCGA-BLCA	Primary Tumor	2.4975	1.32048	-0.45868
TCGA-E7-A7DV-01A	TCGA-BLCA	Primary Tumor	24.626	4.62211	0.134475
TCGA-FJ-A3Z7-01A	TCGA-BLCA	Primary Tumor	2.4373	1.28528	-0.522555
TCGA-CF-A47V-01A	TCGA-BLCA	Primary Tumor	2.3186	1.21325	-0.899035
TCGA-CF-A3MF-01A	TCGA-BLCA	Primary Tumor	2.2036	1.13986	-0.75278
TCGA-E7-A678-01A	TCGA-BLCA	Primary Tumor	2.2017	1.13862	-1.14504
TCGA-H4-A2HO-01A	TCGA-BLCA	Primary Tumor	1.9896	0.992478	-0.871077
TCGA-CF-A47S-01A	TCGA-BLCA	Primary Tumor	1.8586	0.894216	-1.04516
TCGA-E7-A519-01A	TCGA-BLCA	Primary Tumor	1.8198	0.86378	-1.06413
TCGA-BT-A0S7-01A	TCGA-BLCA	Primary Tumor	17.954	4.16623	-0.480132
TCGA-G2-AA3C-01A	TCGA-BLCA	Primary Tumor	17.079	4.09415	-0.834779
TCGA-FD-A43S-01A	TCGA-BLCA	Primary Tumor	1.6197	0.695727	-0.570612
TCGA-CF-A5U8-01A	TCGA-BLCA	Primary Tumor	1.6188	0.694925	-1.02923
TCGA-GD-A3OQ-01A	TCGA-BLCA	Primary Tumor	16.113	4.01015	-1.26402
TCGA-ZF-A9R9-01A	TCGA-BLCA	Primary Tumor	1.5701	0.650856	-0.829857
TCGA-FD-A62S-01A	TCGA-BLCA	Primary Tumor	15.473	3.95168	-0.428537
TCGA-CU-A5W6-01A	TCGA-BLCA	Primary Tumor	15.073	3.91389	0.520491
TCGA-BT-A20O-01A	TCGA-BLCA	Primary Tumor	15.035	3.91025	-0.166283
TCGA-BT-A20P-01A	TCGA-BLCA	Primary Tumor	14.786	3.88616	0.207141
TCGA-CF-A47Y-01A	TCGA-BLCA	Primary Tumor	1.4298	0.515813	-1.09488
TCGA-UY-A9PD-01A	TCGA-BLCA	Primary Tumor	12.935	3.69321	-0.399168
TCGA-ZF-AA51-01A	TCGA-BLCA	Primary Tumor	11.556	3.53057	-0.0490676
TCGA-4Z-AA7S-01A	TCGA-BLCA	Primary Tumor	11.183	3.48324	-0.397048
TCGA-E7-A6MF-01A	TCGA-BLCA	Primary Tumor	1.1078	0.147697	-1.23666
TCGA-GU-AATP-01A	TCGA-BLCA	Primary Tumor	10.861	3.44109	-0.127497
TCGA-UY-A8OC-01A	TCGA-BLCA	Primary Tumor	10.806	3.43376	-0.0133383
TCGA-FD-A5BZ-01A	TCGA-BLCA	Primary Tumor	10.552	3.39944	-0.386988
TCGA-BL-A13I-01A	TCGA-BLCA	Primary Tumor	9.551	3.25565	-0.602433
TCGA-XF-A9SV-01A	TCGA-BLCA	Primary Tumor	9.236	3.20727	-0.756545
TCGA-UY-A78O-01A	TCGA-BLCA	Primary Tumor	9.213	3.20367	-0.584624
TCGA-FD-A6TB-01A	TCGA-BLCA	Primary Tumor	8.656	3.1137	-1.03683
TCGA-DK-A1AB-01A	TCGA-BLCA	Primary Tumor	6.384	2.67446	-0.956292
TCGA-FD-A62N-01A	TCGA-BLCA	Primary Tumor	6.048	2.59646	-0.907111
TCGA-CF-A1HR-01A	TCGA-BLCA	Primary Tumor	5.946	2.57192	-0.545213
TCGA-E7-A4XJ-01A	TCGA-BLCA	Primary Tumor	4.568	2.19156	-0.428569
TCGA-FD-A3SL-01A	TCGA-BLCA	Primary Tumor	4.008	2.00288	-1.13357
TCGA-DK-A6B0-01A	TCGA-BLCA	Primary Tumor	2.633	1.39671	-1.24095
TCGA-A7-A0D9-01A	TCGA-BRCA	Primary Tumor	16.05	4.0045	-0.0494549
TCGA-B6-A0IQ-01A	TCGA-BRCA	Primary Tumor	22.13	4.46793	1.24378
TCGA-B6-A0RQ-01A	TCGA-BRCA	Primary Tumor	0.9782	-0.0317986	-0.565433
TCGA-BH-A0BO-01A	TCGA-BRCA	Primary Tumor	0.8636	-0.211565	-0.45686
TCGA-BH-A0EA-01A	TCGA-BRCA	Primary Tumor	0.8867	-0.173482	-0.893815
TCGA-D8-A1JC-01A	TCGA-BRCA	Primary Tumor	10.72	3.42223	0.207701
TCGA-D8-A1XK-01A	TCGA-BRCA	Primary Tumor	35.02	5.13011	0.7182
TCGA-D8-A27L-01A	TCGA-BRCA	Primary Tumor	4.45	2.15381	0.0258711
TCGA-D8-A27N-01A	TCGA-BRCA	Primary Tumor	7.03	2.81352	0.156792
TCGA-E2-A1AZ-01A	TCGA-BRCA	Primary Tumor	22.35	4.4822	0.827549
TCGA-E9-A248-01A	TCGA-BRCA	Primary Tumor	95.82	6.58225	2.45134
TCGA-E9-A3Q9-01A	TCGA-BRCA	Primary Tumor	0.9788	-0.030914	-0.463615
TCGA-AN-A0FY-01A	TCGA-BRCA	Primary Tumor	81.3119	6.34539	1.30522
TCGA-AR-A0TQ-01A	TCGA-BRCA	Primary Tumor	64.0527	6.00119	0.15646
TCGA-EW-A1PA-01A	TCGA-BRCA	Primary Tumor	59.5312	5.89557	1.12908
TCGA-AO-A03O-01A	TCGA-BRCA	Primary Tumor	59.4542	5.89371	1.8736
TCGA-E9-A22D-01A	TCGA-BRCA	Primary Tumor	53.5593	5.74307	1.51829
TCGA-A8-A07R-01A	TCGA-BRCA	Primary Tumor	48.3054	5.59411	0.72731
TCGA-A2-A0D0-01A	TCGA-BRCA	Primary Tumor	46.0731	5.52585	1.34158
TCGA-AR-A0U2-01A	TCGA-BRCA	Primary Tumor	44.5545	5.4775	-0.0765834
TCGA-AR-A251-01A	TCGA-BRCA	Primary Tumor	42.0132	5.39277	-0.0226998
TCGA-E2-A14V-01A	TCGA-BRCA	Primary Tumor	41.4796	5.37433	0.315295
TCGA-AO-A0J2-01A	TCGA-BRCA	Primary Tumor	41.3597	5.37015	0.849346
TCGA-C8-A134-01A	TCGA-BRCA	Primary Tumor	40.7889	5.3501	0.245643
TCGA-EW-A1PC-01B	TCGA-BRCA	Primary Tumor	39.9324	5.31949	2.04994
TCGA-D8-A13Y-01A	TCGA-BRCA	Primary Tumor	39.8591	5.31684	1.24946
TCGA-E2-A14P-01A	TCGA-BRCA	Primary Tumor	39.6158	5.308	0.454115
TCGA-AR-A256-01A	TCGA-BRCA	Primary Tumor	38.6211	5.27132	1.24351
TCGA-A7-A13F-01A	TCGA-BRCA	Primary Tumor	36.4333	5.18719	0.680495
TCGA-A2-A0T3-01A	TCGA-BRCA	Primary Tumor	34.7012	5.11691	-0.483752
TCGA-AN-A04D-01A	TCGA-BRCA	Primary Tumor	34.3978	5.10424	1.05373
TCGA-BH-A0BZ-01A	TCGA-BRCA	Primary Tumor	34.2684	5.09881	0.438435
TCGA-AN-A0AJ-01A	TCGA-BRCA	Primary Tumor	34.2605	5.09847	0.872845
TCGA-C8-A12W-01A	TCGA-BRCA	Primary Tumor	33.8322	5.08033	0.494365
TCGA-E2-A14N-01A	TCGA-BRCA	Primary Tumor	33.7229	5.07566	0.77424
TCGA-A2-A0D2-01A	TCGA-BRCA	Primary Tumor	33.6964	5.07452	0.530762
TCGA-E2-A1L7-01A	TCGA-BRCA	Primary Tumor	33.4979	5.066	0.994106
TCGA-C8-A1HM-01A	TCGA-BRCA	Primary Tumor	32.6181	5.0276	1.30678
TCGA-OL-A5D7-01A	TCGA-BRCA	Primary Tumor	32.5976	5.02669	1.15979
TCGA-A2-A0CW-01A	TCGA-BRCA	Primary Tumor	31.3688	4.97126	0.546215
TCGA-A2-A0CM-01A	TCGA-BRCA	Primary Tumor	31.2527	4.96591	0.343281
TCGA-EW-A2FR-01A	TCGA-BRCA	Primary Tumor	31.2323	4.96497	1.08842
TCGA-C8-A1HJ-01A	TCGA-BRCA	Primary Tumor	30.1429	4.91375	1.71424
TCGA-C8-A12T-01A	TCGA-BRCA	Primary Tumor	29.5146	4.88336	0.0813451
TCGA-A2-A0YJ-01A	TCGA-BRCA	Primary Tumor	29.0876	4.86233	-0.04867
TCGA-BH-A0B3-01A	TCGA-BRCA	Primary Tumor	28.3733	4.82646	0.148086
TCGA-E2-A15S-01A	TCGA-BRCA	Primary Tumor	28.1109	4.81306	0.4653
TCGA-S3-AA10-01A	TCGA-BRCA	Primary Tumor	28.0434	4.80959	0.5278
TCGA-D8-A1JK-01A	TCGA-BRCA	Primary Tumor	27.5423	4.78358	0.81153
TCGA-GM-A3XL-01A	TCGA-BRCA	Primary Tumor	27.5127	4.78203	0.763205
TCGA-E9-A1RH-01A	TCGA-BRCA	Primary Tumor	27.3145	4.7716	0.549007
TCGA-OL-A5RZ-01A	TCGA-BRCA	Primary Tumor	27.2657	4.76902	0.02304
TCGA-B6-A0X1-01A	TCGA-BRCA	Primary Tumor	27.1677	4.76382	0.80797
TCGA-A7-A4SF-01A	TCGA-BRCA	Primary Tumor	26.9227	4.75075	-0.0769096
TCGA-AR-A24R-01A	TCGA-BRCA	Primary Tumor	26.9122	4.75019	0.41083
TCGA-C8-A26Y-01A	TCGA-BRCA	Primary Tumor	26.5893	4.73277	0.781975
TCGA-A2-A3XT-01A	TCGA-BRCA	Primary Tumor	25.9435	4.6973	0.785675
TCGA-BH-A18R-01A	TCGA-BRCA	Primary Tumor	25.5753	4.67668	0.586912
TCGA-D8-A27R-01A	TCGA-BRCA	Primary Tumor	25.5071	4.67283	0.653315
TCGA-C8-A12L-01A	TCGA-BRCA	Primary Tumor	25.4736	4.67093	0.865535
TCGA-C8-A12U-01A	TCGA-BRCA	Primary Tumor	25.0613	4.64739	0.253373
TCGA-C8-A27A-01A	TCGA-BRCA	Primary Tumor	24.6452	4.62323	1.65578
TCGA-A8-A09W-01A	TCGA-BRCA	Primary Tumor	24.6056	4.62091	0.473047
TCGA-BH-A0C0-01A	TCGA-BRCA	Primary Tumor	24.1166	4.59195	0.136111
TCGA-A2-A0CL-01A	TCGA-BRCA	Primary Tumor	23.9368	4.58116	-0.33578
TCGA-D8-A27W-01A	TCGA-BRCA	Primary Tumor	23.6471	4.56359	0.689475
TCGA-BH-A18U-01A	TCGA-BRCA	Primary Tumor	23.6153	4.56165	0.2412
TCGA-A8-A079-01A	TCGA-BRCA	Primary Tumor	23.5155	4.55554	-0.04441
TCGA-BH-A1F2-01A	TCGA-BRCA	Primary Tumor	23.5086	4.55512	0.148931
TCGA-A1-A0SO-01A	TCGA-BRCA	Primary Tumor	23.3536	4.54557	0.0863003
TCGA-A8-A07O-01A	TCGA-BRCA	Primary Tumor	23.1327	4.53186	1.2466
TCGA-A7-A4SE-01A	TCGA-BRCA	Primary Tumor	22.8446	4.51378	0.073605
TCGA-D8-A1Y3-01A	TCGA-BRCA	Primary Tumor	22.8103	4.51161	1.11191
TCGA-A2-A25E-01A	TCGA-BRCA	Primary Tumor	22.5662	4.49609	0.0739852
TCGA-AR-A0TY-01A	TCGA-BRCA	Primary Tumor	22.4263	4.48712	-0.063185
TCGA-HN-A2NL-01A	TCGA-BRCA	Primary Tumor	22.3652	4.48318	-0.46974
TCGA-BH-A18L-01A	TCGA-BRCA	Primary Tumor	22.0734	4.46424	-0.0558685
TCGA-AO-A03L-01A	TCGA-BRCA	Primary Tumor	22.0256	4.46111	0.22076
TCGA-D8-A1XS-01A	TCGA-BRCA	Primary Tumor	21.9806	4.45816	0.24819
TCGA-A8-A08P-01A	TCGA-BRCA	Primary Tumor	21.8986	4.45277	0.65519
TCGA-EW-A2FV-01A	TCGA-BRCA	Primary Tumor	21.8928	4.45238	-0.42335
TCGA-BH-A0DD-01A	TCGA-BRCA	Primary Tumor	21.8162	4.44733	0.386775
TCGA-B6-A0RU-01A	TCGA-BRCA	Primary Tumor	21.7308	4.44167	0.0694545
TCGA-A1-A0SK-01A	TCGA-BRCA	Primary Tumor	21.4849	4.42525	0.557831
TCGA-D8-A147-01A	TCGA-BRCA	Primary Tumor	21.4821	4.42506	0.35145
TCGA-E2-A1LL-01A	TCGA-BRCA	Primary Tumor	21.2862	4.41185	0.546885
TCGA-BH-A209-01A	TCGA-BRCA	Primary Tumor	21.0548	4.39608	0.9146
TCGA-B6-A0IJ-01A	TCGA-BRCA	Primary Tumor	20.9388	4.38811	0.289715
TCGA-AO-A0J6-01A	TCGA-BRCA	Primary Tumor	20.5761	4.3629	0.641435
TCGA-AR-A1AQ-01A	TCGA-BRCA	Primary Tumor	20.3465	4.34671	0.758135
TCGA-BH-A1FC-01A	TCGA-BRCA	Primary Tumor	20.3215	4.34493	0.80433
TCGA-A2-A04T-01A	TCGA-BRCA	Primary Tumor	20.3116	4.34423	0.67925
TCGA-BH-A0HU-01A	TCGA-BRCA	Primary Tumor	20.2815	4.34209	0.167245
TCGA-A8-A094-01A	TCGA-BRCA	Primary Tumor	20.1102	4.32986	0.23051
TCGA-EW-A1OW-01A	TCGA-BRCA	Primary Tumor	19.9813	4.32058	0.742325
TCGA-A2-A1G1-01A	TCGA-BRCA	Primary Tumor	19.9263	4.3166	0.0133664
TCGA-AN-A0XU-01A	TCGA-BRCA	Primary Tumor	19.8845	4.31357	0.50202
TCGA-AR-A1AH-01A	TCGA-BRCA	Primary Tumor	19.8404	4.31037	0.86336
TCGA-C8-A1HG-01A	TCGA-BRCA	Primary Tumor	19.6885	4.29928	0.664066
TCGA-BH-A18V-01A	TCGA-BRCA	Primary Tumor	19.6718	4.29806	0.976705
TCGA-E2-A159-01A	TCGA-BRCA	Primary Tumor	19.5046	4.28574	0.392655
TCGA-AC-A6IW-01A	TCGA-BRCA	Primary Tumor	19.4329	4.28043	0.18632
TCGA-E9-A3QA-01A	TCGA-BRCA	Primary Tumor	19.3889	4.27716	0.153735
TCGA-LL-A5YO-01A	TCGA-BRCA	Primary Tumor	19.3348	4.27313	0.212825
TCGA-A8-A07W-01A	TCGA-BRCA	Primary Tumor	19.2307	4.26534	0.44769
TCGA-A2-A0CT-01A	TCGA-BRCA	Primary Tumor	19.1474	4.25908	0.0261801
TCGA-EW-A1P4-01A	TCGA-BRCA	Primary Tumor	19.0751	4.25362	0.324385
TCGA-B6-A0RL-01A	TCGA-BRCA	Primary Tumor	19.0542	4.25204	-0.379282
TCGA-AR-A5QQ-01A	TCGA-BRCA	Primary Tumor	18.9867	4.24692	-0.00561
TCGA-A1-A0SJ-01A	TCGA-BRCA	Primary Tumor	18.9493	4.24407	0.141055
TCGA-B6-A0I9-01A	TCGA-BRCA	Primary Tumor	18.9295	4.24256	0.139005
TCGA-AO-A0JD-01A	TCGA-BRCA	Primary Tumor	18.8626	4.23746	0.474955
TCGA-AN-A0AK-01A	TCGA-BRCA	Primary Tumor	18.7918	4.23203	0.0532663
TCGA-AR-A0U4-01A	TCGA-BRCA	Primary Tumor	18.7561	4.22929	0.747702
TCGA-BH-A0RX-01A	TCGA-BRCA	Primary Tumor	18.7442	4.22837	-0.15464
TCGA-AR-A1AJ-01A	TCGA-BRCA	Primary Tumor	18.7348	4.22765	0.23987
TCGA-A2-A0D4-01A	TCGA-BRCA	Primary Tumor	18.6856	4.22385	-0.212794
TCGA-AN-A0AT-01A	TCGA-BRCA	Primary Tumor	18.6708	4.22271	0.26923
TCGA-AN-A0FZ-01A	TCGA-BRCA	Primary Tumor	18.5067	4.20998	0.126905
TCGA-AR-A0U0-01A	TCGA-BRCA	Primary Tumor	18.3345	4.19649	0.05372
TCGA-C8-A275-01A	TCGA-BRCA	Primary Tumor	18.2989	4.19369	1.08903
TCGA-BH-A0EE-01A	TCGA-BRCA	Primary Tumor	18.1851	4.18468	0.74843
TCGA-UU-A93S-01A	TCGA-BRCA	Primary Tumor	18.1732	4.18374	0.347786
TCGA-E2-A109-01A	TCGA-BRCA	Primary Tumor	18.0812	4.17642	-0.35749
TCGA-S3-AA0Z-01A	TCGA-BRCA	Primary Tumor	18.0769	4.17608	0.531525
TCGA-A7-A13D-01A	TCGA-BRCA	Primary Tumor	18.0097	4.1707	-0.1257
TCGA-AR-A254-01A	TCGA-BRCA	Primary Tumor	17.9692	4.16745	0.41926
TCGA-E2-A1LK-01A	TCGA-BRCA	Primary Tumor	17.9412	4.1652	0.12762
TCGA-D8-A1Y0-01A	TCGA-BRCA	Primary Tumor	17.8957	4.16154	0.42914
TCGA-E9-A1RB-01A	TCGA-BRCA	Primary Tumor	17.8392	4.15698	1.45334
TCGA-E2-A15A-01A	TCGA-BRCA	Primary Tumor	17.8387	4.15694	0.15482
TCGA-OL-A6VO-01A	TCGA-BRCA	Primary Tumor	17.7146	4.14687	-0.123485
TCGA-D8-A1JG-01B	TCGA-BRCA	Primary Tumor	17.6636	4.14271	0.463385
TCGA-BH-A1FM-01A	TCGA-BRCA	Primary Tumor	17.6478	4.14142	-0.22143
TCGA-A2-A25B-01A	TCGA-BRCA	Primary Tumor	17.6474	4.14138	0.0748
TCGA-5T-A9QA-01A	TCGA-BRCA	Primary Tumor	17.6093	4.13827	-0.012695
TCGA-C8-A138-01A	TCGA-BRCA	Primary Tumor	17.6074	4.13811	0.21852
TCGA-E2-A1B0-01A	TCGA-BRCA	Primary Tumor	17.5934	4.13696	-0.09868
TCGA-AR-A1AI-01A	TCGA-BRCA	Primary Tumor	17.4267	4.12323	0.474785
TCGA-E9-A1RG-01A	TCGA-BRCA	Primary Tumor	17.4249	4.12308	1.04541
TCGA-A8-A08L-01A	TCGA-BRCA	Primary Tumor	17.4223	4.12286	0.52519
TCGA-EW-A1PB-01A	TCGA-BRCA	Primary Tumor	17.3783	4.11922	1.27426
TCGA-A2-A0YM-01A	TCGA-BRCA	Primary Tumor	17.3343	4.11556	0.61373
TCGA-A7-A13D-01A	TCGA-BRCA	Primary Tumor	17.3298	4.11518	-0.1257
TCGA-D8-A1J8-01A	TCGA-BRCA	Primary Tumor	17.0592	4.09248	0.12853
TCGA-E9-A2JS-01A	TCGA-BRCA	Primary Tumor	17.0251	4.08959	0.463775
TCGA-E2-A1B6-01A	TCGA-BRCA	Primary Tumor	16.9791	4.08569	-0.300405
TCGA-D8-A1JM-01A	TCGA-BRCA	Primary Tumor	16.9787	4.08565	1.11784
TCGA-D8-A27F-01A	TCGA-BRCA	Primary Tumor	16.9784	4.08563	1.17841
TCGA-3C-AALI-01A	TCGA-BRCA	Primary Tumor	16.9051	4.07939	-0.26108
TCGA-BH-A42T-01A	TCGA-BRCA	Primary Tumor	16.7803	4.0687	-0.413935
TCGA-AR-A0TX-01A	TCGA-BRCA	Primary Tumor	16.5755	4.05098	-0.06394
TCGA-A8-A076-01A	TCGA-BRCA	Primary Tumor	16.5664	4.05019	-0.18588
TCGA-C8-A1HF-01A	TCGA-BRCA	Primary Tumor	16.5482	4.0486	0.9527
TCGA-A7-A0CE-01A	TCGA-BRCA	Primary Tumor	16.4044	4.03601	0.77857
TCGA-A8-A08X-01A	TCGA-BRCA	Primary Tumor	16.3898	4.03473	0.315925
TCGA-B6-A0I2-01A	TCGA-BRCA	Primary Tumor	16.3495	4.03117	-0.578345
TCGA-A8-A08J-01A	TCGA-BRCA	Primary Tumor	16.3027	4.02704	0.26537
TCGA-AO-A1KQ-01A	TCGA-BRCA	Primary Tumor	16.2802	4.02505	-0.13625
TCGA-Z7-A8R6-01A	TCGA-BRCA	Primary Tumor	16.2665	4.02383	0.342915
TCGA-A7-A0CJ-01A	TCGA-BRCA	Primary Tumor	16.1983	4.01777	0.37993
TCGA-AO-A03M-01B	TCGA-BRCA	Primary Tumor	15.9914	3.99922	-0.00372975
TCGA-C8-A27B-01A	TCGA-BRCA	Primary Tumor	15.8932	3.99034	1.25762
TCGA-BH-A0B7-01A	TCGA-BRCA	Primary Tumor	15.8242	3.98406	-0.10168
TCGA-BH-A1F6-01A	TCGA-BRCA	Primary Tumor	15.6915	3.97191	0.317356
TCGA-A8-A075-01A	TCGA-BRCA	Primary Tumor	15.6094	3.96434	-0.02026
TCGA-A2-A3XX-01A	TCGA-BRCA	Primary Tumor	15.5219	3.95623	-0.17872
TCGA-AC-A2BK-01A	TCGA-BRCA	Primary Tumor	15.4188	3.94662	0.511386
TCGA-E2-A15M-01A	TCGA-BRCA	Primary Tumor	15.4159	3.94635	0.269135
TCGA-A7-A6VV-01A	TCGA-BRCA	Primary Tumor	15.3845	3.94341	-0.11783
TCGA-A2-A1FW-01A	TCGA-BRCA	Primary Tumor	15.2449	3.93025	0.191531
TCGA-PE-A5DC-01A	TCGA-BRCA	Primary Tumor	15.2302	3.92886	0.432761
TCGA-UL-AAZ6-01A	TCGA-BRCA	Primary Tumor	14.9182	3.899	0.344256
TCGA-C8-A278-01A	TCGA-BRCA	Primary Tumor	14.8776	3.89507	0.33778
TCGA-AR-A0TZ-01A	TCGA-BRCA	Primary Tumor	14.7808	3.88565	-0.1131
TCGA-A2-A0YH-01A	TCGA-BRCA	Primary Tumor	14.7779	3.88537	0.198455
TCGA-BH-A202-01A	TCGA-BRCA	Primary Tumor	14.7646	3.88407	0.688836
TCGA-BH-A0B4-01A	TCGA-BRCA	Primary Tumor	14.7173	3.87944	0.0542656
TCGA-LL-A73Z-01A	TCGA-BRCA	Primary Tumor	14.6936	3.87712	0.72704
TCGA-BH-A0DL-01A	TCGA-BRCA	Primary Tumor	14.6662	3.87442	0.370186
TCGA-A8-A06R-01A	TCGA-BRCA	Primary Tumor	14.6161	3.86949	0.37191
TCGA-GM-A2DF-01A	TCGA-BRCA	Primary Tumor	14.5722	3.86515	0.341185
TCGA-E2-A574-01A	TCGA-BRCA	Primary Tumor	14.5466	3.86261	0.533295
TCGA-BH-A0HY-01A	TCGA-BRCA	Primary Tumor	14.5078	3.85876	-0.168615
TCGA-AR-A252-01A	TCGA-BRCA	Primary Tumor	14.5035	3.85833	0.0446101
TCGA-BH-A1F8-01A	TCGA-BRCA	Primary Tumor	14.4276	3.85076	-0.362305
TCGA-BH-A1F0-01A	TCGA-BRCA	Primary Tumor	14.3793	3.84592	0.697661
TCGA-A7-A2KD-01A	TCGA-BRCA	Primary Tumor	14.3484	3.84282	0.11996
TCGA-C8-A26W-01A	TCGA-BRCA	Primary Tumor	14.3368	3.84165	0.142106
TCGA-A7-A5ZV-01A	TCGA-BRCA	Primary Tumor	14.3105	3.839	0.209451
TCGA-AN-A0AM-01A	TCGA-BRCA	Primary Tumor	14.3033	3.83828	0.000809993
TCGA-E9-A229-01A	TCGA-BRCA	Primary Tumor	14.2718	3.8351	0.30375
TCGA-AO-A0J7-01A	TCGA-BRCA	Primary Tumor	14.1784	3.82562	0.0527356
TCGA-E9-A1N9-01A	TCGA-BRCA	Primary Tumor	14.1612	3.82387	0.069193
TCGA-LL-A8F5-01A	TCGA-BRCA	Primary Tumor	14.1566	3.8234	0.12052
TCGA-E2-A150-01A	TCGA-BRCA	Primary Tumor	14.1295	3.82064	0.22143
TCGA-OL-A5S0-01A	TCGA-BRCA	Primary Tumor	14.0973	3.81735	-0.38391
TCGA-A8-A09M-01A	TCGA-BRCA	Primary Tumor	14.0175	3.80916	0.47883
TCGA-AR-A2LO-01A	TCGA-BRCA	Primary Tumor	13.9258	3.79969	0.0450709
TCGA-C8-A137-01A	TCGA-BRCA	Primary Tumor	13.8639	3.79326	0.159771
TCGA-A7-A4SA-01A	TCGA-BRCA	Primary Tumor	13.8586	3.79271	-0.48433
TCGA-EW-A1P8-01A	TCGA-BRCA	Primary Tumor	13.8417	3.79095	0.652715
TCGA-E2-A15R-01A	TCGA-BRCA	Primary Tumor	13.7827	3.78479	0.30136
TCGA-E9-A1NE-01A	TCGA-BRCA	Primary Tumor	13.7742	3.7839	-0.06014
TCGA-E9-A244-01A	TCGA-BRCA	Primary Tumor	13.6531	3.77116	0.56201
TCGA-BH-A0AU-01A	TCGA-BRCA	Primary Tumor	13.6104	3.76664	-0.216695
TCGA-BH-A0E6-01A	TCGA-BRCA	Primary Tumor	13.5693	3.76227	-0.0789349
TCGA-AR-A0TV-01A	TCGA-BRCA	Primary Tumor	13.5555	3.76081	0.130815
TCGA-AR-A0U3-01A	TCGA-BRCA	Primary Tumor	13.5339	3.75851	0.42686
TCGA-D8-A13Z-01A	TCGA-BRCA	Primary Tumor	13.5279	3.75787	0.651725
TCGA-AQ-A54O-01A	TCGA-BRCA	Primary Tumor	13.2904	3.73231	-0.243465
TCGA-AR-A2LK-01A	TCGA-BRCA	Primary Tumor	13.2165	3.72427	-0.150348
TCGA-C8-A8HQ-01A	TCGA-BRCA	Primary Tumor	13.1807	3.72036	0.16907
TCGA-A2-A0YG-01A	TCGA-BRCA	Primary Tumor	13.1577	3.71784	0.26791
TCGA-BH-A0BW-01A	TCGA-BRCA	Primary Tumor	13.0652	3.70766	-0.45254
TCGA-C8-A130-01A	TCGA-BRCA	Primary Tumor	13.0451	3.70544	0.0756763
TCGA-D8-A1XL-01A	TCGA-BRCA	Primary Tumor	12.9363	3.69335	0.46979
TCGA-AR-A0TS-01A	TCGA-BRCA	Primary Tumor	12.8972	3.68899	-0.383099
TCGA-A2-A0SX-01A	TCGA-BRCA	Primary Tumor	12.8087	3.67905	0.612625
TCGA-AN-A0AL-01A	TCGA-BRCA	Primary Tumor	12.7983	3.67788	0.07642
TCGA-AR-A24Q-01A	TCGA-BRCA	Primary Tumor	12.7721	3.67492	-0.18068
TCGA-AN-A0G0-01A	TCGA-BRCA	Primary Tumor	12.7537	3.67284	0.313695
TCGA-C8-A135-01A	TCGA-BRCA	Primary Tumor	12.7255	3.66965	-0.128675
TCGA-BH-A0B9-01A	TCGA-BRCA	Primary Tumor	12.7186	3.66887	0.0929152
TCGA-AO-A0JL-01A	TCGA-BRCA	Primary Tumor	12.6969	3.6664	0.11384
TCGA-BH-A0E1-01A	TCGA-BRCA	Primary Tumor	12.6802	3.66451	-0.261875
TCGA-A2-A04U-01A	TCGA-BRCA	Primary Tumor	12.6416	3.66011	0.31211
TCGA-A2-A0SV-01A	TCGA-BRCA	Primary Tumor	12.5951	3.65479	0.00460503
TCGA-EW-A6SD-01A	TCGA-BRCA	Primary Tumor	12.5618	3.65097	0.08092
TCGA-E9-A22G-01A	TCGA-BRCA	Primary Tumor	12.5303	3.64735	0.683135
TCGA-B6-A0I6-01A	TCGA-BRCA	Primary Tumor	12.5021	3.6441	0.364851
TCGA-D8-A1XF-01A	TCGA-BRCA	Primary Tumor	12.4971	3.64352	0.137569
TCGA-D8-A1JL-01A	TCGA-BRCA	Primary Tumor	12.4838	3.64199	0.474691
TCGA-AO-A1KS-01A	TCGA-BRCA	Primary Tumor	12.4836	3.64196	0.122035
TCGA-EW-A1OZ-01A	TCGA-BRCA	Primary Tumor	12.4523	3.63834	0.374695
TCGA-A2-A04P-01A	TCGA-BRCA	Primary Tumor	12.4134	3.63383	0.26646
TCGA-AO-A1KT-01A	TCGA-BRCA	Primary Tumor	12.3104	3.62181	0.421941
TCGA-AO-A128-01A	TCGA-BRCA	Primary Tumor	12.3015	3.62076	0.199865
TCGA-E2-A15O-01A	TCGA-BRCA	Primary Tumor	12.2793	3.61816	-0.10616
TCGA-A2-A04Q-01A	TCGA-BRCA	Primary Tumor	12.2208	3.61127	-0.12293
TCGA-B6-A0IK-01A	TCGA-BRCA	Primary Tumor	12.2131	3.61036	-0.264585
TCGA-D8-A1JT-01A	TCGA-BRCA	Primary Tumor	12.1978	3.60855	0.256125
TCGA-AO-A0JM-01A	TCGA-BRCA	Primary Tumor	12.1115	3.59831	-0.217799
TCGA-E9-A54Y-01A	TCGA-BRCA	Primary Tumor	12.0576	3.59187	0.0500901
TCGA-E2-A9RU-01A	TCGA-BRCA	Primary Tumor	12.0109	3.58627	0.27486
TCGA-C8-A12P-01A	TCGA-BRCA	Primary Tumor	11.9733	3.58175	-0.0960099
TCGA-E9-A243-01A	TCGA-BRCA	Primary Tumor	11.9661	3.58088	0.45925
TCGA-E9-A1NI-01A	TCGA-BRCA	Primary Tumor	11.9237	3.57576	-0.121449
TCGA-EW-A3U0-01A	TCGA-BRCA	Primary Tumor	11.8919	3.57191	0.536521
TCGA-LL-A6FR-01A	TCGA-BRCA	Primary Tumor	11.8223	3.56344	-0.133365
TCGA-E9-A247-01A	TCGA-BRCA	Primary Tumor	11.7844	3.55881	0.12827
TCGA-A2-A25F-01A	TCGA-BRCA	Primary Tumor	11.7468	3.5542	0.561701
TCGA-A7-A26I-01A	TCGA-BRCA	Primary Tumor	11.5921	3.53507	0.364085
TCGA-AR-A250-01A	TCGA-BRCA	Primary Tumor	11.5303	3.52736	0.248065
TCGA-S3-AA17-01A	TCGA-BRCA	Primary Tumor	11.4494	3.5172	0.19416
TCGA-D8-A1JD-01A	TCGA-BRCA	Primary Tumor	11.4208	3.51359	0.305485
TCGA-D8-A1XZ-01A	TCGA-BRCA	Primary Tumor	11.3923	3.50999	-0.128874
TCGA-A2-A0EQ-01A	TCGA-BRCA	Primary Tumor	11.3819	3.50867	-0.0132443
TCGA-D8-A1XQ-01A	TCGA-BRCA	Primary Tumor	11.3599	3.50588	0.20515
TCGA-A2-A0T7-01A	TCGA-BRCA	Primary Tumor	11.3286	3.5019	-0.379795
TCGA-BH-A1FJ-01A	TCGA-BRCA	Primary Tumor	11.3052	3.49891	-0.144805
TCGA-A8-A07Z-01A	TCGA-BRCA	Primary Tumor	11.2959	3.49773	0.257087
TCGA-E2-A14W-01A	TCGA-BRCA	Primary Tumor	11.2935	3.49742	-0.35938
TCGA-OL-A5RW-01A	TCGA-BRCA	Primary Tumor	11.2808	3.4958	-0.314357
TCGA-BH-A0E2-01A	TCGA-BRCA	Primary Tumor	11.2797	3.49566	-0.019115
TCGA-BH-A1FD-01A	TCGA-BRCA	Primary Tumor	11.2737	3.49489	-0.309328
TCGA-D8-A1XJ-01A	TCGA-BRCA	Primary Tumor	11.2557	3.49258	0.46126
TCGA-E9-A1ND-01A	TCGA-BRCA	Primary Tumor	11.1958	3.48489	-0.10553
TCGA-S3-AA15-01A	TCGA-BRCA	Primary Tumor	11.1085	3.47359	0.01208
TCGA-C8-A1HK-01A	TCGA-BRCA	Primary Tumor	11.0965	3.47203	1.00636
TCGA-BH-A0GY-01A	TCGA-BRCA	Primary Tumor	11.0544	3.46655	-0.0949991
TCGA-A2-A25C-01A	TCGA-BRCA	Primary Tumor	11.0321	3.46364	-0.63251
TCGA-GM-A2DD-01A	TCGA-BRCA	Primary Tumor	11.0223	3.46235	-0.114625
TCGA-A8-A0A7-01A	TCGA-BRCA	Primary Tumor	11.0191	3.46193	-0.0827342
TCGA-C8-A131-01A	TCGA-BRCA	Primary Tumor	10.9869	3.45771	0.0142501
TCGA-AO-A12E-01A	TCGA-BRCA	Primary Tumor	10.9756	3.45623	0.0601454
TCGA-C8-A12Q-01A	TCGA-BRCA	Primary Tumor	10.9716	3.4557	-0.10997
TCGA-AR-A24L-01A	TCGA-BRCA	Primary Tumor	10.9671	3.45511	-0.104445
TCGA-AR-A1AK-01A	TCGA-BRCA	Primary Tumor	10.9441	3.45208	0.0909601
TCGA-A2-A1FX-01A	TCGA-BRCA	Primary Tumor	10.9195	3.44883	0.0129
TCGA-E9-A1R7-01A	TCGA-BRCA	Primary Tumor	10.8789	3.44346	-0.05114
TCGA-AC-A3W5-01A	TCGA-BRCA	Primary Tumor	10.8458	3.43906	-0.108274
TCGA-C8-A12O-01A	TCGA-BRCA	Primary Tumor	10.8141	3.43484	-0.05503
TCGA-AO-A1KR-01A	TCGA-BRCA	Primary Tumor	10.7817	3.43051	0.484995
TCGA-D8-A1Y1-01A	TCGA-BRCA	Primary Tumor	10.7714	3.42913	0.299245
TCGA-E2-A56Z-01A	TCGA-BRCA	Primary Tumor	10.7394	3.42484	-0.279385
TCGA-D8-A1XD-01A	TCGA-BRCA	Primary Tumor	10.6552	3.41349	0.12071
TCGA-A7-A26F-01A	TCGA-BRCA	Primary Tumor	10.6365	3.41095	0.397965
TCGA-A8-A08G-01A	TCGA-BRCA	Primary Tumor	10.6277	3.40976	-0.192094
TCGA-EW-A6SB-01A	TCGA-BRCA	Primary Tumor	10.6134	3.40781	0.31005
TCGA-E2-A10C-01A	TCGA-BRCA	Primary Tumor	10.5667	3.40145	-0.94975
TCGA-A7-A13E-01A	TCGA-BRCA	Primary Tumor	10.5509	3.39929	0.451417
TCGA-A7-A0DA-01A	TCGA-BRCA	Primary Tumor	10.5247	3.39571	0.2371
TCGA-C8-A12Y-01A	TCGA-BRCA	Primary Tumor	10.4717	3.38842	-0.12782
TCGA-C8-A26X-01A	TCGA-BRCA	Primary Tumor	10.4146	3.38054	0.58993
TCGA-A8-A09R-01A	TCGA-BRCA	Primary Tumor	10.3883	3.37689	-0.042795
TCGA-AR-A1AY-01A	TCGA-BRCA	Primary Tumor	10.3733	3.3748	0.25155
TCGA-E2-A14O-01A	TCGA-BRCA	Primary Tumor	10.3445	3.37079	0.32349
TCGA-E9-A1N6-01A	TCGA-BRCA	Primary Tumor	10.3444	3.37078	-0.229115
TCGA-D8-A1X9-01A	TCGA-BRCA	Primary Tumor	10.3371	3.36976	-0.014975
TCGA-A2-A0CX-01A	TCGA-BRCA	Primary Tumor	10.3368	3.36972	0.264407
TCGA-C8-A3M8-01A	TCGA-BRCA	Primary Tumor	10.3257	3.36817	0.08182
TCGA-B6-A0IB-01A	TCGA-BRCA	Primary Tumor	10.2499	3.35754	-0.222353
TCGA-LL-A5YP-01A	TCGA-BRCA	Primary Tumor	10.2458	3.35696	0.535986
TCGA-A8-A09X-01A	TCGA-BRCA	Primary Tumor	10.2357	3.35554	0.105431
TCGA-A2-A0T4-01A	TCGA-BRCA	Primary Tumor	10.2087	3.35173	-0.524195
TCGA-S3-A6ZG-01A	TCGA-BRCA	Primary Tumor	10.2043	3.35111	-0.00315001
TCGA-E9-A5FL-01A	TCGA-BRCA	Primary Tumor	10.2034	3.35098	-0.265103
TCGA-AR-A24Z-01A	TCGA-BRCA	Primary Tumor	10.1866	3.3486	0.11281
TCGA-E9-A1RF-01A	TCGA-BRCA	Primary Tumor	10.1591	3.3447	0.375615
TCGA-OL-A66P-01A	TCGA-BRCA	Primary Tumor	10.1511	3.34356	-0.099739
TCGA-D8-A1JF-01A	TCGA-BRCA	Primary Tumor	10.1246	3.33979	0.33143
TCGA-E9-A22E-01A	TCGA-BRCA	Primary Tumor	10.0231	3.32526	0.12626
TCGA-A2-A0T0-01A	TCGA-BRCA	Primary Tumor	9.9397	3.3132	-0.145919
TCGA-C8-A26V-01A	TCGA-BRCA	Primary Tumor	9.9218	3.3106	0.2409
TCGA-E2-A1LG-01A	TCGA-BRCA	Primary Tumor	9.8849	3.30523	0.26732
TCGA-C8-A8HR-01A	TCGA-BRCA	Primary Tumor	9.8248	3.29643	0.16143
TCGA-EW-A1J3-01A	TCGA-BRCA	Primary Tumor	9.7845	3.2905	-0.12731
TCGA-AN-A0FF-01A	TCGA-BRCA	Primary Tumor	9.7676	3.288	-0.164509
TCGA-BH-A0BF-01A	TCGA-BRCA	Primary Tumor	9.6909	3.27663	-0.13492
TCGA-GM-A2DH-01A	TCGA-BRCA	Primary Tumor	9.6359	3.26842	0.01851
TCGA-B6-A0RH-01A	TCGA-BRCA	Primary Tumor	9.6262	3.26697	-0.44971
TCGA-A2-A3XZ-01A	TCGA-BRCA	Primary Tumor	9.6245	3.26671	0.38246
TCGA-A7-A26G-01A	TCGA-BRCA	Primary Tumor	9.6123	3.26488	-0.21932
TCGA-AC-A5XS-01A	TCGA-BRCA	Primary Tumor	9.5532	3.25598	-0.223885
TCGA-AO-A03P-01A	TCGA-BRCA	Primary Tumor	9.5135	3.24998	0.18536
TCGA-D8-A1X5-01A	TCGA-BRCA	Primary Tumor	9.4521	3.24063	0.275063
TCGA-AO-A124-01A	TCGA-BRCA	Primary Tumor	9.4382	3.23851	0.48011
TCGA-AN-A0FV-01A	TCGA-BRCA	Primary Tumor	9.4296	3.2372	-0.12664
TCGA-E9-A22H-01A	TCGA-BRCA	Primary Tumor	9.3876	3.23076	0.33884
TCGA-A7-A4SD-01A	TCGA-BRCA	Primary Tumor	9.3871	3.23068	-0.09922
TCGA-A8-A082-01A	TCGA-BRCA	Primary Tumor	9.3762	3.229	-0.15393
TCGA-A8-A06X-01A	TCGA-BRCA	Primary Tumor	9.3752	3.22885	-0.130104
TCGA-BH-A203-01A	TCGA-BRCA	Primary Tumor	9.3163	3.21976	0.160417
TCGA-A7-A13E-01A	TCGA-BRCA	Primary Tumor	9.3157	3.21966	0.451417
TCGA-AR-A0TW-01A	TCGA-BRCA	Primary Tumor	9.2823	3.21448	-0.11234
TCGA-E2-A107-01A	TCGA-BRCA	Primary Tumor	9.2748	3.21332	-0.434299
TCGA-BH-A0HX-01A	TCGA-BRCA	Primary Tumor	9.2473	3.20903	-0.12106
TCGA-A2-A0CU-01A	TCGA-BRCA	Primary Tumor	9.2398	3.20786	-0.423489
TCGA-A2-A0ST-01A	TCGA-BRCA	Primary Tumor	9.2376	3.20752	-0.0645199
TCGA-E9-A249-01A	TCGA-BRCA	Primary Tumor	9.2337	3.20691	0.150141
TCGA-A2-A0T1-01A	TCGA-BRCA	Primary Tumor	9.2036	3.2022	0.0803354
TCGA-AC-A62X-01A	TCGA-BRCA	Primary Tumor	9.1343	3.19129	0.456852
TCGA-BH-A0BA-01A	TCGA-BRCA	Primary Tumor	9.1026	3.18628	-0.358329
TCGA-E9-A1R4-01A	TCGA-BRCA	Primary Tumor	9.0928	3.18472	-0.0105899
TCGA-BH-A18P-01A	TCGA-BRCA	Primary Tumor	9.0899	3.18426	0.25692
TCGA-D8-A142-01A	TCGA-BRCA	Primary Tumor	9.0715	3.18134	-0.0542548
TCGA-JL-A3YW-01A	TCGA-BRCA	Primary Tumor	9.0468	3.17741	0.709455
TCGA-D8-A1XT-01A	TCGA-BRCA	Primary Tumor	9.0277	3.17436	-0.391275
TCGA-BH-A18Q-01A	TCGA-BRCA	Primary Tumor	9.0205	3.17321	0.287791
TCGA-E9-A1R2-01A	TCGA-BRCA	Primary Tumor	8.9855	3.1676	0.740221
TCGA-A8-A07I-01A	TCGA-BRCA	Primary Tumor	8.9753	3.16596	0.04434
TCGA-BH-A18F-01A	TCGA-BRCA	Primary Tumor	8.9413	3.16048	0.0853055
TCGA-D8-A1JA-01A	TCGA-BRCA	Primary Tumor	8.9265	3.15809	-0.07394
TCGA-E2-A10B-01A	TCGA-BRCA	Primary Tumor	8.9225	3.15745	-0.218155
TCGA-C8-A274-01A	TCGA-BRCA	Primary Tumor	8.9184	3.15678	-0.00482959
TCGA-A8-A06Z-01A	TCGA-BRCA	Primary Tumor	8.9153	3.15628	0.085165
TCGA-LL-A7SZ-01A	TCGA-BRCA	Primary Tumor	8.9018	3.1541	0.0788201
TCGA-E2-A155-01A	TCGA-BRCA	Primary Tumor	8.8749	3.14973	-0.216344
TCGA-E2-A10A-01A	TCGA-BRCA	Primary Tumor	8.8358	3.14336	-0.377575
TCGA-E9-A3HO-01A	TCGA-BRCA	Primary Tumor	8.8333	3.14295	0.777765
TCGA-GM-A2DO-01A	TCGA-BRCA	Primary Tumor	8.7992	3.13737	-0.031555
TCGA-A2-A0EY-01A	TCGA-BRCA	Primary Tumor	8.7979	3.13716	-0.496835
TCGA-E2-A15H-01A	TCGA-BRCA	Primary Tumor	8.7955	3.13677	-0.0909146
TCGA-AC-A5XU-01A	TCGA-BRCA	Primary Tumor	8.7614	3.13116	-0.0287
TCGA-E2-A14X-01A	TCGA-BRCA	Primary Tumor	8.6181	3.10737	-0.20107
TCGA-A2-A3KC-01A	TCGA-BRCA	Primary Tumor	8.5401	3.09425	-0.236125
TCGA-E2-A14T-01A	TCGA-BRCA	Primary Tumor	8.5396	3.09417	-0.0370949
TCGA-GI-A2C9-01A	TCGA-BRCA	Primary Tumor	8.5075	3.08874	0.374935
TCGA-BH-A1EW-01A	TCGA-BRCA	Primary Tumor	8.4847	3.08486	-0.113705
TCGA-A8-A09G-01A	TCGA-BRCA	Primary Tumor	8.4638	3.08131	0.01444
TCGA-BH-A0DG-01A	TCGA-BRCA	Primary Tumor	8.4208	3.07396	-0.577035
TCGA-E2-A108-01A	TCGA-BRCA	Primary Tumor	8.3912	3.06888	-0.936324
TCGA-C8-A1HN-01A	TCGA-BRCA	Primary Tumor	8.3473	3.06131	0.544115
TCGA-EW-A1P0-01A	TCGA-BRCA	Primary Tumor	8.3465	3.06117	0.341865
TCGA-A8-A09A-01A	TCGA-BRCA	Primary Tumor	8.2697	3.04783	-0.27398
TCGA-BH-A1EN-01A	TCGA-BRCA	Primary Tumor	8.2525	3.04483	-0.111695
TCGA-E2-A15K-01A	TCGA-BRCA	Primary Tumor	8.2255	3.0401	0.0567303
TCGA-AN-A0XW-01A	TCGA-BRCA	Primary Tumor	8.2223	3.03954	-0.10427
TCGA-AR-A0TP-01A	TCGA-BRCA	Primary Tumor	8.1851	3.033	0.156921
TCGA-A2-A0EU-01A	TCGA-BRCA	Primary Tumor	8.1773	3.03162	-0.29097
TCGA-AN-A0FD-01A	TCGA-BRCA	Primary Tumor	8.1626	3.02903	-0.0950674
TCGA-S3-A6ZH-01A	TCGA-BRCA	Primary Tumor	8.1548	3.02765	-0.12044
TCGA-EW-A1OV-01A	TCGA-BRCA	Primary Tumor	8.1291	3.0231	0.0369802
TCGA-C8-A273-01A	TCGA-BRCA	Primary Tumor	8.1061	3.01901	0.02731
TCGA-AR-A0TT-01A	TCGA-BRCA	Primary Tumor	8.0714	3.01282	0.207651
TCGA-A2-A0YF-01A	TCGA-BRCA	Primary Tumor	8.0394	3.00709	0.0118951
TCGA-C8-A12V-01A	TCGA-BRCA	Primary Tumor	8.0006	3.00011	-0.084245
TCGA-BH-A18G-01A	TCGA-BRCA	Primary Tumor	7.9252	2.98645	0.0606662
TCGA-AC-A2FM-01A	TCGA-BRCA	Primary Tumor	7.9191	2.98534	0.228881
TCGA-A8-A095-01A	TCGA-BRCA	Primary Tumor	7.9113	2.98391	-0.0683749
TCGA-BH-A0B1-01A	TCGA-BRCA	Primary Tumor	7.8568	2.97394	0.0345001
TCGA-BH-A0DK-01A	TCGA-BRCA	Primary Tumor	7.8249	2.96807	-0.189435
TCGA-A2-A1G4-01A	TCGA-BRCA	Primary Tumor	7.7995	2.96338	-0.2064
TCGA-E2-A15T-01A	TCGA-BRCA	Primary Tumor	7.7942	2.9624	0
TCGA-AR-A1AP-01A	TCGA-BRCA	Primary Tumor	7.7294	2.95036	-0.120895
TCGA-AO-A03N-01B	TCGA-BRCA	Primary Tumor	7.7038	2.94557	-0.0103985
TCGA-D8-A1XM-01A	TCGA-BRCA	Primary Tumor	7.6928	2.94351	-0.393155
TCGA-BH-A0B5-01A	TCGA-BRCA	Primary Tumor	7.6639	2.93808	-0.376529
TCGA-GM-A2DB-01A	TCGA-BRCA	Primary Tumor	7.5823	2.92264	-0.234275
TCGA-A2-A0T2-01A	TCGA-BRCA	Primary Tumor	7.5761	2.92146	0.497045
TCGA-AC-A2BM-01A	TCGA-BRCA	Primary Tumor	7.5181	2.91037	0.591444
TCGA-B6-A0I8-01A	TCGA-BRCA	Primary Tumor	7.5097	2.90876	-0.56918
TCGA-E2-A1LB-01A	TCGA-BRCA	Primary Tumor	7.4975	2.90641	0.3753
TCGA-LL-A5YM-01A	TCGA-BRCA	Primary Tumor	7.4547	2.89815	-0.23994
TCGA-BH-A1ES-01A	TCGA-BRCA	Primary Tumor	7.4502	2.89728	-0.42536
TCGA-D8-A1JP-01A	TCGA-BRCA	Primary Tumor	7.4215	2.89171	-0.125795
TCGA-AO-A1KP-01A	TCGA-BRCA	Primary Tumor	7.4109	2.88965	-0.0189897
TCGA-A8-A085-01A	TCGA-BRCA	Primary Tumor	7.3803	2.88368	-0.146874
TCGA-A8-A07P-01A	TCGA-BRCA	Primary Tumor	7.3661	2.8809	0.03665
TCGA-EW-A1P3-01A	TCGA-BRCA	Primary Tumor	7.3526	2.87825	0.56852
TCGA-B6-A2IU-01A	TCGA-BRCA	Primary Tumor	7.3172	2.87129	0.18659
TCGA-LQ-A4E4-01A	TCGA-BRCA	Primary Tumor	7.3158	2.87102	-0.58551
TCGA-E9-A22B-01A	TCGA-BRCA	Primary Tumor	7.3108	2.87003	0.08996
TCGA-E9-A1N5-01A	TCGA-BRCA	Primary Tumor	7.2821	2.86435	-0.133514
TCGA-BH-A0BR-01A	TCGA-BRCA	Primary Tumor	7.2322	2.85443	-0.266969
TCGA-EW-A6SC-01A	TCGA-BRCA	Primary Tumor	7.2236	2.85272	0.4225
TCGA-A2-A0ER-01A	TCGA-BRCA	Primary Tumor	7.1682	2.84161	-0.407165
TCGA-A2-A0EV-01A	TCGA-BRCA	Primary Tumor	7.0935	2.8265	-0.572809
TCGA-BH-A0C3-01A	TCGA-BRCA	Primary Tumor	7.0863	2.82503	0.021265
TCGA-A8-A0A4-01A	TCGA-BRCA	Primary Tumor	7.0811	2.82397	-0.261445
TCGA-A8-A086-01A	TCGA-BRCA	Primary Tumor	7.0772	2.82318	0.17584
TCGA-D8-A1JE-01A	TCGA-BRCA	Primary Tumor	7.0672	2.82114	-0.0586348
TCGA-B6-A0WX-01A	TCGA-BRCA	Primary Tumor	7.0663	2.82096	-0.0299644
TCGA-EW-A1IZ-01A	TCGA-BRCA	Primary Tumor	7.0651	2.82071	-0.22875
TCGA-E2-A158-01A	TCGA-BRCA	Primary Tumor	7.0629	2.82026	0.33572
TCGA-E9-A1N4-01A	TCGA-BRCA	Primary Tumor	7.0571	2.81908	0.0210105
TCGA-E2-A1LE-01A	TCGA-BRCA	Primary Tumor	7.0418	2.81594	0.0442003
TCGA-LL-A441-01A	TCGA-BRCA	Primary Tumor	7.0241	2.81231	-0.26977
TCGA-E2-A152-01A	TCGA-BRCA	Primary Tumor	6.9704	2.80124	-0.19499
TCGA-E9-A1RC-01A	TCGA-BRCA	Primary Tumor	6.9421	2.79537	0.298602
TCGA-BH-A204-01A	TCGA-BRCA	Primary Tumor	6.9364	2.79419	-0.141443
TCGA-A8-A08H-01A	TCGA-BRCA	Primary Tumor	6.8688	2.78006	-0.27644
TCGA-D8-A1X6-01A	TCGA-BRCA	Primary Tumor	6.8454	2.77513	-0.03322
TCGA-BH-A1FE-01A	TCGA-BRCA	Primary Tumor	6.7651	2.75811	-0.0293399
TCGA-AR-A24P-01A	TCGA-BRCA	Primary Tumor	6.7348	2.75164	-0.153295
TCGA-BH-A0BV-01A	TCGA-BRCA	Primary Tumor	6.6494	2.73322	-0.504315
TCGA-AR-A1AX-01A	TCGA-BRCA	Primary Tumor	6.6443	2.73212	-0.202469
TCGA-E2-A14Z-01A	TCGA-BRCA	Primary Tumor	6.6198	2.72679	-0.490265
TCGA-AO-A12D-01A	TCGA-BRCA	Primary Tumor	6.6141	2.72554	-0.221715
TCGA-EW-A1P5-01A	TCGA-BRCA	Primary Tumor	6.6106	2.72478	0.188915
TCGA-C8-A132-01A	TCGA-BRCA	Primary Tumor	6.5829	2.71872	-0.19696
TCGA-AR-A1AO-01A	TCGA-BRCA	Primary Tumor	6.5764	2.7173	0.580065
TCGA-E9-A1R0-01A	TCGA-BRCA	Primary Tumor	6.5763	2.71728	-0.36481
TCGA-C8-A26Z-01A	TCGA-BRCA	Primary Tumor	6.5577	2.71319	0.26176
TCGA-AR-A1AU-01A	TCGA-BRCA	Primary Tumor	6.5522	2.71198	-0.261235
TCGA-LD-A7W6-01A	TCGA-BRCA	Primary Tumor	6.5102	2.7027	-0.161855
TCGA-A2-A25D-01A	TCGA-BRCA	Primary Tumor	6.4515	2.68963	-0.0937145
TCGA-D8-A1XA-01A	TCGA-BRCA	Primary Tumor	6.4479	2.68883	-0.365215
TCGA-A2-A0CY-01A	TCGA-BRCA	Primary Tumor	6.4294	2.68468	-0.103944
TCGA-BH-A0H9-01A	TCGA-BRCA	Primary Tumor	6.4248	2.68365	-0.173625
TCGA-GM-A2DL-01A	TCGA-BRCA	Primary Tumor	6.4217	2.68296	-0.373129
TCGA-D8-A1Y2-01A	TCGA-BRCA	Primary Tumor	6.3564	2.66821	-0.0911889
TCGA-AN-A0FL-01A	TCGA-BRCA	Primary Tumor	6.3484	2.66639	0.0528057
TCGA-E9-A1N8-01A	TCGA-BRCA	Primary Tumor	6.3365	2.66369	-0.288028
TCGA-A8-A06N-01A	TCGA-BRCA	Primary Tumor	6.2791	2.65056	-0.0483899
TCGA-BH-A0HW-01A	TCGA-BRCA	Primary Tumor	6.2717	2.64886	-0.199995
TCGA-AN-A0AR-01A	TCGA-BRCA	Primary Tumor	6.2663	2.64761	0.155643
TCGA-E9-A295-01A	TCGA-BRCA	Primary Tumor	6.1762	2.62672	-0.0700795
TCGA-A2-A0D1-01A	TCGA-BRCA	Primary Tumor	6.1622	2.62345	-0.364695
TCGA-BH-A0DH-01A	TCGA-BRCA	Primary Tumor	6.1535	2.62141	-0.45141
TCGA-AR-A1AT-01A	TCGA-BRCA	Primary Tumor	6.1218	2.61396	-0.0904299
TCGA-B6-A0RG-01A	TCGA-BRCA	Primary Tumor	6.1182	2.61311	-0.32451
TCGA-EW-A6S9-01A	TCGA-BRCA	Primary Tumor	6.0988	2.60853	-0.0465642
TCGA-E9-A54X-01A	TCGA-BRCA	Primary Tumor	6.0981	2.60836	-0.2691
TCGA-LL-A5YL-01A	TCGA-BRCA	Primary Tumor	6.0641	2.60029	-0.24937
TCGA-E2-A15E-01A	TCGA-BRCA	Primary Tumor	6.0583	2.59891	-0.125744
TCGA-AR-A1AS-01A	TCGA-BRCA	Primary Tumor	6.0115	2.58773	-0.0807798
TCGA-BH-A0AV-01A	TCGA-BRCA	Primary Tumor	5.9983	2.58455	-0.26581
TCGA-E2-A1BD-01A	TCGA-BRCA	Primary Tumor	5.8992	2.56052	-0.33436
TCGA-AR-A2LH-01A	TCGA-BRCA	Primary Tumor	5.8799	2.55579	-0.17542
TCGA-A2-A04W-01A	TCGA-BRCA	Primary Tumor	5.8569	2.55014	-0.09233
TCGA-LL-A5YN-01A	TCGA-BRCA	Primary Tumor	5.8062	2.53759	-0.19599
TCGA-A2-A3XV-01A	TCGA-BRCA	Primary Tumor	5.7997	2.53598	0.205175
TCGA-A8-A08O-01A	TCGA-BRCA	Primary Tumor	5.7971	2.53533	-0.09386
TCGA-A8-A07S-01A	TCGA-BRCA	Primary Tumor	5.7892	2.53336	-0.54714
TCGA-D8-A1J9-01A	TCGA-BRCA	Primary Tumor	5.7834	2.53192	-0.08497
TCGA-BH-A1EV-01A	TCGA-BRCA	Primary Tumor	5.7656	2.52747	-0.111185
TCGA-B6-A0IO-01A	TCGA-BRCA	Primary Tumor	5.7503	2.52364	-0.39654
TCGA-E2-A1B1-01A	TCGA-BRCA	Primary Tumor	5.7311	2.51881	-0.523175
TCGA-AC-A4ZE-01A	TCGA-BRCA	Primary Tumor	5.6997	2.51089	-0.10734
TCGA-E2-A2P5-01A	TCGA-BRCA	Primary Tumor	5.6966	2.5101	0.041395
TCGA-AC-A6NO-01A	TCGA-BRCA	Primary Tumor	5.6502	2.4983	-0.541779
TCGA-AR-A24V-01A	TCGA-BRCA	Primary Tumor	5.5908	2.48305	-0.108685
TCGA-E9-A1NA-01A	TCGA-BRCA	Primary Tumor	5.5807	2.48045	-0.29202
TCGA-E2-A14Q-01A	TCGA-BRCA	Primary Tumor	5.5662	2.47669	-0.178039
TCGA-A2-A4RX-01A	TCGA-BRCA	Primary Tumor	5.5207	2.46485	-0.222469
TCGA-AN-A04A-01A	TCGA-BRCA	Primary Tumor	5.4489	2.44597	0.0389347
TCGA-E9-A6HE-01A	TCGA-BRCA	Primary Tumor	5.4258	2.43984	-0.19005
TCGA-AN-A0AS-01A	TCGA-BRCA	Primary Tumor	5.4247	2.43954	-0.0409174
TCGA-D8-A1XU-01A	TCGA-BRCA	Primary Tumor	5.4247	2.43954	-0.274147
TCGA-A7-A0DB-01A	TCGA-BRCA	Primary Tumor	5.4045	2.43416	-0.37732
TCGA-AO-A0JJ-01A	TCGA-BRCA	Primary Tumor	5.4043	2.43411	-0.0189194
TCGA-A2-A04V-01A	TCGA-BRCA	Primary Tumor	5.4004	2.43307	-0.37152
TCGA-GM-A2DN-01A	TCGA-BRCA	Primary Tumor	5.3663	2.42393	-0.306265
TCGA-BH-A0AY-01A	TCGA-BRCA	Primary Tumor	5.3299	2.41411	-0.25394
TCGA-AR-A5QM-01A	TCGA-BRCA	Primary Tumor	5.2789	2.40024	-0.479935
TCGA-AC-A3TM-01A	TCGA-BRCA	Primary Tumor	5.1431	2.36264	-0.0952948
TCGA-A7-A425-01A	TCGA-BRCA	Primary Tumor	5.1425	2.36247	-0.217514
TCGA-AN-A0XN-01A	TCGA-BRCA	Primary Tumor	5.0259	2.32938	-0.459509
TCGA-A2-A0YL-01A	TCGA-BRCA	Primary Tumor	4.9984	2.32147	-0.834925
TCGA-AC-A6IX-01A	TCGA-BRCA	Primary Tumor	4.9962	2.32083	-0.0362697
TCGA-BH-A0C1-01B	TCGA-BRCA	Primary Tumor	4.9893	2.31884	-0.32971
TCGA-AR-A24N-01A	TCGA-BRCA	Primary Tumor	4.9658	2.31203	-0.42013
TCGA-E9-A1N3-01A	TCGA-BRCA	Primary Tumor	4.9004	2.2929	-0.28301
TCGA-D8-A145-01A	TCGA-BRCA	Primary Tumor	4.9003	2.29287	-0.291669
TCGA-OL-A5D8-01A	TCGA-BRCA	Primary Tumor	4.8965	2.29175	0.015623
TCGA-A2-A3XU-01A	TCGA-BRCA	Primary Tumor	4.8957	2.29152	0.01096
TCGA-AO-A0JC-01A	TCGA-BRCA	Primary Tumor	4.8784	2.28641	-0.536925
TCGA-A2-A3KD-01A	TCGA-BRCA	Primary Tumor	4.8607	2.28116	-0.00978964
TCGA-D8-A27G-01A	TCGA-BRCA	Primary Tumor	4.8286	2.2716	-0.0923955
TCGA-B6-A0RV-01A	TCGA-BRCA	Primary Tumor	4.8275	2.27128	0.0723253
TCGA-PL-A8LV-01A	TCGA-BRCA	Primary Tumor	4.7596	2.25084	-0.148494
TCGA-AN-A0XO-01A	TCGA-BRCA	Primary Tumor	4.7585	2.25051	-0.386619
TCGA-A7-A3J0-01A	TCGA-BRCA	Primary Tumor	4.7252	2.24038	0.135598
TCGA-AO-A12B-01A	TCGA-BRCA	Primary Tumor	4.7228	2.23964	0.0248555
TCGA-AQ-A1H3-01A	TCGA-BRCA	Primary Tumor	4.7092	2.23548	-0.209558
TCGA-D8-A1JB-01A	TCGA-BRCA	Primary Tumor	4.6966	2.23162	-0.26916
TCGA-D8-A1JI-01A	TCGA-BRCA	Primary Tumor	4.6829	2.2274	0.15566
TCGA-BH-A18J-01A	TCGA-BRCA	Primary Tumor	4.6716	2.22392	-0.00655501
TCGA-A7-A6VX-01A	TCGA-BRCA	Primary Tumor	4.6592	2.22008	-0.16577
TCGA-AR-A24K-01A	TCGA-BRCA	Primary Tumor	4.6454	2.2158	-0.248653
TCGA-A8-A07F-01A	TCGA-BRCA	Primary Tumor	4.6336	2.21213	-0.63353
TCGA-D8-A1XW-01A	TCGA-BRCA	Primary Tumor	4.6046	2.20308	0.00577262
TCGA-AR-A5QP-01A	TCGA-BRCA	Primary Tumor	4.5748	2.19371	-0.318404
TCGA-BH-A0BT-01A	TCGA-BRCA	Primary Tumor	4.5654	2.19074	-0.507535
TCGA-BH-A0BP-01A	TCGA-BRCA	Primary Tumor	4.5431	2.18368	-1.14352
TCGA-S3-AA12-01A	TCGA-BRCA	Primary Tumor	4.5131	2.17412	-0.290826
TCGA-A2-A0CS-01A	TCGA-BRCA	Primary Tumor	4.5064	2.17198	-0.44802
TCGA-E2-A1L6-01A	TCGA-BRCA	Primary Tumor	4.4947	2.16822	-0.243599
TCGA-BH-A0H5-01A	TCGA-BRCA	Primary Tumor	4.4883	2.16617	-0.44586
TCGA-EW-A1OX-01A	TCGA-BRCA	Primary Tumor	4.4573	2.15617	0.53322
TCGA-PE-A5DD-01A	TCGA-BRCA	Primary Tumor	4.4227	2.14493	0.13271
TCGA-D8-A1X7-01A	TCGA-BRCA	Primary Tumor	4.4144	2.14222	-0.175321
TCGA-BH-A0EI-01A	TCGA-BRCA	Primary Tumor	4.3933	2.13531	-0.229165
TCGA-BH-A0BC-01A	TCGA-BRCA	Primary Tumor	4.3932	2.13527	-0.77853
TCGA-AN-A0FJ-01A	TCGA-BRCA	Primary Tumor	4.3858	2.13284	0.23912
TCGA-AO-A0J9-01A	TCGA-BRCA	Primary Tumor	4.3628	2.12525	-0.22378
TCGA-AC-A2FE-01A	TCGA-BRCA	Primary Tumor	4.3303	2.11447	-0.41718
TCGA-BH-A0E9-01B	TCGA-BRCA	Primary Tumor	4.3262	2.1131	-0.22298
TCGA-E9-A1RA-01A	TCGA-BRCA	Primary Tumor	4.3119	2.10832	0.129935
TCGA-E9-A1NF-01A	TCGA-BRCA	Primary Tumor	4.3026	2.10521	-0.1285
TCGA-EW-A1J1-01A	TCGA-BRCA	Primary Tumor	4.2938	2.10225	-0.21115
TCGA-A7-A0DB-01A	TCGA-BRCA	Primary Tumor	4.2855	2.09946	-0.37732
TCGA-A8-A08Z-01A	TCGA-BRCA	Primary Tumor	4.2843	2.09906	-1.01795
TCGA-E9-A2JT-01A	TCGA-BRCA	Primary Tumor	4.2843	2.09906	-0.225085
TCGA-E2-A1IG-01A	TCGA-BRCA	Primary Tumor	4.2554	2.08929	0.23267
TCGA-E2-A15L-01A	TCGA-BRCA	Primary Tumor	4.2553	2.08926	0.107311
TCGA-LL-A6FQ-01A	TCGA-BRCA	Primary Tumor	4.2481	2.08682	-0.403572
TCGA-D8-A1XV-01A	TCGA-BRCA	Primary Tumor	4.2441	2.08546	-0.00925998
TCGA-D8-A1X8-01A	TCGA-BRCA	Primary Tumor	4.2088	2.07341	-0.121825
TCGA-B6-A0RM-01A	TCGA-BRCA	Primary Tumor	4.2019	2.07104	-0.54987
TCGA-AN-A0FK-01A	TCGA-BRCA	Primary Tumor	4.1703	2.06015	-0.0680122
TCGA-A2-A0CQ-01A	TCGA-BRCA	Primary Tumor	4.1667	2.05891	-0.30157
TCGA-A2-A0YC-01A	TCGA-BRCA	Primary Tumor	4.1364	2.04838	-0.021915
TCGA-D8-A27I-01A	TCGA-BRCA	Primary Tumor	4.1053	2.03749	-0.0116999
TCGA-E9-A245-01A	TCGA-BRCA	Primary Tumor	4.1032	2.03675	-0.305485
TCGA-AN-A0XP-01A	TCGA-BRCA	Primary Tumor	4.0995	2.03545	-0.14684
TCGA-A2-A0CK-01A	TCGA-BRCA	Primary Tumor	4.0988	2.0352	-0.24756
TCGA-BH-A8FY-01A	TCGA-BRCA	Primary Tumor	4.0849	2.0303	-0.246657
TCGA-AO-A0J8-01A	TCGA-BRCA	Primary Tumor	4.0685	2.0245	-0.192428
TCGA-C8-A3M7-01A	TCGA-BRCA	Primary Tumor	4.0602	2.02155	-0.49469
TCGA-E2-A15J-01A	TCGA-BRCA	Primary Tumor	4.0597	2.02137	-0.151814
TCGA-AC-A2FF-01A	TCGA-BRCA	Primary Tumor	4.0552	2.01977	-0.0677048
TCGA-A7-A0CG-01A	TCGA-BRCA	Primary Tumor	4.0519	2.0186	-0.319954
TCGA-BH-A0W5-01A	TCGA-BRCA	Primary Tumor	4.0473	2.01696	-0.17704
TCGA-D8-A27T-01A	TCGA-BRCA	Primary Tumor	4.0398	2.01428	0.0535951
TCGA-A7-A26H-01A	TCGA-BRCA	Primary Tumor	4.0162	2.00583	-0.163078
TCGA-S3-AA14-01A	TCGA-BRCA	Primary Tumor	3.9912	1.99682	-0.247215
TCGA-E2-A15F-01A	TCGA-BRCA	Primary Tumor	3.9787	1.9923	-0.348864
TCGA-GM-A2DI-01A	TCGA-BRCA	Primary Tumor	3.9723	1.98997	0.0134005
TCGA-BH-A0W4-01A	TCGA-BRCA	Primary Tumor	3.9322	1.97534	-0.47541
TCGA-D8-A1XB-01A	TCGA-BRCA	Primary Tumor	3.9289	1.97413	-0.54205
TCGA-AC-A3HN-01A	TCGA-BRCA	Primary Tumor	3.8933	1.96099	-0.102964
TCGA-E9-A24A-01A	TCGA-BRCA	Primary Tumor	3.8769	1.9549	-0.295772
TCGA-A2-A0T5-01A	TCGA-BRCA	Primary Tumor	3.8677	1.95148	0.00729724
TCGA-AC-A2QJ-01A	TCGA-BRCA	Primary Tumor	3.8638	1.95002	0.1041
TCGA-E2-A1B5-01A	TCGA-BRCA	Primary Tumor	3.8557	1.94699	-0.53314
TCGA-BH-A1EX-01A	TCGA-BRCA	Primary Tumor	3.8354	1.93938	-0.3795
TCGA-E2-A1L8-01A	TCGA-BRCA	Primary Tumor	3.8222	1.9344	-0.45474
TCGA-A8-A06Y-01A	TCGA-BRCA	Primary Tumor	3.8166	1.93229	-0.03827
TCGA-LD-A9QF-01A	TCGA-BRCA	Primary Tumor	3.8078	1.92896	-0.137194
TCGA-AR-A24O-01A	TCGA-BRCA	Primary Tumor	3.8072	1.92873	-0.18497
TCGA-E9-A1RD-01A	TCGA-BRCA	Primary Tumor	3.7985	1.92543	0.276322
TCGA-E9-A1RI-01A	TCGA-BRCA	Primary Tumor	3.7856	1.92052	-0.456255
TCGA-3C-AALK-01A	TCGA-BRCA	Primary Tumor	3.7827	1.91942	0.0218304
TCGA-A8-A08T-01A	TCGA-BRCA	Primary Tumor	3.7736	1.91594	-0.379105
TCGA-E9-A227-01A	TCGA-BRCA	Primary Tumor	3.7733	1.91583	-0.04016
TCGA-AO-A12G-01A	TCGA-BRCA	Primary Tumor	3.7606	1.91096	0.0497206
TCGA-D8-A1XO-01A	TCGA-BRCA	Primary Tumor	3.7575	1.90977	-0.20305
TCGA-D8-A73W-01A	TCGA-BRCA	Primary Tumor	3.7574	1.90973	-0.216249
TCGA-AO-A12A-01A	TCGA-BRCA	Primary Tumor	3.7572	1.90966	-0.31374
TCGA-B6-A0X0-01A	TCGA-BRCA	Primary Tumor	3.7331	1.90037	-0.09012
TCGA-A8-A08A-01A	TCGA-BRCA	Primary Tumor	3.7128	1.89251	-0.45779
TCGA-D8-A73X-01A	TCGA-BRCA	Primary Tumor	3.7124	1.89235	-0.61049
TCGA-4H-AAAK-01A	TCGA-BRCA	Primary Tumor	3.6799	1.87967	-0.588699
TCGA-EW-A424-01A	TCGA-BRCA	Primary Tumor	3.6671	1.87464	-0.44331
TCGA-BH-A1FG-01A	TCGA-BRCA	Primary Tumor	3.6659	1.87417	-0.1921
TCGA-A2-A1FZ-01A	TCGA-BRCA	Primary Tumor	3.6268	1.8587	0.0548101
TCGA-MS-A51U-01A	TCGA-BRCA	Primary Tumor	3.6087	1.85148	-0.47689
TCGA-XX-A899-01A	TCGA-BRCA	Primary Tumor	3.5985	1.8474	0.0374345
TCGA-GM-A3NY-01A	TCGA-BRCA	Primary Tumor	3.5764	1.83851	-0.360882
TCGA-A2-A25A-01A	TCGA-BRCA	Primary Tumor	3.5595	1.83167	-0.130849
TCGA-BH-A0BJ-01A	TCGA-BRCA	Primary Tumor	3.5446	1.82562	-0.375635
TCGA-BH-A0B0-01A	TCGA-BRCA	Primary Tumor	3.5422	1.82465	-0.499675
TCGA-AR-A5QN-01A	TCGA-BRCA	Primary Tumor	3.5298	1.81959	-0.57326
TCGA-BH-A18M-01A	TCGA-BRCA	Primary Tumor	3.4993	1.80707	-0.3417
TCGA-E2-A1LS-01A	TCGA-BRCA	Primary Tumor	3.4495	1.78639	0.01448
TCGA-BH-A1EY-01A	TCGA-BRCA	Primary Tumor	3.4489	1.78614	-0.263245
TCGA-A8-A099-01A	TCGA-BRCA	Primary Tumor	3.4463	1.78505	-0.0972796
TCGA-B6-A0RO-01A	TCGA-BRCA	Primary Tumor	3.4225	1.77505	-0.677179
TCGA-BH-A18H-01A	TCGA-BRCA	Primary Tumor	3.4214	1.77459	-0.4388
TCGA-BH-A0E7-01A	TCGA-BRCA	Primary Tumor	3.4198	1.77391	-0.604085
TCGA-BH-A0BS-01A	TCGA-BRCA	Primary Tumor	3.3813	1.75758	-0.278483
TCGA-D8-A1XG-01A	TCGA-BRCA	Primary Tumor	3.3625	1.74953	-0.28432
TCGA-AC-A3W7-01A	TCGA-BRCA	Primary Tumor	3.3545	1.7461	-0.00131451
TCGA-A7-A4SC-01A	TCGA-BRCA	Primary Tumor	3.3406	1.74011	-0.51933
TCGA-A8-A09Z-01A	TCGA-BRCA	Primary Tumor	3.3329	1.73678	-0.243419
TCGA-A2-A0YD-01A	TCGA-BRCA	Primary Tumor	3.3284	1.73483	-0.527905
TCGA-AN-A0XS-01A	TCGA-BRCA	Primary Tumor	3.3204	1.73136	-0.791855
TCGA-BH-A0EB-01A	TCGA-BRCA	Primary Tumor	3.3105	1.72705	-0.11624
TCGA-LL-A50Y-01A	TCGA-BRCA	Primary Tumor	3.3101	1.72687	-0.714065
TCGA-AO-A12H-01A	TCGA-BRCA	Primary Tumor	3.3059	1.72504	-0.197839
TCGA-BH-A1EU-01A	TCGA-BRCA	Primary Tumor	3.3019	1.7233	-0.65081
TCGA-BH-A18N-01A	TCGA-BRCA	Primary Tumor	3.2941	1.71988	-0.225842
TCGA-BH-A6R9-01A	TCGA-BRCA	Primary Tumor	3.2855	1.71611	-0.34077
TCGA-AR-A0TR-01A	TCGA-BRCA	Primary Tumor	3.2732	1.7107	-0.0125528
TCGA-E2-A15C-01A	TCGA-BRCA	Primary Tumor	3.2674	1.70814	-0.206725
TCGA-AC-A3W6-01A	TCGA-BRCA	Primary Tumor	3.2589	1.70439	-0.316795
TCGA-E9-A3X8-01A	TCGA-BRCA	Primary Tumor	3.2293	1.69122	-0.33229
TCGA-BH-A2L8-01A	TCGA-BRCA	Primary Tumor	3.2275	1.69042	-0.44361
TCGA-AC-A2FB-01A	TCGA-BRCA	Primary Tumor	3.2097	1.68244	0.205751
TCGA-A2-A0EP-01A	TCGA-BRCA	Primary Tumor	3.1958	1.67618	0.203648
TCGA-C8-A1HE-01A	TCGA-BRCA	Primary Tumor	3.1836	1.67066	0.179615
TCGA-GM-A3XN-01A	TCGA-BRCA	Primary Tumor	3.1561	1.65814	-0.514565
TCGA-A2-A4S2-01A	TCGA-BRCA	Primary Tumor	3.1137	1.63863	-0.198985
TCGA-A7-A0CH-01A	TCGA-BRCA	Primary Tumor	3.1098	1.63682	-0.26238
TCGA-AR-A24M-01A	TCGA-BRCA	Primary Tumor	3.1065	1.63529	-0.45687
TCGA-LL-A442-01A	TCGA-BRCA	Primary Tumor	3.1039	1.63408	-0.593455
TCGA-E2-A15P-01A	TCGA-BRCA	Primary Tumor	3.0849	1.62522	-0.49043
TCGA-E2-A156-01A	TCGA-BRCA	Primary Tumor	3.0812	1.62349	-0.0388641
TCGA-BH-A8FZ-01A	TCGA-BRCA	Primary Tumor	3.0571	1.61216	-0.367887
TCGA-AN-A0FS-01A	TCGA-BRCA	Primary Tumor	3.0543	1.61084	-0.09955
TCGA-AR-A2LJ-01A	TCGA-BRCA	Primary Tumor	3.0146	1.59197	-0.32281
TCGA-BH-A0B2-01A	TCGA-BRCA	Primary Tumor	2.9985	1.58424	-0.77435
TCGA-BH-A0HK-01A	TCGA-BRCA	Primary Tumor	2.9652	1.56813	-0.25485
TCGA-A8-A06P-01A	TCGA-BRCA	Primary Tumor	2.9618	1.56647	-0.524965
TCGA-LL-A440-01A	TCGA-BRCA	Primary Tumor	2.9359	1.5538	-0.310115
TCGA-A7-A3RF-01A	TCGA-BRCA	Primary Tumor	2.9251	1.54849	0.0118902
TCGA-BH-A0H6-01A	TCGA-BRCA	Primary Tumor	2.8924	1.53227	-0.481905
TCGA-LD-A74U-01A	TCGA-BRCA	Primary Tumor	2.8468	1.50934	-0.429453
TCGA-AC-A3YJ-01A	TCGA-BRCA	Primary Tumor	2.8412	1.5065	0.029
TCGA-A8-A09B-01A	TCGA-BRCA	Primary Tumor	2.7952	1.48295	-0.54785
TCGA-OL-A66K-01A	TCGA-BRCA	Primary Tumor	2.7769	1.47348	-0.4743
TCGA-A7-A3J1-01A	TCGA-BRCA	Primary Tumor	2.7697	1.46973	-0.500805
TCGA-BH-A0DT-01A	TCGA-BRCA	Primary Tumor	2.7297	1.44874	-0.60766
TCGA-GM-A2DC-01A	TCGA-BRCA	Primary Tumor	2.7257	1.44663	-0.102767
TCGA-D8-A27V-01A	TCGA-BRCA	Primary Tumor	2.7239	1.44567	-0.142375
TCGA-BH-A18T-01A	TCGA-BRCA	Primary Tumor	27.216	4.76638	0.925506
TCGA-A2-A0EO-01A	TCGA-BRCA	Primary Tumor	2.7201	1.44366	-0.864099
TCGA-WT-AB41-01A	TCGA-BRCA	Primary Tumor	2.7144	1.44063	-0.593698
TCGA-D8-A27K-01A	TCGA-BRCA	Primary Tumor	2.6913	1.4283	0.00937499
TCGA-C8-A133-01A	TCGA-BRCA	Primary Tumor	2.6846	1.42471	-0.22481
TCGA-D8-A1XC-01A	TCGA-BRCA	Primary Tumor	2.6756	1.41986	-0.01633
TCGA-A2-A0YK-01A	TCGA-BRCA	Primary Tumor	2.6723	1.41808	-0.382564
TCGA-AQ-A1H2-01A	TCGA-BRCA	Primary Tumor	2.6675	1.41549	-0.247749
TCGA-BH-A0DI-01A	TCGA-BRCA	Primary Tumor	2.6514	1.40675	-0.65613
TCGA-LL-A9Q3-01A	TCGA-BRCA	Primary Tumor	2.6485	1.40518	-0.214405
TCGA-D8-A1JH-01A	TCGA-BRCA	Primary Tumor	2.6453	1.40343	-0.19997
TCGA-AC-A2B8-01A	TCGA-BRCA	Primary Tumor	2.6299	1.39501	-0.15286
TCGA-E9-A5UP-01A	TCGA-BRCA	Primary Tumor	2.6262	1.39298	-0.15153
TCGA-AR-A2LE-01A	TCGA-BRCA	Primary Tumor	2.6178	1.38835	-0.00714
TCGA-BH-A0AZ-01A	TCGA-BRCA	Primary Tumor	2.6047	1.38112	-0.393305
TCGA-PL-A8LY-01A	TCGA-BRCA	Primary Tumor	2.5961	1.37635	-0.11068
TCGA-E9-A5FK-01A	TCGA-BRCA	Primary Tumor	2.5692	1.36132	0.09401
TCGA-E2-A153-01A	TCGA-BRCA	Primary Tumor	2.5524	1.35185	-0.186045
TCGA-A2-A04N-01A	TCGA-BRCA	Primary Tumor	2.5507	1.35089	-0.403885
TCGA-BH-A0DP-01A	TCGA-BRCA	Primary Tumor	2.5206	1.33377	-0.381009
TCGA-D8-A143-01A	TCGA-BRCA	Primary Tumor	25.177	4.65403	1.12145
TCGA-AR-A1AL-01A	TCGA-BRCA	Primary Tumor	2.4979	1.32072	-0.4986
TCGA-D8-A27P-01A	TCGA-BRCA	Primary Tumor	2.4916	1.31707	0.03084
TCGA-A2-A1G0-01A	TCGA-BRCA	Primary Tumor	2.4096	1.26879	-0.18757
TCGA-OL-A6VQ-01A	TCGA-BRCA	Primary Tumor	2.4007	1.26346	-0.344555
TCGA-OL-A66J-01A	TCGA-BRCA	Primary Tumor	2.3982	1.26195	-0.145269
TCGA-AO-A0JB-01A	TCGA-BRCA	Primary Tumor	2.3937	1.25924	-0.227845
TCGA-E9-A1NG-01A	TCGA-BRCA	Primary Tumor	2.3743	1.2475	-0.303959
TCGA-EW-A1P1-01A	TCGA-BRCA	Primary Tumor	2.3596	1.23854	-0.0412549
TCGA-E2-A14Y-01A	TCGA-BRCA	Primary Tumor	23.557	4.55808	0.392205
TCGA-A2-A259-01A	TCGA-BRCA	Primary Tumor	2.3553	1.23591	-0.0665396
TCGA-BH-A0BQ-01A	TCGA-BRCA	Primary Tumor	2.3551	1.23579	-0.1703
TCGA-E2-A1IL-01A	TCGA-BRCA	Primary Tumor	2.3391	1.22595	-0.0442893
TCGA-AR-A0TU-01A	TCGA-BRCA	Primary Tumor	23.195	4.53574	0.0705079
TCGA-BH-A18S-01A	TCGA-BRCA	Primary Tumor	2.3099	1.20783	-0.206675
TCGA-BH-A0E0-01A	TCGA-BRCA	Primary Tumor	23.084	4.52882	0.78886
TCGA-E2-A1IU-01A	TCGA-BRCA	Primary Tumor	2.3057	1.2052	-0.0558
TCGA-E9-A1NH-01A	TCGA-BRCA	Primary Tumor	2.2778	1.18764	-0.62059
TCGA-AC-A2QI-01A	TCGA-BRCA	Primary Tumor	2.2639	1.17881	-0.0416999
TCGA-BH-A0DS-01A	TCGA-BRCA	Primary Tumor	2.2596	1.17607	-0.53477
TCGA-AR-A2LQ-01A	TCGA-BRCA	Primary Tumor	2.2489	1.16922	-0.00624999
TCGA-A1-A0SH-01A	TCGA-BRCA	Primary Tumor	2.2271	1.15517	-0.485685
TCGA-AO-A0JF-01A	TCGA-BRCA	Primary Tumor	2.2095	1.14372	-0.718634
TCGA-AN-A0FT-01A	TCGA-BRCA	Primary Tumor	22.072	4.46415	1.04584
TCGA-A2-A0EX-01A	TCGA-BRCA	Primary Tumor	2.2002	1.13763	-0.696665
TCGA-C8-A12N-01A	TCGA-BRCA	Primary Tumor	2.1867	1.12876	-0.77986
TCGA-B6-A0RP-01A	TCGA-BRCA	Primary Tumor	2.1824	1.12592	-0.188615
TCGA-E2-A15G-01A	TCGA-BRCA	Primary Tumor	2.1719	1.11896	-0.225295
TCGA-BH-A1FB-01A	TCGA-BRCA	Primary Tumor	2.1375	1.09592	-0.319063
TCGA-A2-A0SW-01A	TCGA-BRCA	Primary Tumor	21.136	4.40163	-0.172845
TCGA-D8-A3Z5-01A	TCGA-BRCA	Primary Tumor	2.1095	1.0769	-0.16455
TCGA-D8-A1JS-01A	TCGA-BRCA	Primary Tumor	2.1031	1.07252	0.103025
TCGA-AC-A3QP-01A	TCGA-BRCA	Primary Tumor	2.0943	1.06647	-0.219927
TCGA-BH-A42V-01A	TCGA-BRCA	Primary Tumor	2.0933	1.06578	-0.632745
TCGA-A2-A0CR-01A	TCGA-BRCA	Primary Tumor	2.0692	1.04907	-0.4925
TCGA-AO-A12C-01A	TCGA-BRCA	Primary Tumor	2.0392	1.028	-0.493635
TCGA-E2-A1BC-01A	TCGA-BRCA	Primary Tumor	2.0356	1.02545	-0.276669
TCGA-W8-A86G-01A	TCGA-BRCA	Primary Tumor	2.0352	1.02517	-0.255945
TCGA-B6-A0RT-01A	TCGA-BRCA	Primary Tumor	20.278	4.34184	-0.0669697
TCGA-AR-A24T-01A	TCGA-BRCA	Primary Tumor	2.0244	1.01749	-0.13873
TCGA-PL-A8LX-01A	TCGA-BRCA	Primary Tumor	2.0209	1.015	-0.33471
TCGA-GM-A5PV-01A	TCGA-BRCA	Primary Tumor	2.0137	1.00985	0.0246556
TCGA-A2-A4S3-01A	TCGA-BRCA	Primary Tumor	20.054	4.32582	0.661515
TCGA-A2-A0CV-01A	TCGA-BRCA	Primary Tumor	1.9859	0.989793	-0.216759
TCGA-A2-A0EW-01A	TCGA-BRCA	Primary Tumor	1.9801	0.985573	-0.549848
TCGA-A2-A0YI-01A	TCGA-BRCA	Primary Tumor	1.9743	0.981341	-1.01566
TCGA-AC-A2FG-01A	TCGA-BRCA	Primary Tumor	1.9679	0.976657	-1.79764
TCGA-A8-A081-01A	TCGA-BRCA	Primary Tumor	19.601	4.29286	0.0341101
TCGA-OL-A5RV-01A	TCGA-BRCA	Primary Tumor	1.9041	0.929109	-1.06351
TCGA-E9-A226-01A	TCGA-BRCA	Primary Tumor	18.811	4.2335	0.0967152
TCGA-AR-A2LM-01A	TCGA-BRCA	Primary Tumor	1.8805	0.911116	-0.32276
TCGA-AN-A0XT-01A	TCGA-BRCA	Primary Tumor	1.8692	0.902421	-0.5024
TCGA-A2-A0T6-01A	TCGA-BRCA	Primary Tumor	1.8608	0.895923	-0.817775
TCGA-AR-A1AM-01A	TCGA-BRCA	Primary Tumor	1.8606	0.895768	0.02564
TCGA-A2-A0YE-01A	TCGA-BRCA	Primary Tumor	18.546	4.21304	0.544165
TCGA-C8-A1HL-01A	TCGA-BRCA	Primary Tumor	18.171	4.18357	0.99358
TCGA-A2-A0ES-01A	TCGA-BRCA	Primary Tumor	1.8064	0.853117	-0.576459
TCGA-E2-A15D-01A	TCGA-BRCA	Primary Tumor	1.7849	0.835843	-0.195885
TCGA-B6-A0RN-01A	TCGA-BRCA	Primary Tumor	1.7718	0.825216	-0.3195
TCGA-AO-A12F-01A	TCGA-BRCA	Primary Tumor	17.307	4.11328	0.7241
TCGA-AO-A129-01A	TCGA-BRCA	Primary Tumor	17.235	4.10727	0.64594
TCGA-C8-A12K-01A	TCGA-BRCA	Primary Tumor	17.008	4.08814	-0.15116
TCGA-BH-A1FN-01A	TCGA-BRCA	Primary Tumor	16.716	4.06316	-0.185495
TCGA-D8-A73U-01A	TCGA-BRCA	Primary Tumor	1.6382	0.712111	-0.39107
TCGA-BH-A42U-01A	TCGA-BRCA	Primary Tumor	1.6341	0.708496	-0.320985
TCGA-AO-A0JG-01A	TCGA-BRCA	Primary Tumor	1.6298	0.704695	-0.35979
TCGA-GM-A2DM-01A	TCGA-BRCA	Primary Tumor	1.6058	0.683292	-0.13775
TCGA-A2-A4RY-01A	TCGA-BRCA	Primary Tumor	1.6046	0.682214	0.112367
TCGA-E2-A1B4-01A	TCGA-BRCA	Primary Tumor	1.6038	0.681494	-0.404545
TCGA-BH-A1FH-01A	TCGA-BRCA	Primary Tumor	1.5739	0.654344	-0.081165
TCGA-E9-A228-01A	TCGA-BRCA	Primary Tumor	15.669	3.96984	0.323145
TCGA-EW-A1IX-01A	TCGA-BRCA	Primary Tumor	1.5542	0.636172	-0.316665
TCGA-EW-A1J2-01A	TCGA-BRCA	Primary Tumor	1.5466	0.6291	-0.25626
TCGA-Z7-A8R5-01A	TCGA-BRCA	Primary Tumor	1.5325	0.615887	-0.0144648
TCGA-A2-A0CP-01A	TCGA-BRCA	Primary Tumor	1.5011	0.58602	-0.385995
TCGA-AC-A8OQ-01A	TCGA-BRCA	Primary Tumor	14.492	3.85718	0.636951
TCGA-GM-A3XG-01A	TCGA-BRCA	Primary Tumor	1.4246	0.510557	-0.312755
TCGA-BH-A1ET-01A	TCGA-BRCA	Primary Tumor	1.3912	0.47633	-0.291238
TCGA-BH-A0C7-01B	TCGA-BRCA	Primary Tumor	13.009	3.70144	0.0274803
TCGA-A2-A1G6-01A	TCGA-BRCA	Primary Tumor	1.2912	0.368712	-0.49374
TCGA-EW-A1PG-01A	TCGA-BRCA	Primary Tumor	1.2716	0.346645	0.36174
TCGA-BH-A0DV-01A	TCGA-BRCA	Primary Tumor	1.2609	0.334454	-0.16018
TCGA-D8-A27E-01A	TCGA-BRCA	Primary Tumor	1.2468	0.31823	-0.264784
TCGA-BH-A0H7-01A	TCGA-BRCA	Primary Tumor	12.119	3.5992	-0.184644
TCGA-E2-A15I-01A	TCGA-BRCA	Primary Tumor	1.2094	0.274291	-0.02436
TCGA-GM-A5PX-01A	TCGA-BRCA	Primary Tumor	1.1892	0.249991	-0.18371
TCGA-D8-A27H-01A	TCGA-BRCA	Primary Tumor	11.574	3.53282	0.416165
TCGA-AO-A1KO-01A	TCGA-BRCA	Primary Tumor	1.1485	0.199751	-0.0206585
TCGA-OL-A5RX-01A	TCGA-BRCA	Primary Tumor	1.1473	0.198243	-0.438965
TCGA-EW-A1J5-01A	TCGA-BRCA	Primary Tumor	11.407	3.51185	-0.11359
TCGA-AO-A0J3-01A	TCGA-BRCA	Primary Tumor	11.361	3.50602	0.01073
TCGA-AN-A0FW-01A	TCGA-BRCA	Primary Tumor	11.319	3.50067	-0.32269
TCGA-AR-A2LN-01A	TCGA-BRCA	Primary Tumor	1.1252	0.170181	-0.83537
TCGA-E2-A572-01A	TCGA-BRCA	Primary Tumor	1.1212	0.165044	0.147955
TCGA-E2-A14S-01A	TCGA-BRCA	Primary Tumor	11.163	3.48065	-0.492415
TCGA-BH-A8G0-01A	TCGA-BRCA	Primary Tumor	1.0977	0.134484	-0.19157
TCGA-C8-A8HP-01A	TCGA-BRCA	Primary Tumor	10.967	3.4551	-0.31443
TCGA-GM-A4E0-01A	TCGA-BRCA	Primary Tumor	1.0537	0.0754642	-0.00667486
TCGA-E9-A1QZ-01A	TCGA-BRCA	Primary Tumor	10.455	3.38612	0.10213
TCGA-HN-A2OB-01A	TCGA-BRCA	Primary Tumor	1.0399	0.0564448	0.11726
TCGA-C8-A12Z-01A	TCGA-BRCA	Primary Tumor	10.131	3.3407	0.127195
TCGA-AR-A24U-01A	TCGA-BRCA	Primary Tumor	10.074	3.33256	0.146345
TCGA-A2-A04Y-01A	TCGA-BRCA	Primary Tumor	9.714	3.28007	0.123485
TCGA-AO-A0JE-01A	TCGA-BRCA	Primary Tumor	9.362	3.22682	0.12249
TCGA-B6-A0IG-01A	TCGA-BRCA	Primary Tumor	8.854	3.14633	-0.50882
TCGA-AQ-A54N-01A	TCGA-BRCA	Primary Tumor	8.788	3.13553	0.239586
TCGA-E9-A22A-01A	TCGA-BRCA	Primary Tumor	8.771	3.13274	0.33617
TCGA-D8-A1XR-01A	TCGA-BRCA	Primary Tumor	8.732	3.12631	-0.68966
TCGA-AR-A1AW-01A	TCGA-BRCA	Primary Tumor	8.628	3.10903	0.0368202
TCGA-AN-A049-01A	TCGA-BRCA	Primary Tumor	7.756	2.95531	-0.410059
TCGA-D8-A140-01A	TCGA-BRCA	Primary Tumor	7.444	2.89608	0.2144
TCGA-BH-A6R8-01A	TCGA-BRCA	Primary Tumor	7.385	2.8846	-0.59273
TCGA-AQ-A04L-01B	TCGA-BRCA	Primary Tumor	7.166	2.84117	-0.456085
TCGA-EW-A2FS-01A	TCGA-BRCA	Primary Tumor	7.105	2.82883	0.24798
TCGA-AN-A0FX-01A	TCGA-BRCA	Primary Tumor	6.451	2.68952	-0.121915
TCGA-E2-A154-01A	TCGA-BRCA	Primary Tumor	6.393	2.67649	-0.2407
TCGA-A7-A3IZ-01A	TCGA-BRCA	Primary Tumor	6.341	2.66471	0.208105
TCGA-AN-A041-01A	TCGA-BRCA	Primary Tumor	6.071	2.60193	-0.101329
TCGA-OL-A66O-01A	TCGA-BRCA	Primary Tumor	5.964	2.57628	-0.649175
TCGA-AQ-A7U7-01A	TCGA-BRCA	Primary Tumor	5.834	2.54449	-0.2215
TCGA-E9-A5UO-01A	TCGA-BRCA	Primary Tumor	5.761	2.52632	0.0396001
TCGA-PE-A5DE-01A	TCGA-BRCA	Primary Tumor	5.626	2.49211	-0.322458
TCGA-AR-A24S-01A	TCGA-BRCA	Primary Tumor	5.401	2.43323	-0.16224
TCGA-BH-A0HP-01A	TCGA-BRCA	Primary Tumor	5.381	2.42787	-0.4589
TCGA-BH-A201-01A	TCGA-BRCA	Primary Tumor	5.322	2.41197	0.05122
TCGA-C8-A12M-01A	TCGA-BRCA	Primary Tumor	5.313	2.40953	-0.00573385
TCGA-D8-A27M-01A	TCGA-BRCA	Primary Tumor	5.234	2.38791	0.25694
TCGA-S3-AA11-01A	TCGA-BRCA	Primary Tumor	4.905	2.29425	-0.45436
TCGA-EW-A423-01A	TCGA-BRCA	Primary Tumor	4.831	2.27232	0.0789679
TCGA-C8-A12X-01A	TCGA-BRCA	Primary Tumor	4.794	2.26123	-0.335015
TCGA-E9-A1R5-01A	TCGA-BRCA	Primary Tumor	4.373	2.12862	-0.028945
TCGA-BH-A208-01A	TCGA-BRCA	Primary Tumor	4.135	2.04789	0.0154403
TCGA-LL-A740-01A	TCGA-BRCA	Primary Tumor	4.032	2.0115	0.0272352
TCGA-A2-A0SU-01A	TCGA-BRCA	Primary Tumor	3.946	1.98039	-0.52656
TCGA-EW-A1PE-01A	TCGA-BRCA	Primary Tumor	3.909	1.9668	0.0767208
TCGA-AO-A126-01A	TCGA-BRCA	Primary Tumor	3.829	1.93697	-0.401835
TCGA-GM-A2DK-01A	TCGA-BRCA	Primary Tumor	3.811	1.93017	-0.297479
TCGA-E2-A10E-01A	TCGA-BRCA	Primary Tumor	3.609	1.8516	-0.65037
TCGA-A2-A3XW-01A	TCGA-BRCA	Primary Tumor	3.594	1.84559	-0.582
TCGA-BH-A0HA-01A	TCGA-BRCA	Primary Tumor	3.539	1.82334	-0.60946
TCGA-LD-A7W5-01A	TCGA-BRCA	Primary Tumor	3.532	1.82049	-0.1476
TCGA-AR-A24X-01A	TCGA-BRCA	Primary Tumor	3.512	1.81229	-0.182309
TCGA-AC-A23C-01A	TCGA-BRCA	Primary Tumor	3.198	1.67717	-0.20024
TCGA-GM-A2D9-01A	TCGA-BRCA	Primary Tumor	3.048	1.60786	-0.49183
TCGA-A8-A083-01A	TCGA-BRCA	Primary Tumor	3.039	1.6036	-0.425795
TCGA-A2-A4S1-01A	TCGA-BRCA	Primary Tumor	2.979	1.57483	-0.151815
TCGA-OL-A5DA-01A	TCGA-BRCA	Primary Tumor	2.856	1.514	0.14594
TCGA-D8-A1XY-01A	TCGA-BRCA	Primary Tumor	2.759	1.46415	-0.231579
TCGA-BH-A28Q-01A	TCGA-BRCA	Primary Tumor	2.667	1.41522	0.054405
TCGA-A2-A0D3-01A	TCGA-BRCA	Primary Tumor	2.115	1.08066	-0.127735
TCGA-AO-A03U-01B	TCGA-BRCA	Primary Tumor	1.977	0.983313	-0.407985
TCGA-E9-A1R3-01A	TCGA-BRCA	Primary Tumor	1.865	0.899176	-0.07707
TCGA-A2-A0CZ-01A	TCGA-BRCA	Primary Tumor	1.789	0.839153	-0.079855
TCGA-AC-A3TN-01A	TCGA-BRCA	Primary Tumor	1.771	0.824564	-0.0129798
TCGA-A2-A4S0-01A	TCGA-BRCA	Primary Tumor	1.574	0.654436	0.0356203
TCGA-OL-A66N-01A	TCGA-BRCA	Primary Tumor	1.316	0.396159	-0.13618
TCGA-E2-A3DX-01A	TCGA-BRCA	Primary Tumor	1.306	0.385155	-0.023565
TCGA-BH-A0BM-01A	TCGA-BRCA	Primary Tumor	1.173	0.230203	-0.54953
TCGA-C5-A1MF-01A	TCGA-CESC	Primary Tumor	6.87	2.78031	0.105112
TCGA-DS-A0VK-01A	TCGA-CESC	Primary Tumor	9.19	3.20006	0.103108
TCGA-FU-A23L-01A	TCGA-CESC	Primary Tumor	12.64	3.65992	0.510507
TCGA-MY-A5BF-01A	TCGA-CESC	Primary Tumor	19.92	4.31615	0.746393
TCGA-IR-A3LA-01A	TCGA-CESC	Primary Tumor	46.5174	5.5397	1.3305
TCGA-EA-A5ZF-01A	TCGA-CESC	Primary Tumor	40.4289	5.33732	1.3074
TCGA-ZJ-AAXB-01A	TCGA-CESC	Primary Tumor	38.4306	5.26418	1.42302
TCGA-EA-A439-01A	TCGA-CESC	Primary Tumor	36.7251	5.19869	1.17155
TCGA-VS-A94X-01A	TCGA-CESC	Primary Tumor	36.1201	5.17473	1.02896
TCGA-FU-A23K-01A	TCGA-CESC	Primary Tumor	35.9588	5.16827	1.61594
TCGA-EK-A3GN-01A	TCGA-CESC	Primary Tumor	35.8451	5.1637	1.90828
TCGA-EA-A1QT-01A	TCGA-CESC	Primary Tumor	33.1334	5.05021	1.2756
TCGA-EK-A2R7-01A	TCGA-CESC	Primary Tumor	31.5299	4.97865	0.190856
TCGA-C5-A8XJ-01A	TCGA-CESC	Primary Tumor	28.0565	4.81026	0.112613
TCGA-Q1-A73S-01A	TCGA-CESC	Primary Tumor	27.6075	4.78699	1.16385
TCGA-ZJ-AAXA-01A	TCGA-CESC	Primary Tumor	26.3691	4.72078	0.86134
TCGA-C5-A1M9-01A	TCGA-CESC	Primary Tumor	26.2447	4.71395	1.01486
TCGA-MA-AA43-01A	TCGA-CESC	Primary Tumor	25.9197	4.69598	1.01226
TCGA-EA-A5FO-01A	TCGA-CESC	Primary Tumor	25.8025	4.68944	-0.587327
TCGA-C5-A3HE-01A	TCGA-CESC	Primary Tumor	25.1917	4.65488	0.0180075
TCGA-EK-A3GM-01A	TCGA-CESC	Primary Tumor	24.8973	4.63792	0.204659
TCGA-DS-A1O9-01A	TCGA-CESC	Primary Tumor	24.5381	4.61695	0.170055
TCGA-EK-A3GK-01A	TCGA-CESC	Primary Tumor	24.5066	4.6151	1.28799
TCGA-DG-A2KK-01A	TCGA-CESC	Primary Tumor	23.6629	4.56455	0.704881
TCGA-EA-A3HQ-01A	TCGA-CESC	Primary Tumor	23.6282	4.56244	0.4934
TCGA-IR-A3LK-01A	TCGA-CESC	Primary Tumor	23.5838	4.55972	0.434482
TCGA-C5-A1MI-01A	TCGA-CESC	Primary Tumor	23.5058	4.55494	1.39265
TCGA-EX-A1H5-01A	TCGA-CESC	Primary Tumor	23.1414	4.5324	0.522721
TCGA-WL-A834-01A	TCGA-CESC	Primary Tumor	23.0779	4.52844	0.0984647
TCGA-C5-A2LV-01A	TCGA-CESC	Primary Tumor	22.6413	4.50088	0.907723
TCGA-EK-A2R8-01A	TCGA-CESC	Primary Tumor	22.6373	4.50063	-0.288764
TCGA-IR-A3LH-01A	TCGA-CESC	Primary Tumor	22.2394	4.47505	-0.0794219
TCGA-C5-A1M6-01A	TCGA-CESC	Primary Tumor	22.1047	4.46628	0.321374
TCGA-DS-A0VN-01A	TCGA-CESC	Primary Tumor	22.0795	4.46464	1.06357
TCGA-MA-AA41-01A	TCGA-CESC	Primary Tumor	22.0367	4.46184	1.21358
TCGA-DS-A0VM-01A	TCGA-CESC	Primary Tumor	21.4702	4.42426	0.802172
TCGA-Q1-A6DW-01A	TCGA-CESC	Primary Tumor	21.3552	4.41652	-0.123523
TCGA-Q1-A73Q-01A	TCGA-CESC	Primary Tumor	21.3018	4.4129	0.531729
TCGA-EK-A2RA-01A	TCGA-CESC	Primary Tumor	20.9113	4.38621	0.444875
TCGA-IR-A3LF-01A	TCGA-CESC	Primary Tumor	20.6197	4.36595	-0.661986
TCGA-C5-A1MN-01A	TCGA-CESC	Primary Tumor	20.5062	4.35799	0.3241
TCGA-4J-AA1J-01A	TCGA-CESC	Primary Tumor	20.4247	4.35224	0.704977
TCGA-LP-A7HU-01A	TCGA-CESC	Primary Tumor	20.2838	4.34226	0.358197
TCGA-EA-A50E-01A	TCGA-CESC	Primary Tumor	19.9216	4.31626	0.459376
TCGA-EX-A69L-01A	TCGA-CESC	Primary Tumor	19.4163	4.2792	0.487002
TCGA-C5-A907-01A	TCGA-CESC	Primary Tumor	19.3713	4.27585	0.746262
TCGA-EA-A44S-01A	TCGA-CESC	Primary Tumor	19.3235	4.27228	0.585438
TCGA-EK-A2PM-01A	TCGA-CESC	Primary Tumor	19.1882	4.26215	0.686896
TCGA-C5-A0TN-01A	TCGA-CESC	Primary Tumor	19.1329	4.25798	0.255509
TCGA-VS-A8QF-01A	TCGA-CESC	Primary Tumor	18.8997	4.24029	0.88695
TCGA-C5-A2LZ-01A	TCGA-CESC	Primary Tumor	18.8201	4.2342	0.298791
TCGA-C5-A1BJ-01A	TCGA-CESC	Primary Tumor	18.7492	4.22876	0.131593
TCGA-HM-A3JJ-01A	TCGA-CESC	Primary Tumor	18.3601	4.1985	-0.404484
TCGA-C5-A1MP-01A	TCGA-CESC	Primary Tumor	18.0273	4.17211	0.885397
TCGA-EK-A2RJ-01A	TCGA-CESC	Primary Tumor	18.0191	4.17146	0.481009
TCGA-EK-A2H1-01A	TCGA-CESC	Primary Tumor	17.8623	4.15885	-0.232762
TCGA-EK-A2RE-01A	TCGA-CESC	Primary Tumor	17.8372	4.15682	1.20678
TCGA-EA-A3QD-01A	TCGA-CESC	Primary Tumor	17.7207	4.14736	0.548655
TCGA-MA-AA3Y-01A	TCGA-CESC	Primary Tumor	17.6688	4.14313	0.550203
TCGA-EA-A3HR-01A	TCGA-CESC	Primary Tumor	17.4692	4.12674	-0.752259
TCGA-JX-A3Q0-01A	TCGA-CESC	Primary Tumor	17.4259	4.12316	0.786544
TCGA-EA-A556-01A	TCGA-CESC	Primary Tumor	17.2966	4.11242	0.596513
TCGA-C5-A1BL-01A	TCGA-CESC	Primary Tumor	17.2103	4.1052	0.112283
TCGA-Q1-A73O-01A	TCGA-CESC	Primary Tumor	17.1744	4.10219	0.0430087
TCGA-EA-A3HU-01A	TCGA-CESC	Primary Tumor	17.1485	4.10001	0.104691
TCGA-C5-A1MH-01A	TCGA-CESC	Primary Tumor	17.0997	4.0959	0.000307024
TCGA-IR-A3LC-01A	TCGA-CESC	Primary Tumor	17.0688	4.09329	0.297073
TCGA-EA-A411-01A	TCGA-CESC	Primary Tumor	16.9305	4.08155	0.597805
TCGA-ZJ-AB0I-01A	TCGA-CESC	Primary Tumor	16.4515	4.04015	0.911109
TCGA-C5-A7CK-01A	TCGA-CESC	Primary Tumor	16.3356	4.02995	0.861316
TCGA-FU-A2QG-01A	TCGA-CESC	Primary Tumor	16.3216	4.02871	0.788878
TCGA-DG-A2KM-01A	TCGA-CESC	Primary Tumor	16.3051	4.02725	0.247826
TCGA-VS-A9UQ-01A	TCGA-CESC	Primary Tumor	16.3039	4.02715	0.393955
TCGA-VS-A9UB-01A	TCGA-CESC	Primary Tumor	16.2923	4.02612	0.69376
TCGA-VS-A8EK-01A	TCGA-CESC	Primary Tumor	15.9353	3.99415	0.423254
TCGA-GH-A9DA-01A	TCGA-CESC	Primary Tumor	15.9272	3.99342	-0.313607
TCGA-LP-A5U3-01A	TCGA-CESC	Primary Tumor	15.9157	3.99238	0.553396
TCGA-C5-A2M2-01A	TCGA-CESC	Primary Tumor	15.7257	3.97505	0.225403
TCGA-EA-A78R-01A	TCGA-CESC	Primary Tumor	15.6798	3.97084	0.923755
TCGA-EA-A3HS-01A	TCGA-CESC	Primary Tumor	15.6294	3.96619	0.311807
TCGA-MA-AA3Z-01A	TCGA-CESC	Primary Tumor	15.4213	3.94685	0.588665
TCGA-ZJ-A8QR-01A	TCGA-CESC	Primary Tumor	15.1588	3.92208	-0.124307
TCGA-EK-A2R9-01A	TCGA-CESC	Primary Tumor	14.8033	3.88785	0.284244
TCGA-EK-A2RM-01A	TCGA-CESC	Primary Tumor	14.7254	3.88023	0.473223
TCGA-EA-A5ZD-01A	TCGA-CESC	Primary Tumor	14.6704	3.87484	0.504889
TCGA-EA-A4BA-01A	TCGA-CESC	Primary Tumor	14.5875	3.86666	0.302098
TCGA-HM-A4S6-01A	TCGA-CESC	Primary Tumor	14.5094	3.85892	0.230673
TCGA-ZJ-AAXN-01A	TCGA-CESC	Primary Tumor	14.4019	3.84819	-0.068637
TCGA-EA-A5O9-01A	TCGA-CESC	Primary Tumor	14.2782	3.83574	0.222927
TCGA-UC-A7PF-01A	TCGA-CESC	Primary Tumor	14.2508	3.83297	0.364821
TCGA-MA-AA42-01A	TCGA-CESC	Primary Tumor	13.9799	3.80528	0.18011
TCGA-EA-A410-01A	TCGA-CESC	Primary Tumor	13.8048	3.7871	0.671741
TCGA-RA-A741-01A	TCGA-CESC	Primary Tumor	13.0019	3.70065	0.86332
TCGA-VS-A9V0-01A	TCGA-CESC	Primary Tumor	12.8612	3.68495	0.535872
TCGA-C5-A7X3-01A	TCGA-CESC	Primary Tumor	12.8048	3.67861	0.188443
TCGA-MU-A51Y-01A	TCGA-CESC	Primary Tumor	12.6201	3.65765	0.221891
TCGA-EX-A8YF-01A	TCGA-CESC	Primary Tumor	12.5965	3.65495	-0.162321
TCGA-MA-AA3W-01A	TCGA-CESC	Primary Tumor	12.3722	3.62903	0.0900982
TCGA-C5-A1M5-01A	TCGA-CESC	Primary Tumor	12.2411	3.61366	0.273095
TCGA-ZJ-AAXD-01A	TCGA-CESC	Primary Tumor	12.2014	3.60897	0.294198
TCGA-LP-A5U2-01A	TCGA-CESC	Primary Tumor	12.1194	3.59925	-0.171905
TCGA-C5-A1ME-01A	TCGA-CESC	Primary Tumor	12.0417	3.58997	0.559876
TCGA-EK-A2RL-01A	TCGA-CESC	Primary Tumor	12.0024	3.58525	0.832012
TCGA-LP-A4AW-01A	TCGA-CESC	Primary Tumor	11.9397	3.57769	0.0007009
TCGA-IR-A3LI-01A	TCGA-CESC	Primary Tumor	11.8751	3.56987	-0.503558
TCGA-EA-A97N-01A	TCGA-CESC	Primary Tumor	11.8581	3.5678	-0.232847
TCGA-EA-A5ZE-01A	TCGA-CESC	Primary Tumor	11.8154	3.5626	-0.271548
TCGA-EK-A2RO-01A	TCGA-CESC	Primary Tumor	11.7285	3.55195	0.0869286
TCGA-DS-A1OD-01A	TCGA-CESC	Primary Tumor	11.7249	3.5515	-0.224167
TCGA-C5-A7CG-01A	TCGA-CESC	Primary Tumor	11.4427	3.51636	0.247416
TCGA-DS-A3LQ-01A	TCGA-CESC	Primary Tumor	11.4075	3.51191	-0.0576187
TCGA-C5-A2LT-01A	TCGA-CESC	Primary Tumor	11.1048	3.47311	-0.04495
TCGA-EA-A43B-01A	TCGA-CESC	Primary Tumor	10.9273	3.44987	0.213866
TCGA-FU-A3TQ-01A	TCGA-CESC	Primary Tumor	10.8435	3.43876	0.925981
TCGA-DS-A1OA-01A	TCGA-CESC	Primary Tumor	10.7031	3.41996	0.0695413
TCGA-2W-A8YY-01A	TCGA-CESC	Primary Tumor	10.6072	3.40697	-0.374127
TCGA-ZJ-AAX8-01A	TCGA-CESC	Primary Tumor	10.5053	3.39305	0.0315863
TCGA-DS-A7WI-01A	TCGA-CESC	Primary Tumor	9.9904	3.32054	-0.356035
TCGA-C5-A2LX-01A	TCGA-CESC	Primary Tumor	9.7918	3.29157	0.804251
TCGA-Q1-A73R-01A	TCGA-CESC	Primary Tumor	9.6771	3.27457	0.257797
TCGA-LP-A4AV-01A	TCGA-CESC	Primary Tumor	9.4823	3.24524	0.293607
TCGA-EA-A3HT-01A	TCGA-CESC	Primary Tumor	9.4065	3.23366	0.00209409
TCGA-IR-A3LB-01A	TCGA-CESC	Primary Tumor	9.2391	3.20775	0.31899
TCGA-DS-A0VL-01A	TCGA-CESC	Primary Tumor	9.1189	3.18886	0.174653
TCGA-EK-A2PK-01A	TCGA-CESC	Primary Tumor	9.0641	3.18016	0.311802
TCGA-R2-A69V-01A	TCGA-CESC	Primary Tumor	8.9933	3.16885	-0.290191
TCGA-EK-A2RC-01A	TCGA-CESC	Primary Tumor	8.8206	3.14088	0.184994
TCGA-C5-A1M7-01A	TCGA-CESC	Primary Tumor	8.7864	3.13527	0.291075
TCGA-C5-A3HF-01A	TCGA-CESC	Primary Tumor	8.7337	3.12659	-0.176219
TCGA-Q1-A5R3-01A	TCGA-CESC	Primary Tumor	8.5716	3.09956	0.805644
TCGA-EK-A2RK-01A	TCGA-CESC	Primary Tumor	8.3533	3.06235	-0.374087
TCGA-VS-A9U5-01A	TCGA-CESC	Primary Tumor	8.3371	3.05955	-0.141639
TCGA-FU-A40J-01A	TCGA-CESC	Primary Tumor	8.2984	3.05283	-0.163163
TCGA-EK-A2PL-01A	TCGA-CESC	Primary Tumor	8.1836	3.03274	-0.113461
TCGA-MU-A8JM-01A	TCGA-CESC	Primary Tumor	8.0117	3.00211	-0.170334
TCGA-EA-A1QS-01A	TCGA-CESC	Primary Tumor	7.7518	2.95453	-0.624571
TCGA-EA-A3Y4-01A	TCGA-CESC	Primary Tumor	7.6359	2.9328	-0.177995
TCGA-MU-A5YI-01A	TCGA-CESC	Primary Tumor	7.5769	2.92161	-0.499016
TCGA-EX-A69M-01A	TCGA-CESC	Primary Tumor	7.2398	2.85595	0.250769
TCGA-DS-A7WH-01A	TCGA-CESC	Primary Tumor	7.1753	2.84304	0.382095
TCGA-C5-A1MQ-01A	TCGA-CESC	Primary Tumor	6.5295	2.70697	0.34072
TCGA-EK-A2IR-01A	TCGA-CESC	Primary Tumor	6.3291	2.662	-0.428336
TCGA-HG-A2PA-01A	TCGA-CESC	Primary Tumor	6.0678	2.60117	-0.292657
TCGA-EA-A3QE-01A	TCGA-CESC	Primary Tumor	5.9271	2.56733	-0.216792
TCGA-C5-A8XI-01A	TCGA-CESC	Primary Tumor	5.3218	2.41191	0.495948
TCGA-JX-A5QV-01A	TCGA-CESC	Primary Tumor	5.0643	2.34036	-0.666192
TCGA-FU-A57G-01A	TCGA-CESC	Primary Tumor	4.8481	2.27742	-0.169674
TCGA-LP-A4AX-01A	TCGA-CESC	Primary Tumor	47.465	5.56879	1.51942
TCGA-C5-A1MJ-01A	TCGA-CESC	Primary Tumor	22.174	4.4708	0.309314
TCGA-MY-A913-01A	TCGA-CESC	Primary Tumor	19.494	4.28496	0.392452
TCGA-VS-A9UD-01A	TCGA-CESC	Primary Tumor	19.016	4.24914	0.674802
TCGA-Q1-A73P-01A	TCGA-CESC	Primary Tumor	18.806	4.23312	1.13756
TCGA-C5-A1M8-01A	TCGA-CESC	Primary Tumor	18.529	4.21171	0.557027
TCGA-ZJ-A8QO-01A	TCGA-CESC	Primary Tumor	17.892	4.16124	0.546499
TCGA-JX-A3PZ-01A	TCGA-CESC	Primary Tumor	17.154	4.10047	1.12102
TCGA-EA-A6QX-01A	TCGA-CESC	Primary Tumor	16.772	4.06798	0.77321
TCGA-DS-A1OB-01A	TCGA-CESC	Primary Tumor	14.109	3.81854	0.745101
TCGA-IR-A3L7-01A	TCGA-CESC	Primary Tumor	11.858	3.56779	-0.422252
TCGA-EK-A2IP-01A	TCGA-CESC	Primary Tumor	11.025	3.46271	0.555513
TCGA-C5-A2LY-01A	TCGA-CESC	Primary Tumor	10.947	3.45246	0.142071
TCGA-IR-A3LL-01A	TCGA-CESC	Primary Tumor	10.373	3.37476	-0.240212
TCGA-C5-A3HL-01A	TCGA-CESC	Primary Tumor	10.259	3.35882	-0.451124
TCGA-DS-A5RQ-01A	TCGA-CESC	Primary Tumor	9.782	3.29013	-0.119391
TCGA-DG-A2KL-01A	TCGA-CESC	Primary Tumor	9.772	3.28865	0.587504
TCGA-AA-3872-01A	TCGA-COAD	Primary Tumor	12.89	3.68818	-0.407929
TCGA-AY-A69D-01A	TCGA-COAD	Primary Tumor	28.92	4.854	0.816864
TCGA-CM-6676-01A	TCGA-COAD	Primary Tumor	29.8	4.89724	0.803533
TCGA-A6-6650-01A	TCGA-COAD	Primary Tumor	66.7618	6.06095	1.03443
TCGA-A6-6140-01A	TCGA-COAD	Primary Tumor	57.8993	5.85547	0.300474
TCGA-A6-6650-01A	TCGA-COAD	Primary Tumor	53.5348	5.74241	1.03443
TCGA-AA-3955-01A	TCGA-COAD	Primary Tumor	53.4626	5.74046	0.974469
TCGA-F4-6808-01A	TCGA-COAD	Primary Tumor	48.6569	5.60457	0.525887
TCGA-A6-6648-01A	TCGA-COAD	Primary Tumor	48.2817	5.5934	0.743117
TCGA-D5-5541-01A	TCGA-COAD	Primary Tumor	47.8813	5.58139	1.09291
TCGA-AA-3561-01A	TCGA-COAD	Primary Tumor	46.8217	5.54911	1.15231
TCGA-CK-5914-01A	TCGA-COAD	Primary Tumor	46.6639	5.54423	1.73405
TCGA-AA-A01D-01A	TCGA-COAD	Primary Tumor	44.5897	5.47864	0.755254
TCGA-NH-A50T-01A	TCGA-COAD	Primary Tumor	44.1422	5.46409	1.59672
TCGA-G4-6626-01A	TCGA-COAD	Primary Tumor	43.8213	5.45356	1.20508
TCGA-DM-A1DB-01A	TCGA-COAD	Primary Tumor	42.8881	5.42251	0.199701
TCGA-G4-6295-01A	TCGA-COAD	Primary Tumor	40.8123	5.35093	1.18982
TCGA-AA-3688-01A	TCGA-COAD	Primary Tumor	40.5112	5.34025	1.39956
TCGA-NH-A6GB-01A	TCGA-COAD	Primary Tumor	40.3778	5.33549	1.39333
TCGA-D5-6923-01A	TCGA-COAD	Primary Tumor	39.9639	5.32063	0.864128
TCGA-AA-3982-01A	TCGA-COAD	Primary Tumor	39.1374	5.29048	0.63237
TCGA-AA-A00Z-01A	TCGA-COAD	Primary Tumor	38.8936	5.28146	0.285123
TCGA-AA-3968-01A	TCGA-COAD	Primary Tumor	38.7489	5.27608	0.677162
TCGA-D5-6898-01A	TCGA-COAD	Primary Tumor	38.6872	5.27378	0.788338
TCGA-DM-A28A-01A	TCGA-COAD	Primary Tumor	38.1096	5.25208	1.43344
TCGA-AA-3811-01A	TCGA-COAD	Primary Tumor	37.8276	5.24137	1.48272
TCGA-RU-A8FL-01A	TCGA-COAD	Primary Tumor	37.4687	5.22761	0.88165
TCGA-D5-6532-01A	TCGA-COAD	Primary Tumor	37.3224	5.22197	0.840324
TCGA-CA-5797-01A	TCGA-COAD	Primary Tumor	37.2115	5.21768	0.0433284
TCGA-AD-6548-01A	TCGA-COAD	Primary Tumor	36.9163	5.20619	0.720877
TCGA-DM-A1D7-01A	TCGA-COAD	Primary Tumor	36.4689	5.18859	0.632672
TCGA-5M-AAT5-01A	TCGA-COAD	Primary Tumor	35.5823	5.15309	1.68555
TCGA-AA-3695-01A	TCGA-COAD	Primary Tumor	35.2617	5.14003	0.104605
TCGA-A6-5659-01A	TCGA-COAD	Primary Tumor	35.0076	5.1296	0.406079
TCGA-CM-5868-01A	TCGA-COAD	Primary Tumor	34.7384	5.11846	-0.197682
TCGA-G4-6299-01A	TCGA-COAD	Primary Tumor	33.8846	5.08256	0.147675
TCGA-AA-A02J-01A	TCGA-COAD	Primary Tumor	33.8287	5.08018	0.955519
TCGA-D5-6533-01A	TCGA-COAD	Primary Tumor	33.6235	5.0714	0.574419
TCGA-G4-6315-01A	TCGA-COAD	Primary Tumor	33.4215	5.0627	1.17281
TCGA-DM-A28F-01A	TCGA-COAD	Primary Tumor	33.0778	5.04779	0.888439
TCGA-AA-3712-01A	TCGA-COAD	Primary Tumor	33.0192	5.04523	1.05991
TCGA-F4-6854-01A	TCGA-COAD	Primary Tumor	32.7513	5.03348	0.271345
TCGA-AM-5820-01A	TCGA-COAD	Primary Tumor	32.6361	5.0284	-0.074138
TCGA-DM-A1HB-01A	TCGA-COAD	Primary Tumor	32.2212	5.00994	0.26272
TCGA-CM-4750-01A	TCGA-COAD	Primary Tumor	32.0404	5.00182	0.429018
TCGA-A6-5659-01A	TCGA-COAD	Primary Tumor	31.8249	4.99208	0.406079
TCGA-QG-A5YV-01A	TCGA-COAD	Primary Tumor	31.5723	4.98059	-0.568171
TCGA-AY-A8YK-01A	TCGA-COAD	Primary Tumor	31.4539	4.97517	0.554307
TCGA-QL-A97D-01A	TCGA-COAD	Primary Tumor	31.3632	4.971	1.0737
TCGA-AA-3819-01A	TCGA-COAD	Primary Tumor	31.3247	4.96923	0.393026
TCGA-G4-6317-01A	TCGA-COAD	Primary Tumor	30.2128	4.91709	0.918028
TCGA-CM-6166-01A	TCGA-COAD	Primary Tumor	30.0749	4.91049	0.253337
TCGA-D5-6924-01A	TCGA-COAD	Primary Tumor	29.7716	4.89586	0.451164
TCGA-G4-6303-01A	TCGA-COAD	Primary Tumor	29.2244	4.8691	0.280436
TCGA-AZ-6608-01A	TCGA-COAD	Primary Tumor	28.9146	4.85373	-0.422034
TCGA-AA-3517-01A	TCGA-COAD	Primary Tumor	28.8828	4.85214	1.049
TCGA-AA-3678-01A	TCGA-COAD	Primary Tumor	28.6311	4.83951	0.552024
TCGA-AA-A00U-01A	TCGA-COAD	Primary Tumor	28.5585	4.83585	1.20021
TCGA-AA-3930-01A	TCGA-COAD	Primary Tumor	28.5177	4.83379	1.00785
TCGA-A6-5666-01A	TCGA-COAD	Primary Tumor	28.4249	4.82908	-0.177769
TCGA-CA-6718-01A	TCGA-COAD	Primary Tumor	28.2203	4.81866	1.08822
TCGA-AA-A00R-01A	TCGA-COAD	Primary Tumor	27.6996	4.79179	0.742917
TCGA-A6-5656-01A	TCGA-COAD	Primary Tumor	27.5573	4.78436	0.0196003
TCGA-F4-6459-01A	TCGA-COAD	Primary Tumor	27.4595	4.77923	0.00303685
TCGA-D5-6922-01A	TCGA-COAD	Primary Tumor	27.4173	4.77701	0.433171
TCGA-AZ-6603-01A	TCGA-COAD	Primary Tumor	27.2634	4.76889	1.02399
TCGA-SS-A7HO-01A	TCGA-COAD	Primary Tumor	27.1388	4.76229	0.759202
TCGA-G4-6306-01A	TCGA-COAD	Primary Tumor	26.7144	4.73955	0.677164
TCGA-AM-5821-01A	TCGA-COAD	Primary Tumor	26.6594	4.73657	0.143372
TCGA-A6-3809-01A	TCGA-COAD	Primary Tumor	26.6119	4.734	0.463241
TCGA-AZ-6605-01A	TCGA-COAD	Primary Tumor	26.5093	4.72843	0.0875922
TCGA-G4-6625-01A	TCGA-COAD	Primary Tumor	26.4485	4.72511	-0.0940444
TCGA-QG-A5YX-01A	TCGA-COAD	Primary Tumor	26.1705	4.70987	0.448014
TCGA-DM-A0X9-01A	TCGA-COAD	Primary Tumor	26.0449	4.70293	0.987769
TCGA-DM-A28E-01A	TCGA-COAD	Primary Tumor	25.9686	4.6987	0.799597
TCGA-AY-5543-01A	TCGA-COAD	Primary Tumor	25.9306	4.69658	0.759047
TCGA-DM-A1D0-01A	TCGA-COAD	Primary Tumor	25.9273	4.6964	0.0440393
TCGA-5M-AATA-01A	TCGA-COAD	Primary Tumor	25.7891	4.68869	0.233371
TCGA-AA-3864-01A	TCGA-COAD	Primary Tumor	25.7324	4.68551	0.407891
TCGA-AA-3862-01A	TCGA-COAD	Primary Tumor	25.6238	4.67941	0.104881
TCGA-A6-6651-01A	TCGA-COAD	Primary Tumor	25.5134	4.67318	0.511181
TCGA-A6-6653-01A	TCGA-COAD	Primary Tumor	24.8935	4.6377	0.796146
TCGA-D5-6926-01A	TCGA-COAD	Primary Tumor	24.7266	4.62799	0.109559
TCGA-AA-A00W-01A	TCGA-COAD	Primary Tumor	24.7186	4.62753	1.56944
TCGA-AY-A54L-01A	TCGA-COAD	Primary Tumor	24.4626	4.61251	0.587909
TCGA-DM-A1D6-01A	TCGA-COAD	Primary Tumor	24.2466	4.59971	0.8422
TCGA-G4-6311-01A	TCGA-COAD	Primary Tumor	24.2283	4.59862	0.426828
TCGA-A6-6138-01A	TCGA-COAD	Primary Tumor	24.0911	4.59043	0.34635
TCGA-AA-3814-01A	TCGA-COAD	Primary Tumor	24.0354	4.58709	1.31138
TCGA-AA-A01I-01A	TCGA-COAD	Primary Tumor	23.8939	4.57857	0.0888945
TCGA-CM-5349-01A	TCGA-COAD	Primary Tumor	23.7881	4.57217	0.0842681
TCGA-A6-6780-01A	TCGA-COAD	Primary Tumor	23.7349	4.56894	0.33376
TCGA-CM-6161-01A	TCGA-COAD	Primary Tumor	23.6497	4.56375	0.222325
TCGA-AA-A010-01A	TCGA-COAD	Primary Tumor	23.5987	4.56064	1.06014
TCGA-AA-A02K-01A	TCGA-COAD	Primary Tumor	23.2834	4.54123	-0.195007
TCGA-A6-5656-01A	TCGA-COAD	Primary Tumor	23.2463	4.53893	0.0196003
TCGA-AA-A03J-01A	TCGA-COAD	Primary Tumor	23.2407	4.53858	1.76347
TCGA-AA-A00L-01A	TCGA-COAD	Primary Tumor	23.1118	4.53056	-0.0476491
TCGA-AA-3845-01A	TCGA-COAD	Primary Tumor	23.1088	4.53037	-0.0874958
TCGA-AA-3844-01A	TCGA-COAD	Primary Tumor	23.0598	4.52731	0.768933
TCGA-AA-3531-01A	TCGA-COAD	Primary Tumor	23.0262	4.5252	1.14793
TCGA-A6-5665-01A	TCGA-COAD	Primary Tumor	23.0101	4.5242	0.765147
TCGA-CA-5256-01A	TCGA-COAD	Primary Tumor	23.0093	4.52415	0.719803
TCGA-AZ-6601-01A	TCGA-COAD	Primary Tumor	22.8772	4.51584	0.0291024
TCGA-G4-6309-01A	TCGA-COAD	Primary Tumor	22.8304	4.51288	0.211941
TCGA-D5-6539-01A	TCGA-COAD	Primary Tumor	22.8096	4.51157	0.124975
TCGA-AA-3532-01A	TCGA-COAD	Primary Tumor	22.7419	4.50728	1.03043
TCGA-CM-4746-01A	TCGA-COAD	Primary Tumor	22.6183	4.49942	0.514552
TCGA-AA-A02F-01A	TCGA-COAD	Primary Tumor	22.3696	4.48347	0.97725
TCGA-CM-6163-01A	TCGA-COAD	Primary Tumor	22.3691	4.48344	-0.0982309
TCGA-D5-6920-01A	TCGA-COAD	Primary Tumor	22.3454	4.48191	0.637522
TCGA-CM-5860-01A	TCGA-COAD	Primary Tumor	22.2858	4.47805	0.351743
TCGA-A6-5661-01A	TCGA-COAD	Primary Tumor	22.1819	4.47131	-0.629314
TCGA-CM-4748-01A	TCGA-COAD	Primary Tumor	22.1687	4.47045	-0.460231
TCGA-AA-3521-01A	TCGA-COAD	Primary Tumor	22.0425	4.46222	0.709818
TCGA-DM-A1D4-01A	TCGA-COAD	Primary Tumor	21.9539	4.45641	0.249961
TCGA-A6-3807-01A	TCGA-COAD	Primary Tumor	21.7463	4.4427	-0.198957
TCGA-CM-4752-01A	TCGA-COAD	Primary Tumor	21.6327	4.43514	0.215329
TCGA-AA-3511-01A	TCGA-COAD	Primary Tumor	21.6236	4.43453	0.57457
TCGA-D5-6531-01A	TCGA-COAD	Primary Tumor	21.4888	4.42551	0.264307
TCGA-AA-3950-01A	TCGA-COAD	Primary Tumor	21.4747	4.42457	0.156406
TCGA-AZ-4614-01A	TCGA-COAD	Primary Tumor	21.3586	4.41675	0.369455
TCGA-AA-A01C-01A	TCGA-COAD	Primary Tumor	21.3554	4.41653	0.769536
TCGA-AA-3492-01A	TCGA-COAD	Primary Tumor	21.3039	4.41305	0.146479
TCGA-G4-6627-01A	TCGA-COAD	Primary Tumor	21.2761	4.41116	0.0977439
TCGA-G4-6588-01A	TCGA-COAD	Primary Tumor	21.2135	4.40691	0.302485
TCGA-AA-3856-01A	TCGA-COAD	Primary Tumor	21.1059	4.39957	-0.0331014
TCGA-AA-3972-01A	TCGA-COAD	Primary Tumor	20.8295	4.38056	0.590498
TCGA-CM-6168-01A	TCGA-COAD	Primary Tumor	20.6721	4.36961	0.310299
TCGA-F4-6805-01A	TCGA-COAD	Primary Tumor	20.6697	4.36945	0.126892
TCGA-D5-6535-01A	TCGA-COAD	Primary Tumor	20.6574	4.36859	0.950661
TCGA-AA-A00K-01A	TCGA-COAD	Primary Tumor	20.6468	4.36785	-0.143898
TCGA-CM-6172-01A	TCGA-COAD	Primary Tumor	20.5732	4.36269	0.437767
TCGA-QG-A5Z1-01A	TCGA-COAD	Primary Tumor	20.5189	4.35888	-0.0489265
TCGA-G4-6310-01A	TCGA-COAD	Primary Tumor	20.4879	4.3567	-0.239218
TCGA-G4-6297-01A	TCGA-COAD	Primary Tumor	20.3965	4.35025	0.594726
TCGA-G4-6307-01A	TCGA-COAD	Primary Tumor	20.3186	4.34473	-0.195618
TCGA-AA-A01S-01A	TCGA-COAD	Primary Tumor	20.2417	4.33926	0.465427
TCGA-AZ-4682-01B	TCGA-COAD	Primary Tumor	20.1839	4.33513	-0.517197
TCGA-A6-2671-01A	TCGA-COAD	Primary Tumor	20.1371	4.33178	-0.0846834
TCGA-DM-A1DA-01A	TCGA-COAD	Primary Tumor	20.1295	4.33124	1.1909
TCGA-A6-3810-01A	TCGA-COAD	Primary Tumor	20.1223	4.33072	0.57104
TCGA-CM-5864-01A	TCGA-COAD	Primary Tumor	20.0998	4.32911	-0.152569
TCGA-AZ-6598-01A	TCGA-COAD	Primary Tumor	19.9124	4.3156	0.266832
TCGA-AA-3664-01A	TCGA-COAD	Primary Tumor	19.7907	4.30675	0.631437
TCGA-DM-A1HA-01A	TCGA-COAD	Primary Tumor	19.7482	4.30365	0.724494
TCGA-AA-3831-01A	TCGA-COAD	Primary Tumor	19.4632	4.28268	0.0604337
TCGA-CM-6171-01A	TCGA-COAD	Primary Tumor	19.4277	4.28004	0.797581
TCGA-AA-3971-01A	TCGA-COAD	Primary Tumor	19.3729	4.27597	0.262128
TCGA-AD-6899-01A	TCGA-COAD	Primary Tumor	19.2308	4.26535	0.724748
TCGA-DM-A282-01A	TCGA-COAD	Primary Tumor	19.1851	4.26191	0.355579
TCGA-CK-5916-01A	TCGA-COAD	Primary Tumor	19.0898	4.25473	0.222813
TCGA-AA-3530-01A	TCGA-COAD	Primary Tumor	19.0361	4.25067	0.734247
TCGA-AA-3681-01A	TCGA-COAD	Primary Tumor	19.0344	4.25054	0.806148
TCGA-A6-3809-01A	TCGA-COAD	Primary Tumor	19.0141	4.249	0.463241
TCGA-AZ-4323-01A	TCGA-COAD	Primary Tumor	18.9381	4.24322	0.42603
TCGA-G4-6322-01A	TCGA-COAD	Primary Tumor	18.9105	4.24112	0.349256
TCGA-CK-6751-01A	TCGA-COAD	Primary Tumor	18.7716	4.23048	0.162317
TCGA-CM-6679-01A	TCGA-COAD	Primary Tumor	18.7273	4.22707	0.978688
TCGA-AA-A017-01A	TCGA-COAD	Primary Tumor	18.6925	4.22439	0.514416
TCGA-CA-6719-01A	TCGA-COAD	Primary Tumor	18.6007	4.21729	0.240644
TCGA-DM-A0XF-01A	TCGA-COAD	Primary Tumor	18.5005	4.20949	0.495019
TCGA-AA-A01T-01A	TCGA-COAD	Primary Tumor	18.4837	4.20818	-0.427752
TCGA-D5-6529-01A	TCGA-COAD	Primary Tumor	18.3808	4.20013	0.306637
TCGA-DM-A28M-01A	TCGA-COAD	Primary Tumor	18.2699	4.1914	-0.0106576
TCGA-CK-6746-01A	TCGA-COAD	Primary Tumor	18.2646	4.19098	0.571004
TCGA-A6-3810-01A	TCGA-COAD	Primary Tumor	18.2124	4.18685	0.57104
TCGA-CK-6747-01A	TCGA-COAD	Primary Tumor	18.2063	4.18637	0.167765
TCGA-AA-A029-01A	TCGA-COAD	Primary Tumor	18.2006	4.18591	0.142296
TCGA-F4-6809-01A	TCGA-COAD	Primary Tumor	18.0509	4.174	-0.685685
TCGA-AA-3655-01A	TCGA-COAD	Primary Tumor	18.0054	4.17036	-0.314716
TCGA-CM-6675-01A	TCGA-COAD	Primary Tumor	18.0049	4.17032	0.119128
TCGA-A6-6137-01A	TCGA-COAD	Primary Tumor	17.8516	4.15798	0.205633
TCGA-A6-2678-01A	TCGA-COAD	Primary Tumor	17.8372	4.15682	-0.189522
TCGA-D5-6927-01A	TCGA-COAD	Primary Tumor	17.8064	4.15432	0.387166
TCGA-AA-3710-01A	TCGA-COAD	Primary Tumor	17.7015	4.1458	0.00792347
TCGA-AA-3548-01A	TCGA-COAD	Primary Tumor	17.6939	4.14518	0.2706
TCGA-AA-A00Q-01A	TCGA-COAD	Primary Tumor	17.6486	4.14148	0.67104
TCGA-AD-5900-01A	TCGA-COAD	Primary Tumor	17.6155	4.13877	-0.519561
TCGA-AD-A5EJ-01A	TCGA-COAD	Primary Tumor	17.4491	4.12508	-0.271695
TCGA-F4-6463-01A	TCGA-COAD	Primary Tumor	17.4061	4.12152	0.0406711
TCGA-AZ-4684-01A	TCGA-COAD	Primary Tumor	17.3856	4.11982	0.741066
TCGA-A6-6654-01A	TCGA-COAD	Primary Tumor	17.1885	4.10337	0.866128
TCGA-AA-A02W-01A	TCGA-COAD	Primary Tumor	17.1039	4.09625	-0.0779256
TCGA-AA-A02Y-01A	TCGA-COAD	Primary Tumor	17.0465	4.0914	0.102361
TCGA-D5-6538-01A	TCGA-COAD	Primary Tumor	16.9198	4.08064	0.348931
TCGA-AA-3552-01A	TCGA-COAD	Primary Tumor	16.9179	4.08048	-0.00875442
TCGA-CM-4744-01A	TCGA-COAD	Primary Tumor	16.8619	4.0757	0.115503
TCGA-DM-A288-01A	TCGA-COAD	Primary Tumor	16.8447	4.07422	0.117965
TCGA-G4-6314-01A	TCGA-COAD	Primary Tumor	16.8328	4.0732	-0.490283
TCGA-A6-2680-01A	TCGA-COAD	Primary Tumor	16.8192	4.07204	0.416517
TCGA-CM-4743-01A	TCGA-COAD	Primary Tumor	16.7375	4.06501	-0.564807
TCGA-CM-6170-01A	TCGA-COAD	Primary Tumor	16.6853	4.06051	-0.127085
TCGA-DM-A1D8-01A	TCGA-COAD	Primary Tumor	16.6401	4.05659	0.43058
TCGA-DM-A1D9-01A	TCGA-COAD	Primary Tumor	16.5898	4.05222	0.721979
TCGA-AA-A01F-01A	TCGA-COAD	Primary Tumor	16.5105	4.04531	1.10262
TCGA-CM-5344-01A	TCGA-COAD	Primary Tumor	16.4947	4.04393	0.417609
TCGA-AZ-6600-01A	TCGA-COAD	Primary Tumor	16.2289	4.02049	-0.269787
TCGA-NH-A8F8-01A	TCGA-COAD	Primary Tumor	16.1343	4.01206	0.00817455
TCGA-AA-3947-01A	TCGA-COAD	Primary Tumor	15.9697	3.99727	0.0318386
TCGA-AA-A00E-01A	TCGA-COAD	Primary Tumor	15.8792	3.98907	0.167049
TCGA-AA-A02H-01A	TCGA-COAD	Primary Tumor	15.8088	3.98266	0.0129902
TCGA-D5-6932-01A	TCGA-COAD	Primary Tumor	15.6944	3.97218	0.263268
TCGA-CA-5255-01A	TCGA-COAD	Primary Tumor	15.6217	3.96548	-0.0584583
TCGA-AZ-4616-01A	TCGA-COAD	Primary Tumor	15.5884	3.9624	-0.0145404
TCGA-AY-6386-01A	TCGA-COAD	Primary Tumor	15.5641	3.96015	-0.631274
TCGA-AA-3534-01A	TCGA-COAD	Primary Tumor	15.4993	3.95413	-0.184534
TCGA-CM-5862-01A	TCGA-COAD	Primary Tumor	15.4908	3.95334	-0.0535783
TCGA-A6-2686-01A	TCGA-COAD	Primary Tumor	15.4609	3.95055	-0.18854
TCGA-AA-3818-01A	TCGA-COAD	Primary Tumor	15.4564	3.95013	-0.49279
TCGA-F4-6460-01A	TCGA-COAD	Primary Tumor	15.3119	3.93658	0.0224535
TCGA-QG-A5YW-01A	TCGA-COAD	Primary Tumor	15.2117	3.92711	-0.186462
TCGA-A6-6649-01A	TCGA-COAD	Primary Tumor	15.1473	3.92099	-0.27471
TCGA-CM-5348-01A	TCGA-COAD	Primary Tumor	15.0389	3.91063	0.058325
TCGA-AA-3989-01A	TCGA-COAD	Primary Tumor	15.0205	3.90886	0.525591
TCGA-CA-6717-01A	TCGA-COAD	Primary Tumor	14.9368	3.9008	0.444388
TCGA-5M-AAT6-01A	TCGA-COAD	Primary Tumor	14.8697	3.8943	0.280454
TCGA-G4-6298-01A	TCGA-COAD	Primary Tumor	14.8506	3.89245	-0.466948
TCGA-A6-5662-01A	TCGA-COAD	Primary Tumor	14.7839	3.88595	-0.164298
TCGA-AA-3975-01A	TCGA-COAD	Primary Tumor	14.7243	3.88013	0.242181
TCGA-AA-A00J-01A	TCGA-COAD	Primary Tumor	14.7049	3.87823	-0.185593
TCGA-AD-6889-01A	TCGA-COAD	Primary Tumor	14.6541	3.87323	0.195097
TCGA-AA-3861-01A	TCGA-COAD	Primary Tumor	14.5146	3.85943	0.0264156
TCGA-CM-6674-01A	TCGA-COAD	Primary Tumor	14.4891	3.8569	-0.0768998
TCGA-NH-A50V-01A	TCGA-COAD	Primary Tumor	14.4864	3.85663	0.277372
TCGA-D5-6928-01A	TCGA-COAD	Primary Tumor	14.4133	3.84933	-0.0147646
TCGA-NH-A6GA-01A	TCGA-COAD	Primary Tumor	14.3131	3.83926	-0.26084
TCGA-AA-3986-01A	TCGA-COAD	Primary Tumor	14.3019	3.83813	-0.471801
TCGA-AA-3554-01A	TCGA-COAD	Primary Tumor	14.0477	3.81226	-0.113026
TCGA-AA-3555-01A	TCGA-COAD	Primary Tumor	13.9039	3.79742	0.10009
TCGA-NH-A5IV-01A	TCGA-COAD	Primary Tumor	13.8256	3.78927	-0.682602
TCGA-AA-3525-01A	TCGA-COAD	Primary Tumor	13.7445	3.78078	0.23072
TCGA-AA-A02R-01A	TCGA-COAD	Primary Tumor	13.7386	3.78016	-0.38445
TCGA-CM-6167-01A	TCGA-COAD	Primary Tumor	13.6179	3.76743	-0.196211
TCGA-A6-2684-01A	TCGA-COAD	Primary Tumor	13.6133	3.76694	-0.213775
TCGA-A6-5657-01A	TCGA-COAD	Primary Tumor	13.5885	3.76431	0.179623
TCGA-D5-5538-01A	TCGA-COAD	Primary Tumor	13.5791	3.76332	-0.157938
TCGA-AA-3506-01A	TCGA-COAD	Primary Tumor	13.5739	3.76276	0.171785
TCGA-A6-2681-01A	TCGA-COAD	Primary Tumor	13.5609	3.76138	0.408536
TCGA-AA-A00A-01A	TCGA-COAD	Primary Tumor	13.4945	3.7543	-0.0250511
TCGA-A6-5660-01A	TCGA-COAD	Primary Tumor	13.4044	3.74463	0.0874208
TCGA-AA-3841-01A	TCGA-COAD	Primary Tumor	13.3768	3.74166	0.649139
TCGA-F4-6856-01A	TCGA-COAD	Primary Tumor	13.3729	3.74124	-0.270417
TCGA-AA-3837-01A	TCGA-COAD	Primary Tumor	13.3329	3.73692	-0.791349
TCGA-AA-3522-01A	TCGA-COAD	Primary Tumor	13.3314	3.73676	-0.516331
TCGA-AA-3815-01A	TCGA-COAD	Primary Tumor	13.2814	3.73134	-0.272235
TCGA-D5-5539-01A	TCGA-COAD	Primary Tumor	13.1861	3.72095	-0.238569
TCGA-AA-3696-01A	TCGA-COAD	Primary Tumor	13.0809	3.70939	0.650339
TCGA-CA-5254-01A	TCGA-COAD	Primary Tumor	13.0133	3.70191	-0.070462
TCGA-F4-6807-01A	TCGA-COAD	Primary Tumor	12.9702	3.69713	-0.111372
TCGA-A6-3808-01A	TCGA-COAD	Primary Tumor	12.8783	3.68687	-0.197901
TCGA-AA-3850-01A	TCGA-COAD	Primary Tumor	12.8515	3.68386	-0.239353
TCGA-G4-6628-01A	TCGA-COAD	Primary Tumor	12.7179	3.66879	0.357583
TCGA-AZ-4308-01A	TCGA-COAD	Primary Tumor	12.5762	3.65262	0.667826
TCGA-AZ-4615-01A	TCGA-COAD	Primary Tumor	12.4227	3.63491	-0.166754
TCGA-F4-6703-01A	TCGA-COAD	Primary Tumor	12.3563	3.62717	0.46956
TCGA-A6-2672-01A	TCGA-COAD	Primary Tumor	12.3384	3.62508	0.190088
TCGA-QG-A5Z2-01A	TCGA-COAD	Primary Tumor	12.3187	3.62278	-0.271487
TCGA-AA-A01P-01A	TCGA-COAD	Primary Tumor	12.2024	3.60909	-0.255325
TCGA-G4-6293-01A	TCGA-COAD	Primary Tumor	12.0824	3.59484	-0.0426729
TCGA-D5-6930-01A	TCGA-COAD	Primary Tumor	11.7668	3.55665	0.00552682
TCGA-CM-6678-01A	TCGA-COAD	Primary Tumor	11.6469	3.54187	-0.245733
TCGA-F4-6806-01A	TCGA-COAD	Primary Tumor	11.6092	3.5372	-0.283594
TCGA-A6-6142-01A	TCGA-COAD	Primary Tumor	11.2452	3.49124	0.0371951
TCGA-A6-5664-01A	TCGA-COAD	Primary Tumor	11.1599	3.48025	0.352843
TCGA-AA-A004-01A	TCGA-COAD	Primary Tumor	11.1496	3.47892	0.0822169
TCGA-G4-6320-01A	TCGA-COAD	Primary Tumor	11.1429	3.47805	-0.61395
TCGA-AA-A02E-01A	TCGA-COAD	Primary Tumor	11.0855	3.4706	-0.345725
TCGA-AA-3510-01A	TCGA-COAD	Primary Tumor	10.9853	3.4575	0.0205046
TCGA-CA-6716-01A	TCGA-COAD	Primary Tumor	10.9431	3.45195	0.0268119
TCGA-F4-6569-01A	TCGA-COAD	Primary Tumor	10.8058	3.43373	0.227742
TCGA-T9-A92H-01A	TCGA-COAD	Primary Tumor	10.6906	3.41827	0.212418
TCGA-AA-3848-01A	TCGA-COAD	Primary Tumor	10.6585	3.41393	0.884367
TCGA-D5-6530-01A	TCGA-COAD	Primary Tumor	10.6515	3.41298	-0.573484
TCGA-G4-6304-01A	TCGA-COAD	Primary Tumor	10.5499	3.39916	-0.217611
TCGA-AA-3833-01A	TCGA-COAD	Primary Tumor	10.3292	3.36866	-0.130452
TCGA-CM-5861-01A	TCGA-COAD	Primary Tumor	10.1735	3.34674	-0.0830773
TCGA-AA-3854-01A	TCGA-COAD	Primary Tumor	10.1648	3.34551	-0.668915
TCGA-3L-AA1B-01A	TCGA-COAD	Primary Tumor	10.1439	3.34254	-0.454812
TCGA-AA-A02O-01A	TCGA-COAD	Primary Tumor	10.1329	3.34098	0.399276
TCGA-4N-A93T-01A	TCGA-COAD	Primary Tumor	10.0537	3.32965	0.0553287
TCGA-AY-A71X-01A	TCGA-COAD	Primary Tumor	9.9375	3.31288	-0.540543
TCGA-CK-6748-01A	TCGA-COAD	Primary Tumor	9.7396	3.28386	-0.463186
TCGA-AZ-5407-01A	TCGA-COAD	Primary Tumor	9.7001	3.278	-0.101148
TCGA-AA-3973-01A	TCGA-COAD	Primary Tumor	9.6495	3.27045	-0.113827
TCGA-CM-6162-01A	TCGA-COAD	Primary Tumor	9.6316	3.26778	-0.350175
TCGA-DM-A28G-01A	TCGA-COAD	Primary Tumor	9.6295	3.26746	-0.34694
TCGA-A6-A566-01A	TCGA-COAD	Primary Tumor	9.5692	3.2584	-0.417857
TCGA-4T-AA8H-01A	TCGA-COAD	Primary Tumor	9.3345	3.22257	-0.249971
TCGA-F4-6704-01A	TCGA-COAD	Primary Tumor	9.2646	3.21173	-0.193134
TCGA-AZ-6607-01A	TCGA-COAD	Primary Tumor	8.9949	3.16911	0.0401442
TCGA-AA-3672-01A	TCGA-COAD	Primary Tumor	8.7461	3.12864	0.419632
TCGA-CM-6680-01A	TCGA-COAD	Primary Tumor	8.6987	3.1208	-0.281975
TCGA-A6-6782-01A	TCGA-COAD	Primary Tumor	8.6932	3.11989	-0.443834
TCGA-G4-6323-01A	TCGA-COAD	Primary Tumor	8.4663	3.08173	-0.468179
TCGA-A6-2685-01A	TCGA-COAD	Primary Tumor	8.4353	3.07644	-0.485123
TCGA-NH-A6GC-01A	TCGA-COAD	Primary Tumor	8.4225	3.07425	-0.523007
TCGA-AA-A01V-01A	TCGA-COAD	Primary Tumor	8.2536	3.04502	0.0304899
TCGA-A6-6141-01A	TCGA-COAD	Primary Tumor	8.1807	3.03222	-0.404332
TCGA-AA-A01X-01A	TCGA-COAD	Primary Tumor	8.1758	3.03136	0.651289
TCGA-AA-3852-01A	TCGA-COAD	Primary Tumor	8.1226	3.02194	-0.166304
TCGA-AA-3514-01A	TCGA-COAD	Primary Tumor	8.0018	3.00032	-0.0373537
TCGA-F4-6855-01A	TCGA-COAD	Primary Tumor	7.9679	2.9942	-0.595068
TCGA-DM-A28C-01A	TCGA-COAD	Primary Tumor	7.7257	2.94967	-0.261905
TCGA-AA-3715-01A	TCGA-COAD	Primary Tumor	7.4908	2.90512	0.344872
TCGA-AY-6196-01A	TCGA-COAD	Primary Tumor	6.9424	2.79543	-0.618271
TCGA-AA-A03F-01A	TCGA-COAD	Primary Tumor	6.9141	2.78954	-0.470817
TCGA-CM-5863-01A	TCGA-COAD	Primary Tumor	6.7013	2.74444	-0.549982
TCGA-A6-6781-01A	TCGA-COAD	Primary Tumor	6.6403	2.73125	-0.223876
TCGA-AA-A022-01A	TCGA-COAD	Primary Tumor	6.4909	2.69842	-0.0215933
TCGA-CM-4747-01A	TCGA-COAD	Primary Tumor	6.3567	2.66828	-0.665049
TCGA-F4-6461-01A	TCGA-COAD	Primary Tumor	6.2432	2.64229	-0.712751
TCGA-CA-5796-01A	TCGA-COAD	Primary Tumor	6.1108	2.61136	-0.868494
TCGA-A6-2683-01A	TCGA-COAD	Primary Tumor	5.9254	2.56691	-0.00591422
TCGA-AZ-6599-01A	TCGA-COAD	Primary Tumor	5.3778	2.42702	-0.508324
TCGA-AA-A024-01A	TCGA-COAD	Primary Tumor	5.2302	2.38687	-0.643632
TCGA-G4-6302-01A	TCGA-COAD	Primary Tumor	5.0363	2.33236	-0.463649
TCGA-D5-6534-01A	TCGA-COAD	Primary Tumor	4.9843	2.31739	-0.512692
TCGA-AA-3519-01A	TCGA-COAD	Primary Tumor	48.291	5.59368	0.852165
TCGA-A6-5667-01A	TCGA-COAD	Primary Tumor	46.675	5.54458	1.20641
TCGA-AA-3812-01A	TCGA-COAD	Primary Tumor	4.0781	2.0279	-0.546835
TCGA-AA-3553-01A	TCGA-COAD	Primary Tumor	39.207	5.29304	0.455689
TCGA-AA-3697-01A	TCGA-COAD	Primary Tumor	38.368	5.26183	0.763956
TCGA-G4-6321-01A	TCGA-COAD	Primary Tumor	3.7192	1.89499	0.37751
TCGA-AA-3869-01A	TCGA-COAD	Primary Tumor	35.878	5.16503	1.39744
TCGA-CA-6715-01A	TCGA-COAD	Primary Tumor	35.709	5.15822	0.591801
TCGA-D5-6537-01A	TCGA-COAD	Primary Tumor	35.621	5.15466	1.3297
TCGA-D5-5540-01A	TCGA-COAD	Primary Tumor	33.643	5.07223	0.659973
TCGA-A6-6780-01A	TCGA-COAD	Primary Tumor	33.306	5.05771	0.33376
TCGA-AZ-6606-01A	TCGA-COAD	Primary Tumor	32.509	5.02277	1.15112
TCGA-A6-2677-01A	TCGA-COAD	Primary Tumor	32.066	5.00297	0.0909692
TCGA-AA-3866-01A	TCGA-COAD	Primary Tumor	31.895	4.99526	-0.0193245
TCGA-A6-2677-01A	TCGA-COAD	Primary Tumor	26.728	4.74028	0.0909692
TCGA-G4-6294-01A	TCGA-COAD	Primary Tumor	26.237	4.71353	0.369661
TCGA-NH-A8F7-01A	TCGA-COAD	Primary Tumor	26.153	4.7089	0.714414
TCGA-G4-6586-01A	TCGA-COAD	Primary Tumor	22.585	4.49729	0.247925
TCGA-AA-A00F-01A	TCGA-COAD	Primary Tumor	20.773	4.37664	0.534353
TCGA-D5-6540-01A	TCGA-COAD	Primary Tumor	19.865	4.31216	0.691976
TCGA-AA-3489-01A	TCGA-COAD	Primary Tumor	19.828	4.30947	0.162879
TCGA-D5-6931-01A	TCGA-COAD	Primary Tumor	18.563	4.21436	0.932162
TCGA-AD-6965-01A	TCGA-COAD	Primary Tumor	18.152	4.18206	0.268883
TCGA-AZ-4315-01A	TCGA-COAD	Primary Tumor	17.596	4.13718	0.785475
TCGA-AA-3560-01A	TCGA-COAD	Primary Tumor	17.036	4.09051	0.0068595
TCGA-DM-A280-01A	TCGA-COAD	Primary Tumor	15.818	3.9835	-0.371408
TCGA-AA-3713-01A	TCGA-COAD	Primary Tumor	14.728	3.88049	-0.157014
TCGA-AA-3520-01A	TCGA-COAD	Primary Tumor	14.667	3.8745	-0.372069
TCGA-AA-A01R-01A	TCGA-COAD	Primary Tumor	13.724	3.77863	0.730527
TCGA-AY-6197-01A	TCGA-COAD	Primary Tumor	13.073	3.70852	0.112258
TCGA-D5-6536-01A	TCGA-COAD	Primary Tumor	12.939	3.69365	0.0592028
TCGA-AA-A00N-01A	TCGA-COAD	Primary Tumor	12.464	3.6397	-0.224346
TCGA-F4-6570-01A	TCGA-COAD	Primary Tumor	12.407	3.63308	-0.050675
TCGA-D5-6541-01A	TCGA-COAD	Primary Tumor	11.897	3.57253	-0.0651774
TCGA-CM-5341-01A	TCGA-COAD	Primary Tumor	11.856	3.56755	-0.250863
TCGA-AU-6004-01A	TCGA-COAD	Primary Tumor	10.813	3.43469	-0.555462
TCGA-A6-6781-01A	TCGA-COAD	Primary Tumor	9.645	3.26978	-0.223876
TCGA-AA-A01Q-01A	TCGA-COAD	Primary Tumor	8.386	3.06798	-0.237557
TCGA-A6-2684-01A	TCGA-COAD	Primary Tumor	5.874	2.55434	-0.213775
TCGA-IG-A3QL-01A	TCGA-ESCA	Primary Tumor	7.61	2.9279	-0.0821918
TCGA-L5-A8NJ-01A	TCGA-ESCA	Primary Tumor	17.25	4.10852	0.487656
TCGA-L5-A4OR-01A	TCGA-ESCA	Primary Tumor	60.2415	5.91269	1.47494
TCGA-L5-A4OQ-01A	TCGA-ESCA	Primary Tumor	31.8017	4.99103	0.0971471
TCGA-L5-A4OH-01A	TCGA-ESCA	Primary Tumor	30.7321	4.94167	1.02603
TCGA-IG-A51D-01A	TCGA-ESCA	Primary Tumor	30.4717	4.9294	0.707721
TCGA-LN-A49V-01A	TCGA-ESCA	Primary Tumor	29.2768	4.87169	1.67196
TCGA-L7-A6VZ-01A	TCGA-ESCA	Primary Tumor	28.1975	4.8175	0.560226
TCGA-L5-A891-01A	TCGA-ESCA	Primary Tumor	27.0161	4.75575	-0.575641
TCGA-L5-A4OS-01A	TCGA-ESCA	Primary Tumor	26.5944	4.73305	1.16064
TCGA-L5-A8NL-01A	TCGA-ESCA	Primary Tumor	25.3483	4.66382	0.292792
TCGA-L5-A8NF-01A	TCGA-ESCA	Primary Tumor	24.8085	4.63276	0.578855
TCGA-RE-A7BO-01A	TCGA-ESCA	Primary Tumor	24.4555	4.61209	1.26355
TCGA-LN-A49L-01A	TCGA-ESCA	Primary Tumor	22.7499	4.50779	0.959156
TCGA-JY-A6F8-01A	TCGA-ESCA	Primary Tumor	22.2627	4.47656	0.71952
TCGA-L5-A8NE-01A	TCGA-ESCA	Primary Tumor	21.7545	4.44324	0.276802
TCGA-LN-A7HX-01A	TCGA-ESCA	Primary Tumor	21.6678	4.43748	0.775987
TCGA-LN-A4A6-01A	TCGA-ESCA	Primary Tumor	21.5858	4.43201	1.03569
TCGA-IC-A6RE-01A	TCGA-ESCA	Primary Tumor	21.5527	4.4298	1.57924
TCGA-LN-A49O-01A	TCGA-ESCA	Primary Tumor	21.0717	4.39723	1.12441
TCGA-L5-A4OW-01A	TCGA-ESCA	Primary Tumor	20.9467	4.38865	0.974536
TCGA-LN-A4A3-01A	TCGA-ESCA	Primary Tumor	20.7479	4.37489	-0.116404
TCGA-Z6-A8JE-01A	TCGA-ESCA	Primary Tumor	20.6844	4.37047	0.852528
TCGA-2H-A9GF-01A	TCGA-ESCA	Primary Tumor	19.6274	4.2948	0.812342
TCGA-LN-A5U5-01A	TCGA-ESCA	Primary Tumor	19.5234	4.28713	-0.176159
TCGA-JY-A6FE-01A	TCGA-ESCA	Primary Tumor	19.5075	4.28596	0.554101
TCGA-JY-A6FA-01A	TCGA-ESCA	Primary Tumor	18.3954	4.20127	0.893586
TCGA-IG-A97H-01A	TCGA-ESCA	Primary Tumor	18.2255	4.18789	0.249076
TCGA-LN-A5U7-01A	TCGA-ESCA	Primary Tumor	17.8559	4.15833	0.552183
TCGA-VR-A8EO-01A	TCGA-ESCA	Primary Tumor	17.2001	4.10435	-0.585601
TCGA-L5-A4OF-01A	TCGA-ESCA	Primary Tumor	16.4638	4.04123	0.146136
TCGA-IG-A5S3-01A	TCGA-ESCA	Primary Tumor	16.4033	4.03591	-0.361521
TCGA-L5-A8NS-01A	TCGA-ESCA	Primary Tumor	15.9332	3.99396	0.0185094
TCGA-L5-A4OJ-01A	TCGA-ESCA	Primary Tumor	15.3302	3.9383	0.284303
TCGA-VR-AA4D-01A	TCGA-ESCA	Primary Tumor	14.9899	3.90592	0.597607
TCGA-LN-A49X-01A	TCGA-ESCA	Primary Tumor	14.9257	3.89973	-0.541661
TCGA-LN-A7HW-01A	TCGA-ESCA	Primary Tumor	14.8841	3.8957	0.384829
TCGA-2H-A9GL-01A	TCGA-ESCA	Primary Tumor	14.5934	3.86724	-0.334517
TCGA-L5-A4OT-01A	TCGA-ESCA	Primary Tumor	14.5433	3.86228	-0.523652
TCGA-M9-A5M8-01A	TCGA-ESCA	Primary Tumor	14.3748	3.84547	0.0370591
TCGA-IG-A50L-01A	TCGA-ESCA	Primary Tumor	14.2324	3.83111	-0.236974
TCGA-L5-A4OG-01A	TCGA-ESCA	Primary Tumor	13.8233	3.78903	0.515688
TCGA-JY-A6FB-01A	TCGA-ESCA	Primary Tumor	13.6771	3.77369	-0.0989368
TCGA-IG-A97I-01A	TCGA-ESCA	Primary Tumor	13.5035	3.75526	0.315887
TCGA-IG-A3I8-01A	TCGA-ESCA	Primary Tumor	13.0249	3.7032	0.517199
TCGA-L5-A4OX-01A	TCGA-ESCA	Primary Tumor	13.0026	3.70073	0.658801
TCGA-LN-A7HY-01A	TCGA-ESCA	Primary Tumor	12.8297	3.68142	-0.398446
TCGA-LN-A49W-01A	TCGA-ESCA	Primary Tumor	12.7985	3.6779	0.34544
TCGA-2H-A9GI-01A	TCGA-ESCA	Primary Tumor	12.6426	3.66022	1.09526
TCGA-LN-A4A8-01A	TCGA-ESCA	Primary Tumor	12.5592	3.65067	0.407824
TCGA-LN-A49R-01A	TCGA-ESCA	Primary Tumor	12.3555	3.62708	0.811818
TCGA-JY-A6FD-01A	TCGA-ESCA	Primary Tumor	12.1613	3.60423	0.503077
TCGA-JY-A93E-01A	TCGA-ESCA	Primary Tumor	12.1275	3.60021	-0.0295486
TCGA-Z6-A9VB-01A	TCGA-ESCA	Primary Tumor	11.9902	3.58378	0.0488256
TCGA-L5-A4OE-01A	TCGA-ESCA	Primary Tumor	11.9599	3.58013	0.431139
TCGA-2H-A9GQ-01A	TCGA-ESCA	Primary Tumor	11.9303	3.57656	0.5095
TCGA-L5-A43I-01A	TCGA-ESCA	Primary Tumor	11.8558	3.56752	0.0833632
TCGA-LN-A7HZ-01A	TCGA-ESCA	Primary Tumor	11.6111	3.53743	-0.145432
TCGA-LN-A4MQ-01A	TCGA-ESCA	Primary Tumor	11.4625	3.51885	0.304754
TCGA-L5-A8NW-01A	TCGA-ESCA	Primary Tumor	11.3865	3.50925	0.466727
TCGA-LN-A49S-01A	TCGA-ESCA	Primary Tumor	11.3146	3.50011	0.352085
TCGA-LN-A5U6-01A	TCGA-ESCA	Primary Tumor	11.3075	3.49921	0.217351
TCGA-LN-A4A1-01A	TCGA-ESCA	Primary Tumor	11.2382	3.49034	0.879616
TCGA-IG-A3Y9-01A	TCGA-ESCA	Primary Tumor	10.9899	3.45811	0.396448
TCGA-L5-A88W-01A	TCGA-ESCA	Primary Tumor	10.9581	3.45393	0.483247
TCGA-VR-AA7B-01A	TCGA-ESCA	Primary Tumor	10.9239	3.44942	-0.537763
TCGA-L5-A43J-01A	TCGA-ESCA	Primary Tumor	10.9141	3.44812	0.371395
TCGA-LN-A4A5-01A	TCGA-ESCA	Primary Tumor	10.5797	3.40323	0.879362
TCGA-2H-A9GR-01A	TCGA-ESCA	Primary Tumor	10.2691	3.36024	-0.070111
TCGA-L5-A4OP-01A	TCGA-ESCA	Primary Tumor	10.1518	3.34366	0.20306
TCGA-VR-A8EP-01A	TCGA-ESCA	Primary Tumor	9.8978	3.30711	0.387982
TCGA-L7-A56G-01A	TCGA-ESCA	Primary Tumor	9.8893	3.30587	0.102454
TCGA-IG-A8O2-01A	TCGA-ESCA	Primary Tumor	9.8833	3.30499	0.108799
TCGA-JY-A939-01A	TCGA-ESCA	Primary Tumor	9.8398	3.29863	0.509162
TCGA-JY-A93F-01A	TCGA-ESCA	Primary Tumor	9.5675	3.25814	0.0477078
TCGA-LN-A9FQ-01A	TCGA-ESCA	Primary Tumor	9.5154	3.25026	-0.017276
TCGA-L5-A4OI-01A	TCGA-ESCA	Primary Tumor	9.4539	3.24091	0.400779
TCGA-LN-A49U-01A	TCGA-ESCA	Primary Tumor	9.4244	3.2364	0.309
TCGA-L5-A8NV-01A	TCGA-ESCA	Primary Tumor	9.1519	3.19407	-0.534757
TCGA-LN-A49K-01A	TCGA-ESCA	Primary Tumor	8.7098	3.12264	0.500471
TCGA-LN-A49N-01A	TCGA-ESCA	Primary Tumor	8.6501	3.11272	-0.131705
TCGA-Z6-A8JD-01A	TCGA-ESCA	Primary Tumor	8.5202	3.09089	-0.51213
TCGA-XP-A8T6-01A	TCGA-ESCA	Primary Tumor	8.2301	3.04091	-0.390003
TCGA-L5-A43H-01A	TCGA-ESCA	Primary Tumor	8.0528	3.00949	0.0966002
TCGA-IG-A4P3-01A	TCGA-ESCA	Primary Tumor	7.9268	2.98674	-0.137169
TCGA-IG-A3YC-01A	TCGA-ESCA	Primary Tumor	7.8681	2.97602	-0.632818
TCGA-IG-A3YA-01A	TCGA-ESCA	Primary Tumor	7.6243	2.9306	-0.0774655
TCGA-L5-A8NQ-01A	TCGA-ESCA	Primary Tumor	7.3801	2.88364	0.568759
TCGA-S8-A6BW-01A	TCGA-ESCA	Primary Tumor	6.8549	2.77714	-0.229766
TCGA-L5-A43C-01A	TCGA-ESCA	Primary Tumor	6.7077	2.74582	-0.194934
TCGA-Q9-A6FU-01A	TCGA-ESCA	Primary Tumor	6.6329	2.72964	0.0144599
TCGA-LN-A4A4-01A	TCGA-ESCA	Primary Tumor	5.9829	2.58084	0.0236305
TCGA-VR-A8EQ-01A	TCGA-ESCA	Primary Tumor	5.8845	2.55692	-0.121891
TCGA-L5-A8NT-01A	TCGA-ESCA	Primary Tumor	5.6283	2.4927	-0.245293
TCGA-IG-A625-01A	TCGA-ESCA	Primary Tumor	5.3493	2.41935	-0.117435
TCGA-L5-A8NK-01A	TCGA-ESCA	Primary Tumor	5.2932	2.40414	-0.173485
TCGA-S8-A6BV-01A	TCGA-ESCA	Primary Tumor	5.2543	2.3935	-0.420221
TCGA-LN-A9FR-01A	TCGA-ESCA	Primary Tumor	5.1967	2.3776	0.166784
TCGA-L5-A43E-01A	TCGA-ESCA	Primary Tumor	4.9926	2.31979	-0.103928
TCGA-LN-A4MR-01A	TCGA-ESCA	Primary Tumor	4.5977	2.20091	0.331379
TCGA-LN-A9FP-01A	TCGA-ESCA	Primary Tumor	4.2854	2.09943	0.473207
TCGA-LN-A4A9-01A	TCGA-ESCA	Primary Tumor	4.0213	2.00766	0.26533
TCGA-IG-A3YB-01A	TCGA-ESCA	Primary Tumor	3.7765	1.91705	-0.13325
TCGA-X8-AAAR-01A	TCGA-ESCA	Primary Tumor	3.5691	1.83556	-0.380409
TCGA-Q9-A6FW-01A	TCGA-ESCA	Primary Tumor	3.1454	1.65324	0.56943
TCGA-L5-A8NI-01A	TCGA-ESCA	Primary Tumor	22.872	4.51551	1.23247
TCGA-VR-A8Q7-01A	TCGA-ESCA	Primary Tumor	20.073	4.32718	0.831631
TCGA-LN-A4A2-01A	TCGA-ESCA	Primary Tumor	17.349	4.11678	1.11532
TCGA-Z6-AAPN-01A	TCGA-ESCA	Primary Tumor	16.024	4.00216	0.440428
TCGA-JY-A6FG-01A	TCGA-ESCA	Primary Tumor	1.5113	0.59579	-0.158793
TCGA-LN-A49P-01A	TCGA-ESCA	Primary Tumor	13.463	3.75093	0.13582
TCGA-LN-A8HZ-01A	TCGA-ESCA	Primary Tumor	13.137	3.71556	0.879205
TCGA-LN-A49M-01A	TCGA-ESCA	Primary Tumor	9.888	3.30568	0.542973
TCGA-L5-A4ON-01A	TCGA-ESCA	Primary Tumor	9.286	3.21506	0.148267
TCGA-CN-A6V6-01A	TCGA-HNSC	Primary Tumor	9.69	3.2765	-0.423159
TCGA-CV-7253-01A	TCGA-HNSC	Primary Tumor	7.77	2.95791	-0.084415
TCGA-CV-7423-01A	TCGA-HNSC	Primary Tumor	12.7	3.66676	0.00471513
TCGA-CV-5966-01A	TCGA-HNSC	Primary Tumor	45.5764	5.51022	1.04557
TCGA-QK-A6IG-01A	TCGA-HNSC	Primary Tumor	42.6425	5.41422	0.00553801
TCGA-CN-5363-01A	TCGA-HNSC	Primary Tumor	41.5579	5.37705	0.430413
TCGA-CV-6936-01A	TCGA-HNSC	Primary Tumor	40.3132	5.33318	0.784079
TCGA-CV-5436-01A	TCGA-HNSC	Primary Tumor	36.2275	5.17901	0.604578
TCGA-CQ-5330-01A	TCGA-HNSC	Primary Tumor	31.1604	4.96164	0.226944
TCGA-BA-4074-01A	TCGA-HNSC	Primary Tumor	30.1511	4.91414	-0.10729
TCGA-TN-A7HI-01A	TCGA-HNSC	Primary Tumor	29.5779	4.88645	1.06432
TCGA-CV-6954-01A	TCGA-HNSC	Primary Tumor	29.5195	4.8836	0.757621
TCGA-CV-7097-01A	TCGA-HNSC	Primary Tumor	29.0086	4.85841	1.38367
TCGA-CQ-A4CB-01A	TCGA-HNSC	Primary Tumor	27.9708	4.80585	-0.0581711
TCGA-CN-A499-01A	TCGA-HNSC	Primary Tumor	27.5464	4.78379	0.390391
TCGA-CV-7432-01A	TCGA-HNSC	Primary Tumor	27.0073	4.75528	0.43418
TCGA-CN-A6V7-01A	TCGA-HNSC	Primary Tumor	26.9287	4.75107	0.764747
TCGA-H7-8501-01A	TCGA-HNSC	Primary Tumor	26.1423	4.70831	0.410452
TCGA-BA-A4IF-01A	TCGA-HNSC	Primary Tumor	26.0818	4.70497	1.25886
TCGA-QK-A6VB-01A	TCGA-HNSC	Primary Tumor	24.7979	4.63215	0.744495
TCGA-CN-5374-01A	TCGA-HNSC	Primary Tumor	24.3247	4.60435	0.513584
TCGA-CN-4730-01A	TCGA-HNSC	Primary Tumor	24.0072	4.5854	0.271622
TCGA-CV-5430-01A	TCGA-HNSC	Primary Tumor	23.8242	4.57436	0.671869
TCGA-BA-5149-01A	TCGA-HNSC	Primary Tumor	23.7947	4.57257	1.27845
TCGA-T3-A92M-01A	TCGA-HNSC	Primary Tumor	23.7665	4.57086	-0.0383778
TCGA-CQ-5329-01A	TCGA-HNSC	Primary Tumor	23.2784	4.54092	0.718102
TCGA-CN-A63T-01A	TCGA-HNSC	Primary Tumor	23.2073	4.53651	-1.26126
TCGA-CN-4725-01A	TCGA-HNSC	Primary Tumor	23.1228	4.53124	0.452378
TCGA-CV-A45U-01A	TCGA-HNSC	Primary Tumor	22.9661	4.52143	0.381467
TCGA-F7-A61S-01A	TCGA-HNSC	Primary Tumor	22.4957	4.49158	-0.402038
TCGA-IQ-A61E-01A	TCGA-HNSC	Primary Tumor	22.1837	4.47143	0.3666
TCGA-CN-5365-01A	TCGA-HNSC	Primary Tumor	21.5167	4.42738	0.190288
TCGA-HL-7533-01A	TCGA-HNSC	Primary Tumor	21.2672	4.41056	0.12491
TCGA-D6-6823-01A	TCGA-HNSC	Primary Tumor	21.0565	4.39619	0.682786
TCGA-CV-7438-01A	TCGA-HNSC	Primary Tumor	21.0367	4.39484	0.70328
TCGA-BA-A4IH-01A	TCGA-HNSC	Primary Tumor	20.7499	4.37503	0.352917
TCGA-RS-A6TP-01A	TCGA-HNSC	Primary Tumor	20.4896	4.35682	0.392136
TCGA-CQ-5326-01A	TCGA-HNSC	Primary Tumor	20.4823	4.35631	0.382973
TCGA-CN-4723-01A	TCGA-HNSC	Primary Tumor	20.4399	4.35332	0.812029
TCGA-IQ-A61H-01A	TCGA-HNSC	Primary Tumor	20.2095	4.33696	0.641095
TCGA-CN-6995-01A	TCGA-HNSC	Primary Tumor	20.1651	4.33379	1.10358
TCGA-CV-5977-01A	TCGA-HNSC	Primary Tumor	20.1407	4.33204	1.05003
TCGA-UF-A7JO-01A	TCGA-HNSC	Primary Tumor	20.0243	4.32368	-0.0222368
TCGA-CV-5432-01A	TCGA-HNSC	Primary Tumor	19.9591	4.31897	0.0915729
TCGA-KU-A66T-01A	TCGA-HNSC	Primary Tumor	19.7995	4.30739	1.2536
TCGA-D6-A4Z9-01A	TCGA-HNSC	Primary Tumor	19.6666	4.29768	0.629753
TCGA-CN-A6V3-01A	TCGA-HNSC	Primary Tumor	19.4702	4.2832	0.08919
TCGA-CQ-A4CD-01A	TCGA-HNSC	Primary Tumor	19.2128	4.264	0.288679
TCGA-HD-A633-01A	TCGA-HNSC	Primary Tumor	19.0161	4.24915	0.502655
TCGA-H7-8502-01A	TCGA-HNSC	Primary Tumor	18.9306	4.24265	-0.578483
TCGA-CV-6942-01A	TCGA-HNSC	Primary Tumor	18.6377	4.22015	-0.465182
TCGA-CV-6433-01A	TCGA-HNSC	Primary Tumor	18.3559	4.19817	0.337626
TCGA-CN-A63U-01A	TCGA-HNSC	Primary Tumor	18.2133	4.18692	0.454379
TCGA-F7-A61W-01A	TCGA-HNSC	Primary Tumor	18.1953	4.18549	-0.108736
TCGA-CV-6962-01A	TCGA-HNSC	Primary Tumor	18.1939	4.18538	-0.174115
TCGA-D6-A6EM-01A	TCGA-HNSC	Primary Tumor	17.9136	4.16298	0.765353
TCGA-CX-7086-01A	TCGA-HNSC	Primary Tumor	17.9053	4.16231	0.899095
TCGA-CV-7255-01A	TCGA-HNSC	Primary Tumor	17.8247	4.15581	0.673185
TCGA-DQ-7591-01A	TCGA-HNSC	Primary Tumor	17.7626	4.15077	0.0527052
TCGA-CV-6961-01A	TCGA-HNSC	Primary Tumor	17.6469	4.14134	-0.120325
TCGA-CN-5364-01A	TCGA-HNSC	Primary Tumor	17.5379	4.1324	-0.0649786
TCGA-UF-A7JV-01A	TCGA-HNSC	Primary Tumor	17.2649	4.10977	-0.0108253
TCGA-BA-6873-01A	TCGA-HNSC	Primary Tumor	17.2315	4.10698	0.22985
TCGA-CN-5370-01A	TCGA-HNSC	Primary Tumor	17.2026	4.10455	-0.335321
TCGA-BB-A6UM-01A	TCGA-HNSC	Primary Tumor	17.0453	4.0913	0.495186
TCGA-CV-6960-01A	TCGA-HNSC	Primary Tumor	16.9128	4.08004	0.101259
TCGA-IQ-A61I-01A	TCGA-HNSC	Primary Tumor	16.7514	4.06621	0.288732
TCGA-F7-A620-01A	TCGA-HNSC	Primary Tumor	16.6924	4.06112	-0.472225
TCGA-CN-5359-01A	TCGA-HNSC	Primary Tumor	16.5743	4.05088	0.840978
TCGA-CV-7429-01A	TCGA-HNSC	Primary Tumor	16.3434	4.03064	0.35994
TCGA-F7-8298-01A	TCGA-HNSC	Primary Tumor	16.2622	4.02345	0.309887
TCGA-BA-A4IG-01A	TCGA-HNSC	Primary Tumor	16.0374	4.00337	0.0583738
TCGA-CQ-A4CG-01A	TCGA-HNSC	Primary Tumor	16.0022	4.0002	-0.537283
TCGA-D6-8568-01A	TCGA-HNSC	Primary Tumor	15.9827	3.99844	0.216393
TCGA-CV-7248-01A	TCGA-HNSC	Primary Tumor	15.7869	3.98066	0.951965
TCGA-CV-7102-01A	TCGA-HNSC	Primary Tumor	15.6629	3.96928	0.0335953
TCGA-CV-6950-01A	TCGA-HNSC	Primary Tumor	15.6301	3.96626	0.139277
TCGA-CV-7178-01A	TCGA-HNSC	Primary Tumor	15.4882	3.9531	0.669395
TCGA-BB-7861-01A	TCGA-HNSC	Primary Tumor	15.4691	3.95132	-0.297003
TCGA-F7-A623-01A	TCGA-HNSC	Primary Tumor	15.3454	3.93973	0.70439
TCGA-CN-4731-01A	TCGA-HNSC	Primary Tumor	15.2266	3.92852	-0.290185
TCGA-CN-4739-01A	TCGA-HNSC	Primary Tumor	15.2047	3.92645	0.584217
TCGA-BA-A6DE-01A	TCGA-HNSC	Primary Tumor	14.7492	3.88256	-0.0401743
TCGA-UF-A7JD-01A	TCGA-HNSC	Primary Tumor	14.7354	3.88121	0.411369
TCGA-CV-7247-01A	TCGA-HNSC	Primary Tumor	14.7068	3.87841	0.387565
TCGA-CV-6959-01A	TCGA-HNSC	Primary Tumor	14.5718	3.86511	0.439417
TCGA-CV-7090-01A	TCGA-HNSC	Primary Tumor	14.5685	3.86478	-0.213882
TCGA-CN-4740-01A	TCGA-HNSC	Primary Tumor	14.5359	3.86155	-0.438588
TCGA-CV-6940-01A	TCGA-HNSC	Primary Tumor	14.5062	3.8586	1.18039
TCGA-TN-A7HJ-01A	TCGA-HNSC	Primary Tumor	14.5041	3.85839	-0.919585
TCGA-CV-7252-01A	TCGA-HNSC	Primary Tumor	14.4725	3.85524	0.735033
TCGA-CN-A49C-01A	TCGA-HNSC	Primary Tumor	14.4485	3.85285	-0.111767
TCGA-CQ-5332-01A	TCGA-HNSC	Primary Tumor	14.3255	3.84051	0.453861
TCGA-CV-6945-01A	TCGA-HNSC	Primary Tumor	14.2841	3.83634	0.725182
TCGA-CV-6003-01A	TCGA-HNSC	Primary Tumor	14.2202	3.82987	0.0865028
TCGA-QK-A6VC-01A	TCGA-HNSC	Primary Tumor	14.2026	3.82808	-0.0836111
TCGA-D6-6825-01A	TCGA-HNSC	Primary Tumor	14.1995	3.82777	0.367884
TCGA-CN-A49B-01A	TCGA-HNSC	Primary Tumor	14.0414	3.81161	-0.153252
TCGA-UF-A7JT-01A	TCGA-HNSC	Primary Tumor	14.0402	3.81149	-0.439249
TCGA-BA-A4II-01A	TCGA-HNSC	Primary Tumor	13.9579	3.80301	0.464009
TCGA-CV-6938-01A	TCGA-HNSC	Primary Tumor	13.8074	3.78737	-0.691739
TCGA-CQ-6220-01A	TCGA-HNSC	Primary Tumor	13.8011	3.78671	0.505368
TCGA-CV-7430-01A	TCGA-HNSC	Primary Tumor	13.7906	3.78561	0.286732
TCGA-CN-6020-01A	TCGA-HNSC	Primary Tumor	13.7489	3.78124	-0.420744
TCGA-CV-A45T-01A	TCGA-HNSC	Primary Tumor	13.7227	3.77849	-0.122348
TCGA-BB-4217-01A	TCGA-HNSC	Primary Tumor	13.6836	3.77438	0.348058
TCGA-CV-7434-01A	TCGA-HNSC	Primary Tumor	13.6382	3.76958	1.1643
TCGA-CN-4741-01A	TCGA-HNSC	Primary Tumor	13.5792	3.76333	-0.307204
TCGA-IQ-7630-01A	TCGA-HNSC	Primary Tumor	13.5516	3.76039	0.84728
TCGA-BA-A8YP-01A	TCGA-HNSC	Primary Tumor	13.4984	3.75472	-0.000503379
TCGA-CN-A6UY-01A	TCGA-HNSC	Primary Tumor	13.4824	3.75301	0.281494
TCGA-CV-7089-01A	TCGA-HNSC	Primary Tumor	13.3779	3.74178	0.716707
TCGA-BA-A6DD-01A	TCGA-HNSC	Primary Tumor	13.3706	3.74099	-0.535533
TCGA-CV-7428-01A	TCGA-HNSC	Primary Tumor	13.3298	3.73658	0.4629
TCGA-CQ-6228-01A	TCGA-HNSC	Primary Tumor	13.2645	3.7295	-0.394411
TCGA-CV-A45Z-01A	TCGA-HNSC	Primary Tumor	13.2217	3.72484	-0.495068
TCGA-CQ-6219-01A	TCGA-HNSC	Primary Tumor	13.1887	3.72123	-0.178488
TCGA-CV-7245-01A	TCGA-HNSC	Primary Tumor	13.1746	3.71969	0.26439
TCGA-CV-5444-01A	TCGA-HNSC	Primary Tumor	13.0911	3.71051	-0.264323
TCGA-UF-A71D-01A	TCGA-HNSC	Primary Tumor	12.9437	3.69418	0.494332
TCGA-DQ-7592-01A	TCGA-HNSC	Primary Tumor	12.9127	3.69072	0.658745
TCGA-CQ-A4CA-01A	TCGA-HNSC	Primary Tumor	12.8761	3.68662	0.77925
TCGA-CN-6010-01A	TCGA-HNSC	Primary Tumor	12.8456	3.6832	0.00593534
TCGA-CV-7095-01A	TCGA-HNSC	Primary Tumor	12.7975	3.67779	-0.546674
TCGA-BA-5555-01A	TCGA-HNSC	Primary Tumor	12.7722	3.67494	0.963658
TCGA-CV-6441-01A	TCGA-HNSC	Primary Tumor	12.7405	3.67135	0.027718
TCGA-CQ-A4C9-01A	TCGA-HNSC	Primary Tumor	12.6703	3.66338	0.352234
TCGA-BA-5153-01A	TCGA-HNSC	Primary Tumor	12.5794	3.65299	0.766068
TCGA-CN-A641-01A	TCGA-HNSC	Primary Tumor	12.4341	3.63623	0.253538
TCGA-CV-7433-01A	TCGA-HNSC	Primary Tumor	12.3717	3.62897	0.377555
TCGA-QK-A8Z7-01A	TCGA-HNSC	Primary Tumor	12.3147	3.62231	-0.673344
TCGA-CV-A465-01A	TCGA-HNSC	Primary Tumor	12.2475	3.61442	0.143145
TCGA-CV-7099-01A	TCGA-HNSC	Primary Tumor	12.1138	3.59858	-0.136256
TCGA-CQ-A4CI-01A	TCGA-HNSC	Primary Tumor	12.0554	3.59161	0.64986
TCGA-F7-A50J-01A	TCGA-HNSC	Primary Tumor	11.9928	3.5841	-0.500597
TCGA-CQ-6229-01A	TCGA-HNSC	Primary Tumor	11.9885	3.58358	-0.141726
TCGA-CV-A460-01A	TCGA-HNSC	Primary Tumor	11.8541	3.56731	-0.183674
TCGA-WA-A7H4-01A	TCGA-HNSC	Primary Tumor	11.8169	3.56278	0.508
TCGA-CN-5366-01A	TCGA-HNSC	Primary Tumor	11.8129	3.56229	0.287889
TCGA-CV-7236-01A	TCGA-HNSC	Primary Tumor	11.7765	3.55784	0.223605
TCGA-CQ-6224-01A	TCGA-HNSC	Primary Tumor	11.7583	3.55561	-0.503067
TCGA-D6-6516-01A	TCGA-HNSC	Primary Tumor	11.7486	3.55442	0.538738
TCGA-CN-5355-01A	TCGA-HNSC	Primary Tumor	11.7264	3.55169	0.592127
TCGA-CN-4742-01A	TCGA-HNSC	Primary Tumor	11.6453	3.54168	-0.0278919
TCGA-CV-7427-01A	TCGA-HNSC	Primary Tumor	11.5029	3.52393	0.0409506
TCGA-CN-5367-01A	TCGA-HNSC	Primary Tumor	11.4491	3.51716	-0.23324
TCGA-CN-5356-01A	TCGA-HNSC	Primary Tumor	11.3175	3.50048	0.208639
TCGA-CQ-A4CH-01A	TCGA-HNSC	Primary Tumor	11.3081	3.49928	0.533864
TCGA-CN-A49A-01A	TCGA-HNSC	Primary Tumor	11.2903	3.49701	-0.488731
TCGA-UF-A7JC-01A	TCGA-HNSC	Primary Tumor	11.2416	3.49078	-0.406982
TCGA-CN-5361-01A	TCGA-HNSC	Primary Tumor	11.2169	3.4876	-0.101026
TCGA-CN-A498-01A	TCGA-HNSC	Primary Tumor	11.1269	3.47598	0.110875
TCGA-CV-5976-01A	TCGA-HNSC	Primary Tumor	11.1252	3.47576	-0.499473
TCGA-RS-A6TO-01A	TCGA-HNSC	Primary Tumor	11.1217	3.47531	0.0636028
TCGA-CN-6011-01A	TCGA-HNSC	Primary Tumor	11.1037	3.47297	1.30246
TCGA-CN-6989-01A	TCGA-HNSC	Primary Tumor	11.0654	3.46798	-0.152926
TCGA-CN-6988-01A	TCGA-HNSC	Primary Tumor	11.0141	3.46128	0.603931
TCGA-CV-7422-01A	TCGA-HNSC	Primary Tumor	10.9561	3.45366	-0.39348
TCGA-F7-A61V-01A	TCGA-HNSC	Primary Tumor	10.8538	3.44013	-0.416771
TCGA-CN-4728-01A	TCGA-HNSC	Primary Tumor	10.8344	3.43755	-0.320524
TCGA-CN-A63W-01A	TCGA-HNSC	Primary Tumor	10.8054	3.43368	-0.0370692
TCGA-F7-A622-01A	TCGA-HNSC	Primary Tumor	10.7389	3.42477	-0.355548
TCGA-QK-AA3K-01A	TCGA-HNSC	Primary Tumor	10.7312	3.42374	-0.0957701
TCGA-UF-A71A-01A	TCGA-HNSC	Primary Tumor	10.7114	3.42108	-0.659077
TCGA-D6-6515-01A	TCGA-HNSC	Primary Tumor	10.6533	3.41323	-0.686044
TCGA-IQ-A6SH-01A	TCGA-HNSC	Primary Tumor	10.6049	3.40666	-0.540994
TCGA-CV-6939-01A	TCGA-HNSC	Primary Tumor	10.5392	3.39769	0.0553509
TCGA-CV-5979-01A	TCGA-HNSC	Primary Tumor	10.4446	3.38469	0.195867
TCGA-CV-7180-01A	TCGA-HNSC	Primary Tumor	10.4349	3.38334	-0.68035
TCGA-CN-4735-01A	TCGA-HNSC	Primary Tumor	10.4296	3.38261	0.0189001
TCGA-CV-7418-01A	TCGA-HNSC	Primary Tumor	10.3867	3.37667	0.428498
TCGA-CQ-5331-01A	TCGA-HNSC	Primary Tumor	10.3583	3.37272	0.304072
TCGA-CN-A6V1-01A	TCGA-HNSC	Primary Tumor	10.3174	3.36701	-0.585555
TCGA-CV-A6JO-01B	TCGA-HNSC	Primary Tumor	10.1315	3.34078	-0.348109
TCGA-BB-7866-01A	TCGA-HNSC	Primary Tumor	10.0513	3.32931	-0.079833
TCGA-CQ-5325-01A	TCGA-HNSC	Primary Tumor	9.9612	3.31632	-0.126118
TCGA-D6-6517-01A	TCGA-HNSC	Primary Tumor	9.9604	3.3162	0.170265
TCGA-CV-5441-01A	TCGA-HNSC	Primary Tumor	9.9549	3.31541	5.66385e-07
TCGA-MT-A51X-01A	TCGA-HNSC	Primary Tumor	9.9511	3.31486	0.00395522
TCGA-UF-A719-01A	TCGA-HNSC	Primary Tumor	9.8553	3.3009	0.312131
TCGA-CV-5431-01A	TCGA-HNSC	Primary Tumor	9.7983	3.29253	0.616893
TCGA-CQ-6218-01A	TCGA-HNSC	Primary Tumor	9.7469	3.28494	0.0571214
TCGA-CV-7238-01A	TCGA-HNSC	Primary Tumor	9.7353	3.28323	-0.26693
TCGA-CV-7091-01A	TCGA-HNSC	Primary Tumor	9.6688	3.27334	0.200678
TCGA-CN-6012-01A	TCGA-HNSC	Primary Tumor	9.6503	3.27057	0.0406086
TCGA-CV-6933-01A	TCGA-HNSC	Primary Tumor	9.6118	3.26481	-0.154325
TCGA-IQ-A6SG-01A	TCGA-HNSC	Primary Tumor	9.5919	3.26182	0.331454
TCGA-CN-4736-01A	TCGA-HNSC	Primary Tumor	9.5835	3.26055	-0.439681
TCGA-IQ-7632-01A	TCGA-HNSC	Primary Tumor	9.3904	3.23119	0.689406
TCGA-D6-6826-01A	TCGA-HNSC	Primary Tumor	9.3454	3.22426	0.090358
TCGA-CV-6948-01A	TCGA-HNSC	Primary Tumor	9.2463	3.20888	-0.0174155
TCGA-HD-A4C1-01A	TCGA-HNSC	Primary Tumor	9.2446	3.20861	-0.0876237
TCGA-BA-5556-01A	TCGA-HNSC	Primary Tumor	9.2267	3.20581	-0.115996
TCGA-BA-5151-01A	TCGA-HNSC	Primary Tumor	9.1955	3.20093	0.273304
TCGA-CV-A6K0-01B	TCGA-HNSC	Primary Tumor	9.0756	3.18199	-0.729686
TCGA-MT-A7BN-01A	TCGA-HNSC	Primary Tumor	9.0677	3.18074	0.244046
TCGA-CQ-6227-01A	TCGA-HNSC	Primary Tumor	9.0551	3.17873	-0.348141
TCGA-CN-5358-01A	TCGA-HNSC	Primary Tumor	9.0323	3.17509	-0.0725711
TCGA-CV-7250-01A	TCGA-HNSC	Primary Tumor	8.9639	3.16413	0.116637
TCGA-CV-7424-01A	TCGA-HNSC	Primary Tumor	8.8441	3.14472	-0.188701
TCGA-UF-A718-01A	TCGA-HNSC	Primary Tumor	8.8138	3.13976	-0.401825
TCGA-CV-7177-01A	TCGA-HNSC	Primary Tumor	8.8061	3.1385	-0.16737
TCGA-D6-A6EO-01A	TCGA-HNSC	Primary Tumor	8.7791	3.13407	-0.0271238
TCGA-BB-7872-01A	TCGA-HNSC	Primary Tumor	8.5532	3.09646	-0.469356
TCGA-QK-A8Z9-01B	TCGA-HNSC	Primary Tumor	8.5432	3.09478	-0.108728
TCGA-CX-A4AQ-01A	TCGA-HNSC	Primary Tumor	8.4795	3.08398	-0.0634948
TCGA-F7-8489-01A	TCGA-HNSC	Primary Tumor	8.4385	3.07699	-0.36776
TCGA-CV-5978-01A	TCGA-HNSC	Primary Tumor	8.4092	3.07197	-0.497034
TCGA-CV-7104-01A	TCGA-HNSC	Primary Tumor	8.3419	3.06038	-0.210651
TCGA-CV-6941-01A	TCGA-HNSC	Primary Tumor	8.3282	3.058	0.172583
TCGA-CV-6952-01A	TCGA-HNSC	Primary Tumor	8.2944	3.05214	-0.217252
TCGA-CN-A497-01A	TCGA-HNSC	Primary Tumor	8.2474	3.04394	-0.406074
TCGA-CV-7421-01A	TCGA-HNSC	Primary Tumor	8.2157	3.03838	-0.457544
TCGA-BB-A5HU-01A	TCGA-HNSC	Primary Tumor	8.1566	3.02797	-0.145293
TCGA-CN-6013-01A	TCGA-HNSC	Primary Tumor	8.0747	3.01341	0.525019
TCGA-CV-7446-01A	TCGA-HNSC	Primary Tumor	8.0721	3.01294	-0.237212
TCGA-CN-4734-01A	TCGA-HNSC	Primary Tumor	8.0007	3.00013	-0.517172
TCGA-QK-A652-01A	TCGA-HNSC	Primary Tumor	7.9305	2.98741	-0.571486
TCGA-BA-A6D8-01A	TCGA-HNSC	Primary Tumor	7.8224	2.96761	0.448355
TCGA-CV-7254-01A	TCGA-HNSC	Primary Tumor	7.8212	2.96739	-0.74717
TCGA-CN-A642-01A	TCGA-HNSC	Primary Tumor	7.6553	2.93646	-0.588927
TCGA-TN-A7HL-01A	TCGA-HNSC	Primary Tumor	7.5869	2.92351	-0.0636196
TCGA-CQ-5324-01A	TCGA-HNSC	Primary Tumor	7.5669	2.9197	-0.134788
TCGA-CQ-7065-01A	TCGA-HNSC	Primary Tumor	7.2762	2.86319	-0.176865
TCGA-D6-6827-01A	TCGA-HNSC	Primary Tumor	7.1523	2.83841	-0.0649276
TCGA-C9-A47Z-01A	TCGA-HNSC	Primary Tumor	6.9832	2.80389	-0.332618
TCGA-CN-A63V-01A	TCGA-HNSC	Primary Tumor	6.9772	2.80265	-0.604845
TCGA-CV-7425-01A	TCGA-HNSC	Primary Tumor	6.9486	2.79672	0.213975
TCGA-CN-4729-01A	TCGA-HNSC	Primary Tumor	6.8972	2.78601	0.0406786
TCGA-CV-5442-01A	TCGA-HNSC	Primary Tumor	6.8527	2.77667	0.238337
[truncated: 2,960 more rows]

## Sheet: mRNA vs hsa-let-7a
Sample ID	Project ID	Sample Type	aurka_mrna_expression	aurka_mrna_expression (log2)	let7a_expression (log2)	total_mirnareads
TCGA-2F-A9KO-01A	TCGA-BLCA	Primary Tumor	15.1214	3.91852	14.2593	19610.3
TCGA-2F-A9KP-01A	TCGA-BLCA	Primary Tumor	17.3509	4.11694	14.7913	28354.1
TCGA-2F-A9KQ-01A	TCGA-BLCA	Primary Tumor	8.0564	3.01014	14.941	31454.1
TCGA-2F-A9KR-01A	TCGA-BLCA	Primary Tumor	7.4013	2.88778	15.5531	48077.1
TCGA-2F-A9KT-01A	TCGA-BLCA	Primary Tumor	12.0818	3.59476	14.6569	25832.3
TCGA-2F-A9KW-01A	TCGA-BLCA	Primary Tumor	22.0571	4.46317	14.3997	21615
TCGA-4Z-AA7M-01A	TCGA-BLCA	Primary Tumor	23.3406	4.54477	15.0368	33613.5
TCGA-4Z-AA7N-01A	TCGA-BLCA	Primary Tumor	3.2988	1.72194	14.9408	31449.7
TCGA-4Z-AA7O-01A	TCGA-BLCA	Primary Tumor	11.0635	3.46774	15.2849	39921.2
TCGA-4Z-AA7Q-01A	TCGA-BLCA	Primary Tumor	15.5402	3.95793	13.8131	14392.8
TCGA-4Z-AA7R-01A	TCGA-BLCA	Primary Tumor	16.2729	4.0244	14.2658	19699.1
TCGA-4Z-AA7S-01A	TCGA-BLCA	Primary Tumor	11.183	3.48324	14.4003	21623
TCGA-4Z-AA7W-01A	TCGA-BLCA	Primary Tumor	9.1933	3.20058	14.6172	25130.8
TCGA-4Z-AA7Y-01A	TCGA-BLCA	Primary Tumor	12.0109	3.58627	14.4311	22090.2
TCGA-4Z-AA80-01A	TCGA-BLCA	Primary Tumor	24.1916	4.59643	14.6751	26159.7
TCGA-4Z-AA81-01A	TCGA-BLCA	Primary Tumor	22.5558	4.49543	14.6737	26135.7
TCGA-4Z-AA82-01A	TCGA-BLCA	Primary Tumor	16.0256	4.00231	14.4398	22223.7
TCGA-4Z-AA83-01A	TCGA-BLCA	Primary Tumor	2.7695	1.46963	15.4276	44073.7
TCGA-4Z-AA84-01A	TCGA-BLCA	Primary Tumor	12.8144	3.67969	14.085	17378.7
TCGA-4Z-AA86-01A	TCGA-BLCA	Primary Tumor	17.3249	4.11478	13.7309	13596.4
TCGA-4Z-AA87-01A	TCGA-BLCA	Primary Tumor	25.1953	4.65508	14.8454	29438.2
TCGA-4Z-AA89-01A	TCGA-BLCA	Primary Tumor	7.2528	2.85854	15.5454	47822.6
TCGA-5N-A9KI-01A	TCGA-BLCA	Primary Tumor	7.1858	2.84515	14.4336	22128.7
TCGA-5N-A9KM-01A	TCGA-BLCA	Primary Tumor	3.7612	1.91119	14.3914	21489.7
TCGA-BL-A13I-01A	TCGA-BLCA	Primary Tumor	9.551	3.25565	15.9197	61990
TCGA-BL-A13I-01A	TCGA-BLCA	Primary Tumor	14.4642	3.85441	15.9197	61990
TCGA-BL-A13I-01B	TCGA-BLCA	Primary Tumor	13.648	3.77062	14.1444	18108.8
TCGA-BL-A13J-01A	TCGA-BLCA	Primary Tumor	15.5636	3.9601	15.5118	46722.3
TCGA-BL-A13J-01A	TCGA-BLCA	Primary Tumor	16.7367	4.06494	15.5118	46722.3
TCGA-BL-A13J-01B	TCGA-BLCA	Primary Tumor	12.7356	3.6708	14.0469	16925.3
TCGA-BL-A3JM-01A	TCGA-BLCA	Primary Tumor	38.9997	5.28539	14.9669	32024.9
TCGA-BT-A0S7-01A	TCGA-BLCA	Primary Tumor	17.954	4.16623	15.9306	62459.6
TCGA-BT-A0YX-01A	TCGA-BLCA	Primary Tumor	10.9603	3.45422	14.6219	25213.7
TCGA-BT-A20J-01A	TCGA-BLCA	Primary Tumor	25.6493	4.68085	14.1705	18439.8
TCGA-BT-A20N-01A	TCGA-BLCA	Primary Tumor	19.99	4.32121	14.1823	18590.5
TCGA-BT-A20O-01A	TCGA-BLCA	Primary Tumor	15.035	3.91025	14.99	32541.7
TCGA-BT-A20P-01A	TCGA-BLCA	Primary Tumor	14.786	3.88616	14.5898	24659
TCGA-BT-A20Q-01A	TCGA-BLCA	Primary Tumor	6.5367	2.70856	14.4151	21846.2
TCGA-BT-A20R-01A	TCGA-BLCA	Primary Tumor	7.0689	2.82149	14.7281	27139.4
TCGA-BT-A20T-01A	TCGA-BLCA	Primary Tumor	7.1109	2.83003	15.0958	35018
TCGA-BT-A20U-01A	TCGA-BLCA	Primary Tumor	12.7563	3.67314	14.6935	26495.9
TCGA-BT-A20W-01A	TCGA-BLCA	Primary Tumor	14.6914	3.8769	14.6605	25897.5
TCGA-BT-A20X-01A	TCGA-BLCA	Primary Tumor	11.8523	3.5671	14.8265	29055.6
TCGA-BT-A2LA-01A	TCGA-BLCA	Primary Tumor	9.8141	3.29486	14.3137	20363.6
TCGA-BT-A2LB-01A	TCGA-BLCA	Primary Tumor	8.6309	3.10951	13.9012	15299.4
TCGA-BT-A2LD-01A	TCGA-BLCA	Primary Tumor	19.5907	4.2921	14.6299	25353.8
TCGA-BT-A3PH-01A	TCGA-BLCA	Primary Tumor	16.7891	4.06945	13.6528	12880
TCGA-BT-A3PK-01A	TCGA-BLCA	Primary Tumor	15.2472	3.93047	14.5749	24405.8
TCGA-BT-A42E-01A	TCGA-BLCA	Primary Tumor	18.1294	4.18026	13.7083	13384.6
TCGA-BT-A42F-01A	TCGA-BLCA	Primary Tumor	23.9831	4.58395	14.089	17426.5
TCGA-C4-A0F0-01A	TCGA-BLCA	Primary Tumor	33.5104	5.06654	15.2978	40279.4
TCGA-C4-A0F6-01A	TCGA-BLCA	Primary Tumor	17.0912	4.09518	14.0766	17277.4
TCGA-CF-A1HR-01A	TCGA-BLCA	Primary Tumor	5.946	2.57192	14.2125	18984.5
TCGA-CF-A1HS-01A	TCGA-BLCA	Primary Tumor	17.4293	4.12344	14.9877	32489.6
TCGA-CF-A27C-01A	TCGA-BLCA	Primary Tumor	3.6196	1.85583	15.2976	40276.2
TCGA-CF-A3MF-01A	TCGA-BLCA	Primary Tumor	2.2036	1.13986	14.5153	23418.2
TCGA-CF-A3MG-01A	TCGA-BLCA	Primary Tumor	14.6787	3.87565	15.2054	37781.9
TCGA-CF-A3MH-01A	TCGA-BLCA	Primary Tumor	5.2282	2.38631	15.037	33620
TCGA-CF-A3MI-01A	TCGA-BLCA	Primary Tumor	4.7484	2.24744	15.0958	35018.3
TCGA-CF-A47S-01A	TCGA-BLCA	Primary Tumor	1.8586	0.894216	14.6966	26552.4
TCGA-CF-A47T-01A	TCGA-BLCA	Primary Tumor	13.3845	3.74249	14.7017	26647.2
TCGA-CF-A47V-01A	TCGA-BLCA	Primary Tumor	2.3186	1.21325	13.9028	15316.6
TCGA-CF-A47W-01A	TCGA-BLCA	Primary Tumor	4.1867	2.06581	15.5848	49146.5
TCGA-CF-A47X-01A	TCGA-BLCA	Primary Tumor	2.0233	1.01671	14.5859	24592
TCGA-CF-A47Y-01A	TCGA-BLCA	Primary Tumor	1.4298	0.515813	15.0473	33859.2
TCGA-CF-A5U8-01A	TCGA-BLCA	Primary Tumor	1.6188	0.694925	13.9549	15879.2
TCGA-CF-A5UA-01A	TCGA-BLCA	Primary Tumor	6.0663	2.60082	14.7924	28376.3
TCGA-CF-A7I0-01A	TCGA-BLCA	Primary Tumor	5.5425	2.47054	14.9616	31906.7
TCGA-CF-A8HX-01A	TCGA-BLCA	Primary Tumor	6.3897	2.67575	15.2881	40012.1
TCGA-CF-A8HY-01A	TCGA-BLCA	Primary Tumor	4.7128	2.23658	14.6507	25720.9
TCGA-CF-A9FF-01A	TCGA-BLCA	Primary Tumor	6.5319	2.7075	15.2505	38981.5
TCGA-CF-A9FH-01A	TCGA-BLCA	Primary Tumor	5.5608	2.47529	14.5826	24535.1
TCGA-CF-A9FL-01A	TCGA-BLCA	Primary Tumor	6.3013	2.65565	15.6442	51213.1
TCGA-CU-A3QU-01A	TCGA-BLCA	Primary Tumor	10.9844	3.45738	14.783	28191.4
TCGA-CU-A3YL-01A	TCGA-BLCA	Primary Tumor	5.1491	2.36432	14.1489	18165.3
TCGA-CU-A5W6-01A	TCGA-BLCA	Primary Tumor	15.073	3.91389	13.639	12757.2
TCGA-CU-A72E-01A	TCGA-BLCA	Primary Tumor	7.7419	2.95269	14.5217	23520.9
TCGA-DK-A1A3-01A	TCGA-BLCA	Primary Tumor	8.3081	3.05452	14.4591	22523.6
TCGA-DK-A1A6-01A	TCGA-BLCA	Primary Tumor	29.977	4.90578	14.2725	19790.6
TCGA-DK-A1A7-01A	TCGA-BLCA	Primary Tumor	7.418	2.89103	14.1528	18214.6
TCGA-DK-A1AB-01A	TCGA-BLCA	Primary Tumor	6.384	2.67446	15.0897	34870.7
TCGA-DK-A1AC-01A	TCGA-BLCA	Primary Tumor	17.6184	4.13901	15.2416	38740.8
TCGA-DK-A1AD-01A	TCGA-BLCA	Primary Tumor	8.4993	3.08734	14.4115	21791.3
TCGA-DK-A1AE-01A	TCGA-BLCA	Primary Tumor	13.7511	3.78148	15.2347	38557.7
TCGA-DK-A1AF-01A	TCGA-BLCA	Primary Tumor	7.0226	2.81201	14.6976	26571.3
TCGA-DK-A1AG-01A	TCGA-BLCA	Primary Tumor	3.9399	1.97816	15.2105	37914.7
TCGA-DK-A2I1-01A	TCGA-BLCA	Primary Tumor	8.3981	3.07006	14.1095	17676
TCGA-DK-A2I2-01A	TCGA-BLCA	Primary Tumor	17.3906	4.12024	13.6359	12729.6
TCGA-DK-A2I4-01A	TCGA-BLCA	Primary Tumor	14.8669	3.89403	14.1776	18530.1
TCGA-DK-A3IK-01A	TCGA-BLCA	Primary Tumor	4.3228	2.11197	13.7846	14111.4
TCGA-DK-A3IL-01A	TCGA-BLCA	Primary Tumor	11.4522	3.51755	13.5286	11817.3
TCGA-DK-A3IM-01A	TCGA-BLCA	Primary Tumor	29.402	4.87784	15.6902	52871.3
TCGA-DK-A3WW-01A	TCGA-BLCA	Primary Tumor	11.4153	3.5129	14.6144	25082.4
TCGA-DK-A3WX-01A	TCGA-BLCA	Primary Tumor	39.1631	5.29142	14.0472	16929
TCGA-DK-A3WY-01A	TCGA-BLCA	Primary Tumor	21.8177	4.44743	14.0041	16431
TCGA-DK-A3X1-01A	TCGA-BLCA	Primary Tumor	8.1644	3.02935	14.1052	17623.7
TCGA-DK-A3X2-01A	TCGA-BLCA	Primary Tumor	31.8214	4.99193	15.2569	39154
TCGA-DK-A6AV-01A	TCGA-BLCA	Primary Tumor	21.498	4.42613	13.7012	13319.2
TCGA-DK-A6B0-01A	TCGA-BLCA	Primary Tumor	2.633	1.39671	14.9992	32750
TCGA-DK-A6B1-01A	TCGA-BLCA	Primary Tumor	5.1039	2.3516	15.6142	50157.5
TCGA-DK-A6B5-01A	TCGA-BLCA	Primary Tumor	5.0342	2.33176	14.2881	20005.7
TCGA-DK-A6B6-01A	TCGA-BLCA	Primary Tumor	6.9623	2.79956	14.9406	31446.8
TCGA-DK-AA6L-01A	TCGA-BLCA	Primary Tumor	10.0683	3.33175	14.8004	28534.6
TCGA-DK-AA6M-01A	TCGA-BLCA	Primary Tumor	9.8517	3.30037	15.182	37173.3
TCGA-DK-AA6P-01A	TCGA-BLCA	Primary Tumor	11.5958	3.53553	15.2755	39663.3
TCGA-DK-AA6Q-01A	TCGA-BLCA	Primary Tumor	12.1845	3.60698	14.3326	20631.5
TCGA-DK-AA6R-01A	TCGA-BLCA	Primary Tumor	36.0345	5.17131	14.0194	16606.2
TCGA-DK-AA6S-01A	TCGA-BLCA	Primary Tumor	5.04	2.33342	13.7373	13656.9
TCGA-DK-AA6T-01A	TCGA-BLCA	Primary Tumor	15.4124	3.94602	14.1502	18181.4
TCGA-DK-AA6U-01A	TCGA-BLCA	Primary Tumor	22.9176	4.51838	14.0199	16611.8
TCGA-DK-AA6W-01A	TCGA-BLCA	Primary Tumor	24.2196	4.5981	14.3829	21363.6
TCGA-DK-AA6X-01A	TCGA-BLCA	Primary Tumor	17.1449	4.09971	14.2147	19013.1
TCGA-DK-AA71-01A	TCGA-BLCA	Primary Tumor	13.3492	3.73868	15.2078	37843.6
TCGA-DK-AA74-01A	TCGA-BLCA	Primary Tumor	15.6114	3.96453	14.08	17318.2
TCGA-DK-AA75-01A	TCGA-BLCA	Primary Tumor	13.1162	3.71328	14.7455	27468.6
TCGA-DK-AA76-01A	TCGA-BLCA	Primary Tumor	13.1566	3.71771	14.68	26249.7
TCGA-DK-AA77-01A	TCGA-BLCA	Primary Tumor	8.7703	3.13263	14.134	17978.8
TCGA-E5-A2PC-01A	TCGA-BLCA	Primary Tumor	12.3958	3.63178	15.6717	52198.9
TCGA-E5-A4TZ-01A	TCGA-BLCA	Primary Tumor	24.6653	4.62441	13.7128	13426.7
TCGA-E5-A4U1-01A	TCGA-BLCA	Primary Tumor	13.5855	3.764	13.5567	12049.6
TCGA-E7-A3X6-01A	TCGA-BLCA	Primary Tumor	10.8889	3.44479	15.2202	38170.3
TCGA-E7-A3Y1-01A	TCGA-BLCA	Primary Tumor	2.4975	1.32048	15.3975	43164.1
TCGA-E7-A4IJ-01A	TCGA-BLCA	Primary Tumor	15.6059	3.96402	14.5388	23802.3
TCGA-E7-A4XJ-01A	TCGA-BLCA	Primary Tumor	4.568	2.19156	14.1064	17638.2
TCGA-E7-A519-01A	TCGA-BLCA	Primary Tumor	1.8198	0.86378	14.761	27765.6
TCGA-E7-A541-01A	TCGA-BLCA	Primary Tumor	13.4366	3.7481	14.0954	17504.2
TCGA-E7-A5KE-01A	TCGA-BLCA	Primary Tumor	20.0563	4.32598	13.6968	13278.5
TCGA-E7-A5KF-01A	TCGA-BLCA	Primary Tumor	6.8082	2.76727	14.2175	19050
TCGA-E7-A677-01A	TCGA-BLCA	Primary Tumor	7.5567	2.91776	15.6006	49686
TCGA-E7-A678-01A	TCGA-BLCA	Primary Tumor	2.2017	1.13862	14.745	27458.9
TCGA-E7-A6MD-01A	TCGA-BLCA	Primary Tumor	3.0138	1.59158	14.2942	20089.7
TCGA-E7-A6ME-01A	TCGA-BLCA	Primary Tumor	16.1598	4.01434	14.9378	31385
TCGA-E7-A6MF-01A	TCGA-BLCA	Primary Tumor	1.1078	0.147697	16.2108	75846.9
TCGA-E7-A7DU-01A	TCGA-BLCA	Primary Tumor	4.0865	2.03087	15.0064	32913.6
TCGA-E7-A7DV-01A	TCGA-BLCA	Primary Tumor	24.626	4.62211	15.1191	35589.1
TCGA-E7-A7PW-01A	TCGA-BLCA	Primary Tumor	13.2229	3.72497	14.4928	23055.4
TCGA-E7-A7XN-01A	TCGA-BLCA	Primary Tumor	13.4279	3.74716	13.8431	14695.8
TCGA-E7-A85H-01A	TCGA-BLCA	Primary Tumor	21.6331	4.43517	14.4205	21927.7
TCGA-E7-A8O7-01A	TCGA-BLCA	Primary Tumor	2.9363	1.554	14.3582	21001.4
TCGA-E7-A8O8-01A	TCGA-BLCA	Primary Tumor	6.8439	2.77482	15.0575	34101.3
TCGA-E7-A97P-01A	TCGA-BLCA	Primary Tumor	13.3174	3.73524	14.4633	22587.9
TCGA-FD-A3B3-01A	TCGA-BLCA	Primary Tumor	20.1998	4.33627	13.7734	14002.9
TCGA-FD-A3B4-01A	TCGA-BLCA	Primary Tumor	8.4059	3.0714	14.5321	23691.7
TCGA-FD-A3B5-01A	TCGA-BLCA	Primary Tumor	14.6999	3.87773	15.0974	35055.7
TCGA-FD-A3B8-01A	TCGA-BLCA	Primary Tumor	7.5203	2.91079	13.1154	8874.1
TCGA-FD-A3N5-01A	TCGA-BLCA	Primary Tumor	33.0123	5.04493	13.6307	12683.5
TCGA-FD-A3N6-01A	TCGA-BLCA	Primary Tumor	9.6005	3.26311	15.6315	50761.8
TCGA-FD-A3SJ-01A	TCGA-BLCA	Primary Tumor	13.6376	3.76952	13.5485	11981.6
TCGA-FD-A3SL-01A	TCGA-BLCA	Primary Tumor	4.008	2.00288	13.9435	15754.4
TCGA-FD-A3SM-01A	TCGA-BLCA	Primary Tumor	7.3664	2.88096	15.1522	36414.7
TCGA-FD-A3SO-01A	TCGA-BLCA	Primary Tumor	17.5384	4.13245	14.8155	28833.3
TCGA-FD-A3SP-01A	TCGA-BLCA	Primary Tumor	11.3688	3.50701	13.9479	15802.7
TCGA-FD-A3SR-01A	TCGA-BLCA	Primary Tumor	7.5712	2.92052	14.3783	21295.6
TCGA-FD-A43N-01A	TCGA-BLCA	Primary Tumor	4.5658	2.19087	13.7635	13906.9
TCGA-FD-A43S-01A	TCGA-BLCA	Primary Tumor	1.6197	0.695727	13.9357	15669.4
TCGA-FD-A43U-01A	TCGA-BLCA	Primary Tumor	4.2119	2.07447	14.0357	16794.3
TCGA-FD-A43Y-01A	TCGA-BLCA	Primary Tumor	10.9385	3.45134	14.143	18091.8
TCGA-FD-A5BR-01A	TCGA-BLCA	Primary Tumor	6.0433	2.59534	14.2016	18841.7
TCGA-FD-A5BS-01A	TCGA-BLCA	Primary Tumor	9.0594	3.17942	14.0681	17175.5
TCGA-FD-A5BT-01A	TCGA-BLCA	Primary Tumor	5.8198	2.54097	14.2924	20065
TCGA-FD-A5BU-01A	TCGA-BLCA	Primary Tumor	8.0214	3.00385	13.8301	14563.5
TCGA-FD-A5BV-01A	TCGA-BLCA	Primary Tumor	11.0677	3.46828	14.3931	21515.8
TCGA-FD-A5BX-01A	TCGA-BLCA	Primary Tumor	5.8121	2.53906	14.5235	23550.6
TCGA-FD-A5BY-01A	TCGA-BLCA	Primary Tumor	15.5693	3.96063	14.0952	17501.6
TCGA-FD-A5BZ-01A	TCGA-BLCA	Primary Tumor	10.552	3.39944	14.0533	17000.2
TCGA-FD-A5C0-01A	TCGA-BLCA	Primary Tumor	16.5748	4.05092	13.8974	15259
TCGA-FD-A5C1-01A	TCGA-BLCA	Primary Tumor	23.7939	4.57252	13.4514	11201.4
TCGA-FD-A62N-01A	TCGA-BLCA	Primary Tumor	6.048	2.59646	14.6359	25458.4
TCGA-FD-A62O-01A	TCGA-BLCA	Primary Tumor	8.2878	3.05099	15.0705	34409.4
TCGA-FD-A62P-01A	TCGA-BLCA	Primary Tumor	17.2664	4.1099	13.2387	9665.9
TCGA-FD-A62S-01A	TCGA-BLCA	Primary Tumor	15.473	3.95168	14.1174	17772.5
TCGA-FD-A6TA-01A	TCGA-BLCA	Primary Tumor	6.6297	2.72894	13.9809	16168.5
TCGA-FD-A6TB-01A	TCGA-BLCA	Primary Tumor	8.656	3.1137	14.1167	17764.9
TCGA-FD-A6TC-01A	TCGA-BLCA	Primary Tumor	15.5442	3.9583	14.4829	22896.7
TCGA-FD-A6TD-01A	TCGA-BLCA	Primary Tumor	25.1326	4.65149	14.18	18561.1
TCGA-FD-A6TE-01A	TCGA-BLCA	Primary Tumor	47.8064	5.57913	14.8336	29198.2
TCGA-FD-A6TF-01A	TCGA-BLCA	Primary Tumor	15.3187	3.93722	13.5758	12210.4
TCGA-FD-A6TG-01A	TCGA-BLCA	Primary Tumor	10.9427	3.4519	14.0175	16583.7
TCGA-FD-A6TH-01A	TCGA-BLCA	Primary Tumor	32.2228	5.01001	15.1545	36472.8
TCGA-FD-A6TI-01A	TCGA-BLCA	Primary Tumor	4.3788	2.13054	14.4597	22532.5
TCGA-FD-A6TK-01A	TCGA-BLCA	Primary Tumor	21.9869	4.45857	13.811	14372.3
TCGA-FJ-A3Z7-01A	TCGA-BLCA	Primary Tumor	2.4373	1.28528	13.8879	15159.6
TCGA-FJ-A3Z9-01A	TCGA-BLCA	Primary Tumor	8.3323	3.05871	14.2466	19437.5
TCGA-FJ-A3ZE-01A	TCGA-BLCA	Primary Tumor	17.8594	4.15861	15.1509	36380.1
TCGA-FJ-A3ZF-01A	TCGA-BLCA	Primary Tumor	7.6915	2.94326	14.7072	26749
TCGA-FJ-A871-01A	TCGA-BLCA	Primary Tumor	15.0634	3.91298	14.6645	25969.8
TCGA-FT-A3EE-01A	TCGA-BLCA	Primary Tumor	7.8336	2.96968	15.4184	43793.2
TCGA-FT-A61P-01A	TCGA-BLCA	Primary Tumor	19.6512	4.29655	14.5909	24677.3
TCGA-G2-A2EC-01A	TCGA-BLCA	Primary Tumor	2.929	1.55041	14.1008	17569.3
TCGA-G2-A2EF-01A	TCGA-BLCA	Primary Tumor	30.815	4.94556	13.4534	11217.2
TCGA-G2-A2EJ-01A	TCGA-BLCA	Primary Tumor	26.4978	4.7278	14.5478	23950.8
TCGA-G2-A2EK-01A	TCGA-BLCA	Primary Tumor	4.5107	2.17335	14.0097	16494
TCGA-G2-A2EL-01A	TCGA-BLCA	Primary Tumor	22.7274	4.50636	13.1013	8787.93
TCGA-G2-A2EO-01A	TCGA-BLCA	Primary Tumor	12.1414	3.60186	14.1745	18490.9
TCGA-G2-A3IB-01A	TCGA-BLCA	Primary Tumor	15.8248	3.98412	14.8654	29848.8
TCGA-G2-A3IE-01A	TCGA-BLCA	Primary Tumor	5.4081	2.43512	14.2797	19889.8
TCGA-G2-A3VY-01A	TCGA-BLCA	Primary Tumor	12.2097	3.60996	14.4062	21712.3
TCGA-G2-AA3B-01A	TCGA-BLCA	Primary Tumor	8.9462	3.16128	13.4776	11406.5
TCGA-G2-AA3D-01A	TCGA-BLCA	Primary Tumor	15.3019	3.93564	14.5941	24732.3
TCGA-G2-AA3F-01A	TCGA-BLCA	Primary Tumor	11.9426	3.57805	14.1817	18582.9
TCGA-GC-A3I6-01A	TCGA-BLCA	Primary Tumor	25.0571	4.64715	15.2176	38102.2
TCGA-GC-A3OO-01A	TCGA-BLCA	Primary Tumor	9.551	3.25565	14.0727	17231.3
TCGA-GC-A3RC-01A	TCGA-BLCA	Primary Tumor	21.5409	4.42901	15.0281	33412.8
TCGA-GC-A3RD-01A	TCGA-BLCA	Primary Tumor	12.0458	3.59046	14.3383	20713.7
TCGA-GC-A4ZW-01A	TCGA-BLCA	Primary Tumor	14.5136	3.85933	14.1961	18769.1
TCGA-GC-A6I1-01A	TCGA-BLCA	Primary Tumor	7.2042	2.84884	14.4492	22369.4
TCGA-GC-A6I3-01A	TCGA-BLCA	Primary Tumor	9.6269	3.26707	13.9875	16242.9
TCGA-GD-A2C5-01A	TCGA-BLCA	Primary Tumor	8.9272	3.15821	14.0503	16965
TCGA-GD-A3OP-01A	TCGA-BLCA	Primary Tumor	3.9549	1.98364	14.3691	21160.1
TCGA-GD-A3OQ-01A	TCGA-BLCA	Primary Tumor	16.113	4.01015	14.3521	20912.4
TCGA-GD-A3OS-01A	TCGA-BLCA	Primary Tumor	11.9178	3.57505	14.7767	28068.3
TCGA-GD-A6C6-01A	TCGA-BLCA	Primary Tumor	8.5596	3.09754	14.2258	19160
TCGA-GD-A76B-01A	TCGA-BLCA	Primary Tumor	6.3662	2.67043	14.1116	17701.4
TCGA-GU-A42Q-01A	TCGA-BLCA	Primary Tumor	19.4408	4.28102	14.6061	24939.4
TCGA-GU-A42R-01A	TCGA-BLCA	Primary Tumor	12.0432	3.59015	13.5499	11993
TCGA-GU-A762-01A	TCGA-BLCA	Primary Tumor	23.9851	4.58407	14.3888	21451.9
TCGA-GU-A763-01A	TCGA-BLCA	Primary Tumor	3.3661	1.75108	15.4336	44256.8
TCGA-GU-A764-01A	TCGA-BLCA	Primary Tumor	12.4162	3.63415	13.7781	14047.9
TCGA-GU-A766-01A	TCGA-BLCA	Primary Tumor	27.5691	4.78498	14.059	17067.6
TCGA-GU-A767-01A	TCGA-BLCA	Primary Tumor	9.2465	3.20891	14.1526	18212
TCGA-GU-AATO-01A	TCGA-BLCA	Primary Tumor	13.0965	3.71111	14.1896	18684.7
TCGA-GU-AATP-01A	TCGA-BLCA	Primary Tumor	10.861	3.44109	14.2482	19460
TCGA-GU-AATQ-01A	TCGA-BLCA	Primary Tumor	14.6827	3.87605	15.4019	43294.6
TCGA-GV-A3JV-01A	TCGA-BLCA	Primary Tumor	6.6678	2.73721	14.508	23299.8
TCGA-GV-A3JW-01A	TCGA-BLCA	Primary Tumor	15.0703	3.91364	14.9226	31056.2
TCGA-GV-A3JX-01A	TCGA-BLCA	Primary Tumor	28.8526	4.85063	15.1364	36017.1
TCGA-GV-A3JZ-01A	TCGA-BLCA	Primary Tumor	12.7273	3.66985	13.8499	14764.7
TCGA-GV-A3QH-01A	TCGA-BLCA	Primary Tumor	19.8052	4.30781	14.3153	20386.5
TCGA-GV-A3QI-01A	TCGA-BLCA	Primary Tumor	22.1321	4.46807	14.9901	32543
TCGA-GV-A6ZA-01A	TCGA-BLCA	Primary Tumor	14.7687	3.88447	14.3475	20846.7
TCGA-H4-A2HO-01A	TCGA-BLCA	Primary Tumor	1.9896	0.992478	14.7024	26661
TCGA-H4-A2HQ-01A	TCGA-BLCA	Primary Tumor	17.3857	4.11983	14.1569	18265.9
TCGA-HQ-A2OE-01A	TCGA-BLCA	Primary Tumor	15.8428	3.98576	15.6431	51173.8
TCGA-HQ-A5ND-01A	TCGA-BLCA	Primary Tumor	21.3486	4.41607	14.5154	23419.1
TCGA-HQ-A5NE-01A	TCGA-BLCA	Primary Tumor	10.8612	3.44111	13.5086	11654.6
TCGA-K4-A3WV-01A	TCGA-BLCA	Primary Tumor	12.8763	3.68665	14.8063	28651
TCGA-K4-A4AB-01B	TCGA-BLCA	Primary Tumor	0.9722	-0.040675	14.1712	18447.8
TCGA-K4-A4AC-01A	TCGA-BLCA	Primary Tumor	28.9787	4.85692	13.5182	11732.4
TCGA-K4-A54R-01A	TCGA-BLCA	Primary Tumor	9.7958	3.29216	14.0956	17506
TCGA-K4-A5RH-01A	TCGA-BLCA	Primary Tumor	15.9467	3.99519	14.8593	29723.6
TCGA-K4-A5RI-01A	TCGA-BLCA	Primary Tumor	18.8666	4.23776	14.1001	17561.7
TCGA-K4-A5RJ-01A	TCGA-BLCA	Primary Tumor	34.9221	5.12607	14.1972	18784.3
TCGA-K4-A6FZ-01A	TCGA-BLCA	Primary Tumor	11.2922	3.49725	14.4516	22405.7
TCGA-K4-A6MB-01A	TCGA-BLCA	Primary Tumor	11.6375	3.54071	14.8003	28532.6
TCGA-K4-A83P-01A	TCGA-BLCA	Primary Tumor	6.7773	2.76071	14.0954	17504.6
TCGA-KQ-A41N-01A	TCGA-BLCA	Primary Tumor	5.2518	2.39281	14.4311	22089.5
TCGA-KQ-A41O-01A	TCGA-BLCA	Primary Tumor	8.7209	3.12448	15.0722	34450
TCGA-KQ-A41P-01A	TCGA-BLCA	Primary Tumor	14.5539	3.86333	14.3499	20880.5
TCGA-KQ-A41Q-01A	TCGA-BLCA	Primary Tumor	8.9673	3.16467	13.8718	14990.5
TCGA-KQ-A41R-01A	TCGA-BLCA	Primary Tumor	2.6676	1.41554	14.6055	24928.6
TCGA-KQ-A41S-01A	TCGA-BLCA	Primary Tumor	9.4496	3.24025	14.0475	16932.5
TCGA-LC-A66R-01A	TCGA-BLCA	Primary Tumor	23.9934	4.58457	14.2761	19839.4
TCGA-LT-A5Z6-01A	TCGA-BLCA	Primary Tumor	21.8765	4.45131	13.8407	14671.6
TCGA-LT-A8JT-01A	TCGA-BLCA	Primary Tumor	3.5849	1.84193	14.537	23771.8
TCGA-MV-A51V-01A	TCGA-BLCA	Primary Tumor	5.3291	2.41389	14.1171	17768.7
TCGA-PQ-A6FI-01A	TCGA-BLCA	Primary Tumor	49.5055	5.62952	14.9524	31704.3
TCGA-PQ-A6FN-01A	TCGA-BLCA	Primary Tumor	17.4603	4.12601	13.9225	15527.2
TCGA-R3-A69X-01A	TCGA-BLCA	Primary Tumor	11.6891	3.54709	13.7855	14120.6
TCGA-S5-A6DX-01A	TCGA-BLCA	Primary Tumor	6.7619	2.75743	14.0017	16403.9
TCGA-S5-AA26-01A	TCGA-BLCA	Primary Tumor	6.0521	2.59744	15.6946	53034.1
TCGA-SY-A9G0-01A	TCGA-BLCA	Primary Tumor	3.9814	1.99328	14.7424	27410.4
TCGA-SY-A9G5-01A	TCGA-BLCA	Primary Tumor	10.2526	3.35792	15.138	36056.1
TCGA-UY-A78K-01A	TCGA-BLCA	Primary Tumor	16.5104	4.0453	14.3671	21132
TCGA-UY-A78L-01A	TCGA-BLCA	Primary Tumor	35.2367	5.13901	14.1764	18514.3
TCGA-UY-A78M-01A	TCGA-BLCA	Primary Tumor	18.8185	4.23408	14.1386	18035.5
TCGA-UY-A78N-01A	TCGA-BLCA	Primary Tumor	12.5353	3.64792	14.5869	24608.9
TCGA-UY-A78O-01A	TCGA-BLCA	Primary Tumor	9.213	3.20367	14.3192	20441.3
TCGA-UY-A78P-01A	TCGA-BLCA	Primary Tumor	17.3118	4.11368	13.3589	10506
TCGA-UY-A8OB-01A	TCGA-BLCA	Primary Tumor	20.3056	4.34381	14.5921	24698.5
TCGA-UY-A8OC-01A	TCGA-BLCA	Primary Tumor	10.806	3.43376	13.5907	12336.9
TCGA-UY-A8OD-01A	TCGA-BLCA	Primary Tumor	6.3962	2.67722	13.3448	10403.5
TCGA-UY-A9PA-01A	TCGA-BLCA	Primary Tumor	6.9506	2.79714	15.2608	39260
TCGA-UY-A9PB-01A	TCGA-BLCA	Primary Tumor	22.6755	4.50306	14.8951	30468.9
TCGA-UY-A9PD-01A	TCGA-BLCA	Primary Tumor	12.935	3.69321	14.2735	19803.7
TCGA-UY-A9PE-01A	TCGA-BLCA	Primary Tumor	9.1458	3.19311	14.3004	20176.1
TCGA-UY-A9PF-01A	TCGA-BLCA	Primary Tumor	3.3366	1.73838	14.821	28943.7
TCGA-UY-A9PH-01A	TCGA-BLCA	Primary Tumor	8.8271	3.14194	14.6903	26436.9
TCGA-XF-A8HB-01A	TCGA-BLCA	Primary Tumor	21.0277	4.39422	15.3534	41862
TCGA-XF-A8HC-01A	TCGA-BLCA	Primary Tumor	9.0504	3.17798	14.5624	24195.4
TCGA-XF-A8HD-01A	TCGA-BLCA	Primary Tumor	21.0192	4.39364	13.9574	15906.9
TCGA-XF-A8HE-01A	TCGA-BLCA	Primary Tumor	17.2991	4.11263	14.3981	21590.9
TCGA-XF-A8HF-01A	TCGA-BLCA	Primary Tumor	14.9084	3.89805	13.8034	14296.8
TCGA-XF-A8HG-01A	TCGA-BLCA	Primary Tumor	4.5518	2.18644	13.2841	9975.12
TCGA-XF-A8HH-01A	TCGA-BLCA	Primary Tumor	9.0198	3.1731	14.342	20767.1
TCGA-XF-A8HI-01A	TCGA-BLCA	Primary Tumor	4.8212	2.26939	15.6783	52437.2
TCGA-XF-A9SH-01A	TCGA-BLCA	Primary Tumor	3.0456	1.60673	14.9911	32565.9
TCGA-XF-A9SI-01A	TCGA-BLCA	Primary Tumor	12.9179	3.6913	14.2239	19134.9
TCGA-XF-A9SJ-01A	TCGA-BLCA	Primary Tumor	13.8896	3.79593	13.8198	14460.5
TCGA-XF-A9SK-01A	TCGA-BLCA	Primary Tumor	5.5127	2.46276	14.1267	17887.4
TCGA-XF-A9SL-01A	TCGA-BLCA	Primary Tumor	2.7384	1.45333	13.8477	14743
TCGA-XF-A9SM-01A	TCGA-BLCA	Primary Tumor	27.9891	4.80679	14.0171	16579.2
TCGA-XF-A9SP-01A	TCGA-BLCA	Primary Tumor	8.3953	3.06958	13.5977	12397.1
TCGA-XF-A9SU-01A	TCGA-BLCA	Primary Tumor	14.386	3.84659	13.5739	12193.9
TCGA-XF-A9SV-01A	TCGA-BLCA	Primary Tumor	9.236	3.20727	14.037	16809.3
TCGA-XF-A9SW-01A	TCGA-BLCA	Primary Tumor	4.6546	2.21866	13.8889	15169.6
TCGA-XF-A9SX-01A	TCGA-BLCA	Primary Tumor	9.8249	3.29644	14.7089	26781.5
TCGA-XF-A9SY-01A	TCGA-BLCA	Primary Tumor	40.0978	5.32545	13.9409	15726.7
TCGA-XF-A9SZ-01A	TCGA-BLCA	Primary Tumor	12.6638	3.66264	14.8302	29129.4
TCGA-XF-A9T0-01A	TCGA-BLCA	Primary Tumor	21.7092	4.44023	15.0804	34647
TCGA-XF-A9T2-01A	TCGA-BLCA	Primary Tumor	9.0953	3.18512	14.95	31651.4
TCGA-XF-A9T3-01A	TCGA-BLCA	Primary Tumor	14.0845	3.81604	13.8927	15210
TCGA-XF-A9T4-01A	TCGA-BLCA	Primary Tumor	15.1314	3.91947	14.0991	17548.4
TCGA-XF-A9T5-01A	TCGA-BLCA	Primary Tumor	16.4014	4.03575	15.1461	36259.5
TCGA-XF-A9T6-01A	TCGA-BLCA	Primary Tumor	34.5231	5.10949	14.3437	20791.4
TCGA-XF-A9T8-01A	TCGA-BLCA	Primary Tumor	12.1572	3.60374	14.3353	20670.8
TCGA-XF-AAME-01A	TCGA-BLCA	Primary Tumor	12.7003	3.66679	14.4017	21644.2
TCGA-XF-AAMG-01A	TCGA-BLCA	Primary Tumor	18.8792	4.23873	14.3289	20579.9
TCGA-XF-AAMH-01A	TCGA-BLCA	Primary Tumor	6.2255	2.63819	13.696	13270.9
TCGA-XF-AAMJ-01A	TCGA-BLCA	Primary Tumor	5.2375	2.38888	14.4121	21801.2
TCGA-XF-AAML-01A	TCGA-BLCA	Primary Tumor	16.4858	4.04315	14.8926	30418.1
TCGA-XF-AAMQ-01A	TCGA-BLCA	Primary Tumor	8.9206	3.15714	13.527	11803.9
TCGA-XF-AAMR-01A	TCGA-BLCA	Primary Tumor	5.516	2.46362	13.436	11082.7
TCGA-XF-AAMT-01A	TCGA-BLCA	Primary Tumor	10.0658	3.33139	14.4841	22917.1
TCGA-XF-AAMW-01A	TCGA-BLCA	Primary Tumor	8.3973	3.06993	14.6917	26463
TCGA-XF-AAMX-01A	TCGA-BLCA	Primary Tumor	17.1615	4.1011	14.2893	20021.8
TCGA-XF-AAMY-01A	TCGA-BLCA	Primary Tumor	6.2038	2.63315	13.8105	14367
TCGA-XF-AAMZ-01A	TCGA-BLCA	Primary Tumor	33.6264	5.07152	14.3092	20300.7
TCGA-XF-AAN0-01A	TCGA-BLCA	Primary Tumor	7.1756	2.8431	14.279	19880.2
TCGA-XF-AAN1-01A	TCGA-BLCA	Primary Tumor	9.4818	3.24516	15.6473	51321.1
TCGA-XF-AAN2-01A	TCGA-BLCA	Primary Tumor	24.5581	4.61813	14.3524	20917.4
TCGA-XF-AAN3-01A	TCGA-BLCA	Primary Tumor	5.0004	2.32204	14.3247	20519
TCGA-XF-AAN4-01A	TCGA-BLCA	Primary Tumor	4.1503	2.05322	14.0832	17356.1
TCGA-XF-AAN5-01A	TCGA-BLCA	Primary Tumor	12.0335	3.58898	14.4314	22093.9
TCGA-XF-AAN7-01A	TCGA-BLCA	Primary Tumor	17.4352	4.12393	15.0496	33914
TCGA-XF-AAN8-01A	TCGA-BLCA	Primary Tumor	0.7117	-0.490659	14.6849	26338.5
TCGA-YC-A89H-01A	TCGA-BLCA	Primary Tumor	16.8255	4.07258	13.124	8927.14
TCGA-YC-A8S6-01A	TCGA-BLCA	Primary Tumor	4.8944	2.29113	15.268	39458.3
TCGA-YC-A9TC-01A	TCGA-BLCA	Primary Tumor	13.9734	3.80461	15.5413	47687.6
TCGA-YF-AA3L-01A	TCGA-BLCA	Primary Tumor	5.7051	2.51225	15.3695	42334.2
TCGA-YF-AA3M-01A	TCGA-BLCA	Primary Tumor	18.5249	4.21139	14.3072	20271.6
TCGA-ZF-A9R0-01A	TCGA-BLCA	Primary Tumor	7.8837	2.97887	15.2765	39690.7
TCGA-ZF-A9R1-01A	TCGA-BLCA	Primary Tumor	15.9542	3.99586	13.5031	11610.2
TCGA-ZF-A9R2-01A	TCGA-BLCA	Primary Tumor	11.4014	3.51114	14.8264	29053
TCGA-ZF-A9R3-01A	TCGA-BLCA	Primary Tumor	5.4277	2.44034	14.0561	17034
TCGA-ZF-A9R4-01A	TCGA-BLCA	Primary Tumor	8.8063	3.13854	15.6756	52340.8
TCGA-ZF-A9R5-01A	TCGA-BLCA	Primary Tumor	2.4496	1.29255	14.2502	19486.2
TCGA-ZF-A9R7-01A	TCGA-BLCA	Primary Tumor	5.8243	2.54208	15.5009	46369.2
TCGA-ZF-A9R9-01A	TCGA-BLCA	Primary Tumor	1.5701	0.650856	15.022	33272.5
TCGA-ZF-A9RC-01A	TCGA-BLCA	Primary Tumor	13.7239	3.77862	14.4443	22292.2
TCGA-ZF-A9RD-01A	TCGA-BLCA	Primary Tumor	16.4071	4.03625	14.27	19755.9
TCGA-ZF-A9RE-01A	TCGA-BLCA	Primary Tumor	11.9281	3.57629	15.6162	50227.1
TCGA-ZF-A9RF-01A	TCGA-BLCA	Primary Tumor	17.6359	4.14044	14.9908	32558.8
TCGA-ZF-A9RL-01A	TCGA-BLCA	Primary Tumor	7.8288	2.96879	15.2155	38047.2
TCGA-ZF-A9RM-01A	TCGA-BLCA	Primary Tumor	15.0644	3.91307	15.192	37432.8
TCGA-ZF-A9RN-01A	TCGA-BLCA	Primary Tumor	19.9425	4.31777	15.3206	40923.5
TCGA-ZF-AA4R-01A	TCGA-BLCA	Primary Tumor	12.5891	3.6541	15.519	46954.4
TCGA-ZF-AA4T-01A	TCGA-BLCA	Primary Tumor	16.6463	4.05713	14.4669	22645.6
TCGA-ZF-AA4U-01A	TCGA-BLCA	Primary Tumor	12.2039	3.60927	15.765	55686.3
TCGA-ZF-AA4V-01A	TCGA-BLCA	Primary Tumor	13.4095	3.74518	15.1024	35178.9
TCGA-ZF-AA4W-01A	TCGA-BLCA	Primary Tumor	11.7305	3.55219	15.1101	35365.9
TCGA-ZF-AA4X-01A	TCGA-BLCA	Primary Tumor	10.9153	3.44828	15.3582	42001.5
TCGA-ZF-AA51-01A	TCGA-BLCA	Primary Tumor	11.556	3.53057	14.1192	17795.3
TCGA-ZF-AA52-01A	TCGA-BLCA	Primary Tumor	5.5859	2.48179	14.4893	22999.6
TCGA-ZF-AA53-01A	TCGA-BLCA	Primary Tumor	17.1027	4.09615	14.3039	20225.1
TCGA-ZF-AA54-01A	TCGA-BLCA	Primary Tumor	19.8385	4.31023	14.1227	17838.4
TCGA-ZF-AA56-01A	TCGA-BLCA	Primary Tumor	11.5529	3.53018	13.8545	14812.5
TCGA-ZF-AA58-01A	TCGA-BLCA	Primary Tumor	13.0546	3.70649	14.0787	17302.9
TCGA-ZF-AA5H-01A	TCGA-BLCA	Primary Tumor	21.6063	4.43338	13.7595	13867.8
TCGA-ZF-AA5N-01A	TCGA-BLCA	Primary Tumor	13.6761	3.77358	14.534	23723.6
TCGA-ZF-AA5P-01A	TCGA-BLCA	Primary Tumor	3.7059	1.88982	13.1531	9109.15
TCGA-3C-AAAU-01A	TCGA-BRCA	Primary Tumor	9.2426	3.2083	15.1014	35154.6
TCGA-3C-AALI-01A	TCGA-BRCA	Primary Tumor	16.9051	4.07939	14.9176	30949.6
TCGA-3C-AALJ-01A	TCGA-BRCA	Primary Tumor	14.044	3.81188	15.0157	33127.3
TCGA-3C-AALK-01A	TCGA-BRCA	Primary Tumor	3.7827	1.91942	15.1447	36224.5
TCGA-4H-AAAK-01A	TCGA-BRCA	Primary Tumor	3.6799	1.87967	15.4188	43803.7
TCGA-5L-AAT0-01A	TCGA-BRCA	Primary Tumor	2.3661	1.24251	15.3162	40798.2
TCGA-5T-A9QA-01A	TCGA-BRCA	Primary Tumor	17.6093	4.13827	15.7259	54197.1
TCGA-A1-A0SB-01A	TCGA-BRCA	Primary Tumor	1.8972	0.923872	15.6208	50389.9
TCGA-A1-A0SD-01A	TCGA-BRCA	Primary Tumor	6.3676	2.67075	15.6091	49981.2
TCGA-A1-A0SE-01A	TCGA-BRCA	Primary Tumor	7.3309	2.87399	14.6143	25080.4
TCGA-A1-A0SF-01A	TCGA-BRCA	Primary Tumor	4.201	2.07073	14.3736	21227.2
TCGA-A1-A0SG-01A	TCGA-BRCA	Primary Tumor	3.9097	1.96706	15.0803	34642.5
TCGA-A1-A0SH-01A	TCGA-BRCA	Primary Tumor	2.2271	1.15517	14.5573	24109.1
TCGA-A1-A0SI-01A	TCGA-BRCA	Primary Tumor	10.3696	3.37429	14.4238	21978.4
TCGA-A1-A0SJ-01A	TCGA-BRCA	Primary Tumor	18.9493	4.24407	14.6727	26117.3
TCGA-A1-A0SK-01A	TCGA-BRCA	Primary Tumor	21.4849	4.42525	13.8075	14337.8
TCGA-A1-A0SM-01A	TCGA-BRCA	Primary Tumor	5.6292	2.49293	14.7296	27167.7
TCGA-A1-A0SN-01A	TCGA-BRCA	Primary Tumor	19.8115	4.30827	13.8469	14734.1
TCGA-A1-A0SO-01A	TCGA-BRCA	Primary Tumor	23.3536	4.54557	13.3291	10291
TCGA-A1-A0SP-01A	TCGA-BRCA	Primary Tumor	13.7891	3.78546	14.4678	22659.1
TCGA-A1-A0SQ-01A	TCGA-BRCA	Primary Tumor	13.2802	3.7312	15.8654	59697.8
TCGA-A2-A04N-01A	TCGA-BRCA	Primary Tumor	2.5507	1.35089	13.3164	10201.1
TCGA-A2-A04P-01A	TCGA-BRCA	Primary Tumor	12.4134	3.63383	14.7211	27007.5
TCGA-A2-A04Q-01A	TCGA-BRCA	Primary Tumor	12.2208	3.61127	13.8213	14475.3
TCGA-A2-A04R-01A	TCGA-BRCA	Primary Tumor	14.5015	3.85813	14.439	22210.6
TCGA-A2-A04T-01A	TCGA-BRCA	Primary Tumor	20.3116	4.34423	14.9308	31233
TCGA-A2-A04U-01A	TCGA-BRCA	Primary Tumor	12.6416	3.66011	14.8326	29177.8
TCGA-A2-A04V-01A	TCGA-BRCA	Primary Tumor	5.4004	2.43307	14.7029	26668.6
TCGA-A2-A04W-01A	TCGA-BRCA	Primary Tumor	5.8569	2.55014	13.9223	15524.6
TCGA-A2-A04X-01A	TCGA-BRCA	Primary Tumor	10.7666	3.42849	14.2286	19196.8
TCGA-A2-A04Y-01A	TCGA-BRCA	Primary Tumor	9.714	3.28007	14.5982	24803.1
TCGA-A2-A0CK-01A	TCGA-BRCA	Primary Tumor	4.0988	2.0352	15.4987	46299.8
TCGA-A2-A0CL-01A	TCGA-BRCA	Primary Tumor	23.9368	4.58116	14.6074	24961.7
TCGA-A2-A0CM-01A	TCGA-BRCA	Primary Tumor	31.2527	4.96591	14.1146	17738.1
TCGA-A2-A0CO-01A	TCGA-BRCA	Primary Tumor	1.5561	0.637935	15.7606	55515.5
TCGA-A2-A0CP-01A	TCGA-BRCA	Primary Tumor	1.5011	0.58602	14.5841	24560.9
TCGA-A2-A0CQ-01A	TCGA-BRCA	Primary Tumor	4.1667	2.05891	15.1827	37191.9
TCGA-A2-A0CR-01A	TCGA-BRCA	Primary Tumor	2.0692	1.04907	14.3539	20938.7
TCGA-A2-A0CS-01A	TCGA-BRCA	Primary Tumor	4.5064	2.17198	15.2651	39378.1
TCGA-A2-A0CT-01A	TCGA-BRCA	Primary Tumor	19.1474	4.25908	14.5572	24107.4
TCGA-A2-A0CU-01A	TCGA-BRCA	Primary Tumor	9.2398	3.20786	14.5589	24135.6
TCGA-A2-A0CV-01A	TCGA-BRCA	Primary Tumor	1.9859	0.989793	15.3681	42292
TCGA-A2-A0CW-01A	TCGA-BRCA	Primary Tumor	31.3688	4.97126	14.5882	24631.1
TCGA-A2-A0CY-01A	TCGA-BRCA	Primary Tumor	6.4294	2.68468	14.2468	19440.4
TCGA-A2-A0CZ-01A	TCGA-BRCA	Primary Tumor	1.789	0.839153	13.9845	16208.6
TCGA-A2-A0D0-01A	TCGA-BRCA	Primary Tumor	46.0731	5.52585	14.5372	23776
TCGA-A2-A0D1-01A	TCGA-BRCA	Primary Tumor	6.1622	2.62345	13.8924	15206.4
TCGA-A2-A0D2-01A	TCGA-BRCA	Primary Tumor	33.6964	5.07452	14.1363	18007.8
TCGA-A2-A0D3-01A	TCGA-BRCA	Primary Tumor	2.115	1.08066	15.9432	63004.5
TCGA-A2-A0D4-01A	TCGA-BRCA	Primary Tumor	18.6856	4.22385	14.9683	32056.1
TCGA-A2-A0EM-01A	TCGA-BRCA	Primary Tumor	3.5484	1.82717	15.1008	35139.5
TCGA-A2-A0EN-01A	TCGA-BRCA	Primary Tumor	2.8075	1.48929	14.1501	18180.2
TCGA-A2-A0EO-01A	TCGA-BRCA	Primary Tumor	2.7201	1.44366	14.6672	26018.4
TCGA-A2-A0EP-01A	TCGA-BRCA	Primary Tumor	3.1958	1.67618	15.0121	33044.8
TCGA-A2-A0EQ-01A	TCGA-BRCA	Primary Tumor	11.3819	3.50867	14.639	25514.1
TCGA-A2-A0ER-01A	TCGA-BRCA	Primary Tumor	7.1682	2.84161	15.6726	52231.6
TCGA-A2-A0ES-01A	TCGA-BRCA	Primary Tumor	1.8064	0.853117	14.6513	25732.5
TCGA-A2-A0ET-01A	TCGA-BRCA	Primary Tumor	5.6704	2.50345	14.6174	25135.7
TCGA-A2-A0EU-01A	TCGA-BRCA	Primary Tumor	8.1773	3.03162	14.806	28644.7
TCGA-A2-A0EV-01A	TCGA-BRCA	Primary Tumor	7.0935	2.8265	14.5483	23958.6
TCGA-A2-A0EW-01A	TCGA-BRCA	Primary Tumor	1.9801	0.985573	14.9494	31637.6
TCGA-A2-A0EX-01A	TCGA-BRCA	Primary Tumor	2.2002	1.13763	14.4438	22285.1
TCGA-A2-A0EY-01A	TCGA-BRCA	Primary Tumor	8.7979	3.13716	14.3334	20642.8
TCGA-A2-A0ST-01A	TCGA-BRCA	Primary Tumor	9.2376	3.20752	14.0397	16840.6
TCGA-A2-A0SU-01A	TCGA-BRCA	Primary Tumor	3.946	1.98039	14.5183	23466
TCGA-A2-A0SV-01A	TCGA-BRCA	Primary Tumor	12.5951	3.65479	13.9933	16307.9
TCGA-A2-A0SW-01A	TCGA-BRCA	Primary Tumor	21.136	4.40163	13.4665	11319
TCGA-A2-A0SX-01A	TCGA-BRCA	Primary Tumor	12.8087	3.67905	14.0262	16684.5
TCGA-A2-A0SY-01A	TCGA-BRCA	Primary Tumor	2.9343	1.55302	14.566	24255.2
TCGA-A2-A0T0-01A	TCGA-BRCA	Primary Tumor	9.9397	3.3132	14.2087	18933.7
TCGA-A2-A0T1-01A	TCGA-BRCA	Primary Tumor	9.2036	3.2022	14.1437	18099.8
TCGA-A2-A0T2-01A	TCGA-BRCA	Primary Tumor	7.5761	2.92146	13.7527	13803.5
TCGA-A2-A0T3-01A	TCGA-BRCA	Primary Tumor	34.7012	5.11691	14.1005	17565.5
TCGA-A2-A0T4-01A	TCGA-BRCA	Primary Tumor	10.2087	3.35173	14.5167	23440.2
TCGA-A2-A0T5-01A	TCGA-BRCA	Primary Tumor	3.8677	1.95148	14.8003	28531.9
TCGA-A2-A0T6-01A	TCGA-BRCA	Primary Tumor	1.8608	0.895923	14.3403	20742.4
TCGA-A2-A0T7-01A	TCGA-BRCA	Primary Tumor	11.3286	3.5019	14.634	25425.9
TCGA-A2-A0YC-01A	TCGA-BRCA	Primary Tumor	4.1364	2.04838	15.1205	35621.3
TCGA-A2-A0YD-01A	TCGA-BRCA	Primary Tumor	3.3284	1.73483	14.1282	17907.1
TCGA-A2-A0YF-01A	TCGA-BRCA	Primary Tumor	8.0394	3.00709	13.4574	11247.8
TCGA-A2-A0YG-01A	TCGA-BRCA	Primary Tumor	13.1577	3.71784	13.3708	10592.6
TCGA-A2-A0YH-01A	TCGA-BRCA	Primary Tumor	14.7779	3.88537	13.6706	13039.1
TCGA-A2-A0YI-01A	TCGA-BRCA	Primary Tumor	1.9743	0.981341	15.3658	42225.6
TCGA-A2-A0YK-01A	TCGA-BRCA	Primary Tumor	2.6723	1.41808	14.5428	23868.5
TCGA-A2-A0YL-01A	TCGA-BRCA	Primary Tumor	4.9984	2.32147	14.0955	17505
TCGA-A2-A0YM-01A	TCGA-BRCA	Primary Tumor	17.3343	4.11556	13.0349	8392.33
TCGA-A2-A1FV-01A	TCGA-BRCA	Primary Tumor	3.0187	1.59393	17.4809	182926
TCGA-A2-A1FW-01A	TCGA-BRCA	Primary Tumor	15.2449	3.93025	16.5069	93123.9
TCGA-A2-A1FX-01A	TCGA-BRCA	Primary Tumor	10.9195	3.44883	15.3199	40901.5
TCGA-A2-A1FZ-01A	TCGA-BRCA	Primary Tumor	3.6268	1.8587	14.7606	27758.3
TCGA-A2-A1G0-01A	TCGA-BRCA	Primary Tumor	2.4096	1.26879	16.7541	110534
TCGA-A2-A1G1-01A	TCGA-BRCA	Primary Tumor	19.9263	4.3166	15.4419	44511.2
TCGA-A2-A1G4-01A	TCGA-BRCA	Primary Tumor	7.7995	2.96338	16.1048	70475.3
TCGA-A2-A1G6-01A	TCGA-BRCA	Primary Tumor	1.2912	0.368712	15.0191	33205.3
TCGA-A2-A259-01A	TCGA-BRCA	Primary Tumor	2.3553	1.23591	14.8417	29363
TCGA-A2-A25A-01A	TCGA-BRCA	Primary Tumor	3.5595	1.83167	15.5326	47400.7
TCGA-A2-A25B-01A	TCGA-BRCA	Primary Tumor	17.6474	4.14138	14.4452	22307
TCGA-A2-A25C-01A	TCGA-BRCA	Primary Tumor	11.0321	3.46364	14.4781	22821.2
TCGA-A2-A25D-01A	TCGA-BRCA	Primary Tumor	6.4515	2.68963	14.9087	30758.6
TCGA-A2-A25E-01A	TCGA-BRCA	Primary Tumor	22.5662	4.49609	14.1119	17704.8
TCGA-A2-A25F-01A	TCGA-BRCA	Primary Tumor	11.7468	3.5542	14.2582	19595.5
TCGA-A2-A3KC-01A	TCGA-BRCA	Primary Tumor	8.5401	3.09425	15.7298	54341.1
TCGA-A2-A3KD-01A	TCGA-BRCA	Primary Tumor	4.8607	2.28116	15.7812	56312
TCGA-A2-A3XS-01A	TCGA-BRCA	Primary Tumor	15.1391	3.92021	14.0015	16401.5
TCGA-A2-A3XT-01A	TCGA-BRCA	Primary Tumor	25.9435	4.6973	14.3495	20875.6
TCGA-A2-A3XU-01A	TCGA-BRCA	Primary Tumor	4.8957	2.29152	14.9502	31655.2
TCGA-A2-A3XV-01A	TCGA-BRCA	Primary Tumor	5.7997	2.53598	15.2442	38810.4
TCGA-A2-A3XW-01A	TCGA-BRCA	Primary Tumor	3.594	1.84559	15.5859	49183.3
TCGA-A2-A3XX-01A	TCGA-BRCA	Primary Tumor	15.5219	3.95623	14.3782	21294.1
TCGA-A2-A3XY-01A	TCGA-BRCA	Primary Tumor	9.6958	3.27736	14.9634	31946.9
TCGA-A2-A3XZ-01A	TCGA-BRCA	Primary Tumor	9.6245	3.26671	13.8374	14638
TCGA-A2-A3Y0-01A	TCGA-BRCA	Primary Tumor	24.028	4.58664	14.6263	25291.1
TCGA-A2-A4RW-01A	TCGA-BRCA	Primary Tumor	5.4011	2.43325	13.8385	14648.9
TCGA-A2-A4RX-01A	TCGA-BRCA	Primary Tumor	5.5207	2.46485	14.6133	25063.2
TCGA-A2-A4RY-01A	TCGA-BRCA	Primary Tumor	1.6046	0.682214	15.4986	46295.6
TCGA-A2-A4S0-01A	TCGA-BRCA	Primary Tumor	1.574	0.654436	15.5337	47435.4
TCGA-A2-A4S1-01A	TCGA-BRCA	Primary Tumor	2.979	1.57483	15.2407	38717.7
TCGA-A2-A4S2-01A	TCGA-BRCA	Primary Tumor	3.1137	1.63863	14.8829	30214.3
TCGA-A2-A4S3-01A	TCGA-BRCA	Primary Tumor	20.054	4.32582	13.4035	10835.5
TCGA-A7-A0CE-01A	TCGA-BRCA	Primary Tumor	16.4044	4.03601	15.1936	37474
TCGA-A7-A0CG-01A	TCGA-BRCA	Primary Tumor	4.0519	2.0186	14.5946	24740.4
TCGA-A7-A0CH-01A	TCGA-BRCA	Primary Tumor	3.1098	1.63682	15.3245	41034.1
TCGA-A7-A0CJ-01A	TCGA-BRCA	Primary Tumor	16.1983	4.01777	13.0795	8656.15
TCGA-A7-A0D9-01A	TCGA-BRCA	Primary Tumor	16.05	4.0045	14.3176	20418.8
TCGA-A7-A0DA-01A	TCGA-BRCA	Primary Tumor	10.5247	3.39571	14.3704	21180.3
TCGA-A7-A0DB-01A	TCGA-BRCA	Primary Tumor	5.4045	2.43416	16.1331	71867.6
TCGA-A7-A0DB-01A	TCGA-BRCA	Primary Tumor	4.2855	2.09946	16.1331	71867.6
TCGA-A7-A0DB-01C	TCGA-BRCA	Primary Tumor	3.8725	1.95327	15.3353	41341.8
TCGA-A7-A13D-01A	TCGA-BRCA	Primary Tumor	18.0097	4.1707	15.2418	38746.9
TCGA-A7-A13D-01A	TCGA-BRCA	Primary Tumor	17.3298	4.11518	15.2418	38746.9
TCGA-A7-A13D-01B	TCGA-BRCA	Primary Tumor	13.2678	3.72986	14.4766	22797.7
TCGA-A7-A13E-01A	TCGA-BRCA	Primary Tumor	9.3157	3.21966	15.841	58697.9
TCGA-A7-A13E-01A	TCGA-BRCA	Primary Tumor	10.5509	3.39929	15.841	58697.9
TCGA-A7-A13E-01B	TCGA-BRCA	Primary Tumor	3.2165	1.68549	15.4415	44498.2
TCGA-A7-A13F-01A	TCGA-BRCA	Primary Tumor	36.4333	5.18719	15.8298	58241.3
TCGA-A7-A13G-01A	TCGA-BRCA	Primary Tumor	2.7105	1.43856	16.5889	98570.9
TCGA-A7-A13G-01B	TCGA-BRCA	Primary Tumor	2.6901	1.42766	15.4016	43286.1
TCGA-A7-A13H-01A	TCGA-BRCA	Primary Tumor	2.6418	1.40152	14.8205	28934
TCGA-A7-A26E-01A	TCGA-BRCA	Primary Tumor	3.2166	1.68554	16.2658	78791.5
TCGA-A7-A26E-01A	TCGA-BRCA	Primary Tumor	4.2688	2.09383	16.2658	78791.5
TCGA-A7-A26E-01B	TCGA-BRCA	Primary Tumor	1.7183	0.780982	15.6471	51316.1
TCGA-A7-A26F-01A	TCGA-BRCA	Primary Tumor	10.6365	3.41095	14.4462	22321.7
TCGA-A7-A26F-01B	TCGA-BRCA	Primary Tumor	6.1789	2.62735	14.6035	24893.9
TCGA-A7-A26G-01A	TCGA-BRCA	Primary Tumor	9.6123	3.26488	14.5561	24089.3
TCGA-A7-A26H-01A	TCGA-BRCA	Primary Tumor	4.0162	2.00583	14.7048	26704.3
TCGA-A7-A26I-01A	TCGA-BRCA	Primary Tumor	11.5921	3.53507	13.8668	14939.3
TCGA-A7-A26I-01B	TCGA-BRCA	Primary Tumor	6.9789	2.803	13.6714	13046.4
TCGA-A7-A26J-01A	TCGA-BRCA	Primary Tumor	15.2127	3.9272	15.7117	53666.9
TCGA-A7-A26J-01A	TCGA-BRCA	Primary Tumor	10.9012	3.44642	15.7117	53666.9
TCGA-A7-A26J-01B	TCGA-BRCA	Primary Tumor	4.9335	2.30261	14.8744	30036.4
TCGA-A7-A2KD-01A	TCGA-BRCA	Primary Tumor	14.3484	3.84282	14.8618	29774.5
TCGA-A7-A3IY-01A	TCGA-BRCA	Primary Tumor	3.7159	1.89371	14.6398	25528.3
TCGA-A7-A3IZ-01A	TCGA-BRCA	Primary Tumor	6.341	2.66471	16.939	125643
TCGA-A7-A3J0-01A	TCGA-BRCA	Primary Tumor	4.7252	2.24038	15.5635	48427.8
TCGA-A7-A3J1-01A	TCGA-BRCA	Primary Tumor	2.7697	1.46973	15.297	40257.2
TCGA-A7-A3RF-01A	TCGA-BRCA	Primary Tumor	2.9251	1.54849	15.8627	59587.7
TCGA-A7-A425-01A	TCGA-BRCA	Primary Tumor	5.1425	2.36247	14.4351	22151.1
TCGA-A7-A426-01A	TCGA-BRCA	Primary Tumor	3.2186	1.68643	14.3559	20968.3
TCGA-A7-A4SA-01A	TCGA-BRCA	Primary Tumor	13.8586	3.79271	14.0691	17188.1
TCGA-A7-A4SB-01A	TCGA-BRCA	Primary Tumor	6.6659	2.7368	15.3183	40857
TCGA-A7-A4SC-01A	TCGA-BRCA	Primary Tumor	3.3406	1.74011	14.8002	28529.9
TCGA-A7-A4SD-01A	TCGA-BRCA	Primary Tumor	9.3871	3.23068	14.0655	17144.5
TCGA-A7-A4SE-01A	TCGA-BRCA	Primary Tumor	22.8446	4.51378	14.1453	18120.6
TCGA-A7-A4SF-01A	TCGA-BRCA	Primary Tumor	26.9227	4.75075	13.6048	12458.2
TCGA-A7-A56D-01A	TCGA-BRCA	Primary Tumor	4.7172	2.23793	14.1325	17960.4
TCGA-A7-A5ZV-01A	TCGA-BRCA	Primary Tumor	14.3105	3.839	14.1437	18099.7
TCGA-A7-A5ZW-01A	TCGA-BRCA	Primary Tumor	2.2406	1.16389	15.085	34757.4
TCGA-A7-A5ZX-01A	TCGA-BRCA	Primary Tumor	1.0135	0.0193461	15.1949	37508.7
TCGA-A7-A6VV-01A	TCGA-BRCA	Primary Tumor	15.3845	3.94341	15.408	43478.3
TCGA-A7-A6VW-01A	TCGA-BRCA	Primary Tumor	10.2722	3.36067	14.2525	19518.3
TCGA-A7-A6VX-01A	TCGA-BRCA	Primary Tumor	4.6592	2.22008	15.6107	50037.1
TCGA-A7-A6VY-01A	TCGA-BRCA	Primary Tumor	17.43	4.1235	14.8943	30453.6
TCGA-A8-A06N-01A	TCGA-BRCA	Primary Tumor	6.2791	2.65056	15.0582	34117.5
TCGA-A8-A06O-01A	TCGA-BRCA	Primary Tumor	10.8539	3.44014	14.4166	21868.8
TCGA-A8-A06P-01A	TCGA-BRCA	Primary Tumor	2.9618	1.56647	14.6337	25420.7
TCGA-A8-A06Q-01A	TCGA-BRCA	Primary Tumor	17.295	4.11228	15.1028	35187.2
TCGA-A8-A06R-01A	TCGA-BRCA	Primary Tumor	14.6161	3.86949	13.5415	11923.5
TCGA-A8-A06Y-01A	TCGA-BRCA	Primary Tumor	3.8166	1.93229	13.6722	13054
TCGA-A8-A06Z-01A	TCGA-BRCA	Primary Tumor	8.9153	3.15628	13.7234	13525.4
TCGA-A8-A075-01A	TCGA-BRCA	Primary Tumor	15.6094	3.96434	13.7015	13321.4
TCGA-A8-A076-01A	TCGA-BRCA	Primary Tumor	16.5664	4.05019	13.3271	10276.8
TCGA-A8-A079-01A	TCGA-BRCA	Primary Tumor	23.5155	4.55554	15.0247	33334.3
TCGA-A8-A07B-01A	TCGA-BRCA	Primary Tumor	5.6045	2.48659	14.6605	25896.4
TCGA-A8-A07C-01A	TCGA-BRCA	Primary Tumor	16.3923	4.03495	14.85	29533.2
TCGA-A8-A07F-01A	TCGA-BRCA	Primary Tumor	4.6336	2.21213	14.422	21950.6
TCGA-A8-A07G-01A	TCGA-BRCA	Primary Tumor	4.4469	2.1528	14.4726	22735.2
TCGA-A8-A07I-01A	TCGA-BRCA	Primary Tumor	8.9753	3.16596	13.8581	14849.4
TCGA-A8-A07J-01A	TCGA-BRCA	Primary Tumor	2.8859	1.52902	14.3177	20419.9
TCGA-A8-A07L-01A	TCGA-BRCA	Primary Tumor	29.6406	4.8895	14.2874	19995.1
TCGA-A8-A07O-01A	TCGA-BRCA	Primary Tumor	23.1327	4.53186	14.5646	24230.9
TCGA-A8-A07P-01A	TCGA-BRCA	Primary Tumor	7.3661	2.8809	13.7786	14053.4
TCGA-A8-A07R-01A	TCGA-BRCA	Primary Tumor	48.3054	5.59411	14.5346	23732.4
TCGA-A8-A07S-01A	TCGA-BRCA	Primary Tumor	5.7892	2.53336	15.2908	40084.5
TCGA-A8-A07U-01A	TCGA-BRCA	Primary Tumor	23.6776	4.56545	13.9366	15679.3
TCGA-A8-A07W-01A	TCGA-BRCA	Primary Tumor	19.2307	4.26534	14.5164	23435.3
TCGA-A8-A07Z-01A	TCGA-BRCA	Primary Tumor	11.2959	3.49773	14.5696	24316
TCGA-A8-A081-01A	TCGA-BRCA	Primary Tumor	19.601	4.29286	13.3598	10512.4
TCGA-A8-A082-01A	TCGA-BRCA	Primary Tumor	9.3762	3.229	14.6952	26526.6
TCGA-A8-A083-01A	TCGA-BRCA	Primary Tumor	3.039	1.6036	14.9496	31642
TCGA-A8-A085-01A	TCGA-BRCA	Primary Tumor	7.3803	2.88368	13.6125	12524.9
TCGA-A8-A086-01A	TCGA-BRCA	Primary Tumor	7.0772	2.82318	14.6707	26080.7
TCGA-A8-A08A-01A	TCGA-BRCA	Primary Tumor	3.7128	1.89251	15.043	33760
TCGA-A8-A08B-01A	TCGA-BRCA	Primary Tumor	14.1701	3.82478	13.9497	15822.4
TCGA-A8-A08G-01A	TCGA-BRCA	Primary Tumor	10.6277	3.40976	15.2091	37879.1
TCGA-A8-A08H-01A	TCGA-BRCA	Primary Tumor	6.8688	2.78006	14.0308	16737.2
TCGA-A8-A08I-01A	TCGA-BRCA	Primary Tumor	13.394	3.74351	13.8264	14526
TCGA-A8-A08J-01A	TCGA-BRCA	Primary Tumor	16.3027	4.02704	12.9971	8175.72
TCGA-A8-A08L-01A	TCGA-BRCA	Primary Tumor	17.4223	4.12286	14.8142	28807.5
TCGA-A8-A08O-01A	TCGA-BRCA	Primary Tumor	5.7971	2.53533	15.1555	36497.6
TCGA-A8-A08R-01A	TCGA-BRCA	Primary Tumor	24.8249	4.63372	14.7608	27761.9
TCGA-A8-A08T-01A	TCGA-BRCA	Primary Tumor	3.7736	1.91594	14.9576	31818.2
TCGA-A8-A08X-01A	TCGA-BRCA	Primary Tumor	16.3898	4.03473	13.499	11577.4
TCGA-A8-A08Z-01A	TCGA-BRCA	Primary Tumor	4.2843	2.09906	14.3266	20545.9
TCGA-A8-A090-01A	TCGA-BRCA	Primary Tumor	7.7427	2.95284	13.526	11796.3
TCGA-A8-A092-01A	TCGA-BRCA	Primary Tumor	26.4216	4.72365	14.1087	17665.6
TCGA-A8-A094-01A	TCGA-BRCA	Primary Tumor	20.1102	4.32986	13.9377	15692
TCGA-A8-A095-01A	TCGA-BRCA	Primary Tumor	7.9113	2.98391	14.5675	24281.1
TCGA-A8-A096-01A	TCGA-BRCA	Primary Tumor	4.9786	2.31574	14.8365	29257.2
TCGA-A8-A097-01A	TCGA-BRCA	Primary Tumor	10.4137	3.38041	13.8364	14627.3
TCGA-A8-A099-01A	TCGA-BRCA	Primary Tumor	3.4463	1.78505	14.3863	21414.2
TCGA-A8-A09A-01A	TCGA-BRCA	Primary Tumor	8.2697	3.04783	14.3304	20601.1
TCGA-A8-A09B-01A	TCGA-BRCA	Primary Tumor	2.7952	1.48295	14.6806	26259.7
TCGA-A8-A09D-01A	TCGA-BRCA	Primary Tumor	67.6308	6.07961	14.606	24937.1
TCGA-A8-A09G-01A	TCGA-BRCA	Primary Tumor	8.4638	3.08131	13.2277	9592.38
TCGA-A8-A09M-01A	TCGA-BRCA	Primary Tumor	14.0175	3.80916	13.9409	15725.9
TCGA-A8-A09N-01A	TCGA-BRCA	Primary Tumor	7.7672	2.95739	14.6263	25289.7
TCGA-A8-A09Q-01A	TCGA-BRCA	Primary Tumor	6.3525	2.66732	14.6104	25013.4
TCGA-A8-A09R-01A	TCGA-BRCA	Primary Tumor	10.3883	3.37689	14.8659	29860.1
TCGA-A8-A09T-01A	TCGA-BRCA	Primary Tumor	7.1264	2.83317	14.562	24187.1
TCGA-A8-A09X-01A	TCGA-BRCA	Primary Tumor	10.2357	3.35554	13.7812	14078
TCGA-A8-A09Z-01A	TCGA-BRCA	Primary Tumor	3.3329	1.73678	14.4141	21831.5
TCGA-A8-A0A1-01A	TCGA-BRCA	Primary Tumor	5.8199	2.54099	14.8723	29992.8
TCGA-A8-A0A2-01A	TCGA-BRCA	Primary Tumor	3.6905	1.88382	14.284	19948.1
TCGA-A8-A0A4-01A	TCGA-BRCA	Primary Tumor	7.0811	2.82397	13.9766	16119.9
TCGA-A8-A0A6-01A	TCGA-BRCA	Primary Tumor	3.3748	1.7548	14.9552	31766.7
TCGA-A8-A0A7-01A	TCGA-BRCA	Primary Tumor	11.0191	3.46193	13.9183	15482.1
TCGA-A8-A0A9-01A	TCGA-BRCA	Primary Tumor	8.5506	3.09603	15.1837	37218
TCGA-A8-A0AB-01A	TCGA-BRCA	Primary Tumor	4.3702	2.1277	14.9807	32332.3
TCGA-A8-A0AD-01A	TCGA-BRCA	Primary Tumor	4.7724	2.25471	15.4792	45677.8
TCGA-AC-A23C-01A	TCGA-BRCA	Primary Tumor	3.198	1.67717	14.8148	28820.9
TCGA-AC-A23E-01A	TCGA-BRCA	Primary Tumor	1.998	0.998557	14.2779	19864.9
TCGA-AC-A23G-01A	TCGA-BRCA	Primary Tumor	2.9916	1.58092	15.7589	55449.5
TCGA-AC-A23H-01A	TCGA-BRCA	Primary Tumor	14.8632	3.89367	14.4091	21756.1
TCGA-AC-A2B8-01A	TCGA-BRCA	Primary Tumor	2.6299	1.39501	15.2406	38714.6
TCGA-AC-A2BK-01A	TCGA-BRCA	Primary Tumor	15.4188	3.94662	14.9158	30910
TCGA-AC-A2BM-01A	TCGA-BRCA	Primary Tumor	7.5181	2.91037	15.4107	43559.7
TCGA-AC-A2FB-01A	TCGA-BRCA	Primary Tumor	3.2097	1.68244	15.9677	64085.6
TCGA-AC-A2FE-01A	TCGA-BRCA	Primary Tumor	4.3303	2.11447	15.7789	56225
TCGA-AC-A2FF-01A	TCGA-BRCA	Primary Tumor	4.0552	2.01977	15.3014	40380.9
TCGA-AC-A2FG-01A	TCGA-BRCA	Primary Tumor	1.9679	0.976657	15.1529	36432.2
TCGA-AC-A2FK-01A	TCGA-BRCA	Primary Tumor	1.0705	0.0982848	15.5524	48053.5
TCGA-AC-A2FM-01A	TCGA-BRCA	Primary Tumor	7.9191	2.98534	16.5346	94928.8
TCGA-AC-A2FO-01A	TCGA-BRCA	Primary Tumor	6.9382	2.79456	15.5919	49387.7
TCGA-AC-A2QH-01A	TCGA-BRCA	Primary Tumor	10.5875	3.40429	15.5966	49551.7
TCGA-AC-A2QH-01B	TCGA-BRCA	Primary Tumor	13.3195	3.73547	14.3122	20342.6
TCGA-AC-A2QI-01A	TCGA-BRCA	Primary Tumor	2.2639	1.17881	16.8628	119178
TCGA-AC-A2QJ-01A	TCGA-BRCA	Primary Tumor	3.8638	1.95002	14.9698	32089.6
TCGA-AC-A3BB-01A	TCGA-BRCA	Primary Tumor	2.0442	1.03154	15.7899	56655.3
TCGA-AC-A3EH-01A	TCGA-BRCA	Primary Tumor	3.7298	1.8991	14.5601	24156.8
TCGA-AC-A3HN-01A	TCGA-BRCA	Primary Tumor	3.8933	1.96099	15.3139	40732.5
TCGA-AC-A3OD-01A	TCGA-BRCA	Primary Tumor	4.9391	2.30425	14.3498	20878.9
TCGA-AC-A3OD-01B	TCGA-BRCA	Primary Tumor	3.3602	1.74855	15.4709	45414.9
TCGA-AC-A3QP-01A	TCGA-BRCA	Primary Tumor	2.0943	1.06647	14.5918	24692.4
TCGA-AC-A3QQ-01B	TCGA-BRCA	Primary Tumor	7.3414	2.87606	15.5342	47453.4
TCGA-AC-A3TM-01A	TCGA-BRCA	Primary Tumor	5.1431	2.36264	15.3449	41617.6
TCGA-AC-A3TN-01A	TCGA-BRCA	Primary Tumor	1.771	0.824564	15.3054	40494.7
TCGA-AC-A3W5-01A	TCGA-BRCA	Primary Tumor	10.8458	3.43906	14.2189	19068.2
TCGA-AC-A3W6-01A	TCGA-BRCA	Primary Tumor	3.2589	1.70439	15.2051	37773.1
TCGA-AC-A3W7-01A	TCGA-BRCA	Primary Tumor	3.3545	1.7461	14.621	25196.9
TCGA-AC-A3YI-01A	TCGA-BRCA	Primary Tumor	1.3066	0.385818	15.1907	37397.7
TCGA-AC-A3YJ-01A	TCGA-BRCA	Primary Tumor	2.8412	1.5065	15.6885	52809.8
TCGA-AC-A4ZE-01A	TCGA-BRCA	Primary Tumor	5.6997	2.51089	16.9748	128802
TCGA-AC-A5EH-01A	TCGA-BRCA	Primary Tumor	13.3462	3.73836	14.0798	17316
TCGA-AC-A5XS-01A	TCGA-BRCA	Primary Tumor	9.5532	3.25598	14.6688	26046
TCGA-AC-A5XU-01A	TCGA-BRCA	Primary Tumor	8.7614	3.13116	14.6318	25387.2
TCGA-AC-A62V-01A	TCGA-BRCA	Primary Tumor	26.524	4.72923	14.594	24730.3
TCGA-AC-A62X-01A	TCGA-BRCA	Primary Tumor	9.1343	3.19129	14.3074	20274.3
TCGA-AC-A62Y-01A	TCGA-BRCA	Primary Tumor	5.113	2.35417	14.484	22915.2
TCGA-AC-A6IV-01A	TCGA-BRCA	Primary Tumor	4.401	2.13783	15.3775	42568.9
TCGA-AC-A6IW-01A	TCGA-BRCA	Primary Tumor	19.4329	4.28043	14.702	26652.6
TCGA-AC-A6IX-01A	TCGA-BRCA	Primary Tumor	4.9962	2.32083	15.2222	38224.3
TCGA-AC-A6NO-01A	TCGA-BRCA	Primary Tumor	5.6502	2.4983	15.8713	59944.8
TCGA-AC-A7VB-01A	TCGA-BRCA	Primary Tumor	15.5562	3.95942	14.1967	18777.8
TCGA-AC-A7VC-01A	TCGA-BRCA	Primary Tumor	7.2951	2.86693	14.1236	17849.6
TCGA-AC-A8OP-01A	TCGA-BRCA	Primary Tumor	4.1532	2.05422	14.5788	24471.1
TCGA-AC-A8OQ-01A	TCGA-BRCA	Primary Tumor	14.492	3.85718	14.8765	30079.8
TCGA-AC-A8OR-01A	TCGA-BRCA	Primary Tumor	2.9613	1.56623	15.428	44085.9
TCGA-AC-A8OS-01A	TCGA-BRCA	Primary Tumor	1.9757	0.982364	15.2416	38742.4
TCGA-AN-A03X-01A	TCGA-BRCA	Primary Tumor	5.3331	2.41497	14.7901	28331.9
TCGA-AN-A03Y-01A	TCGA-BRCA	Primary Tumor	11.8374	3.56528	15.3636	42161.4
TCGA-AN-A041-01A	TCGA-BRCA	Primary Tumor	6.071	2.60193	15.0512	33951.3
TCGA-AN-A046-01A	TCGA-BRCA	Primary Tumor	3.6593	1.87157	15.0569	34087
TCGA-AN-A049-01A	TCGA-BRCA	Primary Tumor	7.756	2.95531	13.1678	9202.16
TCGA-AN-A04A-01A	TCGA-BRCA	Primary Tumor	5.4489	2.44597	14.0663	17154.8
TCGA-AN-A04C-01A	TCGA-BRCA	Primary Tumor	13.2935	3.73265	13.982	16180.7
TCGA-AN-A04D-01A	TCGA-BRCA	Primary Tumor	34.3978	5.10424	14.9455	31552.5
TCGA-AN-A0AJ-01A	TCGA-BRCA	Primary Tumor	34.2605	5.09847	14.2196	19078.2
TCGA-AN-A0AK-01A	TCGA-BRCA	Primary Tumor	18.7918	4.23203	14.6581	25854.2
TCGA-AN-A0AL-01A	TCGA-BRCA	Primary Tumor	12.7983	3.67788	14.5595	24145.4
TCGA-AN-A0AM-01A	TCGA-BRCA	Primary Tumor	14.3033	3.83828	13.592	12347.9
TCGA-AN-A0AR-01A	TCGA-BRCA	Primary Tumor	6.2663	2.64761	14.0139	16542.3
TCGA-AN-A0AS-01A	TCGA-BRCA	Primary Tumor	5.4247	2.43954	14.1935	18735.3
TCGA-AN-A0AT-01A	TCGA-BRCA	Primary Tumor	18.6708	4.22271	15.0385	33654.2
TCGA-AN-A0FD-01A	TCGA-BRCA	Primary Tumor	8.1626	3.02903	14.1072	17647.5
TCGA-AN-A0FF-01A	TCGA-BRCA	Primary Tumor	9.7676	3.288	14.5776	24451.4
TCGA-AN-A0FJ-01A	TCGA-BRCA	Primary Tumor	4.3858	2.13284	13.8562	14830.2
TCGA-AN-A0FK-01A	TCGA-BRCA	Primary Tumor	4.1703	2.06015	15.1375	36044.3
TCGA-AN-A0FL-01A	TCGA-BRCA	Primary Tumor	6.3484	2.66639	14.7295	27164.9
TCGA-AN-A0FN-01A	TCGA-BRCA	Primary Tumor	2.8282	1.49988	14.5525	24028.7
TCGA-AN-A0FS-01A	TCGA-BRCA	Primary Tumor	3.0543	1.61084	15.3532	41858.3
TCGA-AN-A0FT-01A	TCGA-BRCA	Primary Tumor	22.072	4.46415	13.6296	12674
TCGA-AN-A0FV-01A	TCGA-BRCA	Primary Tumor	9.4296	3.2372	14.4348	22146
TCGA-AN-A0FW-01A	TCGA-BRCA	Primary Tumor	11.319	3.50067	14.5585	24129.5
TCGA-AN-A0FX-01A	TCGA-BRCA	Primary Tumor	6.451	2.68952	14.4703	22698.8
TCGA-AN-A0FY-01A	TCGA-BRCA	Primary Tumor	81.3119	6.34539	14.6807	26262.8
TCGA-AN-A0FZ-01A	TCGA-BRCA	Primary Tumor	18.5067	4.20998	14.5175	23453.5
TCGA-AN-A0G0-01A	TCGA-BRCA	Primary Tumor	12.7537	3.67284	14.2919	20058.8
TCGA-AN-A0XL-01A	TCGA-BRCA	Primary Tumor	8.8903	3.15223	14.6335	25416.1
TCGA-AN-A0XN-01A	TCGA-BRCA	Primary Tumor	5.0259	2.32938	13.7273	13562
TCGA-AN-A0XO-01A	TCGA-BRCA	Primary Tumor	4.7585	2.25051	14.2931	20074.5
TCGA-AN-A0XP-01A	TCGA-BRCA	Primary Tumor	4.0995	2.03545	14.3856	21404.5
TCGA-AN-A0XR-01A	TCGA-BRCA	Primary Tumor	8.1213	3.02171	14.4193	21910.6
TCGA-AN-A0XS-01A	TCGA-BRCA	Primary Tumor	3.3204	1.73136	14.4949	23088.1
TCGA-AN-A0XT-01A	TCGA-BRCA	Primary Tumor	1.8692	0.902421	14.0916	17457.8
TCGA-AN-A0XU-01A	TCGA-BRCA	Primary Tumor	19.8845	4.31357	13.9295	15602.9
TCGA-AN-A0XV-01A	TCGA-BRCA	Primary Tumor	6.3626	2.66962	14.2648	19684.4
TCGA-AN-A0XW-01A	TCGA-BRCA	Primary Tumor	8.2223	3.03954	13.706	13363.7
TCGA-AO-A03L-01A	TCGA-BRCA	Primary Tumor	22.0256	4.46111	13.982	16181
TCGA-AO-A03M-01B	TCGA-BRCA	Primary Tumor	15.9914	3.99922	14.908	30743.8
TCGA-AO-A03N-01B	TCGA-BRCA	Primary Tumor	7.7038	2.94557	15.1995	37628.5
TCGA-AO-A03O-01A	TCGA-BRCA	Primary Tumor	59.4542	5.89371	14.1652	18372.3
TCGA-AO-A03R-01A	TCGA-BRCA	Primary Tumor	13.053	3.70631	16.2159	76113.3
TCGA-AO-A03T-01A	TCGA-BRCA	Primary Tumor	14.6546	3.87328	15.1576	36550.9
TCGA-AO-A03U-01B	TCGA-BRCA	Primary Tumor	1.977	0.983313	15.8381	58580.7
TCGA-AO-A03V-01A	TCGA-BRCA	Primary Tumor	5.2199	2.38402	15.3149	40759.6
TCGA-AO-A0J2-01A	TCGA-BRCA	Primary Tumor	41.3597	5.37015	14.4217	21946.8
TCGA-AO-A0J3-01A	TCGA-BRCA	Primary Tumor	11.361	3.50602	13.2359	9647.33
TCGA-AO-A0J4-01A	TCGA-BRCA	Primary Tumor	13.5274	3.75781	14.6141	25077.9
TCGA-AO-A0J6-01A	TCGA-BRCA	Primary Tumor	20.5761	4.3629	13.7239	13529.8
TCGA-AO-A0J7-01A	TCGA-BRCA	Primary Tumor	14.1784	3.82562	12.3523	5229.06
TCGA-AO-A0J8-01A	TCGA-BRCA	Primary Tumor	4.0685	2.0245	14.5025	23211
TCGA-AO-A0J9-01A	TCGA-BRCA	Primary Tumor	4.3628	2.12525	14.3203	20457.1
TCGA-AO-A0JA-01A	TCGA-BRCA	Primary Tumor	6.0321	2.59266	14.1923	18720.2
TCGA-AO-A0JB-01A	TCGA-BRCA	Primary Tumor	2.3937	1.25924	14.7773	28080.7
TCGA-AO-A0JC-01A	TCGA-BRCA	Primary Tumor	4.8784	2.28641	15.0783	34596.4
TCGA-AO-A0JD-01A	TCGA-BRCA	Primary Tumor	18.8626	4.23746	14.4193	21910.3
TCGA-AO-A0JE-01A	TCGA-BRCA	Primary Tumor	9.362	3.22682	14.1082	17659.5
TCGA-AO-A0JF-01A	TCGA-BRCA	Primary Tumor	2.2095	1.14372	14.4874	22969.4
TCGA-AO-A0JG-01A	TCGA-BRCA	Primary Tumor	1.6298	0.704695	14.1734	18476.7
TCGA-AO-A0JJ-01A	TCGA-BRCA	Primary Tumor	5.4043	2.43411	15.3564	41951
TCGA-AO-A0JL-01A	TCGA-BRCA	Primary Tumor	12.6969	3.6664	14.5763	24428.5
TCGA-AO-A0JM-01A	TCGA-BRCA	Primary Tumor	12.1115	3.59831	14.3442	20797.9
TCGA-AO-A124-01A	TCGA-BRCA	Primary Tumor	9.4382	3.23851	14.3052	20244.3
TCGA-AO-A125-01A	TCGA-BRCA	Primary Tumor	2.2007	1.13796	16.0321	67010.8
TCGA-AO-A126-01A	TCGA-BRCA	Primary Tumor	3.829	1.93697	16.1474	72587.4
TCGA-AO-A128-01A	TCGA-BRCA	Primary Tumor	12.3015	3.62076	15.6124	50095.1
TCGA-AO-A129-01A	TCGA-BRCA	Primary Tumor	17.235	4.10727	15.0841	34734.5
TCGA-AO-A12A-01A	TCGA-BRCA	Primary Tumor	3.7572	1.90966	14.6217	25210
TCGA-AO-A12B-01A	TCGA-BRCA	Primary Tumor	4.7228	2.23964	16.1665	73551.8
TCGA-AO-A12C-01A	TCGA-BRCA	Primary Tumor	2.0392	1.028	14.8046	28616.9
TCGA-AO-A12D-01A	TCGA-BRCA	Primary Tumor	6.6141	2.72554	14.2508	19495.4
TCGA-AO-A12E-01A	TCGA-BRCA	Primary Tumor	10.9756	3.45623	15.2407	38718.4
TCGA-AO-A12F-01A	TCGA-BRCA	Primary Tumor	17.307	4.11328	14.9037	30652.7
TCGA-AO-A12G-01A	TCGA-BRCA	Primary Tumor	3.7606	1.91096	15.8084	57385.5
TCGA-AO-A12H-01A	TCGA-BRCA	Primary Tumor	3.3059	1.72504	15.8004	57066.4
TCGA-AO-A1KO-01A	TCGA-BRCA	Primary Tumor	1.1485	0.199751	16.1351	71971.9
TCGA-AO-A1KP-01A	TCGA-BRCA	Primary Tumor	7.4109	2.88965	15.7279	54271.2
TCGA-AO-A1KQ-01A	TCGA-BRCA	Primary Tumor	16.2802	4.02505	14.4056	21703.5
TCGA-AO-A1KR-01A	TCGA-BRCA	Primary Tumor	10.7817	3.43051	14.3037	20222.2
TCGA-AO-A1KS-01A	TCGA-BRCA	Primary Tumor	12.4836	3.64196	14.3195	20445.3
TCGA-AO-A1KT-01A	TCGA-BRCA	Primary Tumor	12.3104	3.62181	15.7157	53815.3
TCGA-AQ-A04H-01B	TCGA-BRCA	Primary Tumor	12.7184	3.66885	14.8038	28601
TCGA-AQ-A04J-01A	TCGA-BRCA	Primary Tumor	7.7831	2.96034	14.3646	21095.3
TCGA-AQ-A04L-01B	TCGA-BRCA	Primary Tumor	7.166	2.84117	13.9051	15340.8
TCGA-AQ-A1H2-01A	TCGA-BRCA	Primary Tumor	2.6675	1.41549	16.209	75754.3
TCGA-AQ-A1H3-01A	TCGA-BRCA	Primary Tumor	4.7092	2.23548	16.1158	71010.8
TCGA-AQ-A54N-01A	TCGA-BRCA	Primary Tumor	8.788	3.13553	14.8152	28828
TCGA-AQ-A54O-01A	TCGA-BRCA	Primary Tumor	13.2904	3.73231	14.4173	21879.2
TCGA-AQ-A7U7-01A	TCGA-BRCA	Primary Tumor	5.834	2.54449	14.1852	18628.2
TCGA-AR-A0TP-01A	TCGA-BRCA	Primary Tumor	8.1851	3.033	14.6458	25634.5
TCGA-AR-A0TQ-01A	TCGA-BRCA	Primary Tumor	64.0527	6.00119	14.1911	18704.5
TCGA-AR-A0TR-01A	TCGA-BRCA	Primary Tumor	3.2732	1.7107	14.5355	23748
TCGA-AR-A0TS-01A	TCGA-BRCA	Primary Tumor	12.8972	3.68899	14.594	24731.2
TCGA-AR-A0TT-01A	TCGA-BRCA	Primary Tumor	8.0714	3.01282	13.6719	13051.7
TCGA-AR-A0TV-01A	TCGA-BRCA	Primary Tumor	13.5555	3.76081	14.63	25354.7
TCGA-AR-A0TX-01A	TCGA-BRCA	Primary Tumor	16.5755	4.05098	14.1162	17758.8
TCGA-AR-A0TY-01A	TCGA-BRCA	Primary Tumor	22.4263	4.48712	15.1393	36088.9
TCGA-AR-A0TZ-01A	TCGA-BRCA	Primary Tumor	14.7808	3.88565	14.0504	16966.9
TCGA-AR-A0U2-01A	TCGA-BRCA	Primary Tumor	44.5545	5.4775	14.523	23542.4
TCGA-AR-A0U3-01A	TCGA-BRCA	Primary Tumor	13.5339	3.75851	13.7278	13566.9
TCGA-AR-A0U4-01A	TCGA-BRCA	Primary Tumor	18.7561	4.22929	13.5989	12407.7
TCGA-AR-A1AH-01A	TCGA-BRCA	Primary Tumor	19.8404	4.31037	14.7422	27406.8
TCGA-AR-A1AI-01A	TCGA-BRCA	Primary Tumor	17.4267	4.12323	14.1532	18219.1
TCGA-AR-A1AJ-01A	TCGA-BRCA	Primary Tumor	18.7348	4.22765	14.5128	23377
TCGA-AR-A1AK-01A	TCGA-BRCA	Primary Tumor	10.9441	3.45208	15.2892	40042.4
TCGA-AR-A1AL-01A	TCGA-BRCA	Primary Tumor	2.4979	1.32072	16.4747	91072.9
TCGA-AR-A1AM-01A	TCGA-BRCA	Primary Tumor	1.8606	0.895768	14.7204	26994.7
TCGA-AR-A1AN-01A	TCGA-BRCA	Primary Tumor	2.875	1.52356	15.5739	48776.2
TCGA-AR-A1AO-01A	TCGA-BRCA	Primary Tumor	6.5764	2.7173	14.869	29923.6
TCGA-AR-A1AP-01A	TCGA-BRCA	Primary Tumor	7.7294	2.95036	14.5179	23459.4
TCGA-AR-A1AQ-01A	TCGA-BRCA	Primary Tumor	20.3465	4.34671	14.3078	20280.4
TCGA-AR-A1AR-01A	TCGA-BRCA	Primary Tumor	12.3137	3.62219	15.0541	34020.3
TCGA-AR-A1AS-01A	TCGA-BRCA	Primary Tumor	6.0115	2.58773	15.6303	50719.5
TCGA-AR-A1AT-01A	TCGA-BRCA	Primary Tumor	6.1218	2.61396	14.9249	31105.6
TCGA-AR-A1AU-01A	TCGA-BRCA	Primary Tumor	6.5522	2.71198	15.6659	51990
TCGA-AR-A1AV-01A	TCGA-BRCA	Primary Tumor	4.2689	2.09386	15.1005	35131.5
TCGA-AR-A1AW-01A	TCGA-BRCA	Primary Tumor	8.628	3.10903	15.1517	36401
TCGA-AR-A1AX-01A	TCGA-BRCA	Primary Tumor	6.6443	2.73212	14.7986	28498.8
TCGA-AR-A1AY-01A	TCGA-BRCA	Primary Tumor	10.3733	3.3748	14.9556	31774
TCGA-AR-A24H-01A	TCGA-BRCA	Primary Tumor	30.3538	4.92381	13.7294	13582.3
TCGA-AR-A24K-01A	TCGA-BRCA	Primary Tumor	4.6454	2.2158	14.0393	16835.9
TCGA-AR-A24L-01A	TCGA-BRCA	Primary Tumor	10.9671	3.45511	14.6926	26480.4
TCGA-AR-A24M-01A	TCGA-BRCA	Primary Tumor	3.1065	1.63529	14.9477	31601.5
TCGA-AR-A24N-01A	TCGA-BRCA	Primary Tumor	4.9658	2.31203	15.0329	33524
TCGA-AR-A24O-01A	TCGA-BRCA	Primary Tumor	3.8072	1.92873	15.0606	34173.6
TCGA-AR-A24P-01A	TCGA-BRCA	Primary Tumor	6.7348	2.75164	14.9691	32074.3
TCGA-AR-A24Q-01A	TCGA-BRCA	Primary Tumor	12.7721	3.67492	15.3477	41698.7
TCGA-AR-A24R-01A	TCGA-BRCA	Primary Tumor	26.9122	4.75019	14.7421	27403.9
TCGA-AR-A24S-01A	TCGA-BRCA	Primary Tumor	5.401	2.43323	14.691	26449.6
TCGA-AR-A24T-01A	TCGA-BRCA	Primary Tumor	2.0244	1.01749	14.6509	25724.6
TCGA-AR-A24U-01A	TCGA-BRCA	Primary Tumor	10.074	3.33256	14.6073	24959.6
TCGA-AR-A24V-01A	TCGA-BRCA	Primary Tumor	5.5908	2.48305	15.0791	34614.8
TCGA-AR-A24W-01A	TCGA-BRCA	Primary Tumor	1.8269	0.869398	15.6439	51200.2
TCGA-AR-A24X-01A	TCGA-BRCA	Primary Tumor	3.512	1.81229	15.3561	41941.1
TCGA-AR-A24Z-01A	TCGA-BRCA	Primary Tumor	10.1866	3.3486	14.2862	19979
TCGA-AR-A250-01A	TCGA-BRCA	Primary Tumor	11.5303	3.52736	14.8801	30155.3
TCGA-AR-A251-01A	TCGA-BRCA	Primary Tumor	42.0132	5.39277	13.775	14017.6
TCGA-AR-A252-01A	TCGA-BRCA	Primary Tumor	14.5035	3.85833	14.8379	29284.5
TCGA-AR-A254-01A	TCGA-BRCA	Primary Tumor	17.9692	4.16745	14.5747	24401.5
TCGA-AR-A255-01A	TCGA-BRCA	Primary Tumor	10.1861	3.34853	14.4383	22200.7
TCGA-AR-A256-01A	TCGA-BRCA	Primary Tumor	38.6211	5.27132	14.5349	23737.1
TCGA-AR-A2LE-01A	TCGA-BRCA	Primary Tumor	2.6178	1.38835	15.4071	43451.6
TCGA-AR-A2LH-01A	TCGA-BRCA	Primary Tumor	5.8799	2.55579	16.1556	72997.4
TCGA-AR-A2LJ-01A	TCGA-BRCA	Primary Tumor	3.0146	1.59197	15.7595	55473.4
TCGA-AR-A2LK-01A	TCGA-BRCA	Primary Tumor	13.2165	3.72427	15.177	37045.6
TCGA-AR-A2LM-01A	TCGA-BRCA	Primary Tumor	1.8805	0.911116	16.4495	89491.6
TCGA-AR-A2LN-01A	TCGA-BRCA	Primary Tumor	1.1252	0.170181	16.5168	93766.5
TCGA-AR-A2LO-01A	TCGA-BRCA	Primary Tumor	13.9258	3.79969	15.5458	47834.4
TCGA-AR-A2LQ-01A	TCGA-BRCA	Primary Tumor	2.2489	1.16922	16.1061	70538.2
TCGA-AR-A5QM-01A	TCGA-BRCA	Primary Tumor	5.2789	2.40024	14.1588	18290.9
TCGA-AR-A5QN-01A	TCGA-BRCA	Primary Tumor	3.5298	1.81959	14.4151	21846.9
TCGA-AR-A5QP-01A	TCGA-BRCA	Primary Tumor	4.5748	2.19371	14.594	24730.9
TCGA-AR-A5QQ-01A	TCGA-BRCA	Primary Tumor	18.9867	4.24692	14.2297	19211.5
TCGA-B6-A0I1-01A	TCGA-BRCA	Primary Tumor	15.4653	3.95096	14.6358	25457.1
TCGA-B6-A0I2-01A	TCGA-BRCA	Primary Tumor	16.3495	4.03117	14.5262	23595.1
TCGA-B6-A0I5-01A	TCGA-BRCA	Primary Tumor	4.1934	2.06812	15.1366	36023
TCGA-B6-A0I6-01A	TCGA-BRCA	Primary Tumor	12.5021	3.6441	14.4229	21964.5
TCGA-B6-A0I8-01A	TCGA-BRCA	Primary Tumor	7.5097	2.90876	13.2114	9484.5
TCGA-B6-A0I9-01A	TCGA-BRCA	Primary Tumor	18.9295	4.24256	14.2499	19482.3
TCGA-B6-A0IA-01A	TCGA-BRCA	Primary Tumor	6.6167	2.72611	15.5073	46575.3
TCGA-B6-A0IB-01A	TCGA-BRCA	Primary Tumor	10.2499	3.35754	14.5187	23472.4
TCGA-B6-A0IC-01A	TCGA-BRCA	Primary Tumor	4.056	2.02006	15.3428	41555.8
TCGA-B6-A0IE-01A	TCGA-BRCA	Primary Tumor	35.709	5.15822	13.8486	14751.7
TCGA-B6-A0IG-01A	TCGA-BRCA	Primary Tumor	8.854	3.14633	13.6685	13020.8
TCGA-B6-A0IH-01A	TCGA-BRCA	Primary Tumor	1.2934	0.371169	14.5888	24641.3
TCGA-B6-A0IJ-01A	TCGA-BRCA	Primary Tumor	20.9388	4.38811	13.7332	13617.9
TCGA-B6-A0IK-01A	TCGA-BRCA	Primary Tumor	12.2131	3.61036	14.0148	16553.1
TCGA-B6-A0IM-01A	TCGA-BRCA	Primary Tumor	4.9371	2.30366	15.124	35708.5
TCGA-B6-A0IN-01A	TCGA-BRCA	Primary Tumor	4.1184	2.04208	14.4903	23015.6
TCGA-B6-A0IO-01A	TCGA-BRCA	Primary Tumor	5.7503	2.52364	14.3216	20474.9
TCGA-B6-A0IP-01A	TCGA-BRCA	Primary Tumor	3.818	1.93282	14.757	27688.3
TCGA-B6-A0IQ-01A	TCGA-BRCA	Primary Tumor	22.13	4.46793	13.9344	15655.7
TCGA-B6-A0RE-01A	TCGA-BRCA	Primary Tumor	15.9591	3.99631	13.7354	13638.8
TCGA-B6-A0RG-01A	TCGA-BRCA	Primary Tumor	6.1182	2.61311	15.5436	47761.6
TCGA-B6-A0RH-01A	TCGA-BRCA	Primary Tumor	9.6262	3.26697	15.0234	33304.2
TCGA-B6-A0RI-01A	TCGA-BRCA	Primary Tumor	8.9645	3.16422	14.8975	30521.1
TCGA-B6-A0RL-01A	TCGA-BRCA	Primary Tumor	19.0542	4.25204	14.2682	19731.9
TCGA-B6-A0RM-01A	TCGA-BRCA	Primary Tumor	4.2019	2.07104	14.8924	30412.9
TCGA-B6-A0RN-01A	TCGA-BRCA	Primary Tumor	1.7718	0.825216	14.7579	27706.3
TCGA-B6-A0RO-01A	TCGA-BRCA	Primary Tumor	3.4225	1.77505	14.6094	24995.9
TCGA-B6-A0RP-01A	TCGA-BRCA	Primary Tumor	2.1824	1.12592	14.2416	19371.4
TCGA-B6-A0RQ-01A	TCGA-BRCA	Primary Tumor	0.9782	-0.0317986	15.5236	47104.9
TCGA-B6-A0RS-01A	TCGA-BRCA	Primary Tumor	5.8329	2.54421	14.0435	16885.9
TCGA-B6-A0RT-01A	TCGA-BRCA	Primary Tumor	20.278	4.34184	14.2456	19425.2
TCGA-B6-A0RU-01A	TCGA-BRCA	Primary Tumor	21.7308	4.44167	14.6978	26575.6
TCGA-B6-A0RV-01A	TCGA-BRCA	Primary Tumor	4.8275	2.27128	14.5234	23548.7
TCGA-B6-A0WS-01A	TCGA-BRCA	Primary Tumor	4.1719	2.0607	14.8516	29565.4
TCGA-B6-A0WT-01A	TCGA-BRCA	Primary Tumor	5.0933	2.3486	14.4486	22359.7
TCGA-B6-A0WV-01A	TCGA-BRCA	Primary Tumor	14.8525	3.89263	14.3805	21328.2
TCGA-B6-A0WW-01A	TCGA-BRCA	Primary Tumor	8.8236	3.14137	13.9174	15472.6
TCGA-B6-A0WX-01A	TCGA-BRCA	Primary Tumor	7.0663	2.82096	13.4784	11413.4
TCGA-B6-A0WY-01A	TCGA-BRCA	Primary Tumor	8.2536	3.04502	14.437	22180.9
TCGA-B6-A0WZ-01A	TCGA-BRCA	Primary Tumor	4.4266	2.1462	14.1471	18142.2
TCGA-B6-A0X0-01A	TCGA-BRCA	Primary Tumor	3.7331	1.90037	15.1087	35332.1
TCGA-B6-A0X4-01A	TCGA-BRCA	Primary Tumor	2.6094	1.38372	14.7374	27315
TCGA-B6-A0X5-01A	TCGA-BRCA	Primary Tumor	13.4016	3.74433	14.3683	21149
TCGA-B6-A0X7-01A	TCGA-BRCA	Primary Tumor	2.4701	1.30457	14.4644	22606
TCGA-B6-A1KC-01B	TCGA-BRCA	Primary Tumor	7.2238	2.85276	15.447	44667.9
TCGA-B6-A1KF-01A	TCGA-BRCA	Primary Tumor	23.6312	4.56262	14.1435	18097
TCGA-B6-A1KI-01A	TCGA-BRCA	Primary Tumor	2.4412	1.28759	14.3897	21464.5
TCGA-B6-A1KN-01A	TCGA-BRCA	Primary Tumor	10.6158	3.40814	14.6627	25937.4
TCGA-B6-A2IU-01A	TCGA-BRCA	Primary Tumor	7.3172	2.87129	15.8242	58016.2
TCGA-B6-A3ZX-01A	TCGA-BRCA	Primary Tumor	10.3073	3.36559	15.5836	49105.8
TCGA-B6-A400-01A	TCGA-BRCA	Primary Tumor	29.4971	4.8825	14.9747	32197.7
TCGA-B6-A401-01A	TCGA-BRCA	Primary Tumor	6.8267	2.77119	14.8063	28651.6
TCGA-B6-A402-01A	TCGA-BRCA	Primary Tumor	13.4938	3.75422	14.9491	31631.5
TCGA-B6-A408-01A	TCGA-BRCA	Primary Tumor	3.4841	1.80079	14.3352	20669.7
TCGA-B6-A409-01A	TCGA-BRCA	Primary Tumor	7.3593	2.87957	14.5016	23196.9
TCGA-B6-A40B-01A	TCGA-BRCA	Primary Tumor	4.0471	2.01689	14.8713	29972.4
TCGA-B6-A40C-01A	TCGA-BRCA	Primary Tumor	7.7525	2.95466	14.8087	28699.3
TCGA-BH-A0AU-01A	TCGA-BRCA	Primary Tumor	13.6104	3.76664	15.5056	46520.2
TCGA-BH-A0AV-01A	TCGA-BRCA	Primary Tumor	5.9983	2.58455	15.173	36942.5
TCGA-BH-A0AW-01A	TCGA-BRCA	Primary Tumor	8.5965	3.10375	13.9605	15942
TCGA-BH-A0AY-01A	TCGA-BRCA	Primary Tumor	5.3299	2.41411	14.2806	19902
TCGA-BH-A0AZ-01A	TCGA-BRCA	Primary Tumor	2.6047	1.38112	15.517	46891.5
TCGA-BH-A0B0-01A	TCGA-BRCA	Primary Tumor	3.5422	1.82465	15.2224	38230.1
TCGA-BH-A0B1-01A	TCGA-BRCA	Primary Tumor	7.8568	2.97394	14.3847	21391.3
TCGA-BH-A0B2-01A	TCGA-BRCA	Primary Tumor	2.9985	1.58424	15.4849	45858.6
TCGA-BH-A0B3-01A	TCGA-BRCA	Primary Tumor	28.3733	4.82646	14.4328	22115.3
TCGA-BH-A0B4-01A	TCGA-BRCA	Primary Tumor	14.7173	3.87944	14.0086	16481.9
TCGA-BH-A0B5-01A	TCGA-BRCA	Primary Tumor	7.6639	2.93808	14.9129	30848.3
TCGA-BH-A0B7-01A	TCGA-BRCA	Primary Tumor	15.8242	3.98406	13.7983	14246.5
TCGA-BH-A0B8-01A	TCGA-BRCA	Primary Tumor	5.1149	2.35471	15.6795	52481.5
TCGA-BH-A0B9-01A	TCGA-BRCA	Primary Tumor	12.7186	3.66887	14.0262	16684.8
TCGA-BH-A0BA-01A	TCGA-BRCA	Primary Tumor	9.1026	3.18628	14.6909	26448
TCGA-BH-A0BC-01A	TCGA-BRCA	Primary Tumor	4.3932	2.13527	14.3037	20223
TCGA-BH-A0BD-01A	TCGA-BRCA	Primary Tumor	10.3805	3.3758	14.7928	28384.5
TCGA-BH-A0BF-01A	TCGA-BRCA	Primary Tumor	9.6909	3.27663	14.0881	17415.2
TCGA-BH-A0BG-01A	TCGA-BRCA	Primary Tumor	6.0067	2.58657	15.2363	38600.1
TCGA-BH-A0BJ-01A	TCGA-BRCA	Primary Tumor	3.5446	1.82562	14.3142	20370.8
TCGA-BH-A0BL-01A	TCGA-BRCA	Primary Tumor	6.3005	2.65547	14.7781	28095.6
TCGA-BH-A0BM-01A	TCGA-BRCA	Primary Tumor	1.173	0.230203	15.7181	53904.3
TCGA-BH-A0BO-01A	TCGA-BRCA	Primary Tumor	0.8636	-0.211565	15.0293	33441.3
TCGA-BH-A0BP-01A	TCGA-BRCA	Primary Tumor	4.5431	2.18368	15.0084	32959.2
TCGA-BH-A0BQ-01A	TCGA-BRCA	Primary Tumor	2.3551	1.23579	15.5507	47998.8
TCGA-BH-A0BR-01A	TCGA-BRCA	Primary Tumor	7.2322	2.85443	14.3382	20711.7
TCGA-BH-A0BS-01A	TCGA-BRCA	Primary Tumor	3.3813	1.75758	15.5874	49233.7
TCGA-BH-A0BT-01A	TCGA-BRCA	Primary Tumor	4.5654	2.19074	15.8833	60445.4
TCGA-BH-A0BV-01A	TCGA-BRCA	Primary Tumor	6.6494	2.73322	12.6425	6394.15
TCGA-BH-A0BW-01A	TCGA-BRCA	Primary Tumor	13.0652	3.70766	14.3057	20250.8
TCGA-BH-A0BZ-01A	TCGA-BRCA	Primary Tumor	34.2684	5.09881	15.8614	59531.1
TCGA-BH-A0C0-01A	TCGA-BRCA	Primary Tumor	24.1166	4.59195	14.1245	17861
TCGA-BH-A0C1-01B	TCGA-BRCA	Primary Tumor	4.9893	2.31884	15.324	41017.6
TCGA-BH-A0C3-01A	TCGA-BRCA	Primary Tumor	7.0863	2.82503	14.7108	26816.2
TCGA-BH-A0C7-01B	TCGA-BRCA	Primary Tumor	13.009	3.70144	14.7658	27858.3
TCGA-BH-A0DD-01A	TCGA-BRCA	Primary Tumor	21.8162	4.44733	14.9675	32038
TCGA-BH-A0DE-01A	TCGA-BRCA	Primary Tumor	3.2354	1.69394	14.9612	31898.5
TCGA-BH-A0DG-01A	TCGA-BRCA	Primary Tumor	8.4208	3.07396	14.971	32115
TCGA-BH-A0DH-01A	TCGA-BRCA	Primary Tumor	6.1535	2.62141	14.5318	23687.1
TCGA-BH-A0DI-01A	TCGA-BRCA	Primary Tumor	2.6514	1.40675	14.649	25690.8
TCGA-BH-A0DK-01A	TCGA-BRCA	Primary Tumor	7.8249	2.96807	14.4403	22231.1
TCGA-BH-A0DL-01A	TCGA-BRCA	Primary Tumor	14.6662	3.87442	14.5961	24767.3
TCGA-BH-A0DO-01B	TCGA-BRCA	Primary Tumor	1.596	0.674461	15.6439	51203.2
TCGA-BH-A0DP-01A	TCGA-BRCA	Primary Tumor	2.5206	1.33377	15.1454	36242.3
TCGA-BH-A0DQ-01A	TCGA-BRCA	Primary Tumor	8.5564	3.097	14.3885	21447.8
TCGA-BH-A0DS-01A	TCGA-BRCA	Primary Tumor	2.2596	1.17607	14.2489	19469.1
TCGA-BH-A0DT-01A	TCGA-BRCA	Primary Tumor	2.7297	1.44874	15.4668	45285.4
TCGA-BH-A0DV-01A	TCGA-BRCA	Primary Tumor	1.2609	0.334454	16.5248	94291.4
TCGA-BH-A0DX-01A	TCGA-BRCA	Primary Tumor	4.6188	2.20752	15.4079	43474.6
TCGA-BH-A0DZ-01A	TCGA-BRCA	Primary Tumor	10.1712	3.34642	13.9838	16201
TCGA-BH-A0E0-01A	TCGA-BRCA	Primary Tumor	23.084	4.52882	14.0644	17132.1
TCGA-BH-A0E1-01A	TCGA-BRCA	Primary Tumor	12.6802	3.66451	15.8155	57667.9
TCGA-BH-A0E2-01A	TCGA-BRCA	Primary Tumor	11.2797	3.49566	16.5705	97322.4
TCGA-BH-A0E6-01A	TCGA-BRCA	Primary Tumor	13.5693	3.76227	13.688	13197.8
TCGA-BH-A0E7-01A	TCGA-BRCA	Primary Tumor	3.4198	1.77391	14.8359	29245.8
TCGA-BH-A0E9-01B	TCGA-BRCA	Primary Tumor	4.3262	2.1131	15.8657	59710.3
TCGA-BH-A0EA-01A	TCGA-BRCA	Primary Tumor	0.8867	-0.173482	15.5038	46463.1
TCGA-BH-A0EE-01A	TCGA-BRCA	Primary Tumor	18.1851	4.18468	13.8953	15237.2
TCGA-BH-A0EI-01A	TCGA-BRCA	Primary Tumor	4.3933	2.13531	16.0633	68473.9
TCGA-BH-A0GY-01A	TCGA-BRCA	Primary Tumor	11.0544	3.46655	13.7549	13824.5
TCGA-BH-A0GZ-01A	TCGA-BRCA	Primary Tumor	3.9281	1.97383	14.3771	21278.7
TCGA-BH-A0H0-01A	TCGA-BRCA	Primary Tumor	11.5047	3.52415	15.7649	55679.9
TCGA-BH-A0H3-01A	TCGA-BRCA	Primary Tumor	1.8994	0.925544	16.0397	67363.6
TCGA-BH-A0H5-01A	TCGA-BRCA	Primary Tumor	4.4883	2.16617	15.0709	34417.7
TCGA-BH-A0H6-01A	TCGA-BRCA	Primary Tumor	2.8924	1.53227	14.8739	30024.6
TCGA-BH-A0H7-01A	TCGA-BRCA	Primary Tumor	12.119	3.5992	14.8635	29809.8
TCGA-BH-A0H9-01A	TCGA-BRCA	Primary Tumor	6.4248	2.68365	14.6204	25187.1
TCGA-BH-A0HA-01A	TCGA-BRCA	Primary Tumor	3.539	1.82334	15.7441	54884.7
TCGA-BH-A0HB-01A	TCGA-BRCA	Primary Tumor	12.1623	3.60434	14.1584	18285.3
TCGA-BH-A0HF-01A	TCGA-BRCA	Primary Tumor	3.9505	1.98204	14.7213	27011.5
TCGA-BH-A0HI-01A	TCGA-BRCA	Primary Tumor	2.9993	1.58463	14.3487	20863.4
TCGA-BH-A0HK-01A	TCGA-BRCA	Primary Tumor	2.9652	1.56813	14.5196	23486.9
TCGA-BH-A0HO-01A	TCGA-BRCA	Primary Tumor	3.2469	1.69906	14.8025	28574.9
TCGA-BH-A0HP-01A	TCGA-BRCA	Primary Tumor	5.381	2.42787	14.5418	23852.1
TCGA-BH-A0HQ-01A	TCGA-BRCA	Primary Tumor	3.497	1.80612	14.0318	16749.5
TCGA-BH-A0HU-01A	TCGA-BRCA	Primary Tumor	20.2815	4.34209	13.8907	15188.5
TCGA-BH-A0HW-01A	TCGA-BRCA	Primary Tumor	6.2717	2.64886	16.0421	67476.2
TCGA-BH-A0HX-01A	TCGA-BRCA	Primary Tumor	9.2473	3.20903	14.7191	26971.4
TCGA-BH-A0HY-01A	TCGA-BRCA	Primary Tumor	14.5078	3.85876	14.5959	24763
TCGA-BH-A0RX-01A	TCGA-BRCA	Primary Tumor	18.7442	4.22837	14.0536	17004.4
TCGA-BH-A0W3-01A	TCGA-BRCA	Primary Tumor	5.9319	2.56849	14.4832	22902.7
TCGA-BH-A0W4-01A	TCGA-BRCA	Primary Tumor	3.9322	1.97534	14.1415	18072.3
TCGA-BH-A0W5-01A	TCGA-BRCA	Primary Tumor	4.0473	2.01696	14.1757	18505.8
TCGA-BH-A0W7-01A	TCGA-BRCA	Primary Tumor	7.8397	2.9708	15.5088	46625.6
TCGA-BH-A0WA-01A	TCGA-BRCA	Primary Tumor	11.903	3.57325	14.236	19296.1
TCGA-BH-A18F-01A	TCGA-BRCA	Primary Tumor	8.9413	3.16048	15.4089	43505.2
TCGA-BH-A18G-01A	TCGA-BRCA	Primary Tumor	7.9252	2.98645	15.2559	39127.8
TCGA-BH-A18H-01A	TCGA-BRCA	Primary Tumor	3.4214	1.77459	14.9756	32219.4
TCGA-BH-A18I-01A	TCGA-BRCA	Primary Tumor	5.2578	2.39446	15.7027	53331.5
TCGA-BH-A18J-01A	TCGA-BRCA	Primary Tumor	4.6716	2.22392	14.8595	29726.8
TCGA-BH-A18K-01A	TCGA-BRCA	Primary Tumor	7.8919	2.98037	13.8256	14518.8
TCGA-BH-A18L-01A	TCGA-BRCA	Primary Tumor	22.0734	4.46424	15.665	51956.9
TCGA-BH-A18M-01A	TCGA-BRCA	Primary Tumor	3.4993	1.80707	15.4715	45434.8
TCGA-BH-A18N-01A	TCGA-BRCA	Primary Tumor	3.2941	1.71988	15.0462	33835.2
TCGA-BH-A18P-01A	TCGA-BRCA	Primary Tumor	9.0899	3.18426	15.8457	58886.5
TCGA-BH-A18Q-01A	TCGA-BRCA	Primary Tumor	9.0205	3.17321	14.693	26487.3
TCGA-BH-A18R-01A	TCGA-BRCA	Primary Tumor	25.5753	4.67668	14.4789	22834.3
TCGA-BH-A18S-01A	TCGA-BRCA	Primary Tumor	2.3099	1.20783	15.4704	45400.4
TCGA-BH-A18T-01A	TCGA-BRCA	Primary Tumor	27.216	4.76638	14.6482	25676.4
TCGA-BH-A18U-01A	TCGA-BRCA	Primary Tumor	23.6153	4.56165	14.5734	24379.8
TCGA-BH-A18V-01A	TCGA-BRCA	Primary Tumor	19.6718	4.29806	15.1218	35654.1
TCGA-BH-A1EN-01A	TCGA-BRCA	Primary Tumor	8.2525	3.04483	15.3609	42082.4
TCGA-BH-A1EO-01A	TCGA-BRCA	Primary Tumor	3.836	1.9396	15.8347	58440.3
TCGA-BH-A1ES-01A	TCGA-BRCA	Primary Tumor	7.4502	2.89728	15.3124	40689.3
TCGA-BH-A1ET-01A	TCGA-BRCA	Primary Tumor	1.3912	0.47633	15.3728	42429.4
TCGA-BH-A1EU-01A	TCGA-BRCA	Primary Tumor	3.3019	1.7233	15.9429	62992.7
TCGA-BH-A1EV-01A	TCGA-BRCA	Primary Tumor	5.7656	2.52747	15.2219	38216.3
TCGA-BH-A1EW-01A	TCGA-BRCA	Primary Tumor	8.4847	3.08486	15.6055	49855.8
TCGA-BH-A1EX-01A	TCGA-BRCA	Primary Tumor	3.8354	1.93938	15.4064	43430.5
TCGA-BH-A1EY-01A	TCGA-BRCA	Primary Tumor	3.4489	1.78614	14.4913	23031.5
TCGA-BH-A1F0-01A	TCGA-BRCA	Primary Tumor	14.3793	3.84592	15.0614	34193.7
TCGA-BH-A1F2-01A	TCGA-BRCA	Primary Tumor	23.5086	4.55512	14.9862	32455.4
TCGA-BH-A1F6-01A	TCGA-BRCA	Primary Tumor	15.6915	3.97191	13.7113	13412.4
TCGA-BH-A1F8-01A	TCGA-BRCA	Primary Tumor	14.4276	3.85076	13.7399	13681.4
TCGA-BH-A1FB-01A	TCGA-BRCA	Primary Tumor	2.1375	1.09592	15.0036	32850.8
TCGA-BH-A1FC-01A	TCGA-BRCA	Primary Tumor	20.3215	4.34493	15.1897	37372.4
TCGA-BH-A1FE-01A	TCGA-BRCA	Primary Tumor	6.7651	2.75811	15.5186	46942.7
TCGA-BH-A1FG-01A	TCGA-BRCA	Primary Tumor	3.6659	1.87417	14.7691	27921.4
TCGA-BH-A1FH-01A	TCGA-BRCA	Primary Tumor	1.5739	0.654344	14.0586	17062.9
TCGA-BH-A1FJ-01A	TCGA-BRCA	Primary Tumor	11.3052	3.49891	15.249	38939.7
TCGA-BH-A1FL-01A	TCGA-BRCA	Primary Tumor	4.7793	2.2568	16.1827	74381.9
TCGA-BH-A1FM-01A	TCGA-BRCA	Primary Tumor	17.6478	4.14142	14.7491	27536.9
TCGA-BH-A1FN-01A	TCGA-BRCA	Primary Tumor	16.716	4.06316	15.2201	38168.8
TCGA-BH-A1FR-01A	TCGA-BRCA	Primary Tumor	4.4069	2.13976	15.7495	55090.9
TCGA-BH-A1FU-01A	TCGA-BRCA	Primary Tumor	7.0975	2.82731	14.4743	22761.8
TCGA-BH-A201-01A	TCGA-BRCA	Primary Tumor	5.322	2.41197	15.0326	33516.6
TCGA-BH-A202-01A	TCGA-BRCA	Primary Tumor	14.7646	3.88407	14.6448	25616.3
TCGA-BH-A203-01A	TCGA-BRCA	Primary Tumor	9.3163	3.21976	14.9557	31777.2
TCGA-BH-A204-01A	TCGA-BRCA	Primary Tumor	6.9364	2.79419	15.2704	39523.5
TCGA-BH-A208-01A	TCGA-BRCA	Primary Tumor	4.135	2.04789	14.3058	20252.4
TCGA-BH-A209-01A	TCGA-BRCA	Primary Tumor	21.0548	4.39608	13.412	10899.7
TCGA-BH-A28O-01A	TCGA-BRCA	Primary Tumor	1.0288	0.0409625	15.7079	53522.7
TCGA-BH-A28Q-01A	TCGA-BRCA	Primary Tumor	2.667	1.41522	16.4613	90229.7
TCGA-BH-A2L8-01A	TCGA-BRCA	Primary Tumor	3.2275	1.69042	16.0757	69068.5
TCGA-BH-A42T-01A	TCGA-BRCA	Primary Tumor	16.7803	4.0687	14.5854	24583.7
TCGA-BH-A42U-01A	TCGA-BRCA	Primary Tumor	1.6341	0.708496	15.3503	41772.4
TCGA-BH-A42V-01A	TCGA-BRCA	Primary Tumor	2.0933	1.06578	15.5392	47618.1
TCGA-BH-A5IZ-01A	TCGA-BRCA	Primary Tumor	20.967	4.39005	14.4647	22610.6
TCGA-BH-A5J0-01A	TCGA-BRCA	Primary Tumor	4.1973	2.06946	14.5101	23332.6
TCGA-BH-A6R8-01A	TCGA-BRCA	Primary Tumor	7.385	2.8846	14.518	23461.8
TCGA-BH-A6R9-01A	TCGA-BRCA	Primary Tumor	3.2855	1.71611	14.885	30257.5
TCGA-BH-A8FY-01A	TCGA-BRCA	Primary Tumor	4.0849	2.0303	16.7672	111543
TCGA-BH-A8FZ-01A	TCGA-BRCA	Primary Tumor	3.0571	1.61216	14.9142	30876.9
TCGA-BH-A8G0-01A	TCGA-BRCA	Primary Tumor	1.0977	0.134484	14.9665	32015.7
TCGA-BH-AB28-01A	TCGA-BRCA	Primary Tumor	4.0326	2.01171	15.0463	33835.7
TCGA-C8-A12K-01A	TCGA-BRCA	Primary Tumor	17.008	4.08814	15.7823	56357.3
TCGA-C8-A12L-01A	TCGA-BRCA	Primary Tumor	25.4736	4.67093	14.4322	22106.5
TCGA-C8-A12M-01A	TCGA-BRCA	Primary Tumor	5.313	2.40953	15.4173	43757.8
TCGA-C8-A12N-01A	TCGA-BRCA	Primary Tumor	2.1867	1.12876	15.5996	49654.1
TCGA-C8-A12O-01A	TCGA-BRCA	Primary Tumor	10.8141	3.43484	14.595	24748.3
TCGA-C8-A12P-01A	TCGA-BRCA	Primary Tumor	11.9733	3.58175	14.5474	23944.1
TCGA-C8-A12Q-01A	TCGA-BRCA	Primary Tumor	10.9716	3.4557	14.9347	31318.9
TCGA-C8-A12T-01A	TCGA-BRCA	Primary Tumor	29.5146	4.88336	14.6571	25835.2
TCGA-C8-A12U-01A	TCGA-BRCA	Primary Tumor	25.0613	4.64739	15.2988	40308.6
TCGA-C8-A12V-01A	TCGA-BRCA	Primary Tumor	8.0006	3.00011	14.2599	19618.8
TCGA-C8-A12W-01A	TCGA-BRCA	Primary Tumor	33.8322	5.08033	15.1587	36579.4
TCGA-C8-A12X-01A	TCGA-BRCA	Primary Tumor	4.794	2.26123	15.0024	32822.7
TCGA-C8-A12Y-01A	TCGA-BRCA	Primary Tumor	10.4717	3.38842	15.1444	36216.5
TCGA-C8-A12Z-01A	TCGA-BRCA	Primary Tumor	10.131	3.3407	14.4585	22513.3
TCGA-C8-A130-01A	TCGA-BRCA	Primary Tumor	13.0451	3.70544	14.4755	22780.7
TCGA-C8-A131-01A	TCGA-BRCA	Primary Tumor	10.9869	3.45771	14.6816	26278.5
TCGA-C8-A132-01A	TCGA-BRCA	Primary Tumor	6.5829	2.71872	14.8345	29216.2
TCGA-C8-A133-01A	TCGA-BRCA	Primary Tumor	2.6846	1.42471	14.9299	31213.6
TCGA-C8-A134-01A	TCGA-BRCA	Primary Tumor	40.7889	5.3501	15.1679	36813.4
TCGA-C8-A135-01A	TCGA-BRCA	Primary Tumor	12.7255	3.66965	14.2707	19765.7
TCGA-C8-A137-01A	TCGA-BRCA	Primary Tumor	13.8639	3.79326	15.5989	49629.2
TCGA-C8-A138-01A	TCGA-BRCA	Primary Tumor	17.6074	4.13811	14.7276	27129.1
TCGA-C8-A1HE-01A	TCGA-BRCA	Primary Tumor	3.1836	1.67066	16.2935	80322.4
TCGA-C8-A1HF-01A	TCGA-BRCA	Primary Tumor	16.5482	4.0486	16.1024	70354.8
TCGA-C8-A1HG-01A	TCGA-BRCA	Primary Tumor	19.6885	4.29928	16.0355	67167.5
TCGA-C8-A1HJ-01A	TCGA-BRCA	Primary Tumor	30.1429	4.91375	14.8512	29556.1
TCGA-C8-A1HK-01A	TCGA-BRCA	Primary Tumor	11.0965	3.47203	13.2867	9993.31
TCGA-C8-A1HL-01A	TCGA-BRCA	Primary Tumor	18.171	4.18357	15.2034	37729
TCGA-C8-A1HM-01A	TCGA-BRCA	Primary Tumor	32.6181	5.0276	14.9006	30586.1
TCGA-C8-A1HN-01A	TCGA-BRCA	Primary Tumor	8.3473	3.06131	15.5425	47727.2
TCGA-C8-A26V-01A	TCGA-BRCA	Primary Tumor	9.9218	3.3106	15.4395	44436.9
TCGA-C8-A26W-01A	TCGA-BRCA	Primary Tumor	14.3368	3.84165	16.306	81018
TCGA-C8-A26X-01A	TCGA-BRCA	Primary Tumor	10.4146	3.38054	15.0256	33354.2
TCGA-C8-A26Y-01A	TCGA-BRCA	Primary Tumor	26.5893	4.73277	14.7423	27407.8
TCGA-C8-A26Z-01A	TCGA-BRCA	Primary Tumor	6.5577	2.71319	15.4988	46302.5
TCGA-C8-A273-01A	TCGA-BRCA	Primary Tumor	8.1061	3.01901	15.5167	46880.5
TCGA-C8-A274-01A	TCGA-BRCA	Primary Tumor	8.9184	3.15678	15.2231	38248.6
TCGA-C8-A275-01A	TCGA-BRCA	Primary Tumor	18.2989	4.19369	15.4145	43672.9
TCGA-C8-A278-01A	TCGA-BRCA	Primary Tumor	14.8776	3.89507	13.6828	13150.3
TCGA-C8-A27A-01A	TCGA-BRCA	Primary Tumor	24.6452	4.62323	14.8772	30094.2
TCGA-C8-A27B-01A	TCGA-BRCA	Primary Tumor	15.8932	3.99034	15.6161	50222.8
TCGA-C8-A3M7-01A	TCGA-BRCA	Primary Tumor	4.0602	2.02155	14.7127	26850.3
TCGA-C8-A3M8-01A	TCGA-BRCA	Primary Tumor	10.3257	3.36817	14.4953	23095.8
TCGA-C8-A8HP-01A	TCGA-BRCA	Primary Tumor	10.967	3.4551	14.2077	18921.2
TCGA-C8-A8HQ-01A	TCGA-BRCA	Primary Tumor	13.1807	3.72036	15.9382	62787.7
TCGA-C8-A8HR-01A	TCGA-BRCA	Primary Tumor	9.8248	3.29643	15.2721	39569.4
TCGA-D8-A13Y-01A	TCGA-BRCA	Primary Tumor	39.8591	5.31684	14.7447	27452.8
TCGA-D8-A13Z-01A	TCGA-BRCA	Primary Tumor	13.5279	3.75787	14.6474	25662.8
TCGA-D8-A140-01A	TCGA-BRCA	Primary Tumor	7.444	2.89608	15.3315	41232.2
TCGA-D8-A141-01A	TCGA-BRCA	Primary Tumor	3.019	1.59407	15.506	46533.1
TCGA-D8-A142-01A	TCGA-BRCA	Primary Tumor	9.0715	3.18134	14.5188	23474.2
TCGA-D8-A143-01A	TCGA-BRCA	Primary Tumor	25.177	4.65403	15.4058	43412.8
TCGA-D8-A145-01A	TCGA-BRCA	Primary Tumor	4.9003	2.29287	15.0913	34909
TCGA-D8-A147-01A	TCGA-BRCA	Primary Tumor	21.4821	4.42506	15.1404	36116
TCGA-D8-A1J8-01A	TCGA-BRCA	Primary Tumor	17.0592	4.09248	14.2711	19770.8
TCGA-D8-A1J9-01A	TCGA-BRCA	Primary Tumor	5.7834	2.53192	15.0465	33841.4
TCGA-D8-A1JA-01A	TCGA-BRCA	Primary Tumor	8.9265	3.15809	13.1587	9144.59
TCGA-D8-A1JB-01A	TCGA-BRCA	Primary Tumor	4.6966	2.23162	15.4945	46163.2
TCGA-D8-A1JC-01A	TCGA-BRCA	Primary Tumor	10.72	3.42223	13.8498	14763.8
TCGA-D8-A1JD-01A	TCGA-BRCA	Primary Tumor	11.4208	3.51359	15.6195	50342.1
TCGA-D8-A1JE-01A	TCGA-BRCA	Primary Tumor	7.0672	2.82114	15.9525	63415.5
TCGA-D8-A1JF-01A	TCGA-BRCA	Primary Tumor	10.1246	3.33979	15.1863	37283.7
TCGA-D8-A1JG-01B	TCGA-BRCA	Primary Tumor	17.6636	4.14271	14.9841	32409.2
TCGA-D8-A1JH-01A	TCGA-BRCA	Primary Tumor	2.6453	1.40343	15.8494	59040.1
TCGA-D8-A1JI-01A	TCGA-BRCA	Primary Tumor	4.6829	2.2274	14.0287	16713.4
TCGA-D8-A1JJ-01A	TCGA-BRCA	Primary Tumor	8.3155	3.0558	14.3377	20705.6
TCGA-D8-A1JK-01A	TCGA-BRCA	Primary Tumor	27.5423	4.78358	13.5724	12181.8
TCGA-D8-A1JL-01A	TCGA-BRCA	Primary Tumor	12.4838	3.64199	15.6257	50561.4
TCGA-D8-A1JN-01A	TCGA-BRCA	Primary Tumor	1.7503	0.807602	13.5438	11942.4
TCGA-D8-A1JP-01A	TCGA-BRCA	Primary Tumor	7.4215	2.89171	13.54	11911.2
TCGA-D8-A1JS-01A	TCGA-BRCA	Primary Tumor	2.1031	1.07252	16.5554	96311
TCGA-D8-A1JT-01A	TCGA-BRCA	Primary Tumor	12.1978	3.60855	14.8128	28781.1
TCGA-D8-A1JU-01A	TCGA-BRCA	Primary Tumor	1.0188	0.0268709	15.9412	62917.5
TCGA-D8-A1X5-01A	TCGA-BRCA	Primary Tumor	9.4521	3.24063	14.4155	21851.6
TCGA-D8-A1X6-01A	TCGA-BRCA	Primary Tumor	6.8454	2.77513	15.5514	48020.2
TCGA-D8-A1X7-01A	TCGA-BRCA	Primary Tumor	4.4144	2.14222	15.2249	38295.2
TCGA-D8-A1X8-01A	TCGA-BRCA	Primary Tumor	4.2088	2.07341	15.5324	47392.9
TCGA-D8-A1X9-01A	TCGA-BRCA	Primary Tumor	10.3371	3.36976	14.6421	25568.2
TCGA-D8-A1XA-01A	TCGA-BRCA	Primary Tumor	6.4479	2.68883	14.293	20073
TCGA-D8-A1XB-01A	TCGA-BRCA	Primary Tumor	3.9289	1.97413	14.7071	26746.9
TCGA-D8-A1XC-01A	TCGA-BRCA	Primary Tumor	2.6756	1.41986	15.1253	35741.3
TCGA-D8-A1XD-01A	TCGA-BRCA	Primary Tumor	10.6552	3.41349	14.4574	22496.4
TCGA-D8-A1XF-01A	TCGA-BRCA	Primary Tumor	12.4971	3.64352	15.6906	52885.7
TCGA-D8-A1XG-01A	TCGA-BRCA	Primary Tumor	3.3625	1.74953	15.2715	39553.4
TCGA-D8-A1XJ-01A	TCGA-BRCA	Primary Tumor	11.2557	3.49258	14.8791	30133.9
TCGA-D8-A1XK-01A	TCGA-BRCA	Primary Tumor	35.02	5.13011	13.5876	12310.8
TCGA-D8-A1XL-01A	TCGA-BRCA	Primary Tumor	12.9363	3.69335	13.9581	15914.8
TCGA-D8-A1XM-01A	TCGA-BRCA	Primary Tumor	7.6928	2.94351	14.9681	32051.8
TCGA-D8-A1XO-01A	TCGA-BRCA	Primary Tumor	3.7575	1.90977	14.5042	23238.6
TCGA-D8-A1XQ-01A	TCGA-BRCA	Primary Tumor	11.3599	3.50588	14.7248	27076.7
TCGA-D8-A1XR-01A	TCGA-BRCA	Primary Tumor	8.732	3.12631	15.0081	32951.5
TCGA-D8-A1XS-01A	TCGA-BRCA	Primary Tumor	21.9806	4.45816	14.8701	29946.9
TCGA-D8-A1XT-01A	TCGA-BRCA	Primary Tumor	9.0277	3.17436	14.0554	17025.8
TCGA-D8-A1XU-01A	TCGA-BRCA	Primary Tumor	5.4247	2.43954	13.8944	15227.8
TCGA-D8-A1XV-01A	TCGA-BRCA	Primary Tumor	4.2441	2.08546	15.3211	40935.9
TCGA-D8-A1XW-01A	TCGA-BRCA	Primary Tumor	4.6046	2.20308	15.2458	38855.8
TCGA-D8-A1XY-01A	TCGA-BRCA	Primary Tumor	2.759	1.46415	15.083	34709.3
TCGA-D8-A1XZ-01A	TCGA-BRCA	Primary Tumor	11.3923	3.50999	15.1837	37218.5
TCGA-D8-A1Y0-01A	TCGA-BRCA	Primary Tumor	17.8957	4.16154	14.2175	19049.3
TCGA-D8-A1Y1-01A	TCGA-BRCA	Primary Tumor	10.7714	3.42913	14.6528	25759.7
TCGA-D8-A1Y2-01A	TCGA-BRCA	Primary Tumor	6.3564	2.66821	14.051	16973
TCGA-D8-A1Y3-01A	TCGA-BRCA	Primary Tumor	22.8103	4.51161	13.7393	13675.2
TCGA-D8-A27E-01A	TCGA-BRCA	Primary Tumor	1.2468	0.31823	16.0768	69121.6
TCGA-D8-A27F-01A	TCGA-BRCA	Primary Tumor	16.9784	4.08563	16.326	82149.2
TCGA-D8-A27G-01A	TCGA-BRCA	Primary Tumor	4.8286	2.2716	15.6171	50260.9
TCGA-D8-A27H-01A	TCGA-BRCA	Primary Tumor	11.574	3.53282	16.3743	84946.6
TCGA-D8-A27I-01A	TCGA-BRCA	Primary Tumor	4.1053	2.03749	15.6828	52599.4
TCGA-D8-A27K-01A	TCGA-BRCA	Primary Tumor	2.6913	1.4283	16.3945	86144.7
TCGA-D8-A27L-01A	TCGA-BRCA	Primary Tumor	4.45	2.15381	15.8223	57942.2
TCGA-D8-A27M-01A	TCGA-BRCA	Primary Tumor	5.234	2.38791	15.6406	51083.6
TCGA-D8-A27N-01A	TCGA-BRCA	Primary Tumor	7.03	2.81352	14.8361	29248.6
TCGA-D8-A27P-01A	TCGA-BRCA	Primary Tumor	2.4916	1.31707	16.8609	119024
TCGA-D8-A27R-01A	TCGA-BRCA	Primary Tumor	25.5071	4.67283	15.6115	50064.5
TCGA-D8-A27T-01A	TCGA-BRCA	Primary Tumor	4.0398	2.01428	16.3218	81913.7
TCGA-D8-A27V-01A	TCGA-BRCA	Primary Tumor	2.7239	1.44567	15.4456	44625.4
TCGA-D8-A27W-01A	TCGA-BRCA	Primary Tumor	23.6471	4.56359	15.7472	55002.6
TCGA-D8-A3Z5-01A	TCGA-BRCA	Primary Tumor	2.1095	1.0769	15.0164	33141.5
TCGA-D8-A3Z6-01A	TCGA-BRCA	Primary Tumor	1.758	0.813935	15.1922	37438.4
TCGA-D8-A4Z1-01A	TCGA-BRCA	Primary Tumor	2.0065	1.00468	15.5121	46732.9
TCGA-D8-A73U-01A	TCGA-BRCA	Primary Tumor	1.6382	0.712111	14.8628	29795.5
TCGA-D8-A73W-01A	TCGA-BRCA	Primary Tumor	3.7574	1.90973	14.8783	30117.7
TCGA-D8-A73X-01A	TCGA-BRCA	Primary Tumor	3.7124	1.89235	15.8796	60287.8
TCGA-E2-A105-01A	TCGA-BRCA	Primary Tumor	8.5101	3.08918	15.9603	63758.6
TCGA-E2-A106-01A	TCGA-BRCA	Primary Tumor	12.5214	3.64632	15.6129	50112.9
TCGA-E2-A107-01A	TCGA-BRCA	Primary Tumor	9.2748	3.21332	15.5181	46925.4
TCGA-E2-A108-01A	TCGA-BRCA	Primary Tumor	8.3912	3.06888	15.3973	43156.4
TCGA-E2-A109-01A	TCGA-BRCA	Primary Tumor	18.0812	4.17642	15.7333	54474
TCGA-E2-A10A-01A	TCGA-BRCA	Primary Tumor	8.8358	3.14336	15.0015	32803.2
TCGA-E2-A10B-01A	TCGA-BRCA	Primary Tumor	8.9225	3.15745	15.1931	37462.2
TCGA-E2-A10C-01A	TCGA-BRCA	Primary Tumor	10.5667	3.40145	14.7815	28163.6
TCGA-E2-A10E-01A	TCGA-BRCA	Primary Tumor	3.609	1.8516	16.0496	67829
TCGA-E2-A10F-01A	TCGA-BRCA	Primary Tumor	5.092	2.34823	14.9916	32578.7
TCGA-E2-A14N-01A	TCGA-BRCA	Primary Tumor	33.7229	5.07566	15.057	34087.6
TCGA-E2-A14O-01A	TCGA-BRCA	Primary Tumor	10.3445	3.37079	15.0472	33858.4
TCGA-E2-A14P-01A	TCGA-BRCA	Primary Tumor	39.6158	5.308	14.3074	20274.6
TCGA-E2-A14Q-01A	TCGA-BRCA	Primary Tumor	5.5662	2.47669	15.1163	35517.8
TCGA-E2-A14R-01A	TCGA-BRCA	Primary Tumor	23.1739	4.53443	15.5301	47316.4
TCGA-E2-A14S-01A	TCGA-BRCA	Primary Tumor	11.163	3.48065	16.4896	92016
TCGA-E2-A14T-01A	TCGA-BRCA	Primary Tumor	8.5396	3.09417	15.7127	53703.7
TCGA-E2-A14U-01A	TCGA-BRCA	Primary Tumor	1.1733	0.230572	15.1862	37280.9
TCGA-E2-A14V-01A	TCGA-BRCA	Primary Tumor	41.4796	5.37433	14.7807	28146.4
TCGA-E2-A14W-01A	TCGA-BRCA	Primary Tumor	11.2935	3.49742	14.5221	23528.5
TCGA-E2-A14X-01A	TCGA-BRCA	Primary Tumor	8.6181	3.10737	14.9978	32718.7
TCGA-E2-A14Y-01A	TCGA-BRCA	Primary Tumor	23.557	4.55808	14.8926	30416.2
TCGA-E2-A14Z-01A	TCGA-BRCA	Primary Tumor	6.6198	2.72679	14.9726	32150.5
TCGA-E2-A150-01A	TCGA-BRCA	Primary Tumor	14.1295	3.82064	14.52	23494.3
TCGA-E2-A152-01A	TCGA-BRCA	Primary Tumor	6.9704	2.80124	14.9217	31036.9
TCGA-E2-A153-01A	TCGA-BRCA	Primary Tumor	2.5524	1.35185	15.1699	36863.5
TCGA-E2-A154-01A	TCGA-BRCA	Primary Tumor	6.393	2.67649	14.6065	24946.2
TCGA-E2-A155-01A	TCGA-BRCA	Primary Tumor	8.8749	3.14973	15.5247	47140
TCGA-E2-A156-01A	TCGA-BRCA	Primary Tumor	3.0812	1.62349	15.8947	60924.8
TCGA-E2-A158-01A	TCGA-BRCA	Primary Tumor	7.0629	2.82026	14.8503	29539.2
TCGA-E2-A159-01A	TCGA-BRCA	Primary Tumor	19.5046	4.28574	13.4571	11245.6
TCGA-E2-A15A-01A	TCGA-BRCA	Primary Tumor	17.8387	4.15694	15.3062	40514.8
TCGA-E2-A15C-01A	TCGA-BRCA	Primary Tumor	3.2674	1.70814	15.3724	42419.3
TCGA-E2-A15D-01A	TCGA-BRCA	Primary Tumor	1.7849	0.835843	14.8733	30012.7
TCGA-E2-A15E-01A	TCGA-BRCA	Primary Tumor	6.0583	2.59891	15.2226	38235.6
TCGA-E2-A15F-01A	TCGA-BRCA	Primary Tumor	3.9787	1.9923	15.2605	39252.9
TCGA-E2-A15G-01A	TCGA-BRCA	Primary Tumor	2.1719	1.11896	14.8182	28888.8
TCGA-E2-A15H-01A	TCGA-BRCA	Primary Tumor	8.7955	3.13677	14.3477	20848.9
TCGA-E2-A15I-01A	TCGA-BRCA	Primary Tumor	1.2094	0.274291	15.6437	51194.3
TCGA-E2-A15J-01A	TCGA-BRCA	Primary Tumor	4.0597	2.02137	15.7896	56641.3
TCGA-E2-A15K-01A	TCGA-BRCA	Primary Tumor	8.2255	3.0401	15.0324	33513.2
TCGA-E2-A15L-01A	TCGA-BRCA	Primary Tumor	4.2553	2.08926	15.1606	36626.5
TCGA-E2-A15M-01A	TCGA-BRCA	Primary Tumor	15.4159	3.94635	14.6841	26325
TCGA-E2-A15O-01A	TCGA-BRCA	Primary Tumor	12.2793	3.61816	15.3068	40533.6
TCGA-E2-A15P-01A	TCGA-BRCA	Primary Tumor	3.0849	1.62522	15.289	40035.5
TCGA-E2-A15R-01A	TCGA-BRCA	Primary Tumor	13.7827	3.78479	15.081	34659.6
TCGA-E2-A15S-01A	TCGA-BRCA	Primary Tumor	28.1109	4.81306	16.2941	80353.2
TCGA-E2-A15T-01A	TCGA-BRCA	Primary Tumor	7.7942	2.9624	16.1978	75165.2
TCGA-E2-A1AZ-01A	TCGA-BRCA	Primary Tumor	22.35	4.4822	14.2681	19730
TCGA-E2-A1B0-01A	TCGA-BRCA	Primary Tumor	17.5934	4.13696	14.7935	28398.5
TCGA-E2-A1B1-01A	TCGA-BRCA	Primary Tumor	5.7311	2.51881	15.1462	36262.5
TCGA-E2-A1B4-01A	TCGA-BRCA	Primary Tumor	1.6038	0.681494	16.6775	104819
TCGA-E2-A1B5-01A	TCGA-BRCA	Primary Tumor	3.8557	1.94699	15.241	38725.4
TCGA-E2-A1B6-01A	TCGA-BRCA	Primary Tumor	16.9791	4.08569	15.2955	40217.3
TCGA-E2-A1BC-01A	TCGA-BRCA	Primary Tumor	2.0356	1.02545	15.4912	46058.2
TCGA-E2-A1BD-01A	TCGA-BRCA	Primary Tumor	5.8992	2.56052	15.615	50185.7
TCGA-E2-A1IE-01A	TCGA-BRCA	Primary Tumor	9.0309	3.17487	16.3283	82283.9
TCGA-E2-A1IF-01A	TCGA-BRCA	Primary Tumor	4.0551	2.01974	14.6999	26613.3
TCGA-E2-A1IG-01A	TCGA-BRCA	Primary Tumor	4.2554	2.08929	15.4876	45942.9
TCGA-E2-A1IH-01A	TCGA-BRCA	Primary Tumor	5.085	2.34625	16.0844	69486.3
TCGA-E2-A1II-01A	TCGA-BRCA	Primary Tumor	19.5555	4.2895	13.4064	10857.4
TCGA-E2-A1IJ-01A	TCGA-BRCA	Primary Tumor	2.22	1.15056	14.4119	21798.3
TCGA-E2-A1IK-01A	TCGA-BRCA	Primary Tumor	3.8135	1.93112	14.8274	29072.8
TCGA-E2-A1IL-01A	TCGA-BRCA	Primary Tumor	2.3391	1.22595	14.8209	28941.8
TCGA-E2-A1IN-01A	TCGA-BRCA	Primary Tumor	7.4176	2.89095	15.6323	50789.9
TCGA-E2-A1IO-01A	TCGA-BRCA	Primary Tumor	5.0794	2.34466	14.1237	17851.3
TCGA-E2-A1IU-01A	TCGA-BRCA	Primary Tumor	2.3057	1.2052	15.0725	34455.8
TCGA-E2-A1L6-01A	TCGA-BRCA	Primary Tumor	4.4947	2.16822	14.5534	24044.2
TCGA-E2-A1L7-01A	TCGA-BRCA	Primary Tumor	33.4979	5.066	15.0127	33058.2
TCGA-E2-A1L8-01A	TCGA-BRCA	Primary Tumor	3.8222	1.9344	16.008	65899.3
TCGA-E2-A1L9-01A	TCGA-BRCA	Primary Tumor	3.9952	1.99827	15.9764	64474.4
TCGA-E2-A1LA-01A	TCGA-BRCA	Primary Tumor	11.8484	3.56662	15.2191	38141.8
TCGA-E2-A1LB-01A	TCGA-BRCA	Primary Tumor	7.4975	2.90641	14.1086	17665.3
TCGA-E2-A1LE-01A	TCGA-BRCA	Primary Tumor	7.0418	2.81594	14.916	30915.4
TCGA-E2-A1LG-01A	TCGA-BRCA	Primary Tumor	9.8849	3.30523	15.5834	49098.2
TCGA-E2-A1LH-01A	TCGA-BRCA	Primary Tumor	15.6996	3.97266	15.024	33318
TCGA-E2-A1LI-01A	TCGA-BRCA	Primary Tumor	22.9694	4.52164	13.4406	11118
TCGA-E2-A1LK-01A	TCGA-BRCA	Primary Tumor	17.9412	4.1652	14.6214	25204.4
TCGA-E2-A1LL-01A	TCGA-BRCA	Primary Tumor	21.2862	4.41185	14.1762	18512.6
TCGA-E2-A1LS-01A	TCGA-BRCA	Primary Tumor	3.4495	1.78639	14.7807	28147.1
TCGA-E2-A2P5-01A	TCGA-BRCA	Primary Tumor	5.6966	2.5101	14.9672	32030.4
TCGA-E2-A2P6-01A	TCGA-BRCA	Primary Tumor	6.5673	2.7153	15.8939	60890.9
TCGA-E2-A3DX-01A	TCGA-BRCA	Primary Tumor	1.306	0.385155	15.6599	51773.4
TCGA-E2-A56Z-01A	TCGA-BRCA	Primary Tumor	10.7394	3.42484	14.2542	19540.8
TCGA-E2-A570-01A	TCGA-BRCA	Primary Tumor	5.6817	2.50632	15.0635	34242.6
TCGA-E2-A572-01A	TCGA-BRCA	Primary Tumor	1.1212	0.165044	15.5716	48698.9
TCGA-E2-A573-01A	TCGA-BRCA	Primary Tumor	29.4053	4.878	14.3609	21041.1
TCGA-E2-A574-01A	TCGA-BRCA	Primary Tumor	14.5466	3.86261	14.5277	23620.2
TCGA-E2-A576-01A	TCGA-BRCA	Primary Tumor	7.5847	2.92309	14.8002	28529.4
TCGA-E2-A9RU-01A	TCGA-BRCA	Primary Tumor	12.0109	3.58627	14.2163	19034.1
TCGA-E9-A1N3-01A	TCGA-BRCA	Primary Tumor	4.9004	2.2929	14.2053	18889.2
TCGA-E9-A1N4-01A	TCGA-BRCA	Primary Tumor	7.0571	2.81908	14.9985	32735
TCGA-E9-A1N5-01A	TCGA-BRCA	Primary Tumor	7.2821	2.86435	14.3478	20850.8
TCGA-E9-A1N6-01A	TCGA-BRCA	Primary Tumor	10.3444	3.37078	14.5229	23541
TCGA-E9-A1N8-01A	TCGA-BRCA	Primary Tumor	6.3365	2.66369	14.5181	23462.4
TCGA-E9-A1N9-01A	TCGA-BRCA	Primary Tumor	14.1612	3.82387	14.2778	19863.3
TCGA-E9-A1NA-01A	TCGA-BRCA	Primary Tumor	5.5807	2.48045	14.2263	19166.8
TCGA-E9-A1ND-01A	TCGA-BRCA	Primary Tumor	11.1958	3.48489	14.0886	17421.3
TCGA-E9-A1NE-01A	TCGA-BRCA	Primary Tumor	13.7742	3.7839	14.7569	27687.4
TCGA-E9-A1NF-01A	TCGA-BRCA	Primary Tumor	4.3026	2.10521	14.6714	26093.2
TCGA-E9-A1NG-01A	TCGA-BRCA	Primary Tumor	2.3743	1.2475	14.6086	24981.7
TCGA-E9-A1NH-01A	TCGA-BRCA	Primary Tumor	2.2778	1.18764	14.8925	30415.3
TCGA-E9-A1NI-01A	TCGA-BRCA	Primary Tumor	11.9237	3.57576	14.2683	19733.2
TCGA-E9-A1QZ-01A	TCGA-BRCA	Primary Tumor	10.455	3.38612	14.8543	29620.9
TCGA-E9-A1R0-01A	TCGA-BRCA	Primary Tumor	6.5763	2.71728	16.052	67943.5
TCGA-E9-A1R2-01A	TCGA-BRCA	Primary Tumor	8.9855	3.1676	14.4431	22274.3
TCGA-E9-A1R3-01A	TCGA-BRCA	Primary Tumor	1.865	0.899176	15.0993	35103.4
TCGA-E9-A1R4-01A	TCGA-BRCA	Primary Tumor	9.0928	3.18472	14.4135	21822.5
TCGA-E9-A1R5-01A	TCGA-BRCA	Primary Tumor	4.373	2.12862	14.662	25924.1
TCGA-E9-A1R6-01A	TCGA-BRCA	Primary Tumor	6.969	2.80095	14.5368	23768.7
TCGA-E9-A1R7-01A	TCGA-BRCA	Primary Tumor	10.8789	3.44346	14.9814	32348.1
TCGA-E9-A1RA-01A	TCGA-BRCA	Primary Tumor	4.3119	2.10832	14.662	25923.5
TCGA-E9-A1RB-01A	TCGA-BRCA	Primary Tumor	17.8392	4.15698	14.4328	22115.2
TCGA-E9-A1RC-01A	TCGA-BRCA	Primary Tumor	6.9421	2.79537	14.6351	25445.1
TCGA-E9-A1RD-01A	TCGA-BRCA	Primary Tumor	3.7985	1.92543	14.441	22242.8
TCGA-E9-A1RE-01A	TCGA-BRCA	Primary Tumor	13.2586	3.72886	14.5389	23803.5
TCGA-E9-A1RF-01A	TCGA-BRCA	Primary Tumor	10.1591	3.3447	13.987	16236.6
TCGA-E9-A1RG-01A	TCGA-BRCA	Primary Tumor	17.4249	4.12308	13.9588	15922.3
TCGA-E9-A1RH-01A	TCGA-BRCA	Primary Tumor	27.3145	4.7716	14.5165	23436.6
TCGA-E9-A1RI-01A	TCGA-BRCA	Primary Tumor	3.7856	1.92052	15.0752	34521.2
TCGA-E9-A226-01A	TCGA-BRCA	Primary Tumor	18.811	4.2335	14.1852	18627.7
TCGA-E9-A227-01A	TCGA-BRCA	Primary Tumor	3.7733	1.91583	15.1868	37296.8
TCGA-E9-A228-01A	TCGA-BRCA	Primary Tumor	15.669	3.96984	14.0558	17030.5
TCGA-E9-A229-01A	TCGA-BRCA	Primary Tumor	14.2718	3.8351	14.0822	17344.9
TCGA-E9-A22A-01A	TCGA-BRCA	Primary Tumor	8.771	3.13274	13.7648	13919.4
TCGA-E9-A22B-01A	TCGA-BRCA	Primary Tumor	7.3108	2.87003	14.2879	20002.4
TCGA-E9-A22D-01A	TCGA-BRCA	Primary Tumor	53.5593	5.74307	14.2333	19259.7
TCGA-E9-A22E-01A	TCGA-BRCA	Primary Tumor	10.0231	3.32526	14.0757	17266.8
TCGA-E9-A22G-01A	TCGA-BRCA	Primary Tumor	12.5303	3.64735	14.5919	24694.6
TCGA-E9-A22H-01A	TCGA-BRCA	Primary Tumor	9.3876	3.23076	14.6632	25946.1
TCGA-E9-A243-01A	TCGA-BRCA	Primary Tumor	11.9661	3.58088	14.7385	27335.9
TCGA-E9-A244-01A	TCGA-BRCA	Primary Tumor	13.6531	3.77116	14.1627	18339.6
TCGA-E9-A245-01A	TCGA-BRCA	Primary Tumor	4.1032	2.03675	16.6876	105550
TCGA-E9-A247-01A	TCGA-BRCA	Primary Tumor	11.7844	3.55881	13.9883	16251.4
TCGA-E9-A248-01A	TCGA-BRCA	Primary Tumor	95.82	6.58225	14.3457	20820.3
TCGA-E9-A249-01A	TCGA-BRCA	Primary Tumor	9.2337	3.20691	15.0807	34654.3
TCGA-E9-A24A-01A	TCGA-BRCA	Primary Tumor	3.8769	1.9549	14.9692	32074.8
TCGA-E9-A295-01A	TCGA-BRCA	Primary Tumor	6.1762	2.62672	16.0091	65951.5
TCGA-E9-A2JS-01A	TCGA-BRCA	Primary Tumor	17.0251	4.08959	13.9849	16213.6
TCGA-E9-A2JT-01A	TCGA-BRCA	Primary Tumor	4.2843	2.09906	16.3444	83205.3
TCGA-E9-A3Q9-01A	TCGA-BRCA	Primary Tumor	0.9788	-0.030914	15.4101	43542.1
TCGA-E9-A3QA-01A	TCGA-BRCA	Primary Tumor	19.3889	4.27716	14.9782	32276.4
TCGA-E9-A3X8-01A	TCGA-BRCA	Primary Tumor	3.2293	1.69122	15.1645	36725.2
TCGA-E9-A54X-01A	TCGA-BRCA	Primary Tumor	6.0981	2.60836	14.5391	23807.8
TCGA-E9-A54Y-01A	TCGA-BRCA	Primary Tumor	12.0576	3.59187	14.4946	23083.7
TCGA-E9-A5FK-01A	TCGA-BRCA	Primary Tumor	2.5692	1.36132	14.5217	23521.1
TCGA-E9-A5FL-01A	TCGA-BRCA	Primary Tumor	10.2034	3.35098	14.017	16578.7
TCGA-E9-A5UO-01A	TCGA-BRCA	Primary Tumor	5.761	2.52632	14.8047	28619.5
TCGA-E9-A5UP-01A	TCGA-BRCA	Primary Tumor	2.6262	1.39298	14.7124	26846.2
TCGA-E9-A6HE-01A	TCGA-BRCA	Primary Tumor	5.4258	2.43984	14.7614	27772.8
TCGA-EW-A1IW-01A	TCGA-BRCA	Primary Tumor	10.8818	3.44385	14.38	21321.3
TCGA-EW-A1IX-01A	TCGA-BRCA	Primary Tumor	1.5542	0.636172	14.9028	30633.1
TCGA-EW-A1IY-01A	TCGA-BRCA	Primary Tumor	7.9085	2.9834	14.5045	23242.8
TCGA-EW-A1IZ-01A	TCGA-BRCA	Primary Tumor	7.0651	2.82071	13.9895	16265.5
TCGA-EW-A1J1-01A	TCGA-BRCA	Primary Tumor	4.2938	2.10225	14.4999	23169.2
TCGA-EW-A1J2-01A	TCGA-BRCA	Primary Tumor	1.5466	0.6291	15.6023	49745.9
TCGA-EW-A1J3-01A	TCGA-BRCA	Primary Tumor	9.7845	3.2905	16.2708	79068.5
TCGA-EW-A1J5-01A	TCGA-BRCA	Primary Tumor	11.407	3.51185	15.8209	57885.8
TCGA-EW-A1J6-01A	TCGA-BRCA	Primary Tumor	8.822	3.14111	13.9591	15926
TCGA-EW-A1OV-01A	TCGA-BRCA	Primary Tumor	8.1291	3.0231	13.8148	14410.2
TCGA-EW-A1OW-01A	TCGA-BRCA	Primary Tumor	19.9813	4.32058	14.9642	31964.2
TCGA-EW-A1OX-01A	TCGA-BRCA	Primary Tumor	4.4573	2.15617	14.6892	26417.2
TCGA-EW-A1OY-01A	TCGA-BRCA	Primary Tumor	21.327	4.41461	14.7061	26728.6
TCGA-EW-A1OZ-01A	TCGA-BRCA	Primary Tumor	12.4523	3.63834	14.376	21262.7
TCGA-EW-A1P0-01A	TCGA-BRCA	Primary Tumor	8.3465	3.06117	14.8398	29324.7
TCGA-EW-A1P1-01A	TCGA-BRCA	Primary Tumor	2.3596	1.23854	14.6772	26198.3
TCGA-EW-A1P3-01A	TCGA-BRCA	Primary Tumor	7.3526	2.87825	14.2475	19450.7
TCGA-EW-A1P4-01A	TCGA-BRCA	Primary Tumor	19.0751	4.25362	14.6739	26138.9
TCGA-EW-A1P5-01A	TCGA-BRCA	Primary Tumor	6.6106	2.72478	14.8347	29220.9
TCGA-EW-A1P6-01A	TCGA-BRCA	Primary Tumor	6.7203	2.74853	13.3606	10518.4
TCGA-EW-A1P7-01A	TCGA-BRCA	Primary Tumor	3.127	1.64478	14.7219	27023.3
TCGA-EW-A1P8-01A	TCGA-BRCA	Primary Tumor	13.8417	3.79095	14.2093	18941.5
TCGA-EW-A1PA-01A	TCGA-BRCA	Primary Tumor	59.5312	5.89557	14.859	29716.6
TCGA-EW-A1PB-01A	TCGA-BRCA	Primary Tumor	17.3783	4.11922	13.8587	14855.1
TCGA-EW-A1PC-01B	TCGA-BRCA	Primary Tumor	39.9324	5.31949	13.9897	16267.6
TCGA-EW-A1PD-01A	TCGA-BRCA	Primary Tumor	8.1985	3.03536	14.5391	23806.9
TCGA-EW-A1PE-01A	TCGA-BRCA	Primary Tumor	3.909	1.9668	15.188	37327.8
TCGA-EW-A1PF-01A	TCGA-BRCA	Primary Tumor	5.1138	2.3544	14.0958	17509.5
TCGA-EW-A1PG-01A	TCGA-BRCA	Primary Tumor	1.2716	0.346645	14.7547	27644.3
TCGA-EW-A1PH-01A	TCGA-BRCA	Primary Tumor	17.953	4.16615	13.6319	12694.1
TCGA-EW-A2FR-01A	TCGA-BRCA	Primary Tumor	31.2323	4.96497	14.143	18090.8
TCGA-EW-A2FS-01A	TCGA-BRCA	Primary Tumor	7.105	2.82883	14.7536	27623.3
TCGA-EW-A2FV-01A	TCGA-BRCA	Primary Tumor	21.8928	4.45238	14.9874	32483.1
TCGA-EW-A3E8-01B	TCGA-BRCA	Primary Tumor	3.9256	1.97291	15.4279	44082.9
TCGA-EW-A3U0-01A	TCGA-BRCA	Primary Tumor	11.8919	3.57191	14.3153	20385.9
TCGA-EW-A423-01A	TCGA-BRCA	Primary Tumor	4.831	2.27232	13.6849	13169.1
TCGA-EW-A424-01A	TCGA-BRCA	Primary Tumor	3.6671	1.87464	14.4677	22657.9
TCGA-EW-A6S9-01A	TCGA-BRCA	Primary Tumor	6.0988	2.60853	14.8047	28618.6
TCGA-EW-A6SA-01A	TCGA-BRCA	Primary Tumor	12.4157	3.63409	15.9638	63910.8
TCGA-EW-A6SB-01A	TCGA-BRCA	Primary Tumor	10.6134	3.40781	14.3341	20654.2
TCGA-EW-A6SC-01A	TCGA-BRCA	Primary Tumor	7.2236	2.85272	15.133	35933.3
TCGA-EW-A6SD-01A	TCGA-BRCA	Primary Tumor	12.5618	3.65097	13.2488	9734.02
TCGA-GI-A2C9-01A	TCGA-BRCA	Primary Tumor	8.5075	3.08874	15.3954	43099.3
TCGA-GM-A2D9-01A	TCGA-BRCA	Primary Tumor	3.048	1.60786	16.5444	95580.5
TCGA-GM-A2DA-01A	TCGA-BRCA	Primary Tumor	4.3354	2.11617	15.3287	41153.5
TCGA-GM-A2DB-01A	TCGA-BRCA	Primary Tumor	7.5823	2.92264	14.4798	22847.9
TCGA-GM-A2DC-01A	TCGA-BRCA	Primary Tumor	2.7257	1.44663	16.2464	77743.8
TCGA-GM-A2DD-01A	TCGA-BRCA	Primary Tumor	11.0223	3.46235	15.1126	35428.1
TCGA-GM-A2DF-01A	TCGA-BRCA	Primary Tumor	14.5722	3.86515	14.7909	28346
TCGA-GM-A2DH-01A	TCGA-BRCA	Primary Tumor	9.6359	3.26842	15.3419	41531.8
TCGA-GM-A2DI-01A	TCGA-BRCA	Primary Tumor	3.9723	1.98997	16.4113	87155.3
TCGA-GM-A2DK-01A	TCGA-BRCA	Primary Tumor	3.811	1.93017	15.5206	47007.2
TCGA-GM-A2DL-01A	TCGA-BRCA	Primary Tumor	6.4217	2.68296	15.3466	41666.9
TCGA-GM-A2DM-01A	TCGA-BRCA	Primary Tumor	1.6058	0.683292	16.1562	73027.5
TCGA-GM-A2DN-01A	TCGA-BRCA	Primary Tumor	5.3663	2.42393	14.9424	31485.5
TCGA-GM-A2DO-01A	TCGA-BRCA	Primary Tumor	8.7992	3.13737	15.9781	64550.6
TCGA-GM-A3NW-01A	TCGA-BRCA	Primary Tumor	2.8779	1.52502	15.843	58780
TCGA-GM-A3NY-01A	TCGA-BRCA	Primary Tumor	3.5764	1.83851	14.8367	29262
TCGA-GM-A3XG-01A	TCGA-BRCA	Primary Tumor	1.4246	0.510557	15.1072	35296.3
TCGA-GM-A3XL-01A	TCGA-BRCA	Primary Tumor	27.5127	4.78203	14.8649	29839.2
TCGA-GM-A3XN-01A	TCGA-BRCA	Primary Tumor	3.1561	1.65814	14.8351	29229.4
TCGA-GM-A4E0-01A	TCGA-BRCA	Primary Tumor	1.0537	0.0754642	14.3015	20192.5
TCGA-GM-A5PV-01A	TCGA-BRCA	Primary Tumor	2.0137	1.00985	15.1611	36638.4
TCGA-GM-A5PX-01A	TCGA-BRCA	Primary Tumor	1.1892	0.249991	15.0661	34304.7
TCGA-HN-A2NL-01A	TCGA-BRCA	Primary Tumor	22.3652	4.48318	15.8508	59097
TCGA-HN-A2OB-01A	TCGA-BRCA	Primary Tumor	1.0399	0.0564448	14.9078	30738.5
TCGA-JL-A3YW-01A	TCGA-BRCA	Primary Tumor	9.0468	3.17741	14.4532	22431.4
TCGA-JL-A3YX-01A	TCGA-BRCA	Primary Tumor	5.7064	2.51258	14.4968	23119.1
TCGA-LD-A66U-01A	TCGA-BRCA	Primary Tumor	3.3274	1.7344	14.7237	27057.4
TCGA-LD-A74U-01A	TCGA-BRCA	Primary Tumor	2.8468	1.50934	15.5859	49184.2
TCGA-LD-A7W5-01A	TCGA-BRCA	Primary Tumor	3.532	1.82049	14.3205	20459.1
TCGA-LD-A7W6-01A	TCGA-BRCA	Primary Tumor	6.5102	2.7027	14.6286	25331.2
TCGA-LD-A9QF-01A	TCGA-BRCA	Primary Tumor	3.8078	1.92896	15.2669	39426.2
TCGA-LL-A440-01A	TCGA-BRCA	Primary Tumor	2.9359	1.5538	14.9263	31135.1
TCGA-LL-A441-01A	TCGA-BRCA	Primary Tumor	7.0241	2.81231	15.0556	34056.2
TCGA-LL-A442-01A	TCGA-BRCA	Primary Tumor	3.1039	1.63408	14.9935	32620.9
TCGA-LL-A50Y-01A	TCGA-BRCA	Primary Tumor	3.3101	1.72687	14.6969	26558.7
TCGA-LL-A5YL-01A	TCGA-BRCA	Primary Tumor	6.0641	2.60029	14.3031	20213.8
TCGA-LL-A5YM-01A	TCGA-BRCA	Primary Tumor	7.4547	2.89815	14.4115	21792.3
TCGA-LL-A5YN-01A	TCGA-BRCA	Primary Tumor	5.8062	2.53759	14.1991	18808.9
TCGA-LL-A5YO-01A	TCGA-BRCA	Primary Tumor	19.3348	4.27313	14.0591	17069.6
TCGA-LL-A5YP-01A	TCGA-BRCA	Primary Tumor	10.2458	3.35696	14.474	22756
TCGA-LL-A6FQ-01A	TCGA-BRCA	Primary Tumor	4.2481	2.08682	14.263	19660
TCGA-LL-A6FR-01A	TCGA-BRCA	Primary Tumor	11.8223	3.56344	14.5137	23391
TCGA-LL-A73Y-01A	TCGA-BRCA	Primary Tumor	5.653	2.49902	15.401	43267.7
TCGA-LL-A73Z-01A	TCGA-BRCA	Primary Tumor	14.6936	3.87712	15.2005	37654.8
TCGA-LL-A740-01A	TCGA-BRCA	Primary Tumor	4.032	2.0115	14.6155	25102
TCGA-LL-A7SZ-01A	TCGA-BRCA	Primary Tumor	8.9018	3.1541	14.878	30111.2
TCGA-LL-A7T0-01A	TCGA-BRCA	Primary Tumor	14.7073	3.87846	14.4953	23095
TCGA-LL-A8F5-01A	TCGA-BRCA	Primary Tumor	14.1566	3.8234	15.4807	45725.4
TCGA-LL-A9Q3-01A	TCGA-BRCA	Primary Tumor	2.6485	1.40518	14.4776	22813.1
TCGA-LQ-A4E4-01A	TCGA-BRCA	Primary Tumor	7.3158	2.87102	14.8346	29219.4
TCGA-MS-A51U-01A	TCGA-BRCA	Primary Tumor	3.6087	1.85148	15.0319	33501.7
TCGA-OK-A5Q2-01A	TCGA-BRCA	Primary Tumor	6.0242	2.59077	15.1609	36634.4
TCGA-OL-A5D6-01A	TCGA-BRCA	Primary Tumor	2.6257	1.3927	14.5026	23212.4
TCGA-OL-A5D7-01A	TCGA-BRCA	Primary Tumor	32.5976	5.02669	13.874	15013.4
TCGA-OL-A5D8-01A	TCGA-BRCA	Primary Tumor	4.8965	2.29175	14.4146	21838.1
TCGA-OL-A5DA-01A	TCGA-BRCA	Primary Tumor	2.856	1.514	15.1864	37287.4
TCGA-OL-A5RU-01A	TCGA-BRCA	Primary Tumor	2.0248	1.01778	15.1478	36304.1
TCGA-OL-A5RV-01A	TCGA-BRCA	Primary Tumor	1.9041	0.929109	14.9995	32755.8
TCGA-OL-A5RW-01A	TCGA-BRCA	Primary Tumor	11.2808	3.4958	14.348	20853.2
TCGA-OL-A5RX-01A	TCGA-BRCA	Primary Tumor	1.1473	0.198243	15.2071	37825.5
TCGA-OL-A5RY-01A	TCGA-BRCA	Primary Tumor	5.2179	2.38347	14.5853	24582.2
TCGA-OL-A5RZ-01A	TCGA-BRCA	Primary Tumor	27.2657	4.76902	12.359	5253.28
TCGA-OL-A5S0-01A	TCGA-BRCA	Primary Tumor	14.0973	3.81735	14.6669	26012.9
TCGA-OL-A66H-01A	TCGA-BRCA	Primary Tumor	4.3254	2.11283	15.313	40708.4
TCGA-OL-A66I-01A	TCGA-BRCA	Primary Tumor	16.5382	4.04773	14.2526	19518.7
TCGA-OL-A66J-01A	TCGA-BRCA	Primary Tumor	2.3982	1.26195	15.3136	40722.9
TCGA-OL-A66K-01A	TCGA-BRCA	Primary Tumor	2.7769	1.47348	14.4739	22755.3
TCGA-OL-A66L-01A	TCGA-BRCA	Primary Tumor	1.3232	0.404031	14.8574	29684.3
TCGA-OL-A66N-01A	TCGA-BRCA	Primary Tumor	1.316	0.396159	15.8743	60066.8
TCGA-OL-A66O-01A	TCGA-BRCA	Primary Tumor	5.964	2.57628	15.3482	41713.1
TCGA-OL-A66P-01A	TCGA-BRCA	Primary Tumor	10.1511	3.34356	14.2506	19492.6
TCGA-OL-A6VO-01A	TCGA-BRCA	Primary Tumor	17.7146	4.14687	15.1717	36909.3
TCGA-OL-A6VQ-01A	TCGA-BRCA	Primary Tumor	2.4007	1.26346	15.5501	47977.7
TCGA-OL-A6VR-01A	TCGA-BRCA	Primary Tumor	3.2026	1.67924	15.9993	65504.4
TCGA-OL-A97C-01A	TCGA-BRCA	Primary Tumor	3.8926	1.96073	15.6345	50869.6
TCGA-PE-A5DC-01A	TCGA-BRCA	Primary Tumor	15.2302	3.92886	14.8895	30351.3
TCGA-PE-A5DD-01A	TCGA-BRCA	Primary Tumor	4.4227	2.14493	14.28	19893.7
TCGA-PE-A5DE-01A	TCGA-BRCA	Primary Tumor	5.626	2.49211	14.3809	21334.3
TCGA-PL-A8LV-01A	TCGA-BRCA	Primary Tumor	4.7596	2.25084	14.6419	25564.8
TCGA-PL-A8LX-01A	TCGA-BRCA	Primary Tumor	2.0209	1.015	15.2485	38926.5
TCGA-PL-A8LY-01A	TCGA-BRCA	Primary Tumor	2.5961	1.37635	15.2417	38745.7
TCGA-PL-A8LZ-01A	TCGA-BRCA	Primary Tumor	15.8916	3.99019	14.4669	22645.6
TCGA-S3-A6ZF-01A	TCGA-BRCA	Primary Tumor	14.182	3.82599	15.391	42967.7
TCGA-S3-A6ZG-01A	TCGA-BRCA	Primary Tumor	10.2043	3.35111	15.4448	44602.9
TCGA-S3-A6ZH-01A	TCGA-BRCA	Primary Tumor	8.1548	3.02765	15.9537	63464
TCGA-S3-AA0Z-01A	TCGA-BRCA	Primary Tumor	18.0769	4.17608	15.7923	56748.7
TCGA-S3-AA10-01A	TCGA-BRCA	Primary Tumor	28.0434	4.80959	14.597	24782.4
TCGA-S3-AA11-01A	TCGA-BRCA	Primary Tumor	4.905	2.29425	15.6491	51385.2
TCGA-S3-AA12-01A	TCGA-BRCA	Primary Tumor	4.5131	2.17412	14.9563	31789.2
TCGA-S3-AA14-01A	TCGA-BRCA	Primary Tumor	3.9912	1.99682	15.4148	43684.6
TCGA-S3-AA15-01A	TCGA-BRCA	Primary Tumor	11.1085	3.47359	14.3994	21609.8
TCGA-S3-AA17-01A	TCGA-BRCA	Primary Tumor	11.4494	3.5172	15.3523	41832.3
TCGA-UL-AAZ6-01A	TCGA-BRCA	Primary Tumor	14.9182	3.899	13.3958	10778.2
TCGA-UU-A93S-01A	TCGA-BRCA	Primary Tumor	18.1732	4.18374	14.8153	28830.8
TCGA-V7-A7HQ-01A	TCGA-BRCA	Primary Tumor	2.6372	1.39901	15.0676	34340.5
TCGA-W8-A86G-01A	TCGA-BRCA	Primary Tumor	2.0352	1.02517	15.65	51418.8
TCGA-WT-AB41-01A	TCGA-BRCA	Primary Tumor	2.7144	1.44063	15.039	33665.3
TCGA-WT-AB44-01A	TCGA-BRCA	Primary Tumor	0.7099	-0.494312	15.3667	42251.9
TCGA-XX-A899-01A	TCGA-BRCA	Primary Tumor	3.5985	1.8474	16.0322	67015.6
TCGA-XX-A89A-01A	TCGA-BRCA	Primary Tumor	3.598	1.8472	15.6225	50448.5
TCGA-Z7-A8R5-01A	TCGA-BRCA	Primary Tumor	1.5325	0.615887	14.9687	32064.8
TCGA-Z7-A8R6-01A	TCGA-BRCA	Primary Tumor	16.2665	4.02383	15.36	42056.2
TCGA-2W-A8YY-01A	TCGA-CESC	Primary Tumor	10.6072	3.40697	14.8885	30330.3
TCGA-4J-AA1J-01A	TCGA-CESC	Primary Tumor	20.4247	4.35224	15.0258	33359.5
TCGA-BI-A0VR-01A	TCGA-CESC	Primary Tumor	16.0973	4.00875	15.3183	40856.2
TCGA-BI-A0VS-01A	TCGA-CESC	Primary Tumor	16.9338	4.08183	14.7041	26692.1
TCGA-BI-A20A-01A	TCGA-CESC	Primary Tumor	19.127	4.25754	15.0677	34341.3
TCGA-C5-A0TN-01A	TCGA-CESC	Primary Tumor	19.1329	4.25798	15.2799	39783.4
TCGA-C5-A1BE-01B	TCGA-CESC	Primary Tumor	11.1409	3.47779	14.3146	20375.6
TCGA-C5-A1BF-01B	TCGA-CESC	Primary Tumor	14.2089	3.82872	14.7999	28524.2
TCGA-C5-A1BI-01B	TCGA-CESC	Primary Tumor	20.6593	4.36872	14.3878	21436.1
TCGA-C5-A1BJ-01A	TCGA-CESC	Primary Tumor	18.7492	4.22876	15.5614	48355.4
TCGA-C5-A1BK-01B	TCGA-CESC	Primary Tumor	6.5783	2.71771	15.3799	42639.6
TCGA-C5-A1BL-01A	TCGA-CESC	Primary Tumor	17.2103	4.1052	15.0825	34696.1
TCGA-C5-A1BM-01A	TCGA-CESC	Primary Tumor	12.1337	3.60095	15.3402	41482.3
TCGA-C5-A1BN-01B	TCGA-CESC	Primary Tumor	34.1177	5.09245	14.8146	28815.7
TCGA-C5-A1BQ-01C	TCGA-CESC	Primary Tumor	15.5987	3.96335	15.7097	53589.8
TCGA-C5-A1M5-01A	TCGA-CESC	Primary Tumor	12.2411	3.61366	15.454	44888.2
TCGA-C5-A1M6-01A	TCGA-CESC	Primary Tumor	22.1047	4.46628	13.7952	14215.4
TCGA-C5-A1M7-01A	TCGA-CESC	Primary Tumor	8.7864	3.13527	14.9043	30665.1
TCGA-C5-A1M8-01A	TCGA-CESC	Primary Tumor	18.529	4.21171	15.24	38698.6
TCGA-C5-A1M9-01A	TCGA-CESC	Primary Tumor	26.2447	4.71395	15.0972	35052.7
TCGA-C5-A1ME-01A	TCGA-CESC	Primary Tumor	12.0417	3.58997	15.0361	33598.7
TCGA-C5-A1MF-01A	TCGA-CESC	Primary Tumor	6.87	2.78031	15.229	38403.5
TCGA-C5-A1MH-01A	TCGA-CESC	Primary Tumor	17.0997	4.0959	14.8726	29997.5
TCGA-C5-A1MI-01A	TCGA-CESC	Primary Tumor	23.5058	4.55494	15.1559	36507.8
TCGA-C5-A1MJ-01A	TCGA-CESC	Primary Tumor	22.174	4.4708	14.66	25888.9
TCGA-C5-A1MK-01A	TCGA-CESC	Primary Tumor	17.6589	4.14232	14.9535	31729.4
TCGA-C5-A1ML-01A	TCGA-CESC	Primary Tumor	17.3581	4.11754	14.831	29145.7
TCGA-C5-A1MN-01A	TCGA-CESC	Primary Tumor	20.5062	4.35799	14.1746	18491.7
TCGA-C5-A1MP-01A	TCGA-CESC	Primary Tumor	18.0273	4.17211	15.4412	44490.6
TCGA-C5-A1MQ-01A	TCGA-CESC	Primary Tumor	6.5295	2.70697	14.9684	32058
TCGA-C5-A2LS-01A	TCGA-CESC	Primary Tumor	9.4149	3.23495	14.78	28133.4
TCGA-C5-A2LT-01A	TCGA-CESC	Primary Tumor	11.1048	3.47311	14.8966	30501.1
TCGA-C5-A2LV-01A	TCGA-CESC	Primary Tumor	22.6413	4.50088	14.3297	20590.5
TCGA-C5-A2LX-01A	TCGA-CESC	Primary Tumor	9.7918	3.29157	14.6949	26521.7
TCGA-C5-A2LY-01A	TCGA-CESC	Primary Tumor	10.947	3.45246	14.6814	26274.2
TCGA-C5-A2LZ-01A	TCGA-CESC	Primary Tumor	18.8201	4.2342	14.7758	28051.3
TCGA-C5-A2M1-01A	TCGA-CESC	Primary Tumor	17.4629	4.12622	15.1043	35225.3
TCGA-C5-A2M2-01A	TCGA-CESC	Primary Tumor	15.7257	3.97505	14.5539	24052.8
TCGA-C5-A3HD-01B	TCGA-CESC	Primary Tumor	36.5625	5.19229	14.0788	17304.4
TCGA-C5-A3HE-01A	TCGA-CESC	Primary Tumor	25.1917	4.65488	14.6153	25098.9
TCGA-C5-A3HF-01A	TCGA-CESC	Primary Tumor	8.7337	3.12659	15.6658	51985.9
TCGA-C5-A3HL-01A	TCGA-CESC	Primary Tumor	10.259	3.35882	15.2285	38390.8
TCGA-C5-A7CG-01A	TCGA-CESC	Primary Tumor	11.4427	3.51636	15.6936	52995.2
TCGA-C5-A7CH-01A	TCGA-CESC	Primary Tumor	15.9374	3.99434	14.1504	18184.2
TCGA-C5-A7CJ-01A	TCGA-CESC	Primary Tumor	9.3986	3.23245	14.7968	28462.7
TCGA-C5-A7CK-01A	TCGA-CESC	Primary Tumor	16.3356	4.02995	14.7818	28168.6
TCGA-C5-A7CL-01A	TCGA-CESC	Primary Tumor	16.312	4.02786	14.9304	31225.7
TCGA-C5-A7CM-01A	TCGA-CESC	Primary Tumor	16.709	4.06255	14.6468	25652.9
TCGA-C5-A7CO-01A	TCGA-CESC	Primary Tumor	13.9896	3.80628	14.4914	23032.3
TCGA-C5-A7UC-01A	TCGA-CESC	Primary Tumor	20.2278	4.33827	14.2641	19675.3
TCGA-C5-A7UE-01A	TCGA-CESC	Primary Tumor	10.2169	3.35289	14.649	25690.7
TCGA-C5-A7UH-01A	TCGA-CESC	Primary Tumor	24.3101	4.60348	13.4819	11440.5
TCGA-C5-A7UI-01A	TCGA-CESC	Primary Tumor	8.0047	3.00085	14.915	30893.4
TCGA-C5-A7X3-01A	TCGA-CESC	Primary Tumor	12.8048	3.67861	13.8466	14731.1
TCGA-C5-A7X5-01A	TCGA-CESC	Primary Tumor	22.9831	4.5225	13.7091	13392.2
TCGA-C5-A7X8-01A	TCGA-CESC	Primary Tumor	15.7586	3.97807	14.6215	25207.1
TCGA-C5-A7XC-01A	TCGA-CESC	Primary Tumor	10.7988	3.4328	15.4898	46013.8
TCGA-C5-A8XH-01A	TCGA-CESC	Primary Tumor	13.6543	3.77128	14.7534	27619.4
TCGA-C5-A8XI-01A	TCGA-CESC	Primary Tumor	5.3218	2.41191	15.1203	35616.3
TCGA-C5-A8XJ-01A	TCGA-CESC	Primary Tumor	28.0565	4.81026	15.199	37614.7
TCGA-C5-A8XK-01A	TCGA-CESC	Primary Tumor	25.447	4.66942	14.9101	30788.8
TCGA-C5-A8YQ-01A	TCGA-CESC	Primary Tumor	13.1324	3.71506	15.0881	34832.3
TCGA-C5-A8YR-01A	TCGA-CESC	Primary Tumor	21.8671	4.45069	14.9424	31484.4
TCGA-C5-A8YT-01A	TCGA-CESC	Primary Tumor	8.7586	3.1307	15.4505	44776.8
TCGA-C5-A8ZZ-01A	TCGA-CESC	Primary Tumor	13.6663	3.77255	14.9735	32172.2
TCGA-C5-A901-01A	TCGA-CESC	Primary Tumor	9.795	3.29205	14.7453	27465.7
TCGA-C5-A902-01A	TCGA-CESC	Primary Tumor	24.2765	4.60149	15.8995	61125.6
TCGA-C5-A905-01A	TCGA-CESC	Primary Tumor	8.3258	3.05759	14.435	22150.4
TCGA-C5-A907-01A	TCGA-CESC	Primary Tumor	19.3713	4.27585	14.5499	23986
TCGA-DG-A2KJ-01A	TCGA-CESC	Primary Tumor	10.0411	3.32785	14.7099	26798.9
TCGA-DG-A2KK-01A	TCGA-CESC	Primary Tumor	23.6629	4.56455	14.983	32384.2
TCGA-DG-A2KL-01A	TCGA-CESC	Primary Tumor	9.772	3.28865	14.8513	29559.7
TCGA-DG-A2KM-01A	TCGA-CESC	Primary Tumor	16.3051	4.02725	15.2751	39651.5
TCGA-DR-A0ZL-01A	TCGA-CESC	Primary Tumor	13.4942	3.75427	14.7153	26899.9
TCGA-DR-A0ZM-01A	TCGA-CESC	Primary Tumor	4.1958	2.06895	15.5357	47503.4
TCGA-DS-A0VK-01A	TCGA-CESC	Primary Tumor	9.19	3.20006	15.1634	36698.3
TCGA-DS-A0VL-01A	TCGA-CESC	Primary Tumor	9.1189	3.18886	15.5464	47855.3
TCGA-DS-A0VM-01A	TCGA-CESC	Primary Tumor	21.4702	4.42426	14.8917	30397.8
TCGA-DS-A0VN-01A	TCGA-CESC	Primary Tumor	22.0795	4.46464	14.7354	27277.9
TCGA-DS-A1O9-01A	TCGA-CESC	Primary Tumor	24.5381	4.61695	15.2144	38017.9
TCGA-DS-A1OA-01A	TCGA-CESC	Primary Tumor	10.7031	3.41996	14.8448	29425.5
TCGA-DS-A1OB-01A	TCGA-CESC	Primary Tumor	14.109	3.81854	15.2509	38992.5
TCGA-DS-A1OD-01A	TCGA-CESC	Primary Tumor	11.7249	3.5515	15.5603	48317.3
TCGA-DS-A3LQ-01A	TCGA-CESC	Primary Tumor	11.4075	3.51191	15.1488	36327.8
TCGA-DS-A5RQ-01A	TCGA-CESC	Primary Tumor	9.782	3.29013	14.3166	20403.9
TCGA-DS-A7WF-01A	TCGA-CESC	Primary Tumor	8.3646	3.0643	15.4472	44675.8
TCGA-DS-A7WH-01A	TCGA-CESC	Primary Tumor	7.1753	2.84304	14.7596	27738.5
TCGA-DS-A7WI-01A	TCGA-CESC	Primary Tumor	9.9904	3.32054	14.6813	26273.7
TCGA-EA-A1QS-01A	TCGA-CESC	Primary Tumor	7.7518	2.95453	15.1633	36693.9
TCGA-EA-A1QT-01A	TCGA-CESC	Primary Tumor	33.1334	5.05021	15.4396	44439.8
TCGA-EA-A3HQ-01A	TCGA-CESC	Primary Tumor	23.6282	4.56244	14.5105	23339.6
TCGA-EA-A3HR-01A	TCGA-CESC	Primary Tumor	17.4692	4.12674	15.5342	47452.7
TCGA-EA-A3HS-01A	TCGA-CESC	Primary Tumor	15.6294	3.96619	14.9308	31233.1
TCGA-EA-A3HT-01A	TCGA-CESC	Primary Tumor	9.4065	3.23366	14.5756	24417.8
TCGA-EA-A3HU-01A	TCGA-CESC	Primary Tumor	17.1485	4.10001	15.6278	50631.6
TCGA-EA-A3QD-01A	TCGA-CESC	Primary Tumor	17.7207	4.14736	14.5982	24803.4
TCGA-EA-A3QE-01A	TCGA-CESC	Primary Tumor	5.9271	2.56733	14.9781	32273.9
TCGA-EA-A3Y4-01A	TCGA-CESC	Primary Tumor	7.6359	2.9328	15.4027	43319.6
TCGA-EA-A410-01A	TCGA-CESC	Primary Tumor	13.8048	3.7871	14.5302	23660.7
TCGA-EA-A411-01A	TCGA-CESC	Primary Tumor	16.9305	4.08155	14.1738	18481.2
TCGA-EA-A439-01A	TCGA-CESC	Primary Tumor	36.7251	5.19869	14.1393	18045.4
TCGA-EA-A43B-01A	TCGA-CESC	Primary Tumor	10.9273	3.44987	14.3468	20836.1
TCGA-EA-A44S-01A	TCGA-CESC	Primary Tumor	19.3235	4.27228	14.535	23738.9
TCGA-EA-A4BA-01A	TCGA-CESC	Primary Tumor	14.5875	3.86666	13.613	12529.2
TCGA-EA-A50E-01A	TCGA-CESC	Primary Tumor	19.9216	4.31626	13.9474	15797
TCGA-EA-A556-01A	TCGA-CESC	Primary Tumor	17.2966	4.11242	12.9892	8130.77
TCGA-EA-A5FO-01A	TCGA-CESC	Primary Tumor	25.8025	4.68944	15.42	43839.7
TCGA-EA-A5O9-01A	TCGA-CESC	Primary Tumor	14.2782	3.83574	14.1813	18578.2
TCGA-EA-A5ZD-01A	TCGA-CESC	Primary Tumor	14.6704	3.87484	14.2862	19978.6
TCGA-EA-A5ZE-01A	TCGA-CESC	Primary Tumor	11.8154	3.5626	15.0537	34010.2
TCGA-EA-A5ZF-01A	TCGA-CESC	Primary Tumor	40.4289	5.33732	14.8634	29808.5
TCGA-EA-A6QX-01A	TCGA-CESC	Primary Tumor	16.772	4.06798	14.8094	28712.8
TCGA-EA-A78R-01A	TCGA-CESC	Primary Tumor	15.6798	3.97084	14.4834	22904.8
TCGA-EA-A97N-01A	TCGA-CESC	Primary Tumor	11.8581	3.5678	15.3317	41238.6
TCGA-EK-A2GZ-01A	TCGA-CESC	Primary Tumor	18.9576	4.2447	15.8452	58869.9
TCGA-EK-A2H1-01A	TCGA-CESC	Primary Tumor	17.8623	4.15885	14.7914	28357.2
TCGA-EK-A2IP-01A	TCGA-CESC	Primary Tumor	11.025	3.46271	14.5458	23918.1
TCGA-EK-A2IR-01A	TCGA-CESC	Primary Tumor	6.3291	2.662	14.4733	22745.9
TCGA-EK-A2PG-01A	TCGA-CESC	Primary Tumor	26.6224	4.73457	14.6846	26332.5
TCGA-EK-A2PI-01A	TCGA-CESC	Primary Tumor	9.5758	3.25939	14.7863	28256.9
TCGA-EK-A2PK-01A	TCGA-CESC	Primary Tumor	9.0641	3.18016	15.0262	33369.4
TCGA-EK-A2PL-01A	TCGA-CESC	Primary Tumor	8.1836	3.03274	14.8707	29958.6
TCGA-EK-A2PM-01A	TCGA-CESC	Primary Tumor	19.1882	4.26215	15.4389	44418.1
TCGA-EK-A2R7-01A	TCGA-CESC	Primary Tumor	31.5299	4.97865	14.442	22257.5
TCGA-EK-A2R8-01A	TCGA-CESC	Primary Tumor	22.6373	4.50063	13.6613	12955.6
TCGA-EK-A2R9-01A	TCGA-CESC	Primary Tumor	14.8033	3.88785	14.6954	26530.9
TCGA-EK-A2RA-01A	TCGA-CESC	Primary Tumor	20.9113	4.38621	15.0157	33125.5
TCGA-EK-A2RB-01A	TCGA-CESC	Primary Tumor	15.2072	3.92668	14.5097	23327.2
TCGA-EK-A2RC-01A	TCGA-CESC	Primary Tumor	8.8206	3.14088	14.8844	30244.5
TCGA-EK-A2RE-01A	TCGA-CESC	Primary Tumor	17.8372	4.15682	13.9727	16077
TCGA-EK-A2RJ-01A	TCGA-CESC	Primary Tumor	18.0191	4.17146	14.1192	17794.8
TCGA-EK-A2RK-01A	TCGA-CESC	Primary Tumor	8.3533	3.06235	16.2054	75563.3
TCGA-EK-A2RL-01A	TCGA-CESC	Primary Tumor	12.0024	3.58525	15.0493	33906.4
TCGA-EK-A2RM-01A	TCGA-CESC	Primary Tumor	14.7254	3.88023	14.4794	22841.5
TCGA-EK-A2RN-01A	TCGA-CESC	Primary Tumor	5.0185	2.32726	14.8721	29987.6
TCGA-EK-A2RO-01A	TCGA-CESC	Primary Tumor	11.7285	3.55195	14.9812	32343.3
TCGA-EK-A3GJ-01A	TCGA-CESC	Primary Tumor	16.3019	4.02697	15.8312	58298.8
TCGA-EK-A3GK-01A	TCGA-CESC	Primary Tumor	24.5066	4.6151	14.5094	23321.1
TCGA-EK-A3GM-01A	TCGA-CESC	Primary Tumor	24.8973	4.63792	14.2113	18967.7
TCGA-EK-A3GN-01A	TCGA-CESC	Primary Tumor	35.8451	5.1637	14.2321	19243.6
TCGA-EX-A1H5-01A	TCGA-CESC	Primary Tumor	23.1414	4.5324	15.0775	34577.5
TCGA-EX-A1H6-01B	TCGA-CESC	Primary Tumor	7.9244	2.9863	15.3551	41912.3
TCGA-EX-A3L1-01A	TCGA-CESC	Primary Tumor	13.2065	3.72318	14.1867	18647.4
TCGA-EX-A69L-01A	TCGA-CESC	Primary Tumor	19.4163	4.2792	15.2243	38281.2
TCGA-EX-A69M-01A	TCGA-CESC	Primary Tumor	7.2398	2.85595	14.8089	28702
TCGA-EX-A8YF-01A	TCGA-CESC	Primary Tumor	12.5965	3.65495	14.6367	25473.7
TCGA-FU-A23K-01A	TCGA-CESC	Primary Tumor	35.9588	5.16827	14.7837	28205.7
TCGA-FU-A23L-01A	TCGA-CESC	Primary Tumor	12.64	3.65992	15.4517	44815
TCGA-FU-A2QG-01A	TCGA-CESC	Primary Tumor	16.3216	4.02871	14.3711	21189.4
TCGA-FU-A3EO-01A	TCGA-CESC	Primary Tumor	7.2138	2.85076	14.8681	29905.1
TCGA-FU-A3HY-01A	TCGA-CESC	Primary Tumor	24.7281	4.62808	14.3382	20712
TCGA-FU-A3HZ-01A	TCGA-CESC	Primary Tumor	22.9814	4.52239	14.3895	21462.2
TCGA-FU-A3NI-01A	TCGA-CESC	Primary Tumor	17.1623	4.10117	15.0326	33516.8
TCGA-FU-A3TQ-01A	TCGA-CESC	Primary Tumor	10.8435	3.43876	15.1864	37286.7
TCGA-FU-A3WB-01A	TCGA-CESC	Primary Tumor	27.9727	4.80595	15.6765	52372.4
TCGA-FU-A3YQ-01A	TCGA-CESC	Primary Tumor	11.4173	3.51315	14.8836	30227.5
TCGA-FU-A40J-01A	TCGA-CESC	Primary Tumor	8.2984	3.05283	14.5076	23293.4
TCGA-FU-A57G-01A	TCGA-CESC	Primary Tumor	4.8481	2.27742	13.8461	14725.7
TCGA-FU-A5XV-01A	TCGA-CESC	Primary Tumor	10.528	3.39616	14.6247	25262.6
TCGA-FU-A770-01A	TCGA-CESC	Primary Tumor	14.3846	3.84645	14.9632	31943.6
TCGA-GH-A9DA-01A	TCGA-CESC	Primary Tumor	15.9272	3.99342	14.6482	25676.8
TCGA-HG-A2PA-01A	TCGA-CESC	Primary Tumor	6.0678	2.60117	14.7738	28013.2
TCGA-HM-A3JJ-01A	TCGA-CESC	Primary Tumor	18.3601	4.1985	14.6826	26296.8
TCGA-HM-A3JK-01A	TCGA-CESC	Primary Tumor	7.3332	2.87444	15.0924	34934.7
TCGA-HM-A4S6-01A	TCGA-CESC	Primary Tumor	14.5094	3.85892	13.6446	12806.8
TCGA-HM-A6W2-01A	TCGA-CESC	Primary Tumor	13.06	3.70708	14.5975	24791.2
TCGA-IR-A3L7-01A	TCGA-CESC	Primary Tumor	11.858	3.56779	15.4527	44846.7
TCGA-IR-A3LA-01A	TCGA-CESC	Primary Tumor	46.5174	5.5397	15.35	41764.4
TCGA-IR-A3LB-01A	TCGA-CESC	Primary Tumor	9.2391	3.20775	14.3924	21505.7
TCGA-IR-A3LC-01A	TCGA-CESC	Primary Tumor	17.0688	4.09329	14.7518	27588
TCGA-IR-A3LF-01A	TCGA-CESC	Primary Tumor	20.6197	4.36595	14.985	32430.2
TCGA-IR-A3LH-01A	TCGA-CESC	Primary Tumor	22.2394	4.47505	14.8749	30047.1
TCGA-IR-A3LI-01A	TCGA-CESC	Primary Tumor	11.8751	3.56987	15.365	42202
TCGA-IR-A3LK-01A	TCGA-CESC	Primary Tumor	23.5838	4.55972	15.4993	46317.3
TCGA-IR-A3LL-01A	TCGA-CESC	Primary Tumor	10.373	3.37476	15.2982	40292
TCGA-JW-A5VG-01A	TCGA-CESC	Primary Tumor	25.7132	4.68444	14.5328	23703.4
TCGA-JW-A5VH-01A	TCGA-CESC	Primary Tumor	19.7865	4.30644	13.9737	16088.6
TCGA-JW-A5VI-01A	TCGA-CESC	Primary Tumor	14.0603	3.81356	13.9495	15820.3
TCGA-JW-A5VJ-01A	TCGA-CESC	Primary Tumor	16.17	4.01525	14.2034	18864.2
TCGA-JW-A5VK-01A	TCGA-CESC	Primary Tumor	17.4167	4.1224	15.2201	38168.7
TCGA-JW-A69B-01A	TCGA-CESC	Primary Tumor	11.5391	3.52846	14.0571	17045.8
TCGA-JW-A852-01A	TCGA-CESC	Primary Tumor	8.8595	3.14723	14.1255	17873.6
TCGA-JW-AAVH-01A	TCGA-CESC	Primary Tumor	12.2478	3.61445	15.5893	49300.1
TCGA-JX-A3PZ-01A	TCGA-CESC	Primary Tumor	17.154	4.10047	14.9709	32113.2
TCGA-JX-A3Q0-01A	TCGA-CESC	Primary Tumor	17.4259	4.12316	15.2082	37855.8
TCGA-JX-A3Q8-01A	TCGA-CESC	Primary Tumor	9.2209	3.20491	15.2542	39082.1
TCGA-JX-A5QV-01A	TCGA-CESC	Primary Tumor	5.0643	2.34036	13.928	15586
TCGA-LP-A4AU-01A	TCGA-CESC	Primary Tumor	18.804	4.23297	14.3994	21609.9
TCGA-LP-A4AV-01A	TCGA-CESC	Primary Tumor	9.4823	3.24524	14.8742	30031.5
TCGA-LP-A4AW-01A	TCGA-CESC	Primary Tumor	11.9397	3.57769	13.8438	14702.8
TCGA-LP-A4AX-01A	TCGA-CESC	Primary Tumor	47.465	5.56879	13.8158	14419.7
TCGA-LP-A5U2-01A	TCGA-CESC	Primary Tumor	12.1194	3.59925	15.2484	38925.5
TCGA-LP-A5U3-01A	TCGA-CESC	Primary Tumor	15.9157	3.99238	14.7234	27051
TCGA-LP-A7HU-01A	TCGA-CESC	Primary Tumor	20.2838	4.34226	15.0375	33631.5
TCGA-MA-AA3W-01A	TCGA-CESC	Primary Tumor	12.3722	3.62903	14.176	18509.9
TCGA-MA-AA3X-01A	TCGA-CESC	Primary Tumor	14.0531	3.81282	14.2243	19140
TCGA-MA-AA3Y-01A	TCGA-CESC	Primary Tumor	17.6688	4.14313	15.232	38484.3
TCGA-MA-AA3Z-01A	TCGA-CESC	Primary Tumor	15.4213	3.94685	15.1231	35686.7
TCGA-MA-AA41-01A	TCGA-CESC	Primary Tumor	22.0367	4.46184	15.0238	33313.3
TCGA-MA-AA42-01A	TCGA-CESC	Primary Tumor	13.9799	3.80528	15.8897	60713.9
TCGA-MA-AA43-01A	TCGA-CESC	Primary Tumor	25.9197	4.69598	13.5398	11909.2
TCGA-MU-A51Y-01A	TCGA-CESC	Primary Tumor	12.6201	3.65765	14.2698	19753.2
TCGA-MU-A5YI-01A	TCGA-CESC	Primary Tumor	7.5769	2.92161	15.162	36661
TCGA-MU-A8JM-01A	TCGA-CESC	Primary Tumor	8.0117	3.00211	15.1193	35592.6
TCGA-MY-A5BD-01A	TCGA-CESC	Primary Tumor	12.935	3.69321	13.9257	15561.7
TCGA-MY-A5BE-01A	TCGA-CESC	Primary Tumor	13.3366	3.73732	14.8502	29537.2
TCGA-MY-A5BF-01A	TCGA-CESC	Primary Tumor	19.92	4.31615	14.7075	26754.2
TCGA-MY-A913-01A	TCGA-CESC	Primary Tumor	19.494	4.28496	14.4133	21818.5
TCGA-PN-A8MA-01A	TCGA-CESC	Primary Tumor	26.9582	4.75265	15.0328	33521.9
TCGA-Q1-A5R1-01A	TCGA-CESC	Primary Tumor	9.518	3.25066	14.5576	24113.7
TCGA-Q1-A5R2-01A	TCGA-CESC	Primary Tumor	13.7888	3.78543	14.4933	23062.3
TCGA-Q1-A5R3-01A	TCGA-CESC	Primary Tumor	8.5716	3.09956	13.9512	15839.3
TCGA-Q1-A6DT-01A	TCGA-CESC	Primary Tumor	31.3725	4.97143	14.588	24627.2
TCGA-Q1-A6DV-01A	TCGA-CESC	Primary Tumor	12.8664	3.68554	15.1769	37043.6
TCGA-Q1-A6DW-01A	TCGA-CESC	Primary Tumor	21.3552	4.41652	15.0722	34449.9
TCGA-Q1-A73O-01A	TCGA-CESC	Primary Tumor	17.1744	4.10219	14.787	28269.6
TCGA-Q1-A73P-01A	TCGA-CESC	Primary Tumor	18.806	4.23312	14.7432	27425.5
TCGA-Q1-A73Q-01A	TCGA-CESC	Primary Tumor	21.3018	4.4129	15.278	39732
TCGA-Q1-A73R-01A	TCGA-CESC	Primary Tumor	9.6771	3.27457	15.9661	64013.4
TCGA-Q1-A73S-01A	TCGA-CESC	Primary Tumor	27.6075	4.78699	14.5824	24531.8
TCGA-R2-A69V-01A	TCGA-CESC	Primary Tumor	8.9933	3.16885	14.1265	17885.5
TCGA-RA-A741-01A	TCGA-CESC	Primary Tumor	13.0019	3.70065	14.5023	23207.7
TCGA-UC-A7PD-01A	TCGA-CESC	Primary Tumor	16.2414	4.0216	13.5246	11784.5
TCGA-UC-A7PF-01A	TCGA-CESC	Primary Tumor	14.2508	3.83297	13.9189	15488.1
TCGA-UC-A7PG-01A	TCGA-CESC	Primary Tumor	14.0441	3.81189	15.0045	32871.3
TCGA-UC-A7PI-01A	TCGA-CESC	Primary Tumor	12.8609	3.68492	14.8186	28895.8
TCGA-VS-A8EB-01A	TCGA-CESC	Primary Tumor	13.6542	3.77127	15.4102	43543.1
TCGA-VS-A8EC-01A	TCGA-CESC	Primary Tumor	29.9459	4.90429	14.2606	19627.5
TCGA-VS-A8EG-01A	TCGA-CESC	Primary Tumor	14.5158	3.85955	15.0704	34405.9
TCGA-VS-A8EH-01A	TCGA-CESC	Primary Tumor	8.9925	3.16872	13.9863	16228.8
TCGA-VS-A8EI-01A	TCGA-CESC	Primary Tumor	25.7918	4.68884	14.4895	23002.4
TCGA-VS-A8EJ-01A	TCGA-CESC	Primary Tumor	13.0987	3.71135	14.7112	26823.5
TCGA-VS-A8EK-01A	TCGA-CESC	Primary Tumor	15.9353	3.99415	14.7382	27330.5
TCGA-VS-A8EL-01A	TCGA-CESC	Primary Tumor	15.3099	3.93639	14.5579	24118.6
TCGA-VS-A8Q8-01A	TCGA-CESC	Primary Tumor	7.1648	2.84093	15.4754	45556.1
TCGA-VS-A8Q9-01A	TCGA-CESC	Primary Tumor	22.3015	4.47907	14.733	27232.4
TCGA-VS-A8QA-01A	TCGA-CESC	Primary Tumor	30.7514	4.94258	15.7393	54702.5
TCGA-VS-A8QC-01A	TCGA-CESC	Primary Tumor	22.2808	4.47773	15.0022	32817.3
TCGA-VS-A8QF-01A	TCGA-CESC	Primary Tumor	18.8997	4.24029	14.9526	31707.9
TCGA-VS-A8QH-01A	TCGA-CESC	Primary Tumor	18.692	4.22435	13.8809	15086.2
TCGA-VS-A8QM-01A	TCGA-CESC	Primary Tumor	9.7464	3.28487	15.3303	41198.4
TCGA-VS-A94W-01A	TCGA-CESC	Primary Tumor	21.8447	4.44921	14.8274	29073.6
TCGA-VS-A94X-01A	TCGA-CESC	Primary Tumor	36.1201	5.17473	14.9525	31707.3
TCGA-VS-A94Y-01A	TCGA-CESC	Primary Tumor	12.6309	3.65889	14.8235	28995.3
TCGA-VS-A94Z-01A	TCGA-CESC	Primary Tumor	16.8296	4.07293	15.1756	37009.1
TCGA-VS-A950-01A	TCGA-CESC	Primary Tumor	34.6812	5.11608	14.2433	19394.1
TCGA-VS-A952-01A	TCGA-CESC	Primary Tumor	10.7775	3.42995	15.2223	38227.8
TCGA-VS-A953-01A	TCGA-CESC	Primary Tumor	17.259	4.10928	16.0846	69493.3
TCGA-VS-A954-01A	TCGA-CESC	Primary Tumor	17.9756	4.16797	15.7045	53398.3
TCGA-VS-A957-01A	TCGA-CESC	Primary Tumor	13.6662	3.77254	15.4188	43803.7
TCGA-VS-A958-01A	TCGA-CESC	Primary Tumor	22.6655	4.50243	14.6945	26513.7
TCGA-VS-A959-01A	TCGA-CESC	Primary Tumor	18.6104	4.21804	14.1981	18794.9
TCGA-VS-A9U5-01A	TCGA-CESC	Primary Tumor	8.3371	3.05955	14.0078	16472.4
TCGA-VS-A9U6-01A	TCGA-CESC	Primary Tumor	11.5597	3.53103	14.3786	21300.4
TCGA-VS-A9U7-01A	TCGA-CESC	Primary Tumor	23.2381	4.53842	14.7611	27767.4
TCGA-VS-A9UB-01A	TCGA-CESC	Primary Tumor	16.2923	4.02612	14.4404	22233.3
TCGA-VS-A9UC-01A	TCGA-CESC	Primary Tumor	9.5099	3.24943	14.4675	22654.4
TCGA-VS-A9UD-01A	TCGA-CESC	Primary Tumor	19.016	4.24914	14.7033	26676.2
TCGA-VS-A9UH-01A	TCGA-CESC	Primary Tumor	25.3692	4.66501	14.2956	20109
TCGA-VS-A9UI-01A	TCGA-CESC	Primary Tumor	21.6379	4.43549	14.5283	23629.1
TCGA-VS-A9UJ-01A	TCGA-CESC	Primary Tumor	12.3918	3.63131	15.5156	46843.8
TCGA-VS-A9UL-01A	TCGA-CESC	Primary Tumor	16.2745	4.02454	15.5459	47838.1
TCGA-VS-A9UM-01A	TCGA-CESC	Primary Tumor	13.0626	3.70737	15.41	43539.7
TCGA-VS-A9UO-01A	TCGA-CESC	Primary Tumor	22.4522	4.48878	14.0505	16968
TCGA-VS-A9UP-01A	TCGA-CESC	Primary Tumor	36.632	5.19503	14.5997	24827.6
TCGA-VS-A9UQ-01A	TCGA-CESC	Primary Tumor	16.3039	4.02715	15.3815	42687.3
TCGA-VS-A9UR-01A	TCGA-CESC	Primary Tumor	12.5611	3.65089	15.3145	40749.4
TCGA-VS-A9UT-01A	TCGA-CESC	Primary Tumor	14.3781	3.8458	13.8361	14624.4
TCGA-VS-A9UU-01A	TCGA-CESC	Primary Tumor	10.993	3.45851	14.5823	24531.4
TCGA-VS-A9UV-01A	TCGA-CESC	Primary Tumor	20.3014	4.34351	15.1953	37518
TCGA-VS-A9UY-01A	TCGA-CESC	Primary Tumor	17.2804	4.11106	14.3248	20520.5
TCGA-VS-A9UZ-01A	TCGA-CESC	Primary Tumor	34.1792	5.09505	14.3913	21489
TCGA-VS-A9V0-01A	TCGA-CESC	Primary Tumor	12.8612	3.68495	14.1639	18355.3
TCGA-VS-A9V1-01A	TCGA-CESC	Primary Tumor	21.822	4.44771	14.51	23332.2
TCGA-VS-A9V2-01A	TCGA-CESC	Primary Tumor	7.3098	2.86983	14.8713	29970.9
TCGA-VS-A9V3-01A	TCGA-CESC	Primary Tumor	19.0099	4.24868	14.5753	24411.3
TCGA-VS-A9V4-01A	TCGA-CESC	Primary Tumor	24.9122	4.63878	12.9428	7873.35
TCGA-VS-A9V5-01A	TCGA-CESC	Primary Tumor	12.5273	3.647	14.7362	27292.8
TCGA-VS-AA62-01A	TCGA-CESC	Primary Tumor	14.0345	3.81091	14.6589	25868.1
TCGA-WL-A834-01A	TCGA-CESC	Primary Tumor	23.0779	4.52844	13.6273	12654.1
TCGA-XS-A8TJ-01A	TCGA-CESC	Primary Tumor	8.2647	3.04696	14.8835	30226.7
TCGA-ZJ-A8QO-01A	TCGA-CESC	Primary Tumor	17.892	4.16124	15.696	53083
TCGA-ZJ-A8QR-01A	TCGA-CESC	Primary Tumor	15.1588	3.92208	15.3288	41156.9
TCGA-ZJ-AAX4-01A	TCGA-CESC	Primary Tumor	27.6157	4.78742	14.0605	17085.4
TCGA-ZJ-AAX8-01A	TCGA-CESC	Primary Tumor	10.5053	3.39305	14.8472	29474.9
TCGA-ZJ-AAXA-01A	TCGA-CESC	Primary Tumor	26.3691	4.72078	14.2853	19966.3
TCGA-ZJ-AAXB-01A	TCGA-CESC	Primary Tumor	38.4306	5.26418	14.5645	24229.2
TCGA-ZJ-AAXD-01A	TCGA-CESC	Primary Tumor	12.2014	3.60897	14.8896	30354.1
TCGA-ZJ-AAXF-01A	TCGA-CESC	Primary Tumor	11.493	3.52268	14.8573	29681.8
TCGA-ZJ-AAXI-01A	TCGA-CESC	Primary Tumor	7.565	2.91934	14.6353	25447.9
TCGA-ZJ-AAXJ-01A	TCGA-CESC	Primary Tumor	11.6092	3.5372	14.4076	21733.2
TCGA-ZJ-AAXN-01A	TCGA-CESC	Primary Tumor	14.4019	3.84819	14.865	29841.7
TCGA-ZJ-AAXT-01A	TCGA-CESC	Primary Tumor	25.6545	4.68114	15.1844	37235.9
TCGA-ZJ-AAXU-01A	TCGA-CESC	Primary Tumor	24.0901	4.59037	14.7391	27347.5
TCGA-ZJ-AB0H-01A	TCGA-CESC	Primary Tumor	10.8787	3.44343	14.219	19070.4
TCGA-ZJ-AB0I-01A	TCGA-CESC	Primary Tumor	16.4515	4.04015	15.0252	33344.5
TCGA-ZX-AA5X-01A	TCGA-CESC	Primary Tumor	7.0538	2.8184	14.5803	24496
TCGA-3L-AA1B-01A	TCGA-COAD	Primary Tumor	10.1439	3.34254	13.8628	14897.4
TCGA-4N-A93T-01A	TCGA-COAD	Primary Tumor	10.0537	3.32965	13.6635	12975.2
TCGA-4T-AA8H-01A	TCGA-COAD	Primary Tumor	9.3345	3.22257	14.9761	32230.5
TCGA-5M-AAT4-01A	TCGA-COAD	Primary Tumor	23.5013	4.55467	14.1061	17633.9
TCGA-5M-AAT5-01A	TCGA-COAD	Primary Tumor	35.5823	5.15309	13.893	15212.3
TCGA-5M-AAT6-01A	TCGA-COAD	Primary Tumor	14.8697	3.8943	14.654	25780.7
TCGA-5M-AATA-01A	TCGA-COAD	Primary Tumor	25.7891	4.68869	14.1432	18094
TCGA-5M-AATE-01A	TCGA-COAD	Primary Tumor	34.0294	5.08871	13.857	14837.6
TCGA-A6-2671-01A	TCGA-COAD	Primary Tumor	20.1371	4.33178	14.3648	21098.4
TCGA-A6-2672-01A	TCGA-COAD	Primary Tumor	12.3384	3.62508	13.347	10419.9
TCGA-A6-2672-01B	TCGA-COAD	Primary Tumor	17.0104	4.08835	14.394	21528.9
TCGA-A6-2674-01A	TCGA-COAD	Primary Tumor	11.7524	3.55488	13.3927	10755
TCGA-A6-2674-01A	TCGA-COAD	Primary Tumor	12.7323	3.67042	13.3927	10755
TCGA-A6-2675-01A	TCGA-COAD	Primary Tumor	10.4556	3.3862	14.0228	16645.1
TCGA-A6-2676-01A	TCGA-COAD	Primary Tumor	26.2437	4.7139	13.158	9140.43
TCGA-A6-2677-01A	TCGA-COAD	Primary Tumor	26.728	4.74028	13.6946	13258
TCGA-A6-2677-01A	TCGA-COAD	Primary Tumor	32.066	5.00297	13.6946	13258
TCGA-A6-2678-01A	TCGA-COAD	Primary Tumor	17.8372	4.15682	13.4746	11382.8
TCGA-A6-2679-01A	TCGA-COAD	Primary Tumor	8.75	3.12928	13.8575	14843.2
TCGA-A6-2680-01A	TCGA-COAD	Primary Tumor	16.8192	4.07204	14.1045	17614.2
TCGA-A6-2681-01A	TCGA-COAD	Primary Tumor	13.5609	3.76138	14.0052	16443.3
TCGA-A6-2682-01A	TCGA-COAD	Primary Tumor	13.795	3.78607	14.058	17056
TCGA-A6-2683-01A	TCGA-COAD	Primary Tumor	5.9254	2.56691	13.5644	12113.8
TCGA-A6-2684-01A	TCGA-COAD	Primary Tumor	5.874	2.55434	14.0341	16776
TCGA-A6-2684-01A	TCGA-COAD	Primary Tumor	13.6133	3.76694	14.0341	16776
TCGA-A6-2685-01A	TCGA-COAD	Primary Tumor	8.4353	3.07644	13.8239	14501.3
TCGA-A6-2686-01A	TCGA-COAD	Primary Tumor	15.4609	3.95055	14.1168	17766.1
TCGA-A6-3807-01A	TCGA-COAD	Primary Tumor	21.7463	4.4427	13.677	13097.5
TCGA-A6-3808-01A	TCGA-COAD	Primary Tumor	12.8783	3.68687	12.8952	7617.78
TCGA-A6-3809-01A	TCGA-COAD	Primary Tumor	26.6119	4.734	13.3152	10192
TCGA-A6-3809-01A	TCGA-COAD	Primary Tumor	19.0141	4.249	13.3152	10192
TCGA-A6-3810-01A	TCGA-COAD	Primary Tumor	18.2124	4.18685	13.3529	10462.3
TCGA-A6-3810-01A	TCGA-COAD	Primary Tumor	20.1223	4.33072	13.3529	10462.3
TCGA-A6-4105-01A	TCGA-COAD	Primary Tumor	43.066	5.42848	14.5995	24824.2
TCGA-A6-4107-01A	TCGA-COAD	Primary Tumor	13.2502	3.72794	14.3326	20631.8
TCGA-A6-5656-01A	TCGA-COAD	Primary Tumor	23.2463	4.53893	14.9189	30976.1
TCGA-A6-5656-01A	TCGA-COAD	Primary Tumor	27.5573	4.78436	14.9189	30976.1
TCGA-A6-5656-01B	TCGA-COAD	Primary Tumor	10.9991	3.45931	13.726	13550.2
TCGA-A6-5657-01A	TCGA-COAD	Primary Tumor	13.5885	3.76431	14.8904	30370.4
TCGA-A6-5659-01A	TCGA-COAD	Primary Tumor	31.8249	4.99208	14.2678	19726.5
TCGA-A6-5659-01A	TCGA-COAD	Primary Tumor	35.0076	5.1296	14.2678	19726.5
TCGA-A6-5660-01A	TCGA-COAD	Primary Tumor	13.4044	3.74463	14.8315	29156
TCGA-A6-5661-01A	TCGA-COAD	Primary Tumor	22.1819	4.47131	15.0922	34929.6
TCGA-A6-5661-01B	TCGA-COAD	Primary Tumor	4.7981	2.26246	14.169	18420.2
TCGA-A6-5662-01A	TCGA-COAD	Primary Tumor	14.7839	3.88595	14.3022	20201.3
TCGA-A6-5664-01A	TCGA-COAD	Primary Tumor	11.1599	3.48025	14.5862	24596.9
TCGA-A6-5665-01A	TCGA-COAD	Primary Tumor	23.0101	4.5242	14.8396	29321
TCGA-A6-5665-01B	TCGA-COAD	Primary Tumor	8.0726	3.01303	13.8755	15029.3
TCGA-A6-5666-01A	TCGA-COAD	Primary Tumor	28.4249	4.82908	15.4713	45428.1
TCGA-A6-5667-01A	TCGA-COAD	Primary Tumor	46.675	5.54458	14.2027	18854.9
TCGA-A6-6137-01A	TCGA-COAD	Primary Tumor	17.8516	4.15798	14.3446	20804.6
TCGA-A6-6138-01A	TCGA-COAD	Primary Tumor	24.0911	4.59043	14.5525	24029.6
TCGA-A6-6140-01A	TCGA-COAD	Primary Tumor	57.8993	5.85547	14.1908	18701.2
TCGA-A6-6141-01A	TCGA-COAD	Primary Tumor	8.1807	3.03222	14.6053	24925.6
TCGA-A6-6142-01A	TCGA-COAD	Primary Tumor	11.2452	3.49124	14.067	17162.6
TCGA-A6-6648-01A	TCGA-COAD	Primary Tumor	48.2817	5.5934	14.9077	30737.3
TCGA-A6-6649-01A	TCGA-COAD	Primary Tumor	15.1473	3.92099	14.7544	27639.4
TCGA-A6-6650-01A	TCGA-COAD	Primary Tumor	66.7618	6.06095	15.0259	33360.9
TCGA-A6-6650-01A	TCGA-COAD	Primary Tumor	53.5348	5.74241	15.0259	33360.9
TCGA-A6-6650-01B	TCGA-COAD	Primary Tumor	33.8842	5.08254	14.026	16682.2
TCGA-A6-6651-01A	TCGA-COAD	Primary Tumor	25.5134	4.67318	14.0189	16599.6
TCGA-A6-6652-01A	TCGA-COAD	Primary Tumor	14.6491	3.87274	14.0625	17109.6
TCGA-A6-6653-01A	TCGA-COAD	Primary Tumor	24.8935	4.6377	14.8949	30464.7
TCGA-A6-6654-01A	TCGA-COAD	Primary Tumor	17.1885	4.10337	13.992	16293.5
TCGA-A6-6780-01A	TCGA-COAD	Primary Tumor	33.306	5.05771	15.1515	36395.9
TCGA-A6-6780-01A	TCGA-COAD	Primary Tumor	23.7349	4.56894	15.1515	36395.9
TCGA-A6-6780-01B	TCGA-COAD	Primary Tumor	12.0133	3.58656	13.2611	9817.22
TCGA-A6-6781-01A	TCGA-COAD	Primary Tumor	9.645	3.26978	15.7022	53314.5
TCGA-A6-6781-01A	TCGA-COAD	Primary Tumor	6.6403	2.73125	15.7022	53314.5
TCGA-A6-6781-01B	TCGA-COAD	Primary Tumor	2.0979	1.06895	13.8759	15033.2
TCGA-A6-6782-01A	TCGA-COAD	Primary Tumor	8.6932	3.11989	14.8584	29704.8
TCGA-A6-A565-01A	TCGA-COAD	Primary Tumor	7.2201	2.85202	13.9306	15614.8
TCGA-A6-A566-01A	TCGA-COAD	Primary Tumor	9.5692	3.2584	14.2058	18896.2
TCGA-A6-A567-01A	TCGA-COAD	Primary Tumor	12.733	3.6705	13.6955	13267
TCGA-A6-A56B-01A	TCGA-COAD	Primary Tumor	16.9831	4.08603	13.5272	11805.9
TCGA-A6-A5ZU-01A	TCGA-COAD	Primary Tumor	8.3182	3.05627	13.9447	15768.3
TCGA-AA-3488-01A	TCGA-COAD	Primary Tumor	21.9698	4.45745	14.3533	20929.6
TCGA-AA-3489-01A	TCGA-COAD	Primary Tumor	19.828	4.30947	15.5609	48340.6
TCGA-AA-3492-01A	TCGA-COAD	Primary Tumor	21.3039	4.41305	14.074	17245.8
TCGA-AA-3494-01A	TCGA-COAD	Primary Tumor	18.1117	4.17885	13.8911	15193
TCGA-AA-3495-01A	TCGA-COAD	Primary Tumor	23.2663	4.54017	14.2411	19364.1
TCGA-AA-3496-01A	TCGA-COAD	Primary Tumor	22.4958	4.49158	14.4909	23024.3
TCGA-AA-3502-01A	TCGA-COAD	Primary Tumor	8.2473	3.04392	14.6508	25724
TCGA-AA-3506-01A	TCGA-COAD	Primary Tumor	13.5739	3.76276	13.8519	14785.5
TCGA-AA-3509-01A	TCGA-COAD	Primary Tumor	24.3795	4.6076	14.4937	23069.6
TCGA-AA-3510-01A	TCGA-COAD	Primary Tumor	10.9853	3.4575	13.8164	14426.5
TCGA-AA-3511-01A	TCGA-COAD	Primary Tumor	21.6236	4.43453	14.4342	22137.7
TCGA-AA-3514-01A	TCGA-COAD	Primary Tumor	8.0018	3.00032	13.4625	11288.2
TCGA-AA-3516-01A	TCGA-COAD	Primary Tumor	13.183	3.72061	13.9369	15682.9
TCGA-AA-3517-01A	TCGA-COAD	Primary Tumor	28.8828	4.85214	12.9426	7872.58
TCGA-AA-3518-01A	TCGA-COAD	Primary Tumor	16.3569	4.03183	13.107	8822.75
TCGA-AA-3519-01A	TCGA-COAD	Primary Tumor	48.291	5.59368	13.1675	9200.78
TCGA-AA-3520-01A	TCGA-COAD	Primary Tumor	14.667	3.8745	13.454	11222
TCGA-AA-3521-01A	TCGA-COAD	Primary Tumor	22.0425	4.46222	13.5396	11907.2
TCGA-AA-3522-01A	TCGA-COAD	Primary Tumor	13.3314	3.73676	13.2405	9678.36
TCGA-AA-3524-01A	TCGA-COAD	Primary Tumor	27.0202	4.75597	13.0788	8651.62
TCGA-AA-3525-01A	TCGA-COAD	Primary Tumor	13.7445	3.78078	13.049	8475.28
TCGA-AA-3526-01A	TCGA-COAD	Primary Tumor	32.6157	5.02749	13.4498	11188.9
TCGA-AA-3527-01A	TCGA-COAD	Primary Tumor	3.3396	1.73968	13.2337	9632.53
TCGA-AA-3529-01A	TCGA-COAD	Primary Tumor	21.9577	4.45666	13.2049	9442.08
TCGA-AA-3530-01A	TCGA-COAD	Primary Tumor	19.0361	4.25067	13.3136	10181
TCGA-AA-3531-01A	TCGA-COAD	Primary Tumor	23.0262	4.5252	13.4031	10833
TCGA-AA-3532-01A	TCGA-COAD	Primary Tumor	22.7419	4.50728	13.4892	11498.8
TCGA-AA-3534-01A	TCGA-COAD	Primary Tumor	15.4993	3.95413	13.4872	11483.2
TCGA-AA-3538-01A	TCGA-COAD	Primary Tumor	37.5107	5.22923	13.6524	12876
TCGA-AA-3542-01A	TCGA-COAD	Primary Tumor	20.7673	4.37624	13.217	9521.79
TCGA-AA-3543-01A	TCGA-COAD	Primary Tumor	13.541	3.75926	13.1934	9367.41
TCGA-AA-3544-01A	TCGA-COAD	Primary Tumor	18.081	4.1764	13.3587	10504
TCGA-AA-3548-01A	TCGA-COAD	Primary Tumor	17.6939	4.14518	13.2172	9523.11
TCGA-AA-3549-01A	TCGA-COAD	Primary Tumor	17.9042	4.16223	12.353	5231.32
TCGA-AA-3552-01A	TCGA-COAD	Primary Tumor	16.9179	4.08048	13.5191	11739.7
TCGA-AA-3553-01A	TCGA-COAD	Primary Tumor	39.207	5.29304	13.2615	9819.95
TCGA-AA-3554-01A	TCGA-COAD	Primary Tumor	14.0477	3.81226	12.8725	7498.89
TCGA-AA-3555-01A	TCGA-COAD	Primary Tumor	13.9039	3.79742	13.2353	9643.12
TCGA-AA-3556-01A	TCGA-COAD	Primary Tumor	21.0213	4.39378	13.2281	9595.29
TCGA-AA-3560-01A	TCGA-COAD	Primary Tumor	17.036	4.09051	13.1798	9279.46
TCGA-AA-3561-01A	TCGA-COAD	Primary Tumor	46.8217	5.54911	12.6173	6283.17
TCGA-AA-3562-01A	TCGA-COAD	Primary Tumor	20.83	4.38059	13.4998	11583.8
TCGA-AA-3655-01A	TCGA-COAD	Primary Tumor	18.0054	4.17036	14.685	26340
TCGA-AA-3660-01A	TCGA-COAD	Primary Tumor	28.7589	4.84594	15.1562	36514.1
TCGA-AA-3662-01A	TCGA-COAD	Primary Tumor	12.0096	3.58612	14.8367	29261.9
TCGA-AA-3663-01A	TCGA-COAD	Primary Tumor	16.8154	4.07171	15.4761	45580.8
TCGA-AA-3664-01A	TCGA-COAD	Primary Tumor	19.7907	4.30675	13.0969	8761.02
TCGA-AA-3666-01A	TCGA-COAD	Primary Tumor	29.8528	4.89979	13.7167	13462.7
TCGA-AA-3667-01A	TCGA-COAD	Primary Tumor	12.4409	3.63702	13.195	9377.58
TCGA-AA-3672-01A	TCGA-COAD	Primary Tumor	8.7461	3.12864	13.3569	10491.6
TCGA-AA-3673-01A	TCGA-COAD	Primary Tumor	17.3328	4.11543	14.1872	18654.3
TCGA-AA-3675-01A	TCGA-COAD	Primary Tumor	17.7416	4.14906	14.2964	20120.8
TCGA-AA-3678-01A	TCGA-COAD	Primary Tumor	28.6311	4.83951	13.4382	11099.3
TCGA-AA-3679-01A	TCGA-COAD	Primary Tumor	34.9886	5.12881	13.522	11763.3
TCGA-AA-3680-01A	TCGA-COAD	Primary Tumor	6.9254	2.7919	13.258	9796.32
TCGA-AA-3681-01A	TCGA-COAD	Primary Tumor	19.0344	4.25054	13.5181	11731.5
TCGA-AA-3684-01A	TCGA-COAD	Primary Tumor	7.6186	2.92953	13.4113	10894.3
TCGA-AA-3685-01A	TCGA-COAD	Primary Tumor	36.9634	5.20803	13.6538	12888.8
TCGA-AA-3688-01A	TCGA-COAD	Primary Tumor	40.5112	5.34025	13.209	9469.06
TCGA-AA-3692-01A	TCGA-COAD	Primary Tumor	14.3354	3.84151	13.8971	15256.1
TCGA-AA-3693-01A	TCGA-COAD	Primary Tumor	24.9345	4.64007	13.8059	14321.4
TCGA-AA-3695-01A	TCGA-COAD	Primary Tumor	35.2617	5.14003	13.2236	9565.37
TCGA-AA-3696-01A	TCGA-COAD	Primary Tumor	13.0809	3.70939	14.0452	16905.2
TCGA-AA-3697-01A	TCGA-COAD	Primary Tumor	38.368	5.26183	14.5395	23813.1
TCGA-AA-3710-01A	TCGA-COAD	Primary Tumor	17.7015	4.1458	13.3251	10262.2
TCGA-AA-3712-01A	TCGA-COAD	Primary Tumor	33.0192	5.04523	14.4204	21927.2
TCGA-AA-3713-01A	TCGA-COAD	Primary Tumor	14.728	3.88049	15.0057	32897.4
TCGA-AA-3715-01A	TCGA-COAD	Primary Tumor	7.4908	2.90512	13.7505	13782.2
TCGA-AA-3811-01A	TCGA-COAD	Primary Tumor	37.8276	5.24137	13.6972	13282.2
TCGA-AA-3812-01A	TCGA-COAD	Primary Tumor	4.0781	2.0279	13.1905	9348.41
TCGA-AA-3814-01A	TCGA-COAD	Primary Tumor	24.0354	4.58709	13.2731	9899.01
TCGA-AA-3815-01A	TCGA-COAD	Primary Tumor	13.2814	3.73134	13.2948	10049.6
TCGA-AA-3818-01A	TCGA-COAD	Primary Tumor	15.4564	3.95013	13.3372	10348.7
TCGA-AA-3819-01A	TCGA-COAD	Primary Tumor	31.3247	4.96923	13.8164	14426.5
TCGA-AA-3821-01A	TCGA-COAD	Primary Tumor	14.4864	3.85663	13.0269	8346.21
TCGA-AA-3831-01A	TCGA-COAD	Primary Tumor	19.4632	4.28268	13.37	10587.3
TCGA-AA-3833-01A	TCGA-COAD	Primary Tumor	10.3292	3.36866	13.2743	9907.51
TCGA-AA-3837-01A	TCGA-COAD	Primary Tumor	13.3329	3.73692	13.4896	11501.7
TCGA-AA-3842-01A	TCGA-COAD	Primary Tumor	23.0654	4.52766	12.9777	8066.08
TCGA-AA-3844-01A	TCGA-COAD	Primary Tumor	23.0598	4.52731	13.3482	10428.5
TCGA-AA-3845-01A	TCGA-COAD	Primary Tumor	23.1088	4.53037	13.6763	13091.5
TCGA-AA-3846-01A	TCGA-COAD	Primary Tumor	16.7662	4.06748	12.9713	8030.71
TCGA-AA-3848-01A	TCGA-COAD	Primary Tumor	10.6585	3.41393	13.4928	11527.4
TCGA-AA-3850-01A	TCGA-COAD	Primary Tumor	12.8515	3.68386	13.3799	10659.8
TCGA-AA-3851-01A	TCGA-COAD	Primary Tumor	16.5636	4.04994	13.0633	8559.64
TCGA-AA-3852-01A	TCGA-COAD	Primary Tumor	8.1226	3.02194	13.6493	12848.8
TCGA-AA-3854-01A	TCGA-COAD	Primary Tumor	10.1648	3.34551	13.3328	10317.7
TCGA-AA-3855-01A	TCGA-COAD	Primary Tumor	25.2769	4.65975	13.0757	8633.43
TCGA-AA-3856-01A	TCGA-COAD	Primary Tumor	21.1059	4.39957	13.8098	14360.6
TCGA-AA-3858-01A	TCGA-COAD	Primary Tumor	25.2418	4.65774	13.6283	12662.3
TCGA-AA-3860-01A	TCGA-COAD	Primary Tumor	32.9339	5.0415	13.4904	11508.7
TCGA-AA-3861-01A	TCGA-COAD	Primary Tumor	14.5146	3.85943	13.2816	9957.9
TCGA-AA-3862-01A	TCGA-COAD	Primary Tumor	25.6238	4.67941	12.6946	6629.16
TCGA-AA-3864-01A	TCGA-COAD	Primary Tumor	25.7324	4.68551	13.2758	9917.44
TCGA-AA-3866-01A	TCGA-COAD	Primary Tumor	31.895	4.99526	12.973	8040.26
TCGA-AA-3867-01A	TCGA-COAD	Primary Tumor	19.3919	4.27738	13.3615	10525.1
TCGA-AA-3869-01A	TCGA-COAD	Primary Tumor	35.878	5.16503	13.4956	11550
TCGA-AA-3870-01A	TCGA-COAD	Primary Tumor	8.3959	3.06968	12.9235	7768.95
TCGA-AA-3872-01A	TCGA-COAD	Primary Tumor	12.89	3.68818	12.9186	7742.46
TCGA-AA-3875-01A	TCGA-COAD	Primary Tumor	36.8463	5.20345	13.666	12997.9
TCGA-AA-3877-01A	TCGA-COAD	Primary Tumor	13.8221	3.7889	13.1218	8913.71
TCGA-AA-3930-01A	TCGA-COAD	Primary Tumor	28.5177	4.83379	13.1865	9322.5
TCGA-AA-3939-01A	TCGA-COAD	Primary Tumor	14.6632	3.87413	13.2713	9887.17
TCGA-AA-3941-01A	TCGA-COAD	Primary Tumor	25.8205	4.69045	13.7644	13915
TCGA-AA-3947-01A	TCGA-COAD	Primary Tumor	15.9697	3.99727	13.3332	10320.1
TCGA-AA-3949-01A	TCGA-COAD	Primary Tumor	13.646	3.77041	13.1332	8984.53
TCGA-AA-3950-01A	TCGA-COAD	Primary Tumor	21.4747	4.42457	13.1922	9359.57
TCGA-AA-3952-01A	TCGA-COAD	Primary Tumor	23.0754	4.52828	13.0547	8508.71
TCGA-AA-3955-01A	TCGA-COAD	Primary Tumor	53.4626	5.74046	12.9294	7800.65
TCGA-AA-3956-01A	TCGA-COAD	Primary Tumor	18.8745	4.23837	13.3729	10608.3
TCGA-AA-3966-01A	TCGA-COAD	Primary Tumor	19.3076	4.2711	13.0288	8356.92
TCGA-AA-3968-01A	TCGA-COAD	Primary Tumor	38.7489	5.27608	13.1643	9180.4
TCGA-AA-3970-01A	TCGA-COAD	Primary Tumor	35.1766	5.13654	13.2049	9442.28
TCGA-AA-3971-01A	TCGA-COAD	Primary Tumor	19.3729	4.27597	13.3607	10519.2
TCGA-AA-3972-01A	TCGA-COAD	Primary Tumor	20.8295	4.38056	13.4984	11572.5
TCGA-AA-3973-01A	TCGA-COAD	Primary Tumor	9.6495	3.27045	12.9883	8125.6
TCGA-AA-3975-01A	TCGA-COAD	Primary Tumor	14.7243	3.88013	13.1537	9112.98
TCGA-AA-3976-01A	TCGA-COAD	Primary Tumor	26.9093	4.75003	13.1789	9273.37
TCGA-AA-3977-01A	TCGA-COAD	Primary Tumor	25.0987	4.64954	13.3321	10312.4
TCGA-AA-3979-01A	TCGA-COAD	Primary Tumor	38.9409	5.28321	13.5481	11978.4
TCGA-AA-3980-01A	TCGA-COAD	Primary Tumor	20.9339	4.38777	13.8947	15230.9
TCGA-AA-3982-01A	TCGA-COAD	Primary Tumor	39.1374	5.29048	13.5308	11835.3
TCGA-AA-3984-01A	TCGA-COAD	Primary Tumor	37.1508	5.21532	13.0788	8651.81
TCGA-AA-3986-01A	TCGA-COAD	Primary Tumor	14.3019	3.83813	12.9558	7944.57
TCGA-AA-3989-01A	TCGA-COAD	Primary Tumor	15.0205	3.90886	13.1001	8780.6
TCGA-AA-3994-01A	TCGA-COAD	Primary Tumor	9.0916	3.18453	13.3302	10299
TCGA-AA-A00D-01A	TCGA-COAD	Primary Tumor	17.2371	4.10745	13.7127	13425.1
TCGA-AA-A00J-01A	TCGA-COAD	Primary Tumor	14.7049	3.87823	12.9416	7866.99
TCGA-AA-A00L-01A	TCGA-COAD	Primary Tumor	23.1118	4.53056	13.5964	12385.4
TCGA-AA-A00O-01A	TCGA-COAD	Primary Tumor	11.5505	3.52988	14.0673	17165.9
TCGA-AA-A00Q-01A	TCGA-COAD	Primary Tumor	17.6486	4.14148	13.9672	16015.7
TCGA-AA-A00U-01A	TCGA-COAD	Primary Tumor	28.5585	4.83585	13.333	10319.2
TCGA-AA-A00W-01A	TCGA-COAD	Primary Tumor	24.7186	4.62753	13.5569	12051.6
TCGA-AA-A010-01A	TCGA-COAD	Primary Tumor	23.5987	4.56064	14.7241	27064.9
TCGA-AA-A01D-01A	TCGA-COAD	Primary Tumor	44.5897	5.47864	13.8244	14506.3
TCGA-AA-A01F-01A	TCGA-COAD	Primary Tumor	16.5105	4.04531	13.3856	10701.8
TCGA-AA-A01G-01A	TCGA-COAD	Primary Tumor	33.361	5.06009	13.2091	9469.95
TCGA-AA-A01P-01A	TCGA-COAD	Primary Tumor	12.2024	3.60909	13.2072	9457.36
TCGA-AA-A01R-01A	TCGA-COAD	Primary Tumor	13.724	3.77863	13.587	12305.8
TCGA-AA-A01S-01A	TCGA-COAD	Primary Tumor	20.2417	4.33926	13.7414	13695.3
TCGA-AA-A01T-01A	TCGA-COAD	Primary Tumor	18.4837	4.20818	12.8721	7496.97
TCGA-AA-A01V-01A	TCGA-COAD	Primary Tumor	8.2536	3.04502	13.4133	10909.9
TCGA-AA-A01X-01A	TCGA-COAD	Primary Tumor	8.1758	3.03136	14.5023	23206.9
TCGA-AA-A01Z-01A	TCGA-COAD	Primary Tumor	24.0954	4.59069	13.8106	14368.2
TCGA-AA-A022-01A	TCGA-COAD	Primary Tumor	6.4909	2.69842	13.5907	12337.2
TCGA-AA-A024-01A	TCGA-COAD	Primary Tumor	5.2302	2.38687	13.6182	12574
TCGA-AA-A029-01A	TCGA-COAD	Primary Tumor	18.2006	4.18591	13.0595	8537.16
TCGA-AA-A02E-01A	TCGA-COAD	Primary Tumor	11.0855	3.4706	13.5045	11621.2
TCGA-AA-A02F-01A	TCGA-COAD	Primary Tumor	22.3696	4.48347	13.5937	12362.9
TCGA-AA-A02H-01A	TCGA-COAD	Primary Tumor	15.8088	3.98266	13.4933	11531.8
TCGA-AA-A02J-01A	TCGA-COAD	Primary Tumor	33.8287	5.08018	13.3562	10486.2
TCGA-AA-A02K-01A	TCGA-COAD	Primary Tumor	23.2834	4.54123	14.1119	17705
TCGA-AA-A02O-01A	TCGA-COAD	Primary Tumor	10.1329	3.34098	13.011	8254.6
TCGA-AA-A02R-01A	TCGA-COAD	Primary Tumor	13.7386	3.78016	13.4216	10972.6
TCGA-AA-A02Y-01A	TCGA-COAD	Primary Tumor	17.0465	4.0914	13.0894	8715.72
TCGA-AA-A03F-01A	TCGA-COAD	Primary Tumor	6.9141	2.78954	13.5391	11903.4
TCGA-AA-A03J-01A	TCGA-COAD	Primary Tumor	23.2407	4.53858	13.1295	8961.52
TCGA-AD-5900-01A	TCGA-COAD	Primary Tumor	17.6155	4.13877	14.1251	17868.4
TCGA-AD-6548-01A	TCGA-COAD	Primary Tumor	36.9163	5.20619	14.4775	22812.6
TCGA-AD-6888-01A	TCGA-COAD	Primary Tumor	33.147	5.05081	14.1048	17618.4
TCGA-AD-6889-01A	TCGA-COAD	Primary Tumor	14.6541	3.87323	14.7788	28110
TCGA-AD-6890-01A	TCGA-COAD	Primary Tumor	20.4802	4.35616	14.2306	19224.1
TCGA-AD-6895-01A	TCGA-COAD	Primary Tumor	15.2404	3.92983	14.9625	31927
TCGA-AD-6899-01A	TCGA-COAD	Primary Tumor	19.2308	4.26535	14.7598	27742.2
TCGA-AD-6901-01A	TCGA-COAD	Primary Tumor	8.4065	3.07151	15.3856	42807.3
TCGA-AD-6963-01A	TCGA-COAD	Primary Tumor	66.6996	6.05961	14.4887	22989.1
TCGA-AD-6964-01A	TCGA-COAD	Primary Tumor	9.2209	3.20491	14.5387	23800
TCGA-AD-6965-01A	TCGA-COAD	Primary Tumor	18.152	4.18206	14.2658	19698.3
TCGA-AD-A5EJ-01A	TCGA-COAD	Primary Tumor	17.4491	4.12508	14.1768	18520.4
TCGA-AD-A5EK-01A	TCGA-COAD	Primary Tumor	30.6366	4.93718	13.9153	15450
TCGA-AM-5820-01A	TCGA-COAD	Primary Tumor	32.6361	5.0284	14.569	24304.9
TCGA-AM-5821-01A	TCGA-COAD	Primary Tumor	26.6594	4.73657	14.6576	25845.4
TCGA-AU-3779-01A	TCGA-COAD	Primary Tumor	20.7071	4.37205	14.8872	30304.2
TCGA-AU-6004-01A	TCGA-COAD	Primary Tumor	10.813	3.43469	14.0778	17292
TCGA-AY-4070-01A	TCGA-COAD	Primary Tumor	22.0946	4.46562	13.0045	8217.79
TCGA-AY-4071-01A	TCGA-COAD	Primary Tumor	18.4019	4.20178	13.2271	9588.43
TCGA-AY-5543-01A	TCGA-COAD	Primary Tumor	25.9306	4.69658	14.4845	22923.4
TCGA-AY-6196-01A	TCGA-COAD	Primary Tumor	6.9424	2.79543	14.4944	23081.3
TCGA-AY-6197-01A	TCGA-COAD	Primary Tumor	13.073	3.70852	14.2808	19903.8
TCGA-AY-6386-01A	TCGA-COAD	Primary Tumor	15.5641	3.96015	14.6346	25436.8
TCGA-AY-A54L-01A	TCGA-COAD	Primary Tumor	24.4626	4.61251	13.3874	10715.5
TCGA-AY-A69D-01A	TCGA-COAD	Primary Tumor	28.92	4.854	14.3548	20952.1
TCGA-AY-A71X-01A	TCGA-COAD	Primary Tumor	9.9375	3.31288	14.7875	28280.1
TCGA-AY-A8YK-01A	TCGA-COAD	Primary Tumor	31.4539	4.97517	13.7418	13699.3
TCGA-AZ-4308-01A	TCGA-COAD	Primary Tumor	12.5762	3.65262	13.9856	16220.8
TCGA-AZ-4313-01A	TCGA-COAD	Primary Tumor	16.1809	4.01622	14.1006	17566.7
TCGA-AZ-4315-01A	TCGA-COAD	Primary Tumor	17.596	4.13718	14.125	17867.2
TCGA-AZ-4323-01A	TCGA-COAD	Primary Tumor	18.9381	4.24322	14.3775	21284.3
TCGA-AZ-4614-01A	TCGA-COAD	Primary Tumor	21.3586	4.41675	13.8604	14872.6
TCGA-AZ-4615-01A	TCGA-COAD	Primary Tumor	12.4227	3.63491	14.7141	26877.2
TCGA-AZ-4616-01A	TCGA-COAD	Primary Tumor	15.5884	3.9624	14.5256	23584.6
TCGA-AZ-4681-01A	TCGA-COAD	Primary Tumor	27.7851	4.79624	14.0166	16573.3
TCGA-AZ-4682-01B	TCGA-COAD	Primary Tumor	20.1839	4.33513	14.3084	20289.5
TCGA-AZ-4684-01A	TCGA-COAD	Primary Tumor	17.3856	4.11982	14.7265	27109.5
TCGA-AZ-5403-01A	TCGA-COAD	Primary Tumor	25.9795	4.6993	14.8706	29956.3
TCGA-AZ-5407-01A	TCGA-COAD	Primary Tumor	9.7001	3.278	14.9823	32368.6
TCGA-AZ-6598-01A	TCGA-COAD	Primary Tumor	19.9124	4.3156	14.4724	22732.2
TCGA-AZ-6599-01A	TCGA-COAD	Primary Tumor	5.3778	2.42702	14.7878	28285.1
TCGA-AZ-6600-01A	TCGA-COAD	Primary Tumor	16.2289	4.02049	15.0357	33589.2
TCGA-AZ-6601-01A	TCGA-COAD	Primary Tumor	22.8772	4.51584	14.6715	26095.1
TCGA-AZ-6603-01A	TCGA-COAD	Primary Tumor	27.2634	4.76889	14.019	16601.5
TCGA-AZ-6605-01A	TCGA-COAD	Primary Tumor	26.5093	4.72843	14.6862	26362.5
TCGA-AZ-6606-01A	TCGA-COAD	Primary Tumor	32.509	5.02277	15.335	41333.6
TCGA-AZ-6607-01A	TCGA-COAD	Primary Tumor	8.9949	3.16911	14.4119	21797.7
TCGA-AZ-6608-01A	TCGA-COAD	Primary Tumor	28.9146	4.85373	14.2974	20134.3
[truncated: 5,058 more rows]

## Sheet: Protein vs hsa-let-7a
Sample ID	Project ID	Sample Type	aurka_protein_expression	total_mirnareads	let7a_expression (log2)
TCGA-2F-A9KO-01A	TCGA-BLCA	Primary Tumor	-0.549879	19610.3	14.2593
TCGA-2F-A9KQ-01A	TCGA-BLCA	Primary Tumor	-0.455358	31454.1	14.941
TCGA-2F-A9KR-01A	TCGA-BLCA	Primary Tumor	-0.708225	48077.1	15.5531
TCGA-2F-A9KT-01A	TCGA-BLCA	Primary Tumor	0.0166504	25832.3	14.6569
TCGA-4Z-AA7M-01A	TCGA-BLCA	Primary Tumor	0.118836	33613.5	15.0368
TCGA-4Z-AA7O-01A	TCGA-BLCA	Primary Tumor	-0.47157	39921.2	15.2849
TCGA-4Z-AA7Q-01A	TCGA-BLCA	Primary Tumor	0.250442	14392.8	13.8131
TCGA-4Z-AA7R-01A	TCGA-BLCA	Primary Tumor	0.539204	19699.1	14.2658
TCGA-4Z-AA7S-01A	TCGA-BLCA	Primary Tumor	-0.397048	21623	14.4003
TCGA-4Z-AA7W-01A	TCGA-BLCA	Primary Tumor	-0.217292	25130.8	14.6172
TCGA-4Z-AA7Y-01A	TCGA-BLCA	Primary Tumor	-0.0034794	22090.2	14.4311
TCGA-4Z-AA80-01A	TCGA-BLCA	Primary Tumor	0.593888	26159.7	14.6751
TCGA-4Z-AA81-01A	TCGA-BLCA	Primary Tumor	0.0683778	26135.7	14.6737
TCGA-4Z-AA82-01A	TCGA-BLCA	Primary Tumor	0.427918	22223.7	14.4398
TCGA-4Z-AA83-01A	TCGA-BLCA	Primary Tumor	-0.494442	44073.7	15.4276
TCGA-4Z-AA84-01A	TCGA-BLCA	Primary Tumor	0.308446	17378.7	14.085
TCGA-4Z-AA86-01A	TCGA-BLCA	Primary Tumor	0.347279	13596.4	13.7309
TCGA-4Z-AA87-01A	TCGA-BLCA	Primary Tumor	-0.453108	29438.2	14.8454
TCGA-4Z-AA89-01A	TCGA-BLCA	Primary Tumor	-0.446453	47822.6	15.5454
TCGA-5N-A9KI-01A	TCGA-BLCA	Primary Tumor	-0.266351	22128.7	14.4336
TCGA-BL-A13I-01A	TCGA-BLCA	Primary Tumor	-0.602433	61990	15.9197
TCGA-BL-A13J-01A	TCGA-BLCA	Primary Tumor	0.00143499	46722.3	15.5118
TCGA-BL-A3JM-01A	TCGA-BLCA	Primary Tumor	0.173563	32024.9	14.9669
TCGA-BT-A0S7-01A	TCGA-BLCA	Primary Tumor	-0.480132	62459.6	15.9306
TCGA-BT-A0YX-01A	TCGA-BLCA	Primary Tumor	-0.369947	25213.7	14.6219
TCGA-BT-A20J-01A	TCGA-BLCA	Primary Tumor	0.579884	18439.8	14.1705
TCGA-BT-A20N-01A	TCGA-BLCA	Primary Tumor	-0.0108616	18590.5	14.1823
TCGA-BT-A20O-01A	TCGA-BLCA	Primary Tumor	-0.166283	32541.7	14.99
TCGA-BT-A20P-01A	TCGA-BLCA	Primary Tumor	0.207141	24659	14.5898
TCGA-BT-A20Q-01A	TCGA-BLCA	Primary Tumor	-1.2812	21846.2	14.4151
TCGA-BT-A20R-01A	TCGA-BLCA	Primary Tumor	-0.493558	27139.4	14.7281
TCGA-BT-A20T-01A	TCGA-BLCA	Primary Tumor	-0.941893	35018	15.0958
TCGA-BT-A20U-01A	TCGA-BLCA	Primary Tumor	-0.398796	26495.9	14.6935
TCGA-BT-A20W-01A	TCGA-BLCA	Primary Tumor	-0.723522	25897.5	14.6605
TCGA-BT-A20X-01A	TCGA-BLCA	Primary Tumor	0.20724	29055.6	14.8265
TCGA-BT-A2LA-01A	TCGA-BLCA	Primary Tumor	0.0881561	20363.6	14.3137
TCGA-BT-A2LB-01A	TCGA-BLCA	Primary Tumor	-0.352528	15299.4	13.9012
TCGA-BT-A2LD-01A	TCGA-BLCA	Primary Tumor	0.685778	25353.8	14.6299
TCGA-BT-A3PH-01A	TCGA-BLCA	Primary Tumor	0.775717	12880	13.6528
TCGA-BT-A3PK-01A	TCGA-BLCA	Primary Tumor	-0.435294	24405.8	14.5749
TCGA-BT-A42B-01A	TCGA-BLCA	Primary Tumor	-0.807781	28199.1	14.7834
TCGA-BT-A42E-01A	TCGA-BLCA	Primary Tumor	0.107003	13384.6	13.7083
TCGA-C4-A0F0-01A	TCGA-BLCA	Primary Tumor	-0.0907595	40279.4	15.2978
TCGA-C4-A0F6-01A	TCGA-BLCA	Primary Tumor	0.112054	17277.4	14.0766
TCGA-CF-A1HR-01A	TCGA-BLCA	Primary Tumor	-0.545213	18984.5	14.2125
TCGA-CF-A1HS-01A	TCGA-BLCA	Primary Tumor	-0.0763766	32489.6	14.9877
TCGA-CF-A27C-01A	TCGA-BLCA	Primary Tumor	-0.603218	40276.2	15.2976
TCGA-CF-A3MF-01A	TCGA-BLCA	Primary Tumor	-0.75278	23418.2	14.5153
TCGA-CF-A3MG-01A	TCGA-BLCA	Primary Tumor	-0.089247	37781.9	15.2054
TCGA-CF-A3MH-01A	TCGA-BLCA	Primary Tumor	-0.755782	33620	15.037
TCGA-CF-A3MI-01A	TCGA-BLCA	Primary Tumor	0.0756036	35018.3	15.0958
TCGA-CF-A47S-01A	TCGA-BLCA	Primary Tumor	-1.04516	26552.4	14.6966
TCGA-CF-A47T-01A	TCGA-BLCA	Primary Tumor	-0.0153471	26647.2	14.7017
TCGA-CF-A47V-01A	TCGA-BLCA	Primary Tumor	-0.899035	15316.6	13.9028
TCGA-CF-A47W-01A	TCGA-BLCA	Primary Tumor	-0.966862	49146.5	15.5848
TCGA-CF-A47Y-01A	TCGA-BLCA	Primary Tumor	-1.09488	33859.2	15.0473
TCGA-CF-A5U8-01A	TCGA-BLCA	Primary Tumor	-1.02923	15879.2	13.9549
TCGA-CF-A5UA-01A	TCGA-BLCA	Primary Tumor	-0.366662	28376.3	14.7924
TCGA-CF-A8HX-01A	TCGA-BLCA	Primary Tumor	0.00883047	40012.1	15.2881
TCGA-CF-A8HY-01A	TCGA-BLCA	Primary Tumor	-0.0844653	25720.9	14.6507
TCGA-CF-A9FF-01A	TCGA-BLCA	Primary Tumor	-0.578075	38981.5	15.2505
TCGA-CF-A9FH-01A	TCGA-BLCA	Primary Tumor	-1.01474	24535.1	14.5826
TCGA-CF-A9FL-01A	TCGA-BLCA	Primary Tumor	-0.19329	51213.1	15.6442
TCGA-CU-A3QU-01A	TCGA-BLCA	Primary Tumor	0.0254942	28191.4	14.783
TCGA-CU-A3YL-01A	TCGA-BLCA	Primary Tumor	-0.480339	18165.3	14.1489
TCGA-CU-A5W6-01A	TCGA-BLCA	Primary Tumor	0.520491	12757.2	13.639
TCGA-CU-A72E-01A	TCGA-BLCA	Primary Tumor	-0.234032	23520.9	14.5217
TCGA-DK-A1A3-01A	TCGA-BLCA	Primary Tumor	-0.402151	22523.6	14.4591
TCGA-DK-A1A6-01A	TCGA-BLCA	Primary Tumor	0.760543	19790.6	14.2725
TCGA-DK-A1AB-01A	TCGA-BLCA	Primary Tumor	-0.956292	34870.7	15.0897
TCGA-DK-A1AC-01A	TCGA-BLCA	Primary Tumor	-0.262211	38740.8	15.2416
TCGA-DK-A1AD-01A	TCGA-BLCA	Primary Tumor	-0.697568	21791.3	14.4115
TCGA-DK-A1AE-01A	TCGA-BLCA	Primary Tumor	-0.0655754	38557.7	15.2347
TCGA-DK-A1AF-01A	TCGA-BLCA	Primary Tumor	-1.13343	26571.3	14.6976
TCGA-DK-A1AG-01A	TCGA-BLCA	Primary Tumor	-0.496336	37914.7	15.2105
TCGA-DK-A2I1-01A	TCGA-BLCA	Primary Tumor	-0.632194	17676	14.1095
TCGA-DK-A2I2-01A	TCGA-BLCA	Primary Tumor	0.826957	12729.6	13.6359
TCGA-DK-A2I4-01A	TCGA-BLCA	Primary Tumor	-0.574079	18530.1	14.1776
TCGA-DK-A3IK-01A	TCGA-BLCA	Primary Tumor	-0.658691	14111.4	13.7846
TCGA-DK-A3IL-01A	TCGA-BLCA	Primary Tumor	-0.326927	11817.3	13.5286
TCGA-DK-A3IM-01A	TCGA-BLCA	Primary Tumor	-0.334555	52871.3	15.6902
TCGA-DK-A3WW-01A	TCGA-BLCA	Primary Tumor	-0.506892	25082.4	14.6144
TCGA-DK-A3WX-01A	TCGA-BLCA	Primary Tumor	0.0963539	16929	14.0472
TCGA-DK-A3WY-01A	TCGA-BLCA	Primary Tumor	-0.666973	16431	14.0041
TCGA-DK-A3X1-01A	TCGA-BLCA	Primary Tumor	-0.425486	17623.7	14.1052
TCGA-DK-A3X2-01A	TCGA-BLCA	Primary Tumor	1.09253	39154	15.2569
TCGA-DK-A6AW-01A	TCGA-BLCA	Primary Tumor	-1.09638	27705.4	14.7579
TCGA-DK-A6B0-01A	TCGA-BLCA	Primary Tumor	-1.24095	32750	14.9992
TCGA-DK-A6B1-01A	TCGA-BLCA	Primary Tumor	0.0501847	50157.5	15.6142
TCGA-DK-A6B5-01A	TCGA-BLCA	Primary Tumor	-0.477341	20005.7	14.2881
TCGA-DK-A6B6-01A	TCGA-BLCA	Primary Tumor	-0.566222	31446.8	14.9406
TCGA-DK-AA6L-01A	TCGA-BLCA	Primary Tumor	-0.981231	28534.6	14.8004
TCGA-DK-AA6M-01A	TCGA-BLCA	Primary Tumor	-0.886432	37173.3	15.182
TCGA-DK-AA6P-01A	TCGA-BLCA	Primary Tumor	-0.275155	39663.3	15.2755
TCGA-DK-AA6Q-01A	TCGA-BLCA	Primary Tumor	-0.108799	20631.5	14.3326
TCGA-DK-AA6R-01A	TCGA-BLCA	Primary Tumor	0.631129	16606.2	14.0194
TCGA-DK-AA6S-01A	TCGA-BLCA	Primary Tumor	-0.964015	13656.9	13.7373
TCGA-DK-AA74-01A	TCGA-BLCA	Primary Tumor	-0.13595	17318.2	14.08
TCGA-DK-AA75-01A	TCGA-BLCA	Primary Tumor	0.421449	27468.6	14.7455
TCGA-DK-AA76-01A	TCGA-BLCA	Primary Tumor	-0.820068	26249.7	14.68
TCGA-DK-AA77-01A	TCGA-BLCA	Primary Tumor	-0.36254	17978.8	14.134
TCGA-E5-A2PC-01A	TCGA-BLCA	Primary Tumor	-0.168391	52198.9	15.6717
TCGA-E5-A4U1-01A	TCGA-BLCA	Primary Tumor	-0.482573	12049.6	13.5567
TCGA-E7-A3X6-01A	TCGA-BLCA	Primary Tumor	-0.728382	38170.3	15.2202
TCGA-E7-A3Y1-01A	TCGA-BLCA	Primary Tumor	-0.45868	43164.1	15.3975
TCGA-E7-A4XJ-01A	TCGA-BLCA	Primary Tumor	-0.428569	17638.2	14.1064
TCGA-E7-A519-01A	TCGA-BLCA	Primary Tumor	-1.06413	27765.6	14.761
TCGA-E7-A541-01A	TCGA-BLCA	Primary Tumor	-0.0914463	17504.2	14.0954
TCGA-E7-A5KE-01A	TCGA-BLCA	Primary Tumor	0.253481	13278.5	13.6968
TCGA-E7-A5KF-01A	TCGA-BLCA	Primary Tumor	-0.664194	19050	14.2175
TCGA-E7-A677-01A	TCGA-BLCA	Primary Tumor	-1.12772	49686	15.6006
TCGA-E7-A678-01A	TCGA-BLCA	Primary Tumor	-1.14504	27458.9	14.745
TCGA-E7-A6MD-01A	TCGA-BLCA	Primary Tumor	-1.12062	20089.7	14.2942
TCGA-E7-A6ME-01A	TCGA-BLCA	Primary Tumor	-0.282533	31385	14.9378
TCGA-E7-A6MF-01A	TCGA-BLCA	Primary Tumor	-1.23666	75846.9	16.2108
TCGA-E7-A7DU-01A	TCGA-BLCA	Primary Tumor	-0.247776	32913.6	15.0064
TCGA-E7-A7DV-01A	TCGA-BLCA	Primary Tumor	0.134475	35589.1	15.1191
TCGA-E7-A7PW-01A	TCGA-BLCA	Primary Tumor	1.19603	23055.4	14.4928
TCGA-E7-A7XN-01A	TCGA-BLCA	Primary Tumor	-0.647499	14695.8	13.8431
TCGA-E7-A85H-01A	TCGA-BLCA	Primary Tumor	0.0114722	21927.7	14.4205
TCGA-E7-A8O7-01A	TCGA-BLCA	Primary Tumor	-1.26606	21001.4	14.3582
TCGA-E7-A8O8-01A	TCGA-BLCA	Primary Tumor	-0.47369	34101.3	15.0575
TCGA-E7-A97P-01A	TCGA-BLCA	Primary Tumor	0.231615	22587.9	14.4633
TCGA-FD-A3B3-01A	TCGA-BLCA	Primary Tumor	0.080761	14002.9	13.7734
TCGA-FD-A3B4-01A	TCGA-BLCA	Primary Tumor	-0.616918	23691.7	14.5321
TCGA-FD-A3B5-01A	TCGA-BLCA	Primary Tumor	-0.104103	35055.7	15.0974
TCGA-FD-A3B8-01A	TCGA-BLCA	Primary Tumor	-0.501466	8874.1	13.1154
TCGA-FD-A3N5-01A	TCGA-BLCA	Primary Tumor	1.17835	12683.5	13.6307
TCGA-FD-A3N6-01A	TCGA-BLCA	Primary Tumor	-0.312095	50761.8	15.6315
TCGA-FD-A3SJ-01A	TCGA-BLCA	Primary Tumor	-0.322694	11981.6	13.5485
TCGA-FD-A3SL-01A	TCGA-BLCA	Primary Tumor	-1.13357	15754.4	13.9435
TCGA-FD-A3SM-01A	TCGA-BLCA	Primary Tumor	-0.699215	36414.7	15.1522
TCGA-FD-A3SO-01A	TCGA-BLCA	Primary Tumor	-0.138191	28833.3	14.8155
TCGA-FD-A3SP-01A	TCGA-BLCA	Primary Tumor	-0.654807	15802.7	13.9479
TCGA-FD-A3SR-01A	TCGA-BLCA	Primary Tumor	-0.548179	21295.6	14.3783
TCGA-FD-A43N-01A	TCGA-BLCA	Primary Tumor	-0.473921	13906.9	13.7635
TCGA-FD-A43S-01A	TCGA-BLCA	Primary Tumor	-0.570612	15669.4	13.9357
TCGA-FD-A43U-01A	TCGA-BLCA	Primary Tumor	-0.822705	16794.3	14.0357
TCGA-FD-A43Y-01A	TCGA-BLCA	Primary Tumor	-0.896685	18091.8	14.143
TCGA-FD-A5BR-01A	TCGA-BLCA	Primary Tumor	-0.0153316	18841.7	14.2016
TCGA-FD-A5BS-01A	TCGA-BLCA	Primary Tumor	-0.983959	17175.5	14.0681
TCGA-FD-A5BT-01A	TCGA-BLCA	Primary Tumor	-0.538468	20065	14.2924
TCGA-FD-A5BV-01A	TCGA-BLCA	Primary Tumor	0.601524	21515.8	14.3931
TCGA-FD-A5BX-01A	TCGA-BLCA	Primary Tumor	-0.587336	23550.6	14.5235
TCGA-FD-A5BZ-01A	TCGA-BLCA	Primary Tumor	-0.386988	17000.2	14.0533
TCGA-FD-A5C0-01A	TCGA-BLCA	Primary Tumor	-0.540623	15259	13.8974
TCGA-FD-A5C1-01A	TCGA-BLCA	Primary Tumor	-1.53634	11201.4	13.4514
TCGA-FD-A62N-01A	TCGA-BLCA	Primary Tumor	-0.907111	25458.4	14.6359
TCGA-FD-A62O-01A	TCGA-BLCA	Primary Tumor	-0.736511	34409.4	15.0705
TCGA-FD-A62S-01A	TCGA-BLCA	Primary Tumor	-0.428537	17772.5	14.1174
TCGA-FD-A6TA-01A	TCGA-BLCA	Primary Tumor	-1.08671	16168.5	13.9809
TCGA-FD-A6TB-01A	TCGA-BLCA	Primary Tumor	-1.03683	17764.9	14.1167
TCGA-FD-A6TD-01A	TCGA-BLCA	Primary Tumor	-1.12617	18561.1	14.18
TCGA-FD-A6TE-01A	TCGA-BLCA	Primary Tumor	0.238343	29198.2	14.8336
TCGA-FD-A6TF-01A	TCGA-BLCA	Primary Tumor	-0.194822	12210.4	13.5758
TCGA-FD-A6TG-01A	TCGA-BLCA	Primary Tumor	-0.967907	16583.7	14.0175
TCGA-FD-A6TI-01A	TCGA-BLCA	Primary Tumor	-0.992341	22532.5	14.4597
TCGA-FD-A6TK-01A	TCGA-BLCA	Primary Tumor	-0.866068	14372.3	13.811
TCGA-FJ-A3Z7-01A	TCGA-BLCA	Primary Tumor	-0.522555	15159.6	13.8879
TCGA-FJ-A3Z9-01A	TCGA-BLCA	Primary Tumor	-0.23816	19437.5	14.2466
TCGA-FJ-A3ZE-01A	TCGA-BLCA	Primary Tumor	-0.45645	36380.1	15.1509
TCGA-FJ-A3ZF-01A	TCGA-BLCA	Primary Tumor	-0.369422	26749	14.7072
TCGA-FT-A61P-01A	TCGA-BLCA	Primary Tumor	-0.763411	24677.3	14.5909
TCGA-G2-A2EJ-01A	TCGA-BLCA	Primary Tumor	-0.830669	23950.8	14.5478
TCGA-G2-A2EK-01A	TCGA-BLCA	Primary Tumor	-0.812223	16494	14.0097
TCGA-G2-A2EL-01A	TCGA-BLCA	Primary Tumor	-0.0287	8787.93	13.1013
TCGA-G2-A2EO-01A	TCGA-BLCA	Primary Tumor	-0.0365644	18490.9	14.1745
TCGA-G2-A3IB-01A	TCGA-BLCA	Primary Tumor	-0.00521644	29848.8	14.8654
TCGA-G2-A3IE-01A	TCGA-BLCA	Primary Tumor	-0.773009	19889.8	14.2797
TCGA-G2-A3VY-01A	TCGA-BLCA	Primary Tumor	-0.546087	21712.3	14.4062
TCGA-G2-AA3B-01A	TCGA-BLCA	Primary Tumor	-0.554961	11406.5	13.4776
TCGA-GC-A3I6-01A	TCGA-BLCA	Primary Tumor	0.464003	38102.2	15.2176
TCGA-GD-A2C5-01A	TCGA-BLCA	Primary Tumor	-0.493047	16965	14.0503
TCGA-GD-A3OP-01A	TCGA-BLCA	Primary Tumor	-0.699156	21160.1	14.3691
TCGA-GD-A3OQ-01A	TCGA-BLCA	Primary Tumor	-1.26402	20912.4	14.3521
TCGA-GD-A3OS-01A	TCGA-BLCA	Primary Tumor	-0.620174	28068.3	14.7767
TCGA-GD-A6C6-01A	TCGA-BLCA	Primary Tumor	0.0352833	19160	14.2258
TCGA-GD-A76B-01A	TCGA-BLCA	Primary Tumor	-0.363665	17701.4	14.1116
TCGA-GU-A42R-01A	TCGA-BLCA	Primary Tumor	-0.659948	11993	13.5499
TCGA-GU-A762-01A	TCGA-BLCA	Primary Tumor	0.096019	21451.9	14.3888
TCGA-GU-A763-01A	TCGA-BLCA	Primary Tumor	-0.775334	44256.8	15.4336
TCGA-GU-A764-01A	TCGA-BLCA	Primary Tumor	0.34186	14047.9	13.7781
TCGA-GU-A766-01A	TCGA-BLCA	Primary Tumor	0.818961	17067.6	14.059
TCGA-GU-AATO-01A	TCGA-BLCA	Primary Tumor	-0.644596	18684.7	14.1896
TCGA-GU-AATP-01A	TCGA-BLCA	Primary Tumor	-0.127497	19460	14.2482
TCGA-GU-AATQ-01A	TCGA-BLCA	Primary Tumor	-0.283929	43294.6	15.4019
TCGA-GV-A3JV-01A	TCGA-BLCA	Primary Tumor	-0.923785	23299.8	14.508
TCGA-GV-A3JW-01A	TCGA-BLCA	Primary Tumor	-0.514521	31056.2	14.9226
TCGA-GV-A3JZ-01A	TCGA-BLCA	Primary Tumor	0.324908	14764.7	13.8499
TCGA-GV-A3QH-01A	TCGA-BLCA	Primary Tumor	0.221125	20386.5	14.3153
TCGA-GV-A3QI-01A	TCGA-BLCA	Primary Tumor	0.565063	32543	14.9901
TCGA-GV-A6ZA-01A	TCGA-BLCA	Primary Tumor	0.393535	20846.7	14.3475
TCGA-H4-A2HO-01A	TCGA-BLCA	Primary Tumor	-0.871077	26661	14.7024
TCGA-H4-A2HQ-01A	TCGA-BLCA	Primary Tumor	-0.339866	18265.9	14.1569
TCGA-HQ-A2OE-01A	TCGA-BLCA	Primary Tumor	0.415799	51173.8	15.6431
TCGA-HQ-A5ND-01A	TCGA-BLCA	Primary Tumor	-0.917186	23419.1	14.5154
TCGA-HQ-A5NE-01A	TCGA-BLCA	Primary Tumor	0.404805	11654.6	13.5086
TCGA-K4-A3WV-01A	TCGA-BLCA	Primary Tumor	-0.410171	28651	14.8063
TCGA-K4-A4AB-01B	TCGA-BLCA	Primary Tumor	-1.2564	18447.8	14.1712
TCGA-K4-A4AC-01A	TCGA-BLCA	Primary Tumor	0.0218484	11732.4	13.5182
TCGA-K4-A54R-01A	TCGA-BLCA	Primary Tumor	0.0787623	17506	14.0956
TCGA-K4-A5RH-01A	TCGA-BLCA	Primary Tumor	0.572683	29723.6	14.8593
TCGA-K4-A5RI-01A	TCGA-BLCA	Primary Tumor	0.056081	17561.7	14.1001
TCGA-K4-A5RJ-01A	TCGA-BLCA	Primary Tumor	0.148584	18784.3	14.1972
TCGA-K4-A6FZ-01A	TCGA-BLCA	Primary Tumor	0.484345	22405.7	14.4516
TCGA-K4-A6MB-01A	TCGA-BLCA	Primary Tumor	0.24547	28532.6	14.8003
TCGA-K4-A83P-01A	TCGA-BLCA	Primary Tumor	-0.619056	17504.6	14.0954
TCGA-KQ-A41N-01A	TCGA-BLCA	Primary Tumor	-1.02132	22089.5	14.4311
TCGA-KQ-A41O-01A	TCGA-BLCA	Primary Tumor	-0.598195	34450	15.0722
TCGA-KQ-A41P-01A	TCGA-BLCA	Primary Tumor	-0.0060106	20880.5	14.3499
TCGA-KQ-A41Q-01A	TCGA-BLCA	Primary Tumor	-0.388103	14990.5	13.8718
TCGA-KQ-A41R-01A	TCGA-BLCA	Primary Tumor	-0.229954	24928.6	14.6055
TCGA-KQ-A41S-01A	TCGA-BLCA	Primary Tumor	-0.51077	16932.5	14.0475
TCGA-LC-A66R-01A	TCGA-BLCA	Primary Tumor	0.549535	19839.4	14.2761
TCGA-LT-A5Z6-01A	TCGA-BLCA	Primary Tumor	0.358524	14671.6	13.8407
TCGA-LT-A8JT-01A	TCGA-BLCA	Primary Tumor	-1.11303	23771.8	14.537
TCGA-MV-A51V-01A	TCGA-BLCA	Primary Tumor	-0.208247	17768.7	14.1171
TCGA-PQ-A6FI-01A	TCGA-BLCA	Primary Tumor	1.80495	31704.3	14.9524
TCGA-R3-A69X-01A	TCGA-BLCA	Primary Tumor	-0.547423	14120.6	13.7855
TCGA-S5-A6DX-01A	TCGA-BLCA	Primary Tumor	-0.777031	16403.9	14.0017
TCGA-S5-AA26-01A	TCGA-BLCA	Primary Tumor	-0.587326	53034.1	15.6946
TCGA-UY-A78K-01A	TCGA-BLCA	Primary Tumor	0.741902	21132	14.3671
TCGA-UY-A78L-01A	TCGA-BLCA	Primary Tumor	0.90734	18514.3	14.1764
TCGA-UY-A78M-01A	TCGA-BLCA	Primary Tumor	-0.0473098	18035.5	14.1386
TCGA-UY-A78N-01A	TCGA-BLCA	Primary Tumor	0.204407	24608.9	14.5869
TCGA-UY-A78O-01A	TCGA-BLCA	Primary Tumor	-0.584624	20441.3	14.3192
TCGA-UY-A8OB-01A	TCGA-BLCA	Primary Tumor	0.734672	24698.5	14.5921
TCGA-UY-A8OC-01A	TCGA-BLCA	Primary Tumor	-0.0133383	12336.9	13.5907
TCGA-UY-A8OD-01A	TCGA-BLCA	Primary Tumor	-1.0545	10403.5	13.3448
TCGA-UY-A9PD-01A	TCGA-BLCA	Primary Tumor	-0.399168	19803.7	14.2735
TCGA-XF-A8HB-01A	TCGA-BLCA	Primary Tumor	0.992283	41862	15.3534
TCGA-XF-A8HC-01A	TCGA-BLCA	Primary Tumor	-0.342284	24195.4	14.5624
TCGA-XF-A8HD-01A	TCGA-BLCA	Primary Tumor	0.494681	15906.9	13.9574
TCGA-XF-A8HE-01A	TCGA-BLCA	Primary Tumor	-0.0661734	21590.9	14.3981
TCGA-XF-A8HF-01A	TCGA-BLCA	Primary Tumor	0.481783	14296.8	13.8034
TCGA-XF-A8HG-01A	TCGA-BLCA	Primary Tumor	-0.751116	9975.12	13.2841
TCGA-XF-A8HH-01A	TCGA-BLCA	Primary Tumor	-0.612619	20767.1	14.342
TCGA-XF-A8HI-01A	TCGA-BLCA	Primary Tumor	-0.490173	52437.2	15.6783
TCGA-XF-A9SG-01A	TCGA-BLCA	Primary Tumor	0.0184036	26129.2	14.6734
TCGA-XF-A9SH-01A	TCGA-BLCA	Primary Tumor	-0.655444	32565.9	14.9911
TCGA-XF-A9SI-01A	TCGA-BLCA	Primary Tumor	-0.441597	19134.9	14.2239
TCGA-XF-A9SJ-01A	TCGA-BLCA	Primary Tumor	0.450956	14460.5	13.8198
TCGA-XF-A9SK-01A	TCGA-BLCA	Primary Tumor	-1.2249	17887.4	14.1267
TCGA-XF-A9SL-01A	TCGA-BLCA	Primary Tumor	-0.712407	14743	13.8477
TCGA-XF-A9SM-01A	TCGA-BLCA	Primary Tumor	0.399486	16579.2	14.0171
TCGA-XF-A9SP-01A	TCGA-BLCA	Primary Tumor	-0.780829	12397.1	13.5977
TCGA-XF-A9SV-01A	TCGA-BLCA	Primary Tumor	-0.756545	16809.3	14.037
TCGA-XF-A9SW-01A	TCGA-BLCA	Primary Tumor	-0.501629	15169.6	13.8889
TCGA-XF-A9SX-01A	TCGA-BLCA	Primary Tumor	-0.759855	26781.5	14.7089
TCGA-XF-A9SY-01A	TCGA-BLCA	Primary Tumor	-0.18103	15726.7	13.9409
TCGA-XF-A9SZ-01A	TCGA-BLCA	Primary Tumor	0.265314	29129.4	14.8302
TCGA-XF-A9T0-01A	TCGA-BLCA	Primary Tumor	0.324889	34647	15.0804
TCGA-XF-A9T2-01A	TCGA-BLCA	Primary Tumor	0.434412	31651.4	14.95
TCGA-XF-A9T3-01A	TCGA-BLCA	Primary Tumor	-0.0331115	15210	13.8927
TCGA-XF-A9T4-01A	TCGA-BLCA	Primary Tumor	0.733138	17548.4	14.0991
TCGA-XF-A9T5-01A	TCGA-BLCA	Primary Tumor	0.419671	36259.5	15.1461
TCGA-XF-A9T6-01A	TCGA-BLCA	Primary Tumor	1.23688	20791.4	14.3437
TCGA-XF-A9T8-01A	TCGA-BLCA	Primary Tumor	-0.315394	20670.8	14.3353
TCGA-XF-AAME-01A	TCGA-BLCA	Primary Tumor	0.685742	21644.2	14.4017
TCGA-XF-AAMF-01A	TCGA-BLCA	Primary Tumor	-0.920772	21440.7	14.3881
TCGA-XF-AAMG-01A	TCGA-BLCA	Primary Tumor	0.370301	20579.9	14.3289
TCGA-XF-AAMH-01A	TCGA-BLCA	Primary Tumor	-0.602971	13270.9	13.696
TCGA-XF-AAMJ-01A	TCGA-BLCA	Primary Tumor	-0.419749	21801.2	14.4121
TCGA-XF-AAML-01A	TCGA-BLCA	Primary Tumor	0.561242	30418.1	14.8926
TCGA-XF-AAMQ-01A	TCGA-BLCA	Primary Tumor	-0.27749	11803.9	13.527
TCGA-XF-AAMT-01A	TCGA-BLCA	Primary Tumor	-0.775685	22917.1	14.4841
TCGA-XF-AAMW-01A	TCGA-BLCA	Primary Tumor	0.544804	26463	14.6917
TCGA-XF-AAMX-01A	TCGA-BLCA	Primary Tumor	0.145344	20021.8	14.2893
TCGA-XF-AAMY-01A	TCGA-BLCA	Primary Tumor	-0.764671	14367	13.8105
TCGA-XF-AAMZ-01A	TCGA-BLCA	Primary Tumor	1.12794	20300.7	14.3092
TCGA-XF-AAN0-01A	TCGA-BLCA	Primary Tumor	-0.349069	19880.2	14.279
TCGA-XF-AAN2-01A	TCGA-BLCA	Primary Tumor	0.408979	20917.4	14.3524
TCGA-XF-AAN3-01A	TCGA-BLCA	Primary Tumor	-0.510258	20519	14.3247
TCGA-XF-AAN4-01A	TCGA-BLCA	Primary Tumor	-0.226355	17356.1	14.0832
TCGA-XF-AAN5-01A	TCGA-BLCA	Primary Tumor	-0.229788	22093.9	14.4314
TCGA-XF-AAN7-01A	TCGA-BLCA	Primary Tumor	0.475485	33914	15.0496
TCGA-XF-AAN8-01A	TCGA-BLCA	Primary Tumor	-0.235601	26338.5	14.6849
TCGA-YC-A89H-01A	TCGA-BLCA	Primary Tumor	0.0700684	8927.14	13.124
TCGA-YC-A8S6-01A	TCGA-BLCA	Primary Tumor	-0.727797	39458.3	15.268
TCGA-YC-A9TC-01A	TCGA-BLCA	Primary Tumor	-0.780758	47687.6	15.5413
TCGA-YF-AA3M-01A	TCGA-BLCA	Primary Tumor	0.546949	20271.6	14.3072
TCGA-ZF-A9R0-01A	TCGA-BLCA	Primary Tumor	-0.54222	39690.7	15.2765
TCGA-ZF-A9R1-01A	TCGA-BLCA	Primary Tumor	0.0364087	11610.2	13.5031
TCGA-ZF-A9R2-01A	TCGA-BLCA	Primary Tumor	0.240146	29053	14.8264
TCGA-ZF-A9R9-01A	TCGA-BLCA	Primary Tumor	-0.829857	33272.5	15.022
TCGA-ZF-A9RD-01A	TCGA-BLCA	Primary Tumor	0.415312	19755.9	14.27
TCGA-ZF-A9RG-01A	TCGA-BLCA	Primary Tumor	-0.168344	22595.7	14.4638
TCGA-ZF-A9RM-01A	TCGA-BLCA	Primary Tumor	0.468564	37432.8	15.192
TCGA-ZF-A9RN-01A	TCGA-BLCA	Primary Tumor	1.09586	40923.5	15.3206
TCGA-ZF-AA4T-01A	TCGA-BLCA	Primary Tumor	0.279863	22645.6	14.4669
TCGA-ZF-AA4V-01A	TCGA-BLCA	Primary Tumor	0.173829	35178.9	15.1024
TCGA-ZF-AA4W-01A	TCGA-BLCA	Primary Tumor	0.0794904	35365.9	15.1101
TCGA-ZF-AA51-01A	TCGA-BLCA	Primary Tumor	-0.0490676	17795.3	14.1192
TCGA-ZF-AA52-01A	TCGA-BLCA	Primary Tumor	-0.49723	22999.6	14.4893
TCGA-ZF-AA53-01A	TCGA-BLCA	Primary Tumor	0.0726498	20225.1	14.3039
TCGA-ZF-AA54-01A	TCGA-BLCA	Primary Tumor	0.53613	17838.4	14.1227
TCGA-ZF-AA56-01A	TCGA-BLCA	Primary Tumor	0.0246784	14812.5	13.8545
TCGA-ZF-AA58-01A	TCGA-BLCA	Primary Tumor	-0.0823258	17302.9	14.0787
TCGA-ZF-AA5P-01A	TCGA-BLCA	Primary Tumor	-0.415867	9109.15	13.1531
TCGA-3C-AALI-01A	TCGA-BRCA	Primary Tumor	-0.26108	30949.6	14.9176
TCGA-3C-AALK-01A	TCGA-BRCA	Primary Tumor	0.0218304	36224.5	15.1447
TCGA-4H-AAAK-01A	TCGA-BRCA	Primary Tumor	-0.588699	43803.7	15.4188
TCGA-5T-A9QA-01A	TCGA-BRCA	Primary Tumor	-0.012695	54197.1	15.7259
TCGA-A1-A0SH-01A	TCGA-BRCA	Primary Tumor	-0.485685	24109.1	14.5573
TCGA-A1-A0SJ-01A	TCGA-BRCA	Primary Tumor	0.141055	26117.3	14.6727
TCGA-A1-A0SK-01A	TCGA-BRCA	Primary Tumor	0.557831	14337.8	13.8075
TCGA-A1-A0SO-01A	TCGA-BRCA	Primary Tumor	0.0863003	10291	13.3291
TCGA-A2-A04N-01A	TCGA-BRCA	Primary Tumor	-0.403885	10201.1	13.3164
TCGA-A2-A04P-01A	TCGA-BRCA	Primary Tumor	0.26646	27007.5	14.7211
TCGA-A2-A04Q-01A	TCGA-BRCA	Primary Tumor	-0.12293	14475.3	13.8213
TCGA-A2-A04T-01A	TCGA-BRCA	Primary Tumor	0.67925	31233	14.9308
TCGA-A2-A04U-01A	TCGA-BRCA	Primary Tumor	0.31211	29177.8	14.8326
TCGA-A2-A04V-01A	TCGA-BRCA	Primary Tumor	-0.37152	26668.6	14.7029
TCGA-A2-A04W-01A	TCGA-BRCA	Primary Tumor	-0.09233	15524.6	13.9223
TCGA-A2-A04Y-01A	TCGA-BRCA	Primary Tumor	0.123485	24803.1	14.5982
TCGA-A2-A0CK-01A	TCGA-BRCA	Primary Tumor	-0.24756	46299.8	15.4987
TCGA-A2-A0CL-01A	TCGA-BRCA	Primary Tumor	-0.33578	24961.7	14.6074
TCGA-A2-A0CM-01A	TCGA-BRCA	Primary Tumor	0.343281	17738.1	14.1146
TCGA-A2-A0CP-01A	TCGA-BRCA	Primary Tumor	-0.385995	24560.9	14.5841
TCGA-A2-A0CQ-01A	TCGA-BRCA	Primary Tumor	-0.30157	37191.9	15.1827
TCGA-A2-A0CR-01A	TCGA-BRCA	Primary Tumor	-0.4925	20938.7	14.3539
TCGA-A2-A0CS-01A	TCGA-BRCA	Primary Tumor	-0.44802	39378.1	15.2651
TCGA-A2-A0CT-01A	TCGA-BRCA	Primary Tumor	0.0261801	24107.4	14.5572
TCGA-A2-A0CU-01A	TCGA-BRCA	Primary Tumor	-0.423489	24135.6	14.5589
TCGA-A2-A0CV-01A	TCGA-BRCA	Primary Tumor	-0.216759	42292	15.3681
TCGA-A2-A0CW-01A	TCGA-BRCA	Primary Tumor	0.546215	24631.1	14.5882
TCGA-A2-A0CY-01A	TCGA-BRCA	Primary Tumor	-0.103944	19440.4	14.2468
TCGA-A2-A0CZ-01A	TCGA-BRCA	Primary Tumor	-0.079855	16208.6	13.9845
TCGA-A2-A0D0-01A	TCGA-BRCA	Primary Tumor	1.34158	23776	14.5372
TCGA-A2-A0D1-01A	TCGA-BRCA	Primary Tumor	-0.364695	15206.4	13.8924
TCGA-A2-A0D2-01A	TCGA-BRCA	Primary Tumor	0.530762	18007.8	14.1363
TCGA-A2-A0D3-01A	TCGA-BRCA	Primary Tumor	-0.127735	63004.5	15.9432
TCGA-A2-A0D4-01A	TCGA-BRCA	Primary Tumor	-0.212794	32056.1	14.9683
TCGA-A2-A0EO-01A	TCGA-BRCA	Primary Tumor	-0.864099	26018.4	14.6672
TCGA-A2-A0EP-01A	TCGA-BRCA	Primary Tumor	0.203648	33044.8	15.0121
TCGA-A2-A0EQ-01A	TCGA-BRCA	Primary Tumor	-0.0132443	25514.1	14.639
TCGA-A2-A0ER-01A	TCGA-BRCA	Primary Tumor	-0.407165	52231.6	15.6726
TCGA-A2-A0ES-01A	TCGA-BRCA	Primary Tumor	-0.576459	25732.5	14.6513
TCGA-A2-A0EU-01A	TCGA-BRCA	Primary Tumor	-0.29097	28644.7	14.806
TCGA-A2-A0EV-01A	TCGA-BRCA	Primary Tumor	-0.572809	23958.6	14.5483
TCGA-A2-A0EW-01A	TCGA-BRCA	Primary Tumor	-0.549848	31637.6	14.9494
TCGA-A2-A0EX-01A	TCGA-BRCA	Primary Tumor	-0.696665	22285.1	14.4438
TCGA-A2-A0EY-01A	TCGA-BRCA	Primary Tumor	-0.496835	20642.8	14.3334
TCGA-A2-A0ST-01A	TCGA-BRCA	Primary Tumor	-0.0645199	16840.6	14.0397
TCGA-A2-A0SU-01A	TCGA-BRCA	Primary Tumor	-0.52656	23466	14.5183
TCGA-A2-A0SV-01A	TCGA-BRCA	Primary Tumor	0.00460503	16307.9	13.9933
TCGA-A2-A0SW-01A	TCGA-BRCA	Primary Tumor	-0.172845	11319	13.4665
TCGA-A2-A0SX-01A	TCGA-BRCA	Primary Tumor	0.612625	16684.5	14.0262
TCGA-A2-A0T0-01A	TCGA-BRCA	Primary Tumor	-0.145919	18933.7	14.2087
TCGA-A2-A0T1-01A	TCGA-BRCA	Primary Tumor	0.0803354	18099.8	14.1437
TCGA-A2-A0T2-01A	TCGA-BRCA	Primary Tumor	0.497045	13803.5	13.7527
TCGA-A2-A0T3-01A	TCGA-BRCA	Primary Tumor	-0.483752	17565.5	14.1005
TCGA-A2-A0T4-01A	TCGA-BRCA	Primary Tumor	-0.524195	23440.2	14.5167
TCGA-A2-A0T5-01A	TCGA-BRCA	Primary Tumor	0.00729724	28531.9	14.8003
TCGA-A2-A0T6-01A	TCGA-BRCA	Primary Tumor	-0.817775	20742.4	14.3403
TCGA-A2-A0T7-01A	TCGA-BRCA	Primary Tumor	-0.379795	25425.9	14.634
TCGA-A2-A0YC-01A	TCGA-BRCA	Primary Tumor	-0.021915	35621.3	15.1205
TCGA-A2-A0YD-01A	TCGA-BRCA	Primary Tumor	-0.527905	17907.1	14.1282
TCGA-A2-A0YF-01A	TCGA-BRCA	Primary Tumor	0.0118951	11247.8	13.4574
TCGA-A2-A0YG-01A	TCGA-BRCA	Primary Tumor	0.26791	10592.6	13.3708
TCGA-A2-A0YH-01A	TCGA-BRCA	Primary Tumor	0.198455	13039.1	13.6706
TCGA-A2-A0YI-01A	TCGA-BRCA	Primary Tumor	-1.01566	42225.6	15.3658
TCGA-A2-A0YK-01A	TCGA-BRCA	Primary Tumor	-0.382564	23868.5	14.5428
TCGA-A2-A0YL-01A	TCGA-BRCA	Primary Tumor	-0.834925	17505	14.0955
TCGA-A2-A0YM-01A	TCGA-BRCA	Primary Tumor	0.61373	8392.33	13.0349
TCGA-A2-A1FW-01A	TCGA-BRCA	Primary Tumor	0.191531	93123.9	16.5069
TCGA-A2-A1FX-01A	TCGA-BRCA	Primary Tumor	0.0129	40901.5	15.3199
TCGA-A2-A1FZ-01A	TCGA-BRCA	Primary Tumor	0.0548101	27758.3	14.7606
TCGA-A2-A1G0-01A	TCGA-BRCA	Primary Tumor	-0.18757	110534	16.7541
TCGA-A2-A1G1-01A	TCGA-BRCA	Primary Tumor	0.0133664	44511.2	15.4419
TCGA-A2-A1G4-01A	TCGA-BRCA	Primary Tumor	-0.2064	70475.3	16.1048
TCGA-A2-A1G6-01A	TCGA-BRCA	Primary Tumor	-0.49374	33205.3	15.0191
TCGA-A2-A259-01A	TCGA-BRCA	Primary Tumor	-0.0665396	29363	14.8417
TCGA-A2-A25A-01A	TCGA-BRCA	Primary Tumor	-0.130849	47400.7	15.5326
TCGA-A2-A25B-01A	TCGA-BRCA	Primary Tumor	0.0748	22307	14.4452
TCGA-A2-A25C-01A	TCGA-BRCA	Primary Tumor	-0.63251	22821.2	14.4781
TCGA-A2-A25D-01A	TCGA-BRCA	Primary Tumor	-0.0937145	30758.6	14.9087
TCGA-A2-A25E-01A	TCGA-BRCA	Primary Tumor	0.0739852	17704.8	14.1119
TCGA-A2-A25F-01A	TCGA-BRCA	Primary Tumor	0.561701	19595.5	14.2582
TCGA-A2-A3KC-01A	TCGA-BRCA	Primary Tumor	-0.236125	54341.1	15.7298
TCGA-A2-A3KD-01A	TCGA-BRCA	Primary Tumor	-0.00978964	56312	15.7812
TCGA-A2-A3XT-01A	TCGA-BRCA	Primary Tumor	0.785675	20875.6	14.3495
TCGA-A2-A3XU-01A	TCGA-BRCA	Primary Tumor	0.01096	31655.2	14.9502
TCGA-A2-A3XV-01A	TCGA-BRCA	Primary Tumor	0.205175	38810.4	15.2442
TCGA-A2-A3XW-01A	TCGA-BRCA	Primary Tumor	-0.582	49183.3	15.5859
TCGA-A2-A3XX-01A	TCGA-BRCA	Primary Tumor	-0.17872	21294.1	14.3782
TCGA-A2-A3XZ-01A	TCGA-BRCA	Primary Tumor	0.38246	14638	13.8374
TCGA-A2-A4RX-01A	TCGA-BRCA	Primary Tumor	-0.222469	25063.2	14.6133
TCGA-A2-A4RY-01A	TCGA-BRCA	Primary Tumor	0.112367	46295.6	15.4986
TCGA-A2-A4S0-01A	TCGA-BRCA	Primary Tumor	0.0356203	47435.4	15.5337
TCGA-A2-A4S1-01A	TCGA-BRCA	Primary Tumor	-0.151815	38717.7	15.2407
TCGA-A2-A4S2-01A	TCGA-BRCA	Primary Tumor	-0.198985	30214.3	14.8829
TCGA-A2-A4S3-01A	TCGA-BRCA	Primary Tumor	0.661515	10835.5	13.4035
TCGA-A7-A0CE-01A	TCGA-BRCA	Primary Tumor	0.77857	37474	15.1936
TCGA-A7-A0CG-01A	TCGA-BRCA	Primary Tumor	-0.319954	24740.4	14.5946
TCGA-A7-A0CH-01A	TCGA-BRCA	Primary Tumor	-0.26238	41034.1	15.3245
TCGA-A7-A0CJ-01A	TCGA-BRCA	Primary Tumor	0.37993	8656.15	13.0795
TCGA-A7-A0D9-01A	TCGA-BRCA	Primary Tumor	-0.0494549	20418.8	14.3176
TCGA-A7-A0DA-01A	TCGA-BRCA	Primary Tumor	0.2371	21180.3	14.3704
TCGA-A7-A0DB-01A	TCGA-BRCA	Primary Tumor	-0.37732	71867.6	16.1331
TCGA-A7-A13D-01A	TCGA-BRCA	Primary Tumor	-0.1257	38746.9	15.2418
TCGA-A7-A13E-01A	TCGA-BRCA	Primary Tumor	0.451417	58697.9	15.841
TCGA-A7-A13F-01A	TCGA-BRCA	Primary Tumor	0.680495	58241.3	15.8298
TCGA-A7-A26F-01A	TCGA-BRCA	Primary Tumor	0.397965	22321.7	14.4462
TCGA-A7-A26G-01A	TCGA-BRCA	Primary Tumor	-0.21932	24089.3	14.5561
TCGA-A7-A26H-01A	TCGA-BRCA	Primary Tumor	-0.163078	26704.3	14.7048
TCGA-A7-A26I-01A	TCGA-BRCA	Primary Tumor	0.364085	14939.3	13.8668
TCGA-A7-A2KD-01A	TCGA-BRCA	Primary Tumor	0.11996	29774.5	14.8618
TCGA-A7-A3IZ-01A	TCGA-BRCA	Primary Tumor	0.208105	125643	16.939
TCGA-A7-A3J0-01A	TCGA-BRCA	Primary Tumor	0.135598	48427.8	15.5635
TCGA-A7-A3J1-01A	TCGA-BRCA	Primary Tumor	-0.500805	40257.2	15.297
TCGA-A7-A3RF-01A	TCGA-BRCA	Primary Tumor	0.0118902	59587.7	15.8627
TCGA-A7-A425-01A	TCGA-BRCA	Primary Tumor	-0.217514	22151.1	14.4351
TCGA-A7-A4SA-01A	TCGA-BRCA	Primary Tumor	-0.48433	17188.1	14.0691
TCGA-A7-A4SC-01A	TCGA-BRCA	Primary Tumor	-0.51933	28529.9	14.8002
TCGA-A7-A4SD-01A	TCGA-BRCA	Primary Tumor	-0.09922	17144.5	14.0655
TCGA-A7-A4SE-01A	TCGA-BRCA	Primary Tumor	0.073605	18120.6	14.1453
TCGA-A7-A4SF-01A	TCGA-BRCA	Primary Tumor	-0.0769096	12458.2	13.6048
TCGA-A7-A5ZV-01A	TCGA-BRCA	Primary Tumor	0.209451	18099.7	14.1437
TCGA-A7-A6VV-01A	TCGA-BRCA	Primary Tumor	-0.11783	43478.3	15.408
TCGA-A7-A6VX-01A	TCGA-BRCA	Primary Tumor	-0.16577	50037.1	15.6107
TCGA-A8-A06N-01A	TCGA-BRCA	Primary Tumor	-0.0483899	34117.5	15.0582
TCGA-A8-A06P-01A	TCGA-BRCA	Primary Tumor	-0.524965	25420.7	14.6337
TCGA-A8-A06R-01A	TCGA-BRCA	Primary Tumor	0.37191	11923.5	13.5415
TCGA-A8-A06Y-01A	TCGA-BRCA	Primary Tumor	-0.03827	13054	13.6722
TCGA-A8-A06Z-01A	TCGA-BRCA	Primary Tumor	0.085165	13525.4	13.7234
TCGA-A8-A075-01A	TCGA-BRCA	Primary Tumor	-0.02026	13321.4	13.7015
TCGA-A8-A076-01A	TCGA-BRCA	Primary Tumor	-0.18588	10276.8	13.3271
TCGA-A8-A079-01A	TCGA-BRCA	Primary Tumor	-0.04441	33334.3	15.0247
TCGA-A8-A07F-01A	TCGA-BRCA	Primary Tumor	-0.63353	21950.6	14.422
TCGA-A8-A07I-01A	TCGA-BRCA	Primary Tumor	0.04434	14849.4	13.8581
TCGA-A8-A07O-01A	TCGA-BRCA	Primary Tumor	1.2466	24230.9	14.5646
TCGA-A8-A07P-01A	TCGA-BRCA	Primary Tumor	0.03665	14053.4	13.7786
TCGA-A8-A07R-01A	TCGA-BRCA	Primary Tumor	0.72731	23732.4	14.5346
TCGA-A8-A07S-01A	TCGA-BRCA	Primary Tumor	-0.54714	40084.5	15.2908
TCGA-A8-A07W-01A	TCGA-BRCA	Primary Tumor	0.44769	23435.3	14.5164
TCGA-A8-A07Z-01A	TCGA-BRCA	Primary Tumor	0.257087	24316	14.5696
TCGA-A8-A081-01A	TCGA-BRCA	Primary Tumor	0.0341101	10512.4	13.3598
TCGA-A8-A082-01A	TCGA-BRCA	Primary Tumor	-0.15393	26526.6	14.6952
TCGA-A8-A083-01A	TCGA-BRCA	Primary Tumor	-0.425795	31642	14.9496
TCGA-A8-A085-01A	TCGA-BRCA	Primary Tumor	-0.146874	12524.9	13.6125
TCGA-A8-A086-01A	TCGA-BRCA	Primary Tumor	0.17584	26080.7	14.6707
TCGA-A8-A08A-01A	TCGA-BRCA	Primary Tumor	-0.45779	33760	15.043
TCGA-A8-A08G-01A	TCGA-BRCA	Primary Tumor	-0.192094	37879.1	15.2091
TCGA-A8-A08H-01A	TCGA-BRCA	Primary Tumor	-0.27644	16737.2	14.0308
TCGA-A8-A08J-01A	TCGA-BRCA	Primary Tumor	0.26537	8175.72	12.9971
TCGA-A8-A08L-01A	TCGA-BRCA	Primary Tumor	0.52519	28807.5	14.8142
TCGA-A8-A08O-01A	TCGA-BRCA	Primary Tumor	-0.09386	36497.6	15.1555
TCGA-A8-A08T-01A	TCGA-BRCA	Primary Tumor	-0.379105	31818.2	14.9576
TCGA-A8-A08X-01A	TCGA-BRCA	Primary Tumor	0.315925	11577.4	13.499
TCGA-A8-A08Z-01A	TCGA-BRCA	Primary Tumor	-1.01795	20545.9	14.3266
TCGA-A8-A094-01A	TCGA-BRCA	Primary Tumor	0.23051	15692	13.9377
TCGA-A8-A095-01A	TCGA-BRCA	Primary Tumor	-0.0683749	24281.1	14.5675
TCGA-A8-A099-01A	TCGA-BRCA	Primary Tumor	-0.0972796	21414.2	14.3863
TCGA-A8-A09A-01A	TCGA-BRCA	Primary Tumor	-0.27398	20601.1	14.3304
TCGA-A8-A09B-01A	TCGA-BRCA	Primary Tumor	-0.54785	26259.7	14.6806
TCGA-A8-A09G-01A	TCGA-BRCA	Primary Tumor	0.01444	9592.38	13.2277
TCGA-A8-A09M-01A	TCGA-BRCA	Primary Tumor	0.47883	15725.9	13.9409
TCGA-A8-A09R-01A	TCGA-BRCA	Primary Tumor	-0.042795	29860.1	14.8659
TCGA-A8-A09X-01A	TCGA-BRCA	Primary Tumor	0.105431	14078	13.7812
TCGA-A8-A09Z-01A	TCGA-BRCA	Primary Tumor	-0.243419	21831.5	14.4141
TCGA-A8-A0A4-01A	TCGA-BRCA	Primary Tumor	-0.261445	16119.9	13.9766
TCGA-A8-A0A7-01A	TCGA-BRCA	Primary Tumor	-0.0827342	15482.1	13.9183
TCGA-AC-A23C-01A	TCGA-BRCA	Primary Tumor	-0.20024	28820.9	14.8148
TCGA-AC-A2B8-01A	TCGA-BRCA	Primary Tumor	-0.15286	38714.6	15.2406
TCGA-AC-A2BK-01A	TCGA-BRCA	Primary Tumor	0.511386	30910	14.9158
TCGA-AC-A2BM-01A	TCGA-BRCA	Primary Tumor	0.591444	43559.7	15.4107
TCGA-AC-A2FB-01A	TCGA-BRCA	Primary Tumor	0.205751	64085.6	15.9677
TCGA-AC-A2FE-01A	TCGA-BRCA	Primary Tumor	-0.41718	56225	15.7789
TCGA-AC-A2FF-01A	TCGA-BRCA	Primary Tumor	-0.0677048	40380.9	15.3014
TCGA-AC-A2FG-01A	TCGA-BRCA	Primary Tumor	-1.79764	36432.2	15.1529
TCGA-AC-A2FM-01A	TCGA-BRCA	Primary Tumor	0.228881	94928.8	16.5346
TCGA-AC-A2QI-01A	TCGA-BRCA	Primary Tumor	-0.0416999	119178	16.8628
TCGA-AC-A2QJ-01A	TCGA-BRCA	Primary Tumor	0.1041	32089.6	14.9698
TCGA-AC-A3HN-01A	TCGA-BRCA	Primary Tumor	-0.102964	40732.5	15.3139
TCGA-AC-A3QP-01A	TCGA-BRCA	Primary Tumor	-0.219927	24692.4	14.5918
TCGA-AC-A3TM-01A	TCGA-BRCA	Primary Tumor	-0.0952948	41617.6	15.3449
TCGA-AC-A3TN-01A	TCGA-BRCA	Primary Tumor	-0.0129798	40494.7	15.3054
TCGA-AC-A3W5-01A	TCGA-BRCA	Primary Tumor	-0.108274	19068.2	14.2189
TCGA-AC-A3W6-01A	TCGA-BRCA	Primary Tumor	-0.316795	37773.1	15.2051
TCGA-AC-A3W7-01A	TCGA-BRCA	Primary Tumor	-0.00131451	25196.9	14.621
TCGA-AC-A3YJ-01A	TCGA-BRCA	Primary Tumor	0.029	52809.8	15.6885
TCGA-AC-A4ZE-01A	TCGA-BRCA	Primary Tumor	-0.10734	128802	16.9748
TCGA-AC-A5EI-01A	TCGA-BRCA	Primary Tumor	-0.0991337	43067.6	15.3943
TCGA-AC-A5XS-01A	TCGA-BRCA	Primary Tumor	-0.223885	26046	14.6688
TCGA-AC-A5XU-01A	TCGA-BRCA	Primary Tumor	-0.0287	25387.2	14.6318
TCGA-AC-A62X-01A	TCGA-BRCA	Primary Tumor	0.456852	20274.3	14.3074
TCGA-AC-A6IW-01A	TCGA-BRCA	Primary Tumor	0.18632	26652.6	14.702
TCGA-AC-A6IX-01A	TCGA-BRCA	Primary Tumor	-0.0362697	38224.3	15.2222
TCGA-AC-A6NO-01A	TCGA-BRCA	Primary Tumor	-0.541779	59944.8	15.8713
TCGA-AC-A8OQ-01A	TCGA-BRCA	Primary Tumor	0.636951	30079.8	14.8765
TCGA-AN-A041-01A	TCGA-BRCA	Primary Tumor	-0.101329	33951.3	15.0512
TCGA-AN-A049-01A	TCGA-BRCA	Primary Tumor	-0.410059	9202.16	13.1678
TCGA-AN-A04A-01A	TCGA-BRCA	Primary Tumor	0.0389347	17154.8	14.0663
TCGA-AN-A04D-01A	TCGA-BRCA	Primary Tumor	1.05373	31552.5	14.9455
TCGA-AN-A0AJ-01A	TCGA-BRCA	Primary Tumor	0.872845	19078.2	14.2196
TCGA-AN-A0AK-01A	TCGA-BRCA	Primary Tumor	0.0532663	25854.2	14.6581
TCGA-AN-A0AL-01A	TCGA-BRCA	Primary Tumor	0.07642	24145.4	14.5595
TCGA-AN-A0AM-01A	TCGA-BRCA	Primary Tumor	0.000809993	12347.9	13.592
TCGA-AN-A0AR-01A	TCGA-BRCA	Primary Tumor	0.155643	16542.3	14.0139
TCGA-AN-A0AS-01A	TCGA-BRCA	Primary Tumor	-0.0409174	18735.3	14.1935
TCGA-AN-A0AT-01A	TCGA-BRCA	Primary Tumor	0.26923	33654.2	15.0385
TCGA-AN-A0FD-01A	TCGA-BRCA	Primary Tumor	-0.0950674	17647.5	14.1072
TCGA-AN-A0FF-01A	TCGA-BRCA	Primary Tumor	-0.164509	24451.4	14.5776
TCGA-AN-A0FJ-01A	TCGA-BRCA	Primary Tumor	0.23912	14830.2	13.8562
TCGA-AN-A0FK-01A	TCGA-BRCA	Primary Tumor	-0.0680122	36044.3	15.1375
TCGA-AN-A0FL-01A	TCGA-BRCA	Primary Tumor	0.0528057	27164.9	14.7295
TCGA-AN-A0FS-01A	TCGA-BRCA	Primary Tumor	-0.09955	41858.3	15.3532
TCGA-AN-A0FT-01A	TCGA-BRCA	Primary Tumor	1.04584	12674	13.6296
TCGA-AN-A0FV-01A	TCGA-BRCA	Primary Tumor	-0.12664	22146	14.4348
TCGA-AN-A0FW-01A	TCGA-BRCA	Primary Tumor	-0.32269	24129.5	14.5585
TCGA-AN-A0FX-01A	TCGA-BRCA	Primary Tumor	-0.121915	22698.8	14.4703
TCGA-AN-A0FY-01A	TCGA-BRCA	Primary Tumor	1.30522	26262.8	14.6807
TCGA-AN-A0FZ-01A	TCGA-BRCA	Primary Tumor	0.126905	23453.5	14.5175
TCGA-AN-A0G0-01A	TCGA-BRCA	Primary Tumor	0.313695	20058.8	14.2919
TCGA-AN-A0XN-01A	TCGA-BRCA	Primary Tumor	-0.459509	13562	13.7273
TCGA-AN-A0XO-01A	TCGA-BRCA	Primary Tumor	-0.386619	20074.5	14.2931
TCGA-AN-A0XP-01A	TCGA-BRCA	Primary Tumor	-0.14684	21404.5	14.3856
TCGA-AN-A0XS-01A	TCGA-BRCA	Primary Tumor	-0.791855	23088.1	14.4949
TCGA-AN-A0XT-01A	TCGA-BRCA	Primary Tumor	-0.5024	17457.8	14.0916
TCGA-AN-A0XU-01A	TCGA-BRCA	Primary Tumor	0.50202	15602.9	13.9295
TCGA-AN-A0XW-01A	TCGA-BRCA	Primary Tumor	-0.10427	13363.7	13.706
TCGA-AO-A03L-01A	TCGA-BRCA	Primary Tumor	0.22076	16181	13.982
TCGA-AO-A03M-01B	TCGA-BRCA	Primary Tumor	-0.00372975	30743.8	14.908
TCGA-AO-A03N-01B	TCGA-BRCA	Primary Tumor	-0.0103985	37628.5	15.1995
TCGA-AO-A03O-01A	TCGA-BRCA	Primary Tumor	1.8736	18372.3	14.1652
TCGA-AO-A03U-01B	TCGA-BRCA	Primary Tumor	-0.407985	58580.7	15.8381
TCGA-AO-A0J2-01A	TCGA-BRCA	Primary Tumor	0.849346	21946.8	14.4217
TCGA-AO-A0J3-01A	TCGA-BRCA	Primary Tumor	0.01073	9647.33	13.2359
TCGA-AO-A0J6-01A	TCGA-BRCA	Primary Tumor	0.641435	13529.8	13.7239
TCGA-AO-A0J7-01A	TCGA-BRCA	Primary Tumor	0.0527356	5229.06	12.3523
TCGA-AO-A0J8-01A	TCGA-BRCA	Primary Tumor	-0.192428	23211	14.5025
TCGA-AO-A0J9-01A	TCGA-BRCA	Primary Tumor	-0.22378	20457.1	14.3203
TCGA-AO-A0JB-01A	TCGA-BRCA	Primary Tumor	-0.227845	28080.7	14.7773
TCGA-AO-A0JC-01A	TCGA-BRCA	Primary Tumor	-0.536925	34596.4	15.0783
TCGA-AO-A0JD-01A	TCGA-BRCA	Primary Tumor	0.474955	21910.3	14.4193
TCGA-AO-A0JE-01A	TCGA-BRCA	Primary Tumor	0.12249	17659.5	14.1082
TCGA-AO-A0JF-01A	TCGA-BRCA	Primary Tumor	-0.718634	22969.4	14.4874
TCGA-AO-A0JG-01A	TCGA-BRCA	Primary Tumor	-0.35979	18476.7	14.1734
TCGA-AO-A0JJ-01A	TCGA-BRCA	Primary Tumor	-0.0189194	41951	15.3564
TCGA-AO-A0JL-01A	TCGA-BRCA	Primary Tumor	0.11384	24428.5	14.5763
TCGA-AO-A0JM-01A	TCGA-BRCA	Primary Tumor	-0.217799	20797.9	14.3442
TCGA-AO-A124-01A	TCGA-BRCA	Primary Tumor	0.48011	20244.3	14.3052
TCGA-AO-A126-01A	TCGA-BRCA	Primary Tumor	-0.401835	72587.4	16.1474
TCGA-AO-A128-01A	TCGA-BRCA	Primary Tumor	0.199865	50095.1	15.6124
TCGA-AO-A129-01A	TCGA-BRCA	Primary Tumor	0.64594	34734.5	15.0841
TCGA-AO-A12A-01A	TCGA-BRCA	Primary Tumor	-0.31374	25210	14.6217
TCGA-AO-A12B-01A	TCGA-BRCA	Primary Tumor	0.0248555	73551.8	16.1665
TCGA-AO-A12C-01A	TCGA-BRCA	Primary Tumor	-0.493635	28616.9	14.8046
TCGA-AO-A12D-01A	TCGA-BRCA	Primary Tumor	-0.221715	19495.4	14.2508
TCGA-AO-A12E-01A	TCGA-BRCA	Primary Tumor	0.0601454	38718.4	15.2407
TCGA-AO-A12F-01A	TCGA-BRCA	Primary Tumor	0.7241	30652.7	14.9037
TCGA-AO-A12G-01A	TCGA-BRCA	Primary Tumor	0.0497206	57385.5	15.8084
TCGA-AO-A12H-01A	TCGA-BRCA	Primary Tumor	-0.197839	57066.4	15.8004
TCGA-AO-A1KO-01A	TCGA-BRCA	Primary Tumor	-0.0206585	71971.9	16.1351
TCGA-AO-A1KP-01A	TCGA-BRCA	Primary Tumor	-0.0189897	54271.2	15.7279
TCGA-AO-A1KQ-01A	TCGA-BRCA	Primary Tumor	-0.13625	21703.5	14.4056
TCGA-AO-A1KR-01A	TCGA-BRCA	Primary Tumor	0.484995	20222.2	14.3037
TCGA-AO-A1KS-01A	TCGA-BRCA	Primary Tumor	0.122035	20445.3	14.3195
TCGA-AO-A1KT-01A	TCGA-BRCA	Primary Tumor	0.421941	53815.3	15.7157
TCGA-AQ-A04L-01B	TCGA-BRCA	Primary Tumor	-0.456085	15340.8	13.9051
TCGA-AQ-A1H2-01A	TCGA-BRCA	Primary Tumor	-0.247749	75754.3	16.209
TCGA-AQ-A1H3-01A	TCGA-BRCA	Primary Tumor	-0.209558	71010.8	16.1158
TCGA-AQ-A54N-01A	TCGA-BRCA	Primary Tumor	0.239586	28828	14.8152
TCGA-AQ-A54O-01A	TCGA-BRCA	Primary Tumor	-0.243465	21879.2	14.4173
TCGA-AQ-A7U7-01A	TCGA-BRCA	Primary Tumor	-0.2215	18628.2	14.1852
TCGA-AR-A0TP-01A	TCGA-BRCA	Primary Tumor	0.156921	25634.5	14.6458
TCGA-AR-A0TQ-01A	TCGA-BRCA	Primary Tumor	0.15646	18704.5	14.1911
TCGA-AR-A0TR-01A	TCGA-BRCA	Primary Tumor	-0.0125528	23748	14.5355
TCGA-AR-A0TS-01A	TCGA-BRCA	Primary Tumor	-0.383099	24731.2	14.594
TCGA-AR-A0TT-01A	TCGA-BRCA	Primary Tumor	0.207651	13051.7	13.6719
TCGA-AR-A0TV-01A	TCGA-BRCA	Primary Tumor	0.130815	25354.7	14.63
TCGA-AR-A0TX-01A	TCGA-BRCA	Primary Tumor	-0.06394	17758.8	14.1162
TCGA-AR-A0TY-01A	TCGA-BRCA	Primary Tumor	-0.063185	36088.9	15.1393
TCGA-AR-A0TZ-01A	TCGA-BRCA	Primary Tumor	-0.1131	16966.9	14.0504
TCGA-AR-A0U2-01A	TCGA-BRCA	Primary Tumor	-0.0765834	23542.4	14.523
TCGA-AR-A0U3-01A	TCGA-BRCA	Primary Tumor	0.42686	13566.9	13.7278
TCGA-AR-A0U4-01A	TCGA-BRCA	Primary Tumor	0.747702	12407.7	13.5989
TCGA-AR-A1AH-01A	TCGA-BRCA	Primary Tumor	0.86336	27406.8	14.7422
TCGA-AR-A1AI-01A	TCGA-BRCA	Primary Tumor	0.474785	18219.1	14.1532
TCGA-AR-A1AJ-01A	TCGA-BRCA	Primary Tumor	0.23987	23377	14.5128
TCGA-AR-A1AK-01A	TCGA-BRCA	Primary Tumor	0.0909601	40042.4	15.2892
TCGA-AR-A1AL-01A	TCGA-BRCA	Primary Tumor	-0.4986	91072.9	16.4747
TCGA-AR-A1AM-01A	TCGA-BRCA	Primary Tumor	0.02564	26994.7	14.7204
TCGA-AR-A1AO-01A	TCGA-BRCA	Primary Tumor	0.580065	29923.6	14.869
TCGA-AR-A1AP-01A	TCGA-BRCA	Primary Tumor	-0.120895	23459.4	14.5179
TCGA-AR-A1AQ-01A	TCGA-BRCA	Primary Tumor	0.758135	20280.4	14.3078
TCGA-AR-A1AS-01A	TCGA-BRCA	Primary Tumor	-0.0807798	50719.5	15.6303
TCGA-AR-A1AT-01A	TCGA-BRCA	Primary Tumor	-0.0904299	31105.6	14.9249
TCGA-AR-A1AU-01A	TCGA-BRCA	Primary Tumor	-0.261235	51990	15.6659
TCGA-AR-A1AW-01A	TCGA-BRCA	Primary Tumor	0.0368202	36401	15.1517
TCGA-AR-A1AX-01A	TCGA-BRCA	Primary Tumor	-0.202469	28498.8	14.7986
TCGA-AR-A1AY-01A	TCGA-BRCA	Primary Tumor	0.25155	31774	14.9556
TCGA-AR-A24K-01A	TCGA-BRCA	Primary Tumor	-0.248653	16835.9	14.0393
TCGA-AR-A24L-01A	TCGA-BRCA	Primary Tumor	-0.104445	26480.4	14.6926
TCGA-AR-A24M-01A	TCGA-BRCA	Primary Tumor	-0.45687	31601.5	14.9477
TCGA-AR-A24N-01A	TCGA-BRCA	Primary Tumor	-0.42013	33524	15.0329
TCGA-AR-A24O-01A	TCGA-BRCA	Primary Tumor	-0.18497	34173.6	15.0606
TCGA-AR-A24P-01A	TCGA-BRCA	Primary Tumor	-0.153295	32074.3	14.9691
TCGA-AR-A24Q-01A	TCGA-BRCA	Primary Tumor	-0.18068	41698.7	15.3477
TCGA-AR-A24R-01A	TCGA-BRCA	Primary Tumor	0.41083	27403.9	14.7421
TCGA-AR-A24S-01A	TCGA-BRCA	Primary Tumor	-0.16224	26449.6	14.691
TCGA-AR-A24T-01A	TCGA-BRCA	Primary Tumor	-0.13873	25724.6	14.6509
TCGA-AR-A24U-01A	TCGA-BRCA	Primary Tumor	0.146345	24959.6	14.6073
TCGA-AR-A24V-01A	TCGA-BRCA	Primary Tumor	-0.108685	34614.8	15.0791
TCGA-AR-A24X-01A	TCGA-BRCA	Primary Tumor	-0.182309	41941.1	15.3561
TCGA-AR-A24Z-01A	TCGA-BRCA	Primary Tumor	0.11281	19979	14.2862
TCGA-AR-A250-01A	TCGA-BRCA	Primary Tumor	0.248065	30155.3	14.8801
TCGA-AR-A251-01A	TCGA-BRCA	Primary Tumor	-0.0226998	14017.6	13.775
TCGA-AR-A252-01A	TCGA-BRCA	Primary Tumor	0.0446101	29284.5	14.8379
TCGA-AR-A254-01A	TCGA-BRCA	Primary Tumor	0.41926	24401.5	14.5747
TCGA-AR-A256-01A	TCGA-BRCA	Primary Tumor	1.24351	23737.1	14.5349
TCGA-AR-A2LE-01A	TCGA-BRCA	Primary Tumor	-0.00714	43451.6	15.4071
TCGA-AR-A2LH-01A	TCGA-BRCA	Primary Tumor	-0.17542	72997.4	16.1556
TCGA-AR-A2LJ-01A	TCGA-BRCA	Primary Tumor	-0.32281	55473.4	15.7595
TCGA-AR-A2LK-01A	TCGA-BRCA	Primary Tumor	-0.150348	37045.6	15.177
TCGA-AR-A2LM-01A	TCGA-BRCA	Primary Tumor	-0.32276	89491.6	16.4495
TCGA-AR-A2LN-01A	TCGA-BRCA	Primary Tumor	-0.83537	93766.5	16.5168
TCGA-AR-A2LO-01A	TCGA-BRCA	Primary Tumor	0.0450709	47834.4	15.5458
TCGA-AR-A2LQ-01A	TCGA-BRCA	Primary Tumor	-0.00624999	70538.2	16.1061
TCGA-AR-A5QM-01A	TCGA-BRCA	Primary Tumor	-0.479935	18290.9	14.1588
TCGA-AR-A5QN-01A	TCGA-BRCA	Primary Tumor	-0.57326	21846.9	14.4151
TCGA-AR-A5QP-01A	TCGA-BRCA	Primary Tumor	-0.318404	24730.9	14.594
TCGA-AR-A5QQ-01A	TCGA-BRCA	Primary Tumor	-0.00561	19211.5	14.2297
TCGA-B6-A0I2-01A	TCGA-BRCA	Primary Tumor	-0.578345	23595.1	14.5262
TCGA-B6-A0I6-01A	TCGA-BRCA	Primary Tumor	0.364851	21964.5	14.4229
TCGA-B6-A0I8-01A	TCGA-BRCA	Primary Tumor	-0.56918	9484.5	13.2114
TCGA-B6-A0I9-01A	TCGA-BRCA	Primary Tumor	0.139005	19482.3	14.2499
TCGA-B6-A0IB-01A	TCGA-BRCA	Primary Tumor	-0.222353	23472.4	14.5187
TCGA-B6-A0IG-01A	TCGA-BRCA	Primary Tumor	-0.50882	13020.8	13.6685
TCGA-B6-A0IJ-01A	TCGA-BRCA	Primary Tumor	0.289715	13617.9	13.7332
TCGA-B6-A0IK-01A	TCGA-BRCA	Primary Tumor	-0.264585	16553.1	14.0148
TCGA-B6-A0IO-01A	TCGA-BRCA	Primary Tumor	-0.39654	20474.9	14.3216
TCGA-B6-A0IQ-01A	TCGA-BRCA	Primary Tumor	1.24378	15655.7	13.9344
TCGA-B6-A0RG-01A	TCGA-BRCA	Primary Tumor	-0.32451	47761.6	15.5436
TCGA-B6-A0RH-01A	TCGA-BRCA	Primary Tumor	-0.44971	33304.2	15.0234
TCGA-B6-A0RL-01A	TCGA-BRCA	Primary Tumor	-0.379282	19731.9	14.2682
TCGA-B6-A0RM-01A	TCGA-BRCA	Primary Tumor	-0.54987	30412.9	14.8924
TCGA-B6-A0RN-01A	TCGA-BRCA	Primary Tumor	-0.3195	27706.3	14.7579
TCGA-B6-A0RO-01A	TCGA-BRCA	Primary Tumor	-0.677179	24995.9	14.6094
TCGA-B6-A0RP-01A	TCGA-BRCA	Primary Tumor	-0.188615	19371.4	14.2416
TCGA-B6-A0RQ-01A	TCGA-BRCA	Primary Tumor	-0.565433	47104.9	15.5236
TCGA-B6-A0RT-01A	TCGA-BRCA	Primary Tumor	-0.0669697	19425.2	14.2456
TCGA-B6-A0RU-01A	TCGA-BRCA	Primary Tumor	0.0694545	26575.6	14.6978
TCGA-B6-A0RV-01A	TCGA-BRCA	Primary Tumor	0.0723253	23548.7	14.5234
TCGA-B6-A0WX-01A	TCGA-BRCA	Primary Tumor	-0.0299644	11413.4	13.4784
TCGA-B6-A0X0-01A	TCGA-BRCA	Primary Tumor	-0.09012	35332.1	15.1087
TCGA-B6-A2IU-01A	TCGA-BRCA	Primary Tumor	0.18659	58016.2	15.8242
TCGA-BH-A0AU-01A	TCGA-BRCA	Primary Tumor	-0.216695	46520.2	15.5056
TCGA-BH-A0AV-01A	TCGA-BRCA	Primary Tumor	-0.26581	36942.5	15.173
TCGA-BH-A0AY-01A	TCGA-BRCA	Primary Tumor	-0.25394	19902	14.2806
TCGA-BH-A0AZ-01A	TCGA-BRCA	Primary Tumor	-0.393305	46891.5	15.517
TCGA-BH-A0B0-01A	TCGA-BRCA	Primary Tumor	-0.499675	38230.1	15.2224
TCGA-BH-A0B1-01A	TCGA-BRCA	Primary Tumor	0.0345001	21391.3	14.3847
TCGA-BH-A0B2-01A	TCGA-BRCA	Primary Tumor	-0.77435	45858.6	15.4849
TCGA-BH-A0B3-01A	TCGA-BRCA	Primary Tumor	0.148086	22115.3	14.4328
TCGA-BH-A0B4-01A	TCGA-BRCA	Primary Tumor	0.0542656	16481.9	14.0086
TCGA-BH-A0B5-01A	TCGA-BRCA	Primary Tumor	-0.376529	30848.3	14.9129
TCGA-BH-A0B7-01A	TCGA-BRCA	Primary Tumor	-0.10168	14246.5	13.7983
TCGA-BH-A0B9-01A	TCGA-BRCA	Primary Tumor	0.0929152	16684.8	14.0262
TCGA-BH-A0BA-01A	TCGA-BRCA	Primary Tumor	-0.358329	26448	14.6909
TCGA-BH-A0BC-01A	TCGA-BRCA	Primary Tumor	-0.77853	20223	14.3037
TCGA-BH-A0BF-01A	TCGA-BRCA	Primary Tumor	-0.13492	17415.2	14.0881
TCGA-BH-A0BJ-01A	TCGA-BRCA	Primary Tumor	-0.375635	20370.8	14.3142
TCGA-BH-A0BM-01A	TCGA-BRCA	Primary Tumor	-0.54953	53904.3	15.7181
TCGA-BH-A0BO-01A	TCGA-BRCA	Primary Tumor	-0.45686	33441.3	15.0293
TCGA-BH-A0BP-01A	TCGA-BRCA	Primary Tumor	-1.14352	32959.2	15.0084
TCGA-BH-A0BQ-01A	TCGA-BRCA	Primary Tumor	-0.1703	47998.8	15.5507
TCGA-BH-A0BR-01A	TCGA-BRCA	Primary Tumor	-0.266969	20711.7	14.3382
TCGA-BH-A0BS-01A	TCGA-BRCA	Primary Tumor	-0.278483	49233.7	15.5874
TCGA-BH-A0BT-01A	TCGA-BRCA	Primary Tumor	-0.507535	60445.4	15.8833
TCGA-BH-A0BV-01A	TCGA-BRCA	Primary Tumor	-0.504315	6394.15	12.6425
TCGA-BH-A0BW-01A	TCGA-BRCA	Primary Tumor	-0.45254	20250.8	14.3057
TCGA-BH-A0BZ-01A	TCGA-BRCA	Primary Tumor	0.438435	59531.1	15.8614
TCGA-BH-A0C0-01A	TCGA-BRCA	Primary Tumor	0.136111	17861	14.1245
TCGA-BH-A0C1-01B	TCGA-BRCA	Primary Tumor	-0.32971	41017.6	15.324
TCGA-BH-A0C3-01A	TCGA-BRCA	Primary Tumor	0.021265	26816.2	14.7108
TCGA-BH-A0C7-01B	TCGA-BRCA	Primary Tumor	0.0274803	27858.3	14.7658
TCGA-BH-A0DD-01A	TCGA-BRCA	Primary Tumor	0.386775	32038	14.9675
TCGA-BH-A0DG-01A	TCGA-BRCA	Primary Tumor	-0.577035	32115	14.971
TCGA-BH-A0DH-01A	TCGA-BRCA	Primary Tumor	-0.45141	23687.1	14.5318
TCGA-BH-A0DI-01A	TCGA-BRCA	Primary Tumor	-0.65613	25690.8	14.649
TCGA-BH-A0DK-01A	TCGA-BRCA	Primary Tumor	-0.189435	22231.1	14.4403
TCGA-BH-A0DL-01A	TCGA-BRCA	Primary Tumor	0.370186	24767.3	14.5961
TCGA-BH-A0DP-01A	TCGA-BRCA	Primary Tumor	-0.381009	36242.3	15.1454
TCGA-BH-A0DS-01A	TCGA-BRCA	Primary Tumor	-0.53477	19469.1	14.2489
TCGA-BH-A0DT-01A	TCGA-BRCA	Primary Tumor	-0.60766	45285.4	15.4668
TCGA-BH-A0DV-01A	TCGA-BRCA	Primary Tumor	-0.16018	94291.4	16.5248
TCGA-BH-A0E0-01A	TCGA-BRCA	Primary Tumor	0.78886	17132.1	14.0644
TCGA-BH-A0E1-01A	TCGA-BRCA	Primary Tumor	-0.261875	57667.9	15.8155
TCGA-BH-A0E2-01A	TCGA-BRCA	Primary Tumor	-0.019115	97322.4	16.5705
TCGA-BH-A0E6-01A	TCGA-BRCA	Primary Tumor	-0.0789349	13197.8	13.688
TCGA-BH-A0E7-01A	TCGA-BRCA	Primary Tumor	-0.604085	29245.8	14.8359
TCGA-BH-A0E9-01B	TCGA-BRCA	Primary Tumor	-0.22298	59710.3	15.8657
TCGA-BH-A0EA-01A	TCGA-BRCA	Primary Tumor	-0.893815	46463.1	15.5038
TCGA-BH-A0EE-01A	TCGA-BRCA	Primary Tumor	0.74843	15237.2	13.8953
TCGA-BH-A0EI-01A	TCGA-BRCA	Primary Tumor	-0.229165	68473.9	16.0633
TCGA-BH-A0GY-01A	TCGA-BRCA	Primary Tumor	-0.0949991	13824.5	13.7549
TCGA-BH-A0H5-01A	TCGA-BRCA	Primary Tumor	-0.44586	34417.7	15.0709
TCGA-BH-A0H6-01A	TCGA-BRCA	Primary Tumor	-0.481905	30024.6	14.8739
TCGA-BH-A0H7-01A	TCGA-BRCA	Primary Tumor	-0.184644	29809.8	14.8635
TCGA-BH-A0H9-01A	TCGA-BRCA	Primary Tumor	-0.173625	25187.1	14.6204
TCGA-BH-A0HA-01A	TCGA-BRCA	Primary Tumor	-0.60946	54884.7	15.7441
TCGA-BH-A0HK-01A	TCGA-BRCA	Primary Tumor	-0.25485	23486.9	14.5196
TCGA-BH-A0HP-01A	TCGA-BRCA	Primary Tumor	-0.4589	23852.1	14.5418
TCGA-BH-A0HU-01A	TCGA-BRCA	Primary Tumor	0.167245	15188.5	13.8907
TCGA-BH-A0HW-01A	TCGA-BRCA	Primary Tumor	-0.199995	67476.2	16.0421
TCGA-BH-A0HX-01A	TCGA-BRCA	Primary Tumor	-0.12106	26971.4	14.7191
TCGA-BH-A0HY-01A	TCGA-BRCA	Primary Tumor	-0.168615	24763	14.5959
TCGA-BH-A0RX-01A	TCGA-BRCA	Primary Tumor	-0.15464	17004.4	14.0536
TCGA-BH-A0W4-01A	TCGA-BRCA	Primary Tumor	-0.47541	18072.3	14.1415
TCGA-BH-A0W5-01A	TCGA-BRCA	Primary Tumor	-0.17704	18505.8	14.1757
TCGA-BH-A18F-01A	TCGA-BRCA	Primary Tumor	0.0853055	43505.2	15.4089
TCGA-BH-A18G-01A	TCGA-BRCA	Primary Tumor	0.0606662	39127.8	15.2559
TCGA-BH-A18H-01A	TCGA-BRCA	Primary Tumor	-0.4388	32219.4	14.9756
TCGA-BH-A18J-01A	TCGA-BRCA	Primary Tumor	-0.00655501	29726.8	14.8595
TCGA-BH-A18L-01A	TCGA-BRCA	Primary Tumor	-0.0558685	51956.9	15.665
TCGA-BH-A18M-01A	TCGA-BRCA	Primary Tumor	-0.3417	45434.8	15.4715
TCGA-BH-A18N-01A	TCGA-BRCA	Primary Tumor	-0.225842	33835.2	15.0462
TCGA-BH-A18P-01A	TCGA-BRCA	Primary Tumor	0.25692	58886.5	15.8457
TCGA-BH-A18Q-01A	TCGA-BRCA	Primary Tumor	0.287791	26487.3	14.693
TCGA-BH-A18R-01A	TCGA-BRCA	Primary Tumor	0.586912	22834.3	14.4789
TCGA-BH-A18S-01A	TCGA-BRCA	Primary Tumor	-0.206675	45400.4	15.4704
TCGA-BH-A18T-01A	TCGA-BRCA	Primary Tumor	0.925506	25676.4	14.6482
TCGA-BH-A18U-01A	TCGA-BRCA	Primary Tumor	0.2412	24379.8	14.5734
TCGA-BH-A18V-01A	TCGA-BRCA	Primary Tumor	0.976705	35654.1	15.1218
TCGA-BH-A1EN-01A	TCGA-BRCA	Primary Tumor	-0.111695	42082.4	15.3609
TCGA-BH-A1ES-01A	TCGA-BRCA	Primary Tumor	-0.42536	40689.3	15.3124
TCGA-BH-A1ET-01A	TCGA-BRCA	Primary Tumor	-0.291238	42429.4	15.3728
TCGA-BH-A1EU-01A	TCGA-BRCA	Primary Tumor	-0.65081	62992.7	15.9429
TCGA-BH-A1EV-01A	TCGA-BRCA	Primary Tumor	-0.111185	38216.3	15.2219
TCGA-BH-A1EW-01A	TCGA-BRCA	Primary Tumor	-0.113705	49855.8	15.6055
TCGA-BH-A1EX-01A	TCGA-BRCA	Primary Tumor	-0.3795	43430.5	15.4064
TCGA-BH-A1EY-01A	TCGA-BRCA	Primary Tumor	-0.263245	23031.5	14.4913
TCGA-BH-A1F0-01A	TCGA-BRCA	Primary Tumor	0.697661	34193.7	15.0614
TCGA-BH-A1F2-01A	TCGA-BRCA	Primary Tumor	0.148931	32455.4	14.9862
TCGA-BH-A1F6-01A	TCGA-BRCA	Primary Tumor	0.317356	13412.4	13.7113
TCGA-BH-A1F8-01A	TCGA-BRCA	Primary Tumor	-0.362305	13681.4	13.7399
TCGA-BH-A1FB-01A	TCGA-BRCA	Primary Tumor	-0.319063	32850.8	15.0036
TCGA-BH-A1FC-01A	TCGA-BRCA	Primary Tumor	0.80433	37372.4	15.1897
TCGA-BH-A1FE-01A	TCGA-BRCA	Primary Tumor	-0.0293399	46942.7	15.5186
TCGA-BH-A1FG-01A	TCGA-BRCA	Primary Tumor	-0.1921	27921.4	14.7691
TCGA-BH-A1FH-01A	TCGA-BRCA	Primary Tumor	-0.081165	17062.9	14.0586
TCGA-BH-A1FJ-01A	TCGA-BRCA	Primary Tumor	-0.144805	38939.7	15.249
TCGA-BH-A1FM-01A	TCGA-BRCA	Primary Tumor	-0.22143	27536.9	14.7491
TCGA-BH-A1FN-01A	TCGA-BRCA	Primary Tumor	-0.185495	38168.8	15.2201
TCGA-BH-A201-01A	TCGA-BRCA	Primary Tumor	0.05122	33516.6	15.0326
TCGA-BH-A202-01A	TCGA-BRCA	Primary Tumor	0.688836	25616.3	14.6448
TCGA-BH-A203-01A	TCGA-BRCA	Primary Tumor	0.160417	31777.2	14.9557
TCGA-BH-A204-01A	TCGA-BRCA	Primary Tumor	-0.141443	39523.5	15.2704
TCGA-BH-A208-01A	TCGA-BRCA	Primary Tumor	0.0154403	20252.4	14.3058
TCGA-BH-A209-01A	TCGA-BRCA	Primary Tumor	0.9146	10899.7	13.412
TCGA-BH-A28Q-01A	TCGA-BRCA	Primary Tumor	0.054405	90229.7	16.4613
TCGA-BH-A2L8-01A	TCGA-BRCA	Primary Tumor	-0.44361	69068.5	16.0757
TCGA-BH-A42T-01A	TCGA-BRCA	Primary Tumor	-0.413935	24583.7	14.5854
TCGA-BH-A42U-01A	TCGA-BRCA	Primary Tumor	-0.320985	41772.4	15.3503
TCGA-BH-A42V-01A	TCGA-BRCA	Primary Tumor	-0.632745	47618.1	15.5392
TCGA-BH-A6R8-01A	TCGA-BRCA	Primary Tumor	-0.59273	23461.8	14.518
TCGA-BH-A6R9-01A	TCGA-BRCA	Primary Tumor	-0.34077	30257.5	14.885
TCGA-BH-A8FY-01A	TCGA-BRCA	Primary Tumor	-0.246657	111543	16.7672
TCGA-BH-A8FZ-01A	TCGA-BRCA	Primary Tumor	-0.367887	30876.9	14.9142
TCGA-BH-A8G0-01A	TCGA-BRCA	Primary Tumor	-0.19157	32015.7	14.9665
TCGA-C8-A12K-01A	TCGA-BRCA	Primary Tumor	-0.15116	56357.3	15.7823
TCGA-C8-A12L-01A	TCGA-BRCA	Primary Tumor	0.865535	22106.5	14.4322
TCGA-C8-A12M-01A	TCGA-BRCA	Primary Tumor	-0.00573385	43757.8	15.4173
TCGA-C8-A12N-01A	TCGA-BRCA	Primary Tumor	-0.77986	49654.1	15.5996
TCGA-C8-A12O-01A	TCGA-BRCA	Primary Tumor	-0.05503	24748.3	14.595
TCGA-C8-A12P-01A	TCGA-BRCA	Primary Tumor	-0.0960099	23944.1	14.5474
TCGA-C8-A12Q-01A	TCGA-BRCA	Primary Tumor	-0.10997	31318.9	14.9347
TCGA-C8-A12T-01A	TCGA-BRCA	Primary Tumor	0.0813451	25835.2	14.6571
TCGA-C8-A12U-01A	TCGA-BRCA	Primary Tumor	0.253373	40308.6	15.2988
TCGA-C8-A12V-01A	TCGA-BRCA	Primary Tumor	-0.084245	19618.8	14.2599
TCGA-C8-A12W-01A	TCGA-BRCA	Primary Tumor	0.494365	36579.4	15.1587
TCGA-C8-A12X-01A	TCGA-BRCA	Primary Tumor	-0.335015	32822.7	15.0024
TCGA-C8-A12Y-01A	TCGA-BRCA	Primary Tumor	-0.12782	36216.5	15.1444
TCGA-C8-A12Z-01A	TCGA-BRCA	Primary Tumor	0.127195	22513.3	14.4585
TCGA-C8-A130-01A	TCGA-BRCA	Primary Tumor	0.0756763	22780.7	14.4755
TCGA-C8-A131-01A	TCGA-BRCA	Primary Tumor	0.0142501	26278.5	14.6816
TCGA-C8-A132-01A	TCGA-BRCA	Primary Tumor	-0.19696	29216.2	14.8345
TCGA-C8-A133-01A	TCGA-BRCA	Primary Tumor	-0.22481	31213.6	14.9299
TCGA-C8-A134-01A	TCGA-BRCA	Primary Tumor	0.245643	36813.4	15.1679
TCGA-C8-A135-01A	TCGA-BRCA	Primary Tumor	-0.128675	19765.7	14.2707
TCGA-C8-A137-01A	TCGA-BRCA	Primary Tumor	0.159771	49629.2	15.5989
TCGA-C8-A138-01A	TCGA-BRCA	Primary Tumor	0.21852	27129.1	14.7276
TCGA-C8-A1HE-01A	TCGA-BRCA	Primary Tumor	0.179615	80322.4	16.2935
TCGA-C8-A1HF-01A	TCGA-BRCA	Primary Tumor	0.9527	70354.8	16.1024
TCGA-C8-A1HG-01A	TCGA-BRCA	Primary Tumor	0.664066	67167.5	16.0355
TCGA-C8-A1HJ-01A	TCGA-BRCA	Primary Tumor	1.71424	29556.1	14.8512
TCGA-C8-A1HK-01A	TCGA-BRCA	Primary Tumor	1.00636	9993.31	13.2867
TCGA-C8-A1HL-01A	TCGA-BRCA	Primary Tumor	0.99358	37729	15.2034
TCGA-C8-A1HM-01A	TCGA-BRCA	Primary Tumor	1.30678	30586.1	14.9006
TCGA-C8-A1HN-01A	TCGA-BRCA	Primary Tumor	0.544115	47727.2	15.5425
TCGA-C8-A26V-01A	TCGA-BRCA	Primary Tumor	0.2409	44436.9	15.4395
TCGA-C8-A26W-01A	TCGA-BRCA	Primary Tumor	0.142106	81018	16.306
TCGA-C8-A26X-01A	TCGA-BRCA	Primary Tumor	0.58993	33354.2	15.0256
TCGA-C8-A26Y-01A	TCGA-BRCA	Primary Tumor	0.781975	27407.8	14.7423
TCGA-C8-A26Z-01A	TCGA-BRCA	Primary Tumor	0.26176	46302.5	15.4988
TCGA-C8-A273-01A	TCGA-BRCA	Primary Tumor	0.02731	46880.5	15.5167
TCGA-C8-A274-01A	TCGA-BRCA	Primary Tumor	-0.00482959	38248.6	15.2231
TCGA-C8-A275-01A	TCGA-BRCA	Primary Tumor	1.08903	43672.9	15.4145
TCGA-C8-A278-01A	TCGA-BRCA	Primary Tumor	0.33778	13150.3	13.6828
TCGA-C8-A27A-01A	TCGA-BRCA	Primary Tumor	1.65578	30094.2	14.8772
TCGA-C8-A27B-01A	TCGA-BRCA	Primary Tumor	1.25762	50222.8	15.6161
TCGA-C8-A3M7-01A	TCGA-BRCA	Primary Tumor	-0.49469	26850.3	14.7127
TCGA-C8-A3M8-01A	TCGA-BRCA	Primary Tumor	0.08182	23095.8	14.4953
TCGA-C8-A8HP-01A	TCGA-BRCA	Primary Tumor	-0.31443	18921.2	14.2077
TCGA-C8-A8HQ-01A	TCGA-BRCA	Primary Tumor	0.16907	62787.7	15.9382
TCGA-C8-A8HR-01A	TCGA-BRCA	Primary Tumor	0.16143	39569.4	15.2721
TCGA-C8-A9FZ-01A	TCGA-BRCA	Primary Tumor	-0.0118398	36752.5	15.1656
TCGA-D8-A13Y-01A	TCGA-BRCA	Primary Tumor	1.24946	27452.8	14.7447
TCGA-D8-A13Z-01A	TCGA-BRCA	Primary Tumor	0.651725	25662.8	14.6474
TCGA-D8-A140-01A	TCGA-BRCA	Primary Tumor	0.2144	41232.2	15.3315
TCGA-D8-A142-01A	TCGA-BRCA	Primary Tumor	-0.0542548	23474.2	14.5188
TCGA-D8-A143-01A	TCGA-BRCA	Primary Tumor	1.12145	43412.8	15.4058
TCGA-D8-A145-01A	TCGA-BRCA	Primary Tumor	-0.291669	34909	15.0913
TCGA-D8-A147-01A	TCGA-BRCA	Primary Tumor	0.35145	36116	15.1404
TCGA-D8-A1J8-01A	TCGA-BRCA	Primary Tumor	0.12853	19770.8	14.2711
TCGA-D8-A1J9-01A	TCGA-BRCA	Primary Tumor	-0.08497	33841.4	15.0465
TCGA-D8-A1JA-01A	TCGA-BRCA	Primary Tumor	-0.07394	9144.59	13.1587
TCGA-D8-A1JB-01A	TCGA-BRCA	Primary Tumor	-0.26916	46163.2	15.4945
TCGA-D8-A1JC-01A	TCGA-BRCA	Primary Tumor	0.207701	14763.8	13.8498
TCGA-D8-A1JD-01A	TCGA-BRCA	Primary Tumor	0.305485	50342.1	15.6195
TCGA-D8-A1JE-01A	TCGA-BRCA	Primary Tumor	-0.0586348	63415.5	15.9525
TCGA-D8-A1JF-01A	TCGA-BRCA	Primary Tumor	0.33143	37283.7	15.1863
TCGA-D8-A1JG-01B	TCGA-BRCA	Primary Tumor	0.463385	32409.2	14.9841
TCGA-D8-A1JH-01A	TCGA-BRCA	Primary Tumor	-0.19997	59040.1	15.8494
TCGA-D8-A1JI-01A	TCGA-BRCA	Primary Tumor	0.15566	16713.4	14.0287
TCGA-D8-A1JK-01A	TCGA-BRCA	Primary Tumor	0.81153	12181.8	13.5724
TCGA-D8-A1JL-01A	TCGA-BRCA	Primary Tumor	0.474691	50561.4	15.6257
TCGA-D8-A1JP-01A	TCGA-BRCA	Primary Tumor	-0.125795	11911.2	13.54
TCGA-D8-A1JS-01A	TCGA-BRCA	Primary Tumor	0.103025	96311	16.5554
TCGA-D8-A1JT-01A	TCGA-BRCA	Primary Tumor	0.256125	28781.1	14.8128
TCGA-D8-A1X5-01A	TCGA-BRCA	Primary Tumor	0.275063	21851.6	14.4155
TCGA-D8-A1X6-01A	TCGA-BRCA	Primary Tumor	-0.03322	48020.2	15.5514
TCGA-D8-A1X7-01A	TCGA-BRCA	Primary Tumor	-0.175321	38295.2	15.2249
TCGA-D8-A1X8-01A	TCGA-BRCA	Primary Tumor	-0.121825	47392.9	15.5324
TCGA-D8-A1X9-01A	TCGA-BRCA	Primary Tumor	-0.014975	25568.2	14.6421
TCGA-D8-A1XA-01A	TCGA-BRCA	Primary Tumor	-0.365215	20073	14.293
TCGA-D8-A1XB-01A	TCGA-BRCA	Primary Tumor	-0.54205	26746.9	14.7071
TCGA-D8-A1XC-01A	TCGA-BRCA	Primary Tumor	-0.01633	35741.3	15.1253
TCGA-D8-A1XD-01A	TCGA-BRCA	Primary Tumor	0.12071	22496.4	14.4574
TCGA-D8-A1XF-01A	TCGA-BRCA	Primary Tumor	0.137569	52885.7	15.6906
TCGA-D8-A1XG-01A	TCGA-BRCA	Primary Tumor	-0.28432	39553.4	15.2715
TCGA-D8-A1XJ-01A	TCGA-BRCA	Primary Tumor	0.46126	30133.9	14.8791
TCGA-D8-A1XK-01A	TCGA-BRCA	Primary Tumor	0.7182	12310.8	13.5876
TCGA-D8-A1XL-01A	TCGA-BRCA	Primary Tumor	0.46979	15914.8	13.9581
TCGA-D8-A1XM-01A	TCGA-BRCA	Primary Tumor	-0.393155	32051.8	14.9681
TCGA-D8-A1XO-01A	TCGA-BRCA	Primary Tumor	-0.20305	23238.6	14.5042
TCGA-D8-A1XQ-01A	TCGA-BRCA	Primary Tumor	0.20515	27076.7	14.7248
TCGA-D8-A1XR-01A	TCGA-BRCA	Primary Tumor	-0.68966	32951.5	15.0081
TCGA-D8-A1XS-01A	TCGA-BRCA	Primary Tumor	0.24819	29946.9	14.8701
TCGA-D8-A1XT-01A	TCGA-BRCA	Primary Tumor	-0.391275	17025.8	14.0554
TCGA-D8-A1XU-01A	TCGA-BRCA	Primary Tumor	-0.274147	15227.8	13.8944
TCGA-D8-A1XV-01A	TCGA-BRCA	Primary Tumor	-0.00925998	40935.9	15.3211
TCGA-D8-A1XW-01A	TCGA-BRCA	Primary Tumor	0.00577262	38855.8	15.2458
TCGA-D8-A1XY-01A	TCGA-BRCA	Primary Tumor	-0.231579	34709.3	15.083
TCGA-D8-A1XZ-01A	TCGA-BRCA	Primary Tumor	-0.128874	37218.5	15.1837
TCGA-D8-A1Y0-01A	TCGA-BRCA	Primary Tumor	0.42914	19049.3	14.2175
TCGA-D8-A1Y1-01A	TCGA-BRCA	Primary Tumor	0.299245	25759.7	14.6528
TCGA-D8-A1Y2-01A	TCGA-BRCA	Primary Tumor	-0.0911889	16973	14.051
TCGA-D8-A1Y3-01A	TCGA-BRCA	Primary Tumor	1.11191	13675.2	13.7393
TCGA-D8-A27E-01A	TCGA-BRCA	Primary Tumor	-0.264784	69121.6	16.0768
TCGA-D8-A27F-01A	TCGA-BRCA	Primary Tumor	1.17841	82149.2	16.326
TCGA-D8-A27G-01A	TCGA-BRCA	Primary Tumor	-0.0923955	50260.9	15.6171
TCGA-D8-A27H-01A	TCGA-BRCA	Primary Tumor	0.416165	84946.6	16.3743
TCGA-D8-A27I-01A	TCGA-BRCA	Primary Tumor	-0.0116999	52599.4	15.6828
TCGA-D8-A27K-01A	TCGA-BRCA	Primary Tumor	0.00937499	86144.7	16.3945
TCGA-D8-A27L-01A	TCGA-BRCA	Primary Tumor	0.0258711	57942.2	15.8223
TCGA-D8-A27M-01A	TCGA-BRCA	Primary Tumor	0.25694	51083.6	15.6406
TCGA-D8-A27N-01A	TCGA-BRCA	Primary Tumor	0.156792	29248.6	14.8361
TCGA-D8-A27P-01A	TCGA-BRCA	Primary Tumor	0.03084	119024	16.8609
TCGA-D8-A27R-01A	TCGA-BRCA	Primary Tumor	0.653315	50064.5	15.6115
TCGA-D8-A27T-01A	TCGA-BRCA	Primary Tumor	0.0535951	81913.7	16.3218
TCGA-D8-A27V-01A	TCGA-BRCA	Primary Tumor	-0.142375	44625.4	15.4456
TCGA-D8-A27W-01A	TCGA-BRCA	Primary Tumor	0.689475	55002.6	15.7472
TCGA-D8-A3Z5-01A	TCGA-BRCA	Primary Tumor	-0.16455	33141.5	15.0164
TCGA-D8-A73U-01A	TCGA-BRCA	Primary Tumor	-0.39107	29795.5	14.8628
TCGA-D8-A73W-01A	TCGA-BRCA	Primary Tumor	-0.216249	30117.7	14.8783
TCGA-D8-A73X-01A	TCGA-BRCA	Primary Tumor	-0.61049	60287.8	15.8796
TCGA-E2-A107-01A	TCGA-BRCA	Primary Tumor	-0.434299	46925.4	15.5181
TCGA-E2-A108-01A	TCGA-BRCA	Primary Tumor	-0.936324	43156.4	15.3973
TCGA-E2-A109-01A	TCGA-BRCA	Primary Tumor	-0.35749	54474	15.7333
TCGA-E2-A10A-01A	TCGA-BRCA	Primary Tumor	-0.377575	32803.2	15.0015
TCGA-E2-A10B-01A	TCGA-BRCA	Primary Tumor	-0.218155	37462.2	15.1931
TCGA-E2-A10C-01A	TCGA-BRCA	Primary Tumor	-0.94975	28163.6	14.7815
TCGA-E2-A10E-01A	TCGA-BRCA	Primary Tumor	-0.65037	67829	16.0496
TCGA-E2-A14N-01A	TCGA-BRCA	Primary Tumor	0.77424	34087.6	15.057
TCGA-E2-A14O-01A	TCGA-BRCA	Primary Tumor	0.32349	33858.4	15.0472
TCGA-E2-A14P-01A	TCGA-BRCA	Primary Tumor	0.454115	20274.6	14.3074
TCGA-E2-A14Q-01A	TCGA-BRCA	Primary Tumor	-0.178039	35517.8	15.1163
TCGA-E2-A14S-01A	TCGA-BRCA	Primary Tumor	-0.492415	92016	16.4896
TCGA-E2-A14T-01A	TCGA-BRCA	Primary Tumor	-0.0370949	53703.7	15.7127
TCGA-E2-A14V-01A	TCGA-BRCA	Primary Tumor	0.315295	28146.4	14.7807
TCGA-E2-A14W-01A	TCGA-BRCA	Primary Tumor	-0.35938	23528.5	14.5221
TCGA-E2-A14X-01A	TCGA-BRCA	Primary Tumor	-0.20107	32718.7	14.9978
TCGA-E2-A14Y-01A	TCGA-BRCA	Primary Tumor	0.392205	30416.2	14.8926
TCGA-E2-A14Z-01A	TCGA-BRCA	Primary Tumor	-0.490265	32150.5	14.9726
TCGA-E2-A150-01A	TCGA-BRCA	Primary Tumor	0.22143	23494.3	14.52
TCGA-E2-A152-01A	TCGA-BRCA	Primary Tumor	-0.19499	31036.9	14.9217
TCGA-E2-A153-01A	TCGA-BRCA	Primary Tumor	-0.186045	36863.5	15.1699
TCGA-E2-A154-01A	TCGA-BRCA	Primary Tumor	-0.2407	24946.2	14.6065
TCGA-E2-A155-01A	TCGA-BRCA	Primary Tumor	-0.216344	47140	15.5247
TCGA-E2-A156-01A	TCGA-BRCA	Primary Tumor	-0.0388641	60924.8	15.8947
TCGA-E2-A158-01A	TCGA-BRCA	Primary Tumor	0.33572	29539.2	14.8503
TCGA-E2-A159-01A	TCGA-BRCA	Primary Tumor	0.392655	11245.6	13.4571
TCGA-E2-A15A-01A	TCGA-BRCA	Primary Tumor	0.15482	40514.8	15.3062
TCGA-E2-A15C-01A	TCGA-BRCA	Primary Tumor	-0.206725	42419.3	15.3724
TCGA-E2-A15D-01A	TCGA-BRCA	Primary Tumor	-0.195885	30012.7	14.8733
TCGA-E2-A15E-01A	TCGA-BRCA	Primary Tumor	-0.125744	38235.6	15.2226
TCGA-E2-A15F-01A	TCGA-BRCA	Primary Tumor	-0.348864	39252.9	15.2605
TCGA-E2-A15G-01A	TCGA-BRCA	Primary Tumor	-0.225295	28888.8	14.8182
TCGA-E2-A15H-01A	TCGA-BRCA	Primary Tumor	-0.0909146	20848.9	14.3477
TCGA-E2-A15I-01A	TCGA-BRCA	Primary Tumor	-0.02436	51194.3	15.6437
TCGA-E2-A15J-01A	TCGA-BRCA	Primary Tumor	-0.151814	56641.3	15.7896
TCGA-E2-A15K-01A	TCGA-BRCA	Primary Tumor	0.0567303	33513.2	15.0324
TCGA-E2-A15L-01A	TCGA-BRCA	Primary Tumor	0.107311	36626.5	15.1606
TCGA-E2-A15M-01A	TCGA-BRCA	Primary Tumor	0.269135	26325	14.6841
TCGA-E2-A15O-01A	TCGA-BRCA	Primary Tumor	-0.10616	40533.6	15.3068
TCGA-E2-A15P-01A	TCGA-BRCA	Primary Tumor	-0.49043	40035.5	15.289
TCGA-E2-A15R-01A	TCGA-BRCA	Primary Tumor	0.30136	34659.6	15.081
TCGA-E2-A15S-01A	TCGA-BRCA	Primary Tumor	0.4653	80353.2	16.2941
TCGA-E2-A15T-01A	TCGA-BRCA	Primary Tumor	0	75165.2	16.1978
TCGA-E2-A1AZ-01A	TCGA-BRCA	Primary Tumor	0.827549	19730	14.2681
TCGA-E2-A1B0-01A	TCGA-BRCA	Primary Tumor	-0.09868	28398.5	14.7935
TCGA-E2-A1B1-01A	TCGA-BRCA	Primary Tumor	-0.523175	36262.5	15.1462
TCGA-E2-A1B4-01A	TCGA-BRCA	Primary Tumor	-0.404545	104819	16.6775
TCGA-E2-A1B5-01A	TCGA-BRCA	Primary Tumor	-0.53314	38725.4	15.241
TCGA-E2-A1B6-01A	TCGA-BRCA	Primary Tumor	-0.300405	40217.3	15.2955
TCGA-E2-A1BC-01A	TCGA-BRCA	Primary Tumor	-0.276669	46058.2	15.4912
TCGA-E2-A1BD-01A	TCGA-BRCA	Primary Tumor	-0.33436	50185.7	15.615
TCGA-E2-A1IG-01A	TCGA-BRCA	Primary Tumor	0.23267	45942.9	15.4876
TCGA-E2-A1IL-01A	TCGA-BRCA	Primary Tumor	-0.0442893	28941.8	14.8209
TCGA-E2-A1IU-01A	TCGA-BRCA	Primary Tumor	-0.0558	34455.8	15.0725
TCGA-E2-A1L6-01A	TCGA-BRCA	Primary Tumor	-0.243599	24044.2	14.5534
TCGA-E2-A1L7-01A	TCGA-BRCA	Primary Tumor	0.994106	33058.2	15.0127
TCGA-E2-A1L8-01A	TCGA-BRCA	Primary Tumor	-0.45474	65899.3	16.008
TCGA-E2-A1LB-01A	TCGA-BRCA	Primary Tumor	0.3753	17665.3	14.1086
TCGA-E2-A1LE-01A	TCGA-BRCA	Primary Tumor	0.0442003	30915.4	14.916
TCGA-E2-A1LG-01A	TCGA-BRCA	Primary Tumor	0.26732	49098.2	15.5834
TCGA-E2-A1LK-01A	TCGA-BRCA	Primary Tumor	0.12762	25204.4	14.6214
TCGA-E2-A1LL-01A	TCGA-BRCA	Primary Tumor	0.546885	18512.6	14.1762
TCGA-E2-A1LS-01A	TCGA-BRCA	Primary Tumor	0.01448	28147.1	14.7807
TCGA-E2-A2P5-01A	TCGA-BRCA	Primary Tumor	0.041395	32030.4	14.9672
TCGA-E2-A3DX-01A	TCGA-BRCA	Primary Tumor	-0.023565	51773.4	15.6599
TCGA-E2-A56Z-01A	TCGA-BRCA	Primary Tumor	-0.279385	19540.8	14.2542
TCGA-E2-A572-01A	TCGA-BRCA	Primary Tumor	0.147955	48698.9	15.5716
TCGA-E2-A574-01A	TCGA-BRCA	Primary Tumor	0.533295	23620.2	14.5277
TCGA-E2-A9RU-01A	TCGA-BRCA	Primary Tumor	0.27486	19034.1	14.2163
TCGA-E9-A1N3-01A	TCGA-BRCA	Primary Tumor	-0.28301	18889.2	14.2053
TCGA-E9-A1N4-01A	TCGA-BRCA	Primary Tumor	0.0210105	32735	14.9985
TCGA-E9-A1N5-01A	TCGA-BRCA	Primary Tumor	-0.133514	20850.8	14.3478
TCGA-E9-A1N6-01A	TCGA-BRCA	Primary Tumor	-0.229115	23541	14.5229
TCGA-E9-A1N8-01A	TCGA-BRCA	Primary Tumor	-0.288028	23462.4	14.5181
TCGA-E9-A1N9-01A	TCGA-BRCA	Primary Tumor	0.069193	19863.3	14.2778
TCGA-E9-A1NA-01A	TCGA-BRCA	Primary Tumor	-0.29202	19166.8	14.2263
TCGA-E9-A1ND-01A	TCGA-BRCA	Primary Tumor	-0.10553	17421.3	14.0886
TCGA-E9-A1NE-01A	TCGA-BRCA	Primary Tumor	-0.06014	27687.4	14.7569
TCGA-E9-A1NF-01A	TCGA-BRCA	Primary Tumor	-0.1285	26093.2	14.6714
TCGA-E9-A1NG-01A	TCGA-BRCA	Primary Tumor	-0.303959	24981.7	14.6086
TCGA-E9-A1NH-01A	TCGA-BRCA	Primary Tumor	-0.62059	30415.3	14.8925
TCGA-E9-A1NI-01A	TCGA-BRCA	Primary Tumor	-0.121449	19733.2	14.2683
TCGA-E9-A1QZ-01A	TCGA-BRCA	Primary Tumor	0.10213	29620.9	14.8543
TCGA-E9-A1R0-01A	TCGA-BRCA	Primary Tumor	-0.36481	67943.5	16.052
TCGA-E9-A1R2-01A	TCGA-BRCA	Primary Tumor	0.740221	22274.3	14.4431
TCGA-E9-A1R3-01A	TCGA-BRCA	Primary Tumor	-0.07707	35103.4	15.0993
TCGA-E9-A1R4-01A	TCGA-BRCA	Primary Tumor	-0.0105899	21822.5	14.4135
TCGA-E9-A1R5-01A	TCGA-BRCA	Primary Tumor	-0.028945	25924.1	14.662
TCGA-E9-A1R7-01A	TCGA-BRCA	Primary Tumor	-0.05114	32348.1	14.9814
TCGA-E9-A1RA-01A	TCGA-BRCA	Primary Tumor	0.129935	25923.5	14.662
TCGA-E9-A1RB-01A	TCGA-BRCA	Primary Tumor	1.45334	22115.2	14.4328
TCGA-E9-A1RC-01A	TCGA-BRCA	Primary Tumor	0.298602	25445.1	14.6351
TCGA-E9-A1RD-01A	TCGA-BRCA	Primary Tumor	0.276322	22242.8	14.441
TCGA-E9-A1RF-01A	TCGA-BRCA	Primary Tumor	0.375615	16236.6	13.987
TCGA-E9-A1RG-01A	TCGA-BRCA	Primary Tumor	1.04541	15922.3	13.9588
TCGA-E9-A1RH-01A	TCGA-BRCA	Primary Tumor	0.549007	23436.6	14.5165
TCGA-E9-A1RI-01A	TCGA-BRCA	Primary Tumor	-0.456255	34521.2	15.0752
TCGA-E9-A226-01A	TCGA-BRCA	Primary Tumor	0.0967152	18627.7	14.1852
TCGA-E9-A227-01A	TCGA-BRCA	Primary Tumor	-0.04016	37296.8	15.1868
TCGA-E9-A228-01A	TCGA-BRCA	Primary Tumor	0.323145	17030.5	14.0558
TCGA-E9-A229-01A	TCGA-BRCA	Primary Tumor	0.30375	17344.9	14.0822
TCGA-E9-A22A-01A	TCGA-BRCA	Primary Tumor	0.33617	13919.4	13.7648
TCGA-E9-A22B-01A	TCGA-BRCA	Primary Tumor	0.08996	20002.4	14.2879
TCGA-E9-A22D-01A	TCGA-BRCA	Primary Tumor	1.51829	19259.7	14.2333
TCGA-E9-A22E-01A	TCGA-BRCA	Primary Tumor	0.12626	17266.8	14.0757
TCGA-E9-A22G-01A	TCGA-BRCA	Primary Tumor	0.683135	24694.6	14.5919
TCGA-E9-A22H-01A	TCGA-BRCA	Primary Tumor	0.33884	25946.1	14.6632
TCGA-E9-A243-01A	TCGA-BRCA	Primary Tumor	0.45925	27335.9	14.7385
TCGA-E9-A244-01A	TCGA-BRCA	Primary Tumor	0.56201	18339.6	14.1627
TCGA-E9-A245-01A	TCGA-BRCA	Primary Tumor	-0.305485	105550	16.6876
TCGA-E9-A247-01A	TCGA-BRCA	Primary Tumor	0.12827	16251.4	13.9883
TCGA-E9-A248-01A	TCGA-BRCA	Primary Tumor	2.45134	20820.3	14.3457
TCGA-E9-A249-01A	TCGA-BRCA	Primary Tumor	0.150141	34654.3	15.0807
TCGA-E9-A24A-01A	TCGA-BRCA	Primary Tumor	-0.295772	32074.8	14.9692
TCGA-E9-A295-01A	TCGA-BRCA	Primary Tumor	-0.0700795	65951.5	16.0091
TCGA-E9-A2JS-01A	TCGA-BRCA	Primary Tumor	0.463775	16213.6	13.9849
TCGA-E9-A2JT-01A	TCGA-BRCA	Primary Tumor	-0.225085	83205.3	16.3444
TCGA-E9-A3Q9-01A	TCGA-BRCA	Primary Tumor	-0.463615	43542.1	15.4101
TCGA-E9-A3QA-01A	TCGA-BRCA	Primary Tumor	0.153735	32276.4	14.9782
TCGA-E9-A3X8-01A	TCGA-BRCA	Primary Tumor	-0.33229	36725.2	15.1645
TCGA-E9-A54X-01A	TCGA-BRCA	Primary Tumor	-0.2691	23807.8	14.5391
TCGA-E9-A54Y-01A	TCGA-BRCA	Primary Tumor	0.0500901	23083.7	14.4946
TCGA-E9-A5FK-01A	TCGA-BRCA	Primary Tumor	0.09401	23521.1	14.5217
TCGA-E9-A5FL-01A	TCGA-BRCA	Primary Tumor	-0.265103	16578.7	14.017
TCGA-E9-A5UO-01A	TCGA-BRCA	Primary Tumor	0.0396001	28619.5	14.8047
TCGA-E9-A5UP-01A	TCGA-BRCA	Primary Tumor	-0.15153	26846.2	14.7124
TCGA-E9-A6HE-01A	TCGA-BRCA	Primary Tumor	-0.19005	27772.8	14.7614
TCGA-EW-A1IX-01A	TCGA-BRCA	Primary Tumor	-0.316665	30633.1	14.9028
TCGA-EW-A1IZ-01A	TCGA-BRCA	Primary Tumor	-0.22875	16265.5	13.9895
TCGA-EW-A1J1-01A	TCGA-BRCA	Primary Tumor	-0.21115	23169.2	14.4999
TCGA-EW-A1J2-01A	TCGA-BRCA	Primary Tumor	-0.25626	49745.9	15.6023
TCGA-EW-A1J3-01A	TCGA-BRCA	Primary Tumor	-0.12731	79068.5	16.2708
TCGA-EW-A1J5-01A	TCGA-BRCA	Primary Tumor	-0.11359	57885.8	15.8209
TCGA-EW-A1OV-01A	TCGA-BRCA	Primary Tumor	0.0369802	14410.2	13.8148
TCGA-EW-A1OW-01A	TCGA-BRCA	Primary Tumor	0.742325	31964.2	14.9642
TCGA-EW-A1OX-01A	TCGA-BRCA	Primary Tumor	0.53322	26417.2	14.6892
TCGA-EW-A1OZ-01A	TCGA-BRCA	Primary Tumor	0.374695	21262.7	14.376
TCGA-EW-A1P0-01A	TCGA-BRCA	Primary Tumor	0.341865	29324.7	14.8398
TCGA-EW-A1P1-01A	TCGA-BRCA	Primary Tumor	-0.0412549	26198.3	14.6772
TCGA-EW-A1P3-01A	TCGA-BRCA	Primary Tumor	0.56852	19450.7	14.2475
TCGA-EW-A1P4-01A	TCGA-BRCA	Primary Tumor	0.324385	26138.9	14.6739
TCGA-EW-A1P5-01A	TCGA-BRCA	Primary Tumor	0.188915	29220.9	14.8347
TCGA-EW-A1P8-01A	TCGA-BRCA	Primary Tumor	0.652715	18941.5	14.2093
TCGA-EW-A1PA-01A	TCGA-BRCA	Primary Tumor	1.12908	29716.6	14.859
TCGA-EW-A1PB-01A	TCGA-BRCA	Primary Tumor	1.27426	14855.1	13.8587
TCGA-EW-A1PC-01B	TCGA-BRCA	Primary Tumor	2.04994	16267.6	13.9897
TCGA-EW-A1PE-01A	TCGA-BRCA	Primary Tumor	0.0767208	37327.8	15.188
TCGA-EW-A1PG-01A	TCGA-BRCA	Primary Tumor	0.36174	27644.3	14.7547
TCGA-EW-A2FR-01A	TCGA-BRCA	Primary Tumor	1.08842	18090.8	14.143
TCGA-EW-A2FS-01A	TCGA-BRCA	Primary Tumor	0.24798	27623.3	14.7536
TCGA-EW-A2FV-01A	TCGA-BRCA	Primary Tumor	-0.42335	32483.1	14.9874
TCGA-EW-A3U0-01A	TCGA-BRCA	Primary Tumor	0.536521	20385.9	14.3153
TCGA-EW-A423-01A	TCGA-BRCA	Primary Tumor	0.0789679	13169.1	13.6849
TCGA-EW-A424-01A	TCGA-BRCA	Primary Tumor	-0.44331	22657.9	14.4677
TCGA-EW-A6S9-01A	TCGA-BRCA	Primary Tumor	-0.0465642	28618.6	14.8047
TCGA-EW-A6SB-01A	TCGA-BRCA	Primary Tumor	0.31005	20654.2	14.3341
TCGA-EW-A6SC-01A	TCGA-BRCA	Primary Tumor	0.4225	35933.3	15.133
TCGA-EW-A6SD-01A	TCGA-BRCA	Primary Tumor	0.08092	9734.02	13.2488
TCGA-GI-A2C9-01A	TCGA-BRCA	Primary Tumor	0.374935	43099.3	15.3954
TCGA-GM-A2D9-01A	TCGA-BRCA	Primary Tumor	-0.49183	95580.5	16.5444
TCGA-GM-A2DB-01A	TCGA-BRCA	Primary Tumor	-0.234275	22847.9	14.4798
TCGA-GM-A2DC-01A	TCGA-BRCA	Primary Tumor	-0.102767	77743.8	16.2464
TCGA-GM-A2DD-01A	TCGA-BRCA	Primary Tumor	-0.114625	35428.1	15.1126
TCGA-GM-A2DF-01A	TCGA-BRCA	Primary Tumor	0.341185	28346	14.7909
TCGA-GM-A2DH-01A	TCGA-BRCA	Primary Tumor	0.01851	41531.8	15.3419
TCGA-GM-A2DI-01A	TCGA-BRCA	Primary Tumor	0.0134005	87155.3	16.4113
TCGA-GM-A2DK-01A	TCGA-BRCA	Primary Tumor	-0.297479	47007.2	15.5206
TCGA-GM-A2DL-01A	TCGA-BRCA	Primary Tumor	-0.373129	41666.9	15.3466
TCGA-GM-A2DM-01A	TCGA-BRCA	Primary Tumor	-0.13775	73027.5	16.1562
TCGA-GM-A2DN-01A	TCGA-BRCA	Primary Tumor	-0.306265	31485.5	14.9424
TCGA-GM-A2DO-01A	TCGA-BRCA	Primary Tumor	-0.031555	64550.6	15.9781
TCGA-GM-A3NY-01A	TCGA-BRCA	Primary Tumor	-0.360882	29262	14.8367
TCGA-GM-A3XG-01A	TCGA-BRCA	Primary Tumor	-0.312755	35296.3	15.1072
TCGA-GM-A3XL-01A	TCGA-BRCA	Primary Tumor	0.763205	29839.2	14.8649
TCGA-GM-A3XN-01A	TCGA-BRCA	Primary Tumor	-0.514565	29229.4	14.8351
TCGA-GM-A4E0-01A	TCGA-BRCA	Primary Tumor	-0.00667486	20192.5	14.3015
TCGA-GM-A5PV-01A	TCGA-BRCA	Primary Tumor	0.0246556	36638.4	15.1611
TCGA-GM-A5PX-01A	TCGA-BRCA	Primary Tumor	-0.18371	34304.7	15.0661
TCGA-HN-A2NL-01A	TCGA-BRCA	Primary Tumor	-0.46974	59097	15.8508
TCGA-HN-A2OB-01A	TCGA-BRCA	Primary Tumor	0.11726	30738.5	14.9078
TCGA-JL-A3YW-01A	TCGA-BRCA	Primary Tumor	0.709455	22431.4	14.4532
TCGA-LD-A74U-01A	TCGA-BRCA	Primary Tumor	-0.429453	49184.2	15.5859
TCGA-LD-A7W5-01A	TCGA-BRCA	Primary Tumor	-0.1476	20459.1	14.3205
TCGA-LD-A7W6-01A	TCGA-BRCA	Primary Tumor	-0.161855	25331.2	14.6286
TCGA-LD-A9QF-01A	TCGA-BRCA	Primary Tumor	-0.137194	39426.2	15.2669
TCGA-LL-A440-01A	TCGA-BRCA	Primary Tumor	-0.310115	31135.1	14.9263
TCGA-LL-A441-01A	TCGA-BRCA	Primary Tumor	-0.26977	34056.2	15.0556
TCGA-LL-A442-01A	TCGA-BRCA	Primary Tumor	-0.593455	32620.9	14.9935
TCGA-LL-A50Y-01A	TCGA-BRCA	Primary Tumor	-0.714065	26558.7	14.6969
TCGA-LL-A5YL-01A	TCGA-BRCA	Primary Tumor	-0.24937	20213.8	14.3031
TCGA-LL-A5YM-01A	TCGA-BRCA	Primary Tumor	-0.23994	21792.3	14.4115
TCGA-LL-A5YN-01A	TCGA-BRCA	Primary Tumor	-0.19599	18808.9	14.1991
TCGA-LL-A5YO-01A	TCGA-BRCA	Primary Tumor	0.212825	17069.6	14.0591
TCGA-LL-A5YP-01A	TCGA-BRCA	Primary Tumor	0.535986	22756	14.474
TCGA-LL-A6FQ-01A	TCGA-BRCA	Primary Tumor	-0.403572	19660	14.263
TCGA-LL-A6FR-01A	TCGA-BRCA	Primary Tumor	-0.133365	23391	14.5137
TCGA-LL-A73Z-01A	TCGA-BRCA	Primary Tumor	0.72704	37654.8	15.2005
TCGA-LL-A740-01A	TCGA-BRCA	Primary Tumor	0.0272352	25102	14.6155
TCGA-LL-A7SZ-01A	TCGA-BRCA	Primary Tumor	0.0788201	30111.2	14.878
TCGA-LL-A8F5-01A	TCGA-BRCA	Primary Tumor	0.12052	45725.4	15.4807
TCGA-LL-A9Q3-01A	TCGA-BRCA	Primary Tumor	-0.214405	22813.1	14.4776
TCGA-LQ-A4E4-01A	TCGA-BRCA	Primary Tumor	-0.58551	29219.4	14.8346
TCGA-MS-A51U-01A	TCGA-BRCA	Primary Tumor	-0.47689	33501.7	15.0319
TCGA-OL-A5D7-01A	TCGA-BRCA	Primary Tumor	1.15979	15013.4	13.874
TCGA-OL-A5D8-01A	TCGA-BRCA	Primary Tumor	0.015623	21838.1	14.4146
TCGA-OL-A5DA-01A	TCGA-BRCA	Primary Tumor	0.14594	37287.4	15.1864
TCGA-OL-A5RV-01A	TCGA-BRCA	Primary Tumor	-1.06351	32755.8	14.9995
TCGA-OL-A5RW-01A	TCGA-BRCA	Primary Tumor	-0.314357	20853.2	14.348
TCGA-OL-A5RX-01A	TCGA-BRCA	Primary Tumor	-0.438965	37825.5	15.2071
TCGA-OL-A5RZ-01A	TCGA-BRCA	Primary Tumor	0.02304	5253.28	12.359
TCGA-OL-A5S0-01A	TCGA-BRCA	Primary Tumor	-0.38391	26012.9	14.6669
TCGA-OL-A66J-01A	TCGA-BRCA	Primary Tumor	-0.145269	40722.9	15.3136
TCGA-OL-A66K-01A	TCGA-BRCA	Primary Tumor	-0.4743	22755.3	14.4739
TCGA-OL-A66N-01A	TCGA-BRCA	Primary Tumor	-0.13618	60066.8	15.8743
TCGA-OL-A66O-01A	TCGA-BRCA	Primary Tumor	-0.649175	41713.1	15.3482
TCGA-OL-A66P-01A	TCGA-BRCA	Primary Tumor	-0.099739	19492.6	14.2506
TCGA-OL-A6VO-01A	TCGA-BRCA	Primary Tumor	-0.123485	36909.3	15.1717
TCGA-OL-A6VQ-01A	TCGA-BRCA	Primary Tumor	-0.344555	47977.7	15.5501
TCGA-PE-A5DC-01A	TCGA-BRCA	Primary Tumor	0.432761	30351.3	14.8895
TCGA-PE-A5DD-01A	TCGA-BRCA	Primary Tumor	0.13271	19893.7	14.28
TCGA-PE-A5DE-01A	TCGA-BRCA	Primary Tumor	-0.322458	21334.3	14.3809
TCGA-PL-A8LV-01A	TCGA-BRCA	Primary Tumor	-0.148494	25564.8	14.6419
TCGA-PL-A8LX-01A	TCGA-BRCA	Primary Tumor	-0.33471	38926.5	15.2485
TCGA-PL-A8LY-01A	TCGA-BRCA	Primary Tumor	-0.11068	38745.7	15.2417
TCGA-S3-A6ZG-01A	TCGA-BRCA	Primary Tumor	-0.00315001	44602.9	15.4448
TCGA-S3-A6ZH-01A	TCGA-BRCA	Primary Tumor	-0.12044	63464	15.9537
TCGA-S3-AA0Z-01A	TCGA-BRCA	Primary Tumor	0.531525	56748.7	15.7923
TCGA-S3-AA10-01A	TCGA-BRCA	Primary Tumor	0.5278	24782.4	14.597
TCGA-S3-AA11-01A	TCGA-BRCA	Primary Tumor	-0.45436	51385.2	15.6491
TCGA-S3-AA12-01A	TCGA-BRCA	Primary Tumor	-0.290826	31789.2	14.9563
TCGA-S3-AA14-01A	TCGA-BRCA	Primary Tumor	-0.247215	43684.6	15.4148
TCGA-S3-AA15-01A	TCGA-BRCA	Primary Tumor	0.01208	21609.8	14.3994
TCGA-S3-AA17-01A	TCGA-BRCA	Primary Tumor	0.19416	41832.3	15.3523
TCGA-UL-AAZ6-01A	TCGA-BRCA	Primary Tumor	0.344256	10778.2	13.3958
TCGA-UU-A93S-01A	TCGA-BRCA	Primary Tumor	0.347786	28830.8	14.8153
TCGA-W8-A86G-01A	TCGA-BRCA	Primary Tumor	-0.255945	51418.8	15.65
TCGA-WT-AB41-01A	TCGA-BRCA	Primary Tumor	-0.593698	33665.3	15.039
TCGA-XX-A899-01A	TCGA-BRCA	Primary Tumor	0.0374345	67015.6	16.0322
TCGA-Z7-A8R5-01A	TCGA-BRCA	Primary Tumor	-0.0144648	32064.8	14.9687
TCGA-Z7-A8R6-01A	TCGA-BRCA	Primary Tumor	0.342915	42056.2	15.36
TCGA-2W-A8YY-01A	TCGA-CESC	Primary Tumor	-0.374127	30330.3	14.8885
TCGA-4J-AA1J-01A	TCGA-CESC	Primary Tumor	0.704977	33359.5	15.0258
TCGA-C5-A0TN-01A	TCGA-CESC	Primary Tumor	0.255509	39783.4	15.2799
TCGA-C5-A1BJ-01A	TCGA-CESC	Primary Tumor	0.131593	48355.4	15.5614
TCGA-C5-A1BL-01A	TCGA-CESC	Primary Tumor	0.112283	34696.1	15.0825
TCGA-C5-A1M5-01A	TCGA-CESC	Primary Tumor	0.273095	44888.2	15.454
TCGA-C5-A1M6-01A	TCGA-CESC	Primary Tumor	0.321374	14215.4	13.7952
TCGA-C5-A1M7-01A	TCGA-CESC	Primary Tumor	0.291075	30665.1	14.9043
TCGA-C5-A1M8-01A	TCGA-CESC	Primary Tumor	0.557027	38698.6	15.24
TCGA-C5-A1M9-01A	TCGA-CESC	Primary Tumor	1.01486	35052.7	15.0972
TCGA-C5-A1ME-01A	TCGA-CESC	Primary Tumor	0.559876	33598.7	15.0361
TCGA-C5-A1MF-01A	TCGA-CESC	Primary Tumor	0.105112	38403.5	15.229
TCGA-C5-A1MH-01A	TCGA-CESC	Primary Tumor	0.000307024	29997.5	14.8726
TCGA-C5-A1MI-01A	TCGA-CESC	Primary Tumor	1.39265	36507.8	15.1559
TCGA-C5-A1MJ-01A	TCGA-CESC	Primary Tumor	0.309314	25888.9	14.66
TCGA-C5-A1MN-01A	TCGA-CESC	Primary Tumor	0.3241	18491.7	14.1746
TCGA-C5-A1MP-01A	TCGA-CESC	Primary Tumor	0.885397	44490.6	15.4412
TCGA-C5-A1MQ-01A	TCGA-CESC	Primary Tumor	0.34072	32058	14.9684
TCGA-C5-A2LT-01A	TCGA-CESC	Primary Tumor	-0.04495	30501.1	14.8966
TCGA-C5-A2LV-01A	TCGA-CESC	Primary Tumor	0.907723	20590.5	14.3297
TCGA-C5-A2LX-01A	TCGA-CESC	Primary Tumor	0.804251	26521.7	14.6949
TCGA-C5-A2LY-01A	TCGA-CESC	Primary Tumor	0.142071	26274.2	14.6814
TCGA-C5-A2LZ-01A	TCGA-CESC	Primary Tumor	0.298791	28051.3	14.7758
TCGA-C5-A2M2-01A	TCGA-CESC	Primary Tumor	0.225403	24052.8	14.5539
TCGA-C5-A3HE-01A	TCGA-CESC	Primary Tumor	0.0180075	25098.9	14.6153
TCGA-C5-A3HF-01A	TCGA-CESC	Primary Tumor	-0.176219	51985.9	15.6658
TCGA-C5-A3HL-01A	TCGA-CESC	Primary Tumor	-0.451124	38390.8	15.2285
TCGA-C5-A7CG-01A	TCGA-CESC	Primary Tumor	0.247416	52995.2	15.6936
TCGA-C5-A7CK-01A	TCGA-CESC	Primary Tumor	0.861316	28168.6	14.7818
TCGA-C5-A7X3-01A	TCGA-CESC	Primary Tumor	0.188443	14731.1	13.8466
TCGA-C5-A8XI-01A	TCGA-CESC	Primary Tumor	0.495948	35616.3	15.1203
TCGA-C5-A8XJ-01A	TCGA-CESC	Primary Tumor	0.112613	37614.7	15.199
TCGA-C5-A907-01A	TCGA-CESC	Primary Tumor	0.746262	23986	14.5499
TCGA-DG-A2KK-01A	TCGA-CESC	Primary Tumor	0.704881	32384.2	14.983
TCGA-DG-A2KL-01A	TCGA-CESC	Primary Tumor	0.587504	29559.7	14.8513
TCGA-DG-A2KM-01A	TCGA-CESC	Primary Tumor	0.247826	39651.5	15.2751
TCGA-DS-A0VK-01A	TCGA-CESC	Primary Tumor	0.103108	36698.3	15.1634
TCGA-DS-A0VL-01A	TCGA-CESC	Primary Tumor	0.174653	47855.3	15.5464
TCGA-DS-A0VM-01A	TCGA-CESC	Primary Tumor	0.802172	30397.8	14.8917
TCGA-DS-A0VN-01A	TCGA-CESC	Primary Tumor	1.06357	27277.9	14.7354
TCGA-DS-A1O9-01A	TCGA-CESC	Primary Tumor	0.170055	38017.9	15.2144
TCGA-DS-A1OA-01A	TCGA-CESC	Primary Tumor	0.0695413	29425.5	14.8448
TCGA-DS-A1OB-01A	TCGA-CESC	Primary Tumor	0.745101	38992.5	15.2509
TCGA-DS-A1OD-01A	TCGA-CESC	Primary Tumor	-0.224167	48317.3	15.5603
TCGA-DS-A3LQ-01A	TCGA-CESC	Primary Tumor	-0.0576187	36327.8	15.1488
TCGA-DS-A5RQ-01A	TCGA-CESC	Primary Tumor	-0.119391	20403.9	14.3166
TCGA-DS-A7WH-01A	TCGA-CESC	Primary Tumor	0.382095	27738.5	14.7596
TCGA-DS-A7WI-01A	TCGA-CESC	Primary Tumor	-0.356035	26273.7	14.6813
TCGA-EA-A1QS-01A	TCGA-CESC	Primary Tumor	-0.624571	36693.9	15.1633
TCGA-EA-A1QT-01A	TCGA-CESC	Primary Tumor	1.2756	44439.8	15.4396
TCGA-EA-A3HQ-01A	TCGA-CESC	Primary Tumor	0.4934	23339.6	14.5105
TCGA-EA-A3HR-01A	TCGA-CESC	Primary Tumor	-0.752259	47452.7	15.5342
TCGA-EA-A3HS-01A	TCGA-CESC	Primary Tumor	0.311807	31233.1	14.9308
TCGA-EA-A3HT-01A	TCGA-CESC	Primary Tumor	0.00209409	24417.8	14.5756
TCGA-EA-A3HU-01A	TCGA-CESC	Primary Tumor	0.104691	50631.6	15.6278
TCGA-EA-A3QD-01A	TCGA-CESC	Primary Tumor	0.548655	24803.4	14.5982
TCGA-EA-A3QE-01A	TCGA-CESC	Primary Tumor	-0.216792	32273.9	14.9781
TCGA-EA-A3Y4-01A	TCGA-CESC	Primary Tumor	-0.177995	43319.6	15.4027
TCGA-EA-A410-01A	TCGA-CESC	Primary Tumor	0.671741	23660.7	14.5302
TCGA-EA-A411-01A	TCGA-CESC	Primary Tumor	0.597805	18481.2	14.1738
TCGA-EA-A439-01A	TCGA-CESC	Primary Tumor	1.17155	18045.4	14.1393
TCGA-EA-A43B-01A	TCGA-CESC	Primary Tumor	0.213866	20836.1	14.3468
TCGA-EA-A44S-01A	TCGA-CESC	Primary Tumor	0.585438	23738.9	14.535
TCGA-EA-A4BA-01A	TCGA-CESC	Primary Tumor	0.302098	12529.2	13.613
TCGA-EA-A50E-01A	TCGA-CESC	Primary Tumor	0.459376	15797	13.9474
TCGA-EA-A556-01A	TCGA-CESC	Primary Tumor	0.596513	8130.77	12.9892
TCGA-EA-A5FO-01A	TCGA-CESC	Primary Tumor	-0.587327	43839.7	15.42
TCGA-EA-A5O9-01A	TCGA-CESC	Primary Tumor	0.222927	18578.2	14.1813
TCGA-EA-A5ZD-01A	TCGA-CESC	Primary Tumor	0.504889	19978.6	14.2862
TCGA-EA-A5ZE-01A	TCGA-CESC	Primary Tumor	-0.271548	34010.2	15.0537
TCGA-EA-A5ZF-01A	TCGA-CESC	Primary Tumor	1.3074	29808.5	14.8634
TCGA-EA-A6QX-01A	TCGA-CESC	Primary Tumor	0.77321	28712.8	14.8094
TCGA-EA-A78R-01A	TCGA-CESC	Primary Tumor	0.923755	22904.8	14.4834
TCGA-EA-A97N-01A	TCGA-CESC	Primary Tumor	-0.232847	41238.6	15.3317
TCGA-EK-A2H1-01A	TCGA-CESC	Primary Tumor	-0.232762	28357.2	14.7914
TCGA-EK-A2IP-01A	TCGA-CESC	Primary Tumor	0.555513	23918.1	14.5458
TCGA-EK-A2IR-01A	TCGA-CESC	Primary Tumor	-0.428336	22745.9	14.4733
TCGA-EK-A2PK-01A	TCGA-CESC	Primary Tumor	0.311802	33369.4	15.0262
TCGA-EK-A2PL-01A	TCGA-CESC	Primary Tumor	-0.113461	29958.6	14.8707
TCGA-EK-A2PM-01A	TCGA-CESC	Primary Tumor	0.686896	44418.1	15.4389
TCGA-EK-A2R7-01A	TCGA-CESC	Primary Tumor	0.190856	22257.5	14.442
TCGA-EK-A2R8-01A	TCGA-CESC	Primary Tumor	-0.288764	12955.6	13.6613
TCGA-EK-A2R9-01A	TCGA-CESC	Primary Tumor	0.284244	26530.9	14.6954
TCGA-EK-A2RA-01A	TCGA-CESC	Primary Tumor	0.444875	33125.5	15.0157
TCGA-EK-A2RC-01A	TCGA-CESC	Primary Tumor	0.184994	30244.5	14.8844
TCGA-EK-A2RE-01A	TCGA-CESC	Primary Tumor	1.20678	16077	13.9727
TCGA-EK-A2RJ-01A	TCGA-CESC	Primary Tumor	0.481009	17794.8	14.1192
TCGA-EK-A2RK-01A	TCGA-CESC	Primary Tumor	-0.374087	75563.3	16.2054
TCGA-EK-A2RL-01A	TCGA-CESC	Primary Tumor	0.832012	33906.4	15.0493
TCGA-EK-A2RM-01A	TCGA-CESC	Primary Tumor	0.473223	22841.5	14.4794
TCGA-EK-A2RO-01A	TCGA-CESC	Primary Tumor	0.0869286	32343.3	14.9812
TCGA-EK-A3GK-01A	TCGA-CESC	Primary Tumor	1.28799	23321.1	14.5094
TCGA-EK-A3GM-01A	TCGA-CESC	Primary Tumor	0.204659	18967.7	14.2113
TCGA-EK-A3GN-01A	TCGA-CESC	Primary Tumor	1.90828	19243.6	14.2321
TCGA-EX-A1H5-01A	TCGA-CESC	Primary Tumor	0.522721	34577.5	15.0775
TCGA-EX-A69L-01A	TCGA-CESC	Primary Tumor	0.487002	38281.2	15.2243
TCGA-EX-A69M-01A	TCGA-CESC	Primary Tumor	0.250769	28702	14.8089
TCGA-EX-A8YF-01A	TCGA-CESC	Primary Tumor	-0.162321	25473.7	14.6367
TCGA-FU-A23K-01A	TCGA-CESC	Primary Tumor	1.61594	28205.7	14.7837
TCGA-FU-A23L-01A	TCGA-CESC	Primary Tumor	0.510507	44815	15.4517
TCGA-FU-A2QG-01A	TCGA-CESC	Primary Tumor	0.788878	21189.4	14.3711
TCGA-FU-A3TQ-01A	TCGA-CESC	Primary Tumor	0.925981	37286.7	15.1864
TCGA-FU-A40J-01A	TCGA-CESC	Primary Tumor	-0.163163	23293.4	14.5076
TCGA-FU-A57G-01A	TCGA-CESC	Primary Tumor	-0.169674	14725.7	13.8461
TCGA-GH-A9DA-01A	TCGA-CESC	Primary Tumor	-0.313607	25676.8	14.6482
TCGA-HG-A2PA-01A	TCGA-CESC	Primary Tumor	-0.292657	28013.2	14.7738
TCGA-HG-A9SC-01A	TCGA-CESC	Primary Tumor	-0.12362	36116.9	15.1404
TCGA-HM-A3JJ-01A	TCGA-CESC	Primary Tumor	-0.404484	26296.8	14.6826
TCGA-HM-A4S6-01A	TCGA-CESC	Primary Tumor	0.230673	12806.8	13.6446
TCGA-IR-A3L7-01A	TCGA-CESC	Primary Tumor	-0.422252	44846.7	15.4527
TCGA-IR-A3LA-01A	TCGA-CESC	Primary Tumor	1.3305	41764.4	15.35
TCGA-IR-A3LB-01A	TCGA-CESC	Primary Tumor	0.31899	21505.7	14.3924
TCGA-IR-A3LC-01A	TCGA-CESC	Primary Tumor	0.297073	27588	14.7518
TCGA-IR-A3LF-01A	TCGA-CESC	Primary Tumor	-0.661986	32430.2	14.985
TCGA-IR-A3LH-01A	TCGA-CESC	Primary Tumor	-0.0794219	30047.1	14.8749
TCGA-IR-A3LI-01A	TCGA-CESC	Primary Tumor	-0.503558	42202	15.365
TCGA-IR-A3LK-01A	TCGA-CESC	Primary Tumor	0.434482	46317.3	15.4993
TCGA-IR-A3LL-01A	TCGA-CESC	Primary Tumor	-0.240212	40292	15.2982
TCGA-JX-A3PZ-01A	TCGA-CESC	Primary Tumor	1.12102	32113.2	14.9709
TCGA-JX-A3Q0-01A	TCGA-CESC	Primary Tumor	0.786544	37855.8	15.2082
TCGA-JX-A5QV-01A	TCGA-CESC	Primary Tumor	-0.666192	15586	13.928
TCGA-LP-A4AV-01A	TCGA-CESC	Primary Tumor	0.293607	30031.5	14.8742
TCGA-LP-A4AW-01A	TCGA-CESC	Primary Tumor	0.0007009	14702.8	13.8438
TCGA-LP-A4AX-01A	TCGA-CESC	Primary Tumor	1.51942	14419.7	13.8158
TCGA-LP-A5U2-01A	TCGA-CESC	Primary Tumor	-0.171905	38925.5	15.2484
TCGA-LP-A5U3-01A	TCGA-CESC	Primary Tumor	0.553396	27051	14.7234
TCGA-LP-A7HU-01A	TCGA-CESC	Primary Tumor	0.358197	33631.5	15.0375
TCGA-MA-AA3W-01A	TCGA-CESC	Primary Tumor	0.0900982	18509.9	14.176
TCGA-MA-AA3Y-01A	TCGA-CESC	Primary Tumor	0.550203	38484.3	15.232
TCGA-MA-AA3Z-01A	TCGA-CESC	Primary Tumor	0.588665	35686.7	15.1231
TCGA-MA-AA41-01A	TCGA-CESC	Primary Tumor	1.21358	33313.3	15.0238
TCGA-MA-AA42-01A	TCGA-CESC	Primary Tumor	0.18011	60713.9	15.8897
TCGA-MA-AA43-01A	TCGA-CESC	Primary Tumor	1.01226	11909.2	13.5398
TCGA-MU-A51Y-01A	TCGA-CESC	Primary Tumor	0.221891	19753.2	14.2698
TCGA-MU-A5YI-01A	TCGA-CESC	Primary Tumor	-0.499016	36661	15.162
TCGA-MU-A8JM-01A	TCGA-CESC	Primary Tumor	-0.170334	35592.6	15.1193
TCGA-MY-A5BF-01A	TCGA-CESC	Primary Tumor	0.746393	26754.2	14.7075
TCGA-MY-A913-01A	TCGA-CESC	Primary Tumor	0.392452	21818.5	14.4133
TCGA-Q1-A5R3-01A	TCGA-CESC	Primary Tumor	0.805644	15839.3	13.9512
TCGA-Q1-A6DW-01A	TCGA-CESC	Primary Tumor	-0.123523	34449.9	15.0722
TCGA-Q1-A73O-01A	TCGA-CESC	Primary Tumor	0.0430087	28269.6	14.787
TCGA-Q1-A73P-01A	TCGA-CESC	Primary Tumor	1.13756	27425.5	14.7432
TCGA-Q1-A73Q-01A	TCGA-CESC	Primary Tumor	0.531729	39732	15.278
TCGA-Q1-A73R-01A	TCGA-CESC	Primary Tumor	0.257797	64013.4	15.9661
TCGA-Q1-A73S-01A	TCGA-CESC	Primary Tumor	1.16385	24531.8	14.5824
TCGA-R2-A69V-01A	TCGA-CESC	Primary Tumor	-0.290191	17885.5	14.1265
TCGA-RA-A741-01A	TCGA-CESC	Primary Tumor	0.86332	23207.7	14.5023
TCGA-UC-A7PF-01A	TCGA-CESC	Primary Tumor	0.364821	15488.1	13.9189
TCGA-VS-A8EK-01A	TCGA-CESC	Primary Tumor	0.423254	27330.5	14.7382
TCGA-VS-A8QF-01A	TCGA-CESC	Primary Tumor	0.88695	31707.9	14.9526
TCGA-VS-A94X-01A	TCGA-CESC	Primary Tumor	1.02896	31707.3	14.9525
TCGA-VS-A9U5-01A	TCGA-CESC	Primary Tumor	-0.141639	16472.4	14.0078
TCGA-VS-A9UB-01A	TCGA-CESC	Primary Tumor	0.69376	22233.3	14.4404
TCGA-VS-A9UD-01A	TCGA-CESC	Primary Tumor	0.674802	26676.2	14.7033
TCGA-VS-A9UQ-01A	TCGA-CESC	Primary Tumor	0.393955	42687.3	15.3815
TCGA-VS-A9V0-01A	TCGA-CESC	Primary Tumor	0.535872	18355.3	14.1639
TCGA-WL-A834-01A	TCGA-CESC	Primary Tumor	0.0984647	12654.1	13.6273
TCGA-ZJ-A8QO-01A	TCGA-CESC	Primary Tumor	0.546499	53083	15.696
TCGA-ZJ-A8QR-01A	TCGA-CESC	Primary Tumor	-0.124307	41156.9	15.3288
TCGA-ZJ-AAX8-01A	TCGA-CESC	Primary Tumor	0.0315863	29474.9	14.8472
TCGA-ZJ-AAXA-01A	TCGA-CESC	Primary Tumor	0.86134	19966.3	14.2853
TCGA-ZJ-AAXB-01A	TCGA-CESC	Primary Tumor	1.42302	24229.2	14.5645
TCGA-ZJ-AAXD-01A	TCGA-CESC	Primary Tumor	0.294198	30354.1	14.8896
TCGA-ZJ-AAXN-01A	TCGA-CESC	Primary Tumor	-0.068637	29841.7	14.865
TCGA-ZJ-AB0I-01A	TCGA-CESC	Primary Tumor	0.911109	33344.5	15.0252
TCGA-3L-AA1B-01A	TCGA-COAD	Primary Tumor	-0.454812	14897.4	13.8628
TCGA-4N-A93T-01A	TCGA-COAD	Primary Tumor	0.0553287	12975.2	13.6635
TCGA-4T-AA8H-01A	TCGA-COAD	Primary Tumor	-0.249971	32230.5	14.9761
TCGA-5M-AAT5-01A	TCGA-COAD	Primary Tumor	1.68555	15212.3	13.893
TCGA-5M-AAT6-01A	TCGA-COAD	Primary Tumor	0.280454	25780.7	14.654
TCGA-5M-AATA-01A	TCGA-COAD	Primary Tumor	0.233371	18094	14.1432
TCGA-A6-2671-01A	TCGA-COAD	Primary Tumor	-0.0846834	21098.4	14.3648
TCGA-A6-2672-01A	TCGA-COAD	Primary Tumor	0.190088	10419.9	13.347
TCGA-A6-2677-01A	TCGA-COAD	Primary Tumor	0.0909692	13258	13.6946
TCGA-A6-2678-01A	TCGA-COAD	Primary Tumor	-0.189522	11382.8	13.4746
TCGA-A6-2680-01A	TCGA-COAD	Primary Tumor	0.416517	17614.2	14.1045
TCGA-A6-2681-01A	TCGA-COAD	Primary Tumor	0.408536	16443.3	14.0052
TCGA-A6-2683-01A	TCGA-COAD	Primary Tumor	-0.00591422	12113.8	13.5644
TCGA-A6-2684-01A	TCGA-COAD	Primary Tumor	-0.213775	16776	14.0341
TCGA-A6-2685-01A	TCGA-COAD	Primary Tumor	-0.485123	14501.3	13.8239
TCGA-A6-2686-01A	TCGA-COAD	Primary Tumor	-0.18854	17766.1	14.1168
TCGA-A6-3807-01A	TCGA-COAD	Primary Tumor	-0.198957	13097.5	13.677
TCGA-A6-3808-01A	TCGA-COAD	Primary Tumor	-0.197901	7617.78	12.8952
TCGA-A6-3809-01A	TCGA-COAD	Primary Tumor	0.463241	10192	13.3152
TCGA-A6-3810-01A	TCGA-COAD	Primary Tumor	0.57104	10462.3	13.3529
TCGA-A6-5656-01A	TCGA-COAD	Primary Tumor	0.0196003	30976.1	14.9189
TCGA-A6-5657-01A	TCGA-COAD	Primary Tumor	0.179623	30370.4	14.8904
TCGA-A6-5659-01A	TCGA-COAD	Primary Tumor	0.406079	19726.5	14.2678
TCGA-A6-5660-01A	TCGA-COAD	Primary Tumor	0.0874208	29156	14.8315
TCGA-A6-5661-01A	TCGA-COAD	Primary Tumor	-0.629314	34929.6	15.0922
TCGA-A6-5662-01A	TCGA-COAD	Primary Tumor	-0.164298	20201.3	14.3022
TCGA-A6-5664-01A	TCGA-COAD	Primary Tumor	0.352843	24596.9	14.5862
TCGA-A6-5665-01A	TCGA-COAD	Primary Tumor	0.765147	29321	14.8396
TCGA-A6-5666-01A	TCGA-COAD	Primary Tumor	-0.177769	45428.1	15.4713
TCGA-A6-5667-01A	TCGA-COAD	Primary Tumor	1.20641	18854.9	14.2027
TCGA-A6-6137-01A	TCGA-COAD	Primary Tumor	0.205633	20804.6	14.3446
TCGA-A6-6138-01A	TCGA-COAD	Primary Tumor	0.34635	24029.6	14.5525
TCGA-A6-6140-01A	TCGA-COAD	Primary Tumor	0.300474	18701.2	14.1908
TCGA-A6-6141-01A	TCGA-COAD	Primary Tumor	-0.404332	24925.6	14.6053
TCGA-A6-6142-01A	TCGA-COAD	Primary Tumor	0.0371951	17162.6	14.067
TCGA-A6-6648-01A	TCGA-COAD	Primary Tumor	0.743117	30737.3	14.9077
TCGA-A6-6649-01A	TCGA-COAD	Primary Tumor	-0.27471	27639.4	14.7544
TCGA-A6-6650-01A	TCGA-COAD	Primary Tumor	1.03443	33360.9	15.0259
TCGA-A6-6651-01A	TCGA-COAD	Primary Tumor	0.511181	16599.6	14.0189
TCGA-A6-6653-01A	TCGA-COAD	Primary Tumor	0.796146	30464.7	14.8949
TCGA-A6-6654-01A	TCGA-COAD	Primary Tumor	0.866128	16293.5	13.992
TCGA-A6-6780-01A	TCGA-COAD	Primary Tumor	0.33376	36395.9	15.1515
TCGA-A6-6781-01A	TCGA-COAD	Primary Tumor	-0.223876	53314.5	15.7022
TCGA-A6-6782-01A	TCGA-COAD	Primary Tumor	-0.443834	29704.8	14.8584
TCGA-A6-A566-01A	TCGA-COAD	Primary Tumor	-0.417857	18896.2	14.2058
TCGA-AA-3489-01A	TCGA-COAD	Primary Tumor	0.162879	48340.6	15.5609
TCGA-AA-3492-01A	TCGA-COAD	Primary Tumor	0.146479	17245.8	14.074
TCGA-AA-3506-01A	TCGA-COAD	Primary Tumor	0.171785	14785.5	13.8519
TCGA-AA-3510-01A	TCGA-COAD	Primary Tumor	0.0205046	14426.5	13.8164
TCGA-AA-3511-01A	TCGA-COAD	Primary Tumor	0.57457	22137.7	14.4342
TCGA-AA-3514-01A	TCGA-COAD	Primary Tumor	-0.0373537	11288.2	13.4625
TCGA-AA-3517-01A	TCGA-COAD	Primary Tumor	1.049	7872.58	12.9426
TCGA-AA-3519-01A	TCGA-COAD	Primary Tumor	0.852165	9200.78	13.1675
TCGA-AA-3520-01A	TCGA-COAD	Primary Tumor	-0.372069	11222	13.454
TCGA-AA-3521-01A	TCGA-COAD	Primary Tumor	0.709818	11907.2	13.5396
TCGA-AA-3522-01A	TCGA-COAD	Primary Tumor	-0.516331	9678.36	13.2405
TCGA-AA-3525-01A	TCGA-COAD	Primary Tumor	0.23072	8475.28	13.049
TCGA-AA-3530-01A	TCGA-COAD	Primary Tumor	0.734247	10181	13.3136
TCGA-AA-3531-01A	TCGA-COAD	Primary Tumor	1.14793	10833	13.4031
TCGA-AA-3532-01A	TCGA-COAD	Primary Tumor	1.03043	11498.8	13.4892
TCGA-AA-3534-01A	TCGA-COAD	Primary Tumor	-0.184534	11483.2	13.4872
TCGA-AA-3548-01A	TCGA-COAD	Primary Tumor	0.2706	9523.11	13.2172
TCGA-AA-3552-01A	TCGA-COAD	Primary Tumor	-0.00875442	11739.7	13.5191
TCGA-AA-3553-01A	TCGA-COAD	Primary Tumor	0.455689	9819.95	13.2615
TCGA-AA-3554-01A	TCGA-COAD	Primary Tumor	-0.113026	7498.89	12.8725
TCGA-AA-3555-01A	TCGA-COAD	Primary Tumor	0.10009	9643.12	13.2353
TCGA-AA-3558-01A	TCGA-COAD	Primary Tumor	0.281562	8749.54	13.095
TCGA-AA-3560-01A	TCGA-COAD	Primary Tumor	0.0068595	9279.46	13.1798
TCGA-AA-3561-01A	TCGA-COAD	Primary Tumor	1.15231	6283.17	12.6173
TCGA-AA-3655-01A	TCGA-COAD	Primary Tumor	-0.314716	26340	14.685
TCGA-AA-3664-01A	TCGA-COAD	Primary Tumor	0.631437	8761.02	13.0969
TCGA-AA-3672-01A	TCGA-COAD	Primary Tumor	0.419632	10491.6	13.3569
TCGA-AA-3678-01A	TCGA-COAD	Primary Tumor	0.552024	11099.3	13.4382
TCGA-AA-3681-01A	TCGA-COAD	Primary Tumor	0.806148	11731.5	13.5181
TCGA-AA-3688-01A	TCGA-COAD	Primary Tumor	1.39956	9469.06	13.209
TCGA-AA-3695-01A	TCGA-COAD	Primary Tumor	0.104605	9565.37	13.2236
TCGA-AA-3696-01A	TCGA-COAD	Primary Tumor	0.650339	16905.2	14.0452
TCGA-AA-3697-01A	TCGA-COAD	Primary Tumor	0.763956	23813.1	14.5395
TCGA-AA-3710-01A	TCGA-COAD	Primary Tumor	0.00792347	10262.2	13.3251
TCGA-AA-3712-01A	TCGA-COAD	Primary Tumor	1.05991	21927.2	14.4204
TCGA-AA-3713-01A	TCGA-COAD	Primary Tumor	-0.157014	32897.4	15.0057
TCGA-AA-3715-01A	TCGA-COAD	Primary Tumor	0.344872	13782.2	13.7505
TCGA-AA-3811-01A	TCGA-COAD	Primary Tumor	1.48272	13282.2	13.6972
TCGA-AA-3812-01A	TCGA-COAD	Primary Tumor	-0.546835	9348.41	13.1905
TCGA-AA-3814-01A	TCGA-COAD	Primary Tumor	1.31138	9899.01	13.2731
TCGA-AA-3815-01A	TCGA-COAD	Primary Tumor	-0.272235	10049.6	13.2948
TCGA-AA-3818-01A	TCGA-COAD	Primary Tumor	-0.49279	10348.7	13.3372
TCGA-AA-3819-01A	TCGA-COAD	Primary Tumor	0.393026	14426.5	13.8164
TCGA-AA-3831-01A	TCGA-COAD	Primary Tumor	0.0604337	10587.3	13.37
TCGA-AA-3833-01A	TCGA-COAD	Primary Tumor	-0.130452	9907.51	13.2743
TCGA-AA-3837-01A	TCGA-COAD	Primary Tumor	-0.791349	11501.7	13.4896
TCGA-AA-3844-01A	TCGA-COAD	Primary Tumor	0.768933	10428.5	13.3482
TCGA-AA-3845-01A	TCGA-COAD	Primary Tumor	-0.0874958	13091.5	13.6763
TCGA-AA-3848-01A	TCGA-COAD	Primary Tumor	0.884367	11527.4	13.4928
TCGA-AA-3850-01A	TCGA-COAD	Primary Tumor	-0.239353	10659.8	13.3799
TCGA-AA-3852-01A	TCGA-COAD	Primary Tumor	-0.166304	12848.8	13.6493
TCGA-AA-3854-01A	TCGA-COAD	Primary Tumor	-0.668915	10317.7	13.3328
TCGA-AA-3856-01A	TCGA-COAD	Primary Tumor	-0.0331014	14360.6	13.8098
TCGA-AA-3861-01A	TCGA-COAD	Primary Tumor	0.0264156	9957.9	13.2816
TCGA-AA-3862-01A	TCGA-COAD	Primary Tumor	0.104881	6629.16	12.6946
TCGA-AA-3864-01A	TCGA-COAD	Primary Tumor	0.407891	9917.44	13.2758
TCGA-AA-3866-01A	TCGA-COAD	Primary Tumor	-0.0193245	8040.26	12.973
TCGA-AA-3869-01A	TCGA-COAD	Primary Tumor	1.39744	11550	13.4956
TCGA-AA-3872-01A	TCGA-COAD	Primary Tumor	-0.407929	7742.46	12.9186
TCGA-AA-3930-01A	TCGA-COAD	Primary Tumor	1.00785	9322.5	13.1865
TCGA-AA-3947-01A	TCGA-COAD	Primary Tumor	0.0318386	10320.1	13.3332
TCGA-AA-3950-01A	TCGA-COAD	Primary Tumor	0.156406	9359.57	13.1922
TCGA-AA-3955-01A	TCGA-COAD	Primary Tumor	0.974469	7800.65	12.9294
TCGA-AA-3968-01A	TCGA-COAD	Primary Tumor	0.677162	9180.4	13.1643
TCGA-AA-3971-01A	TCGA-COAD	Primary Tumor	0.262128	10519.2	13.3607
TCGA-AA-3972-01A	TCGA-COAD	Primary Tumor	0.590498	11572.5	13.4984
TCGA-AA-3973-01A	TCGA-COAD	Primary Tumor	-0.113827	8125.6	12.9883
TCGA-AA-3975-01A	TCGA-COAD	Primary Tumor	0.242181	9112.98	13.1537
TCGA-AA-3982-01A	TCGA-COAD	Primary Tumor	0.63237	11835.3	13.5308
TCGA-AA-3986-01A	TCGA-COAD	Primary Tumor	-0.471801	7944.57	12.9558
TCGA-AA-3989-01A	TCGA-COAD	Primary Tumor	0.525591	8780.6	13.1001
TCGA-AA-A00J-01A	TCGA-COAD	Primary Tumor	-0.185593	7866.99	12.9416
TCGA-AA-A00L-01A	TCGA-COAD	Primary Tumor	-0.0476491	12385.4	13.5964
TCGA-AA-A00Q-01A	TCGA-COAD	Primary Tumor	0.67104	16015.7	13.9672
TCGA-AA-A00U-01A	TCGA-COAD	Primary Tumor	1.20021	10319.2	13.333
TCGA-AA-A00W-01A	TCGA-COAD	Primary Tumor	1.56944	12051.6	13.5569
TCGA-AA-A010-01A	TCGA-COAD	Primary Tumor	1.06014	27064.9	14.7241
TCGA-AA-A01D-01A	TCGA-COAD	Primary Tumor	0.755254	14506.3	13.8244
TCGA-AA-A01F-01A	TCGA-COAD	Primary Tumor	1.10262	10701.8	13.3856
TCGA-AA-A01P-01A	TCGA-COAD	Primary Tumor	-0.255325	9457.36	13.2072
TCGA-AA-A01R-01A	TCGA-COAD	Primary Tumor	0.730527	12305.8	13.587
TCGA-AA-A01S-01A	TCGA-COAD	Primary Tumor	0.465427	13695.3	13.7414
TCGA-AA-A01T-01A	TCGA-COAD	Primary Tumor	-0.427752	7496.97	12.8721
TCGA-AA-A01V-01A	TCGA-COAD	Primary Tumor	0.0304899	10909.9	13.4133
TCGA-AA-A01X-01A	TCGA-COAD	Primary Tumor	0.651289	23206.9	14.5023
TCGA-AA-A022-01A	TCGA-COAD	Primary Tumor	-0.0215933	12337.2	13.5907
TCGA-AA-A024-01A	TCGA-COAD	Primary Tumor	-0.643632	12574	13.6182
TCGA-AA-A029-01A	TCGA-COAD	Primary Tumor	0.142296	8537.16	13.0595
TCGA-AA-A02E-01A	TCGA-COAD	Primary Tumor	-0.345725	11621.2	13.5045
TCGA-AA-A02F-01A	TCGA-COAD	Primary Tumor	0.97725	12362.9	13.5937
TCGA-AA-A02H-01A	TCGA-COAD	Primary Tumor	0.0129902	11531.8	13.4933
TCGA-AA-A02J-01A	TCGA-COAD	Primary Tumor	0.955519	10486.2	13.3562
TCGA-AA-A02K-01A	TCGA-COAD	Primary Tumor	-0.195007	17705	14.1119
TCGA-AA-A02O-01A	TCGA-COAD	Primary Tumor	0.399276	8254.6	13.011
TCGA-AA-A02R-01A	TCGA-COAD	Primary Tumor	-0.38445	10972.6	13.4216
TCGA-AA-A02Y-01A	TCGA-COAD	Primary Tumor	0.102361	8715.72	13.0894
TCGA-AA-A03F-01A	TCGA-COAD	Primary Tumor	-0.470817	11903.4	13.5391
TCGA-AA-A03J-01A	TCGA-COAD	Primary Tumor	1.76347	8961.52	13.1295
TCGA-AD-5900-01A	TCGA-COAD	Primary Tumor	-0.519561	17868.4	14.1251
TCGA-AD-6548-01A	TCGA-COAD	Primary Tumor	0.720877	22812.6	14.4775
TCGA-AD-6889-01A	TCGA-COAD	Primary Tumor	0.195097	28110	14.7788
TCGA-AD-6899-01A	TCGA-COAD	Primary Tumor	0.724748	27742.2	14.7598
TCGA-AD-6965-01A	TCGA-COAD	Primary Tumor	0.268883	19698.3	14.2658
TCGA-AD-A5EJ-01A	TCGA-COAD	Primary Tumor	-0.271695	18520.4	14.1768
TCGA-AM-5820-01A	TCGA-COAD	Primary Tumor	-0.074138	24304.9	14.569
TCGA-AM-5821-01A	TCGA-COAD	Primary Tumor	0.143372	25845.4	14.6576
TCGA-AU-6004-01A	TCGA-COAD	Primary Tumor	-0.555462	17292	14.0778
TCGA-AY-5543-01A	TCGA-COAD	Primary Tumor	0.759047	22923.4	14.4845
TCGA-AY-6196-01A	TCGA-COAD	Primary Tumor	-0.618271	23081.3	14.4944
TCGA-AY-6197-01A	TCGA-COAD	Primary Tumor	0.112258	19903.8	14.2808
TCGA-AY-6386-01A	TCGA-COAD	Primary Tumor	-0.631274	25436.8	14.6346
TCGA-AY-A54L-01A	TCGA-COAD	Primary Tumor	0.587909	10715.5	13.3874
TCGA-AY-A69D-01A	TCGA-COAD	Primary Tumor	0.816864	20952.1	14.3548
TCGA-AY-A71X-01A	TCGA-COAD	Primary Tumor	-0.540543	28280.1	14.7875
TCGA-AY-A8YK-01A	TCGA-COAD	Primary Tumor	0.554307	13699.3	13.7418
TCGA-AZ-4308-01A	TCGA-COAD	Primary Tumor	0.667826	16220.8	13.9856
TCGA-AZ-4315-01A	TCGA-COAD	Primary Tumor	0.785475	17867.2	14.125
TCGA-AZ-4323-01A	TCGA-COAD	Primary Tumor	0.42603	21284.3	14.3775
TCGA-AZ-4614-01A	TCGA-COAD	Primary Tumor	0.369455	14872.6	13.8604
TCGA-AZ-4615-01A	TCGA-COAD	Primary Tumor	-0.166754	26877.2	14.7141
TCGA-AZ-4616-01A	TCGA-COAD	Primary Tumor	-0.0145404	23584.6	14.5256
TCGA-AZ-4682-01B	TCGA-COAD	Primary Tumor	-0.517197	20289.5	14.3084
TCGA-AZ-4684-01A	TCGA-COAD	Primary Tumor	0.741066	27109.5	14.7265
TCGA-AZ-5407-01A	TCGA-COAD	Primary Tumor	-0.101148	32368.6	14.9823
TCGA-AZ-6598-01A	TCGA-COAD	Primary Tumor	0.266832	22732.2	14.4724
TCGA-AZ-6599-01A	TCGA-COAD	Primary Tumor	-0.508324	28285.1	14.7878
TCGA-AZ-6600-01A	TCGA-COAD	Primary Tumor	-0.269787	33589.2	15.0357
TCGA-AZ-6601-01A	TCGA-COAD	Primary Tumor	0.0291024	26095.1	14.6715
TCGA-AZ-6603-01A	TCGA-COAD	Primary Tumor	1.02399	16601.5	14.019
TCGA-AZ-6605-01A	TCGA-COAD	Primary Tumor	0.0875922	26362.5	14.6862
TCGA-AZ-6606-01A	TCGA-COAD	Primary Tumor	1.15112	41333.6	15.335
TCGA-AZ-6607-01A	TCGA-COAD	Primary Tumor	0.0401442	21797.7	14.4119
TCGA-AZ-6608-01A	TCGA-COAD	Primary Tumor	-0.422034	20134.3	14.2974
TCGA-CA-5254-01A	TCGA-COAD	Primary Tumor	-0.070462	50165.9	15.6144
TCGA-CA-5255-01A	TCGA-COAD	Primary Tumor	-0.0584583	13103.7	13.6777
TCGA-CA-5256-01A	TCGA-COAD	Primary Tumor	0.719803	20179.9	14.3006
TCGA-CA-5796-01A	TCGA-COAD	Primary Tumor	-0.868494	31210.2	14.9297
TCGA-CA-5797-01A	TCGA-COAD	Primary Tumor	0.0433284	23241.8	14.5044
TCGA-CA-6715-01A	TCGA-COAD	Primary Tumor	0.591801	36046	15.1376
TCGA-CA-6716-01A	TCGA-COAD	Primary Tumor	0.0268119	10666.6	13.3808
TCGA-CA-6717-01A	TCGA-COAD	Primary Tumor	0.444388	21202	14.3719
TCGA-CA-6718-01A	TCGA-COAD	Primary Tumor	1.08822	23882	14.5436
TCGA-CA-6719-01A	TCGA-COAD	Primary Tumor	0.240644	23807	14.5391
TCGA-CK-5914-01A	TCGA-COAD	Primary Tumor	1.73405	25381.8	14.6315
TCGA-CK-5916-01A	TCGA-COAD	Primary Tumor	0.222813	30835.5	14.9123
TCGA-CK-6746-01A	TCGA-COAD	Primary Tumor	0.571004	85066.6	16.3763
TCGA-CK-6747-01A	TCGA-COAD	Primary Tumor	0.167765	32579.9	14.9917
TCGA-CK-6748-01A	TCGA-COAD	Primary Tumor	-0.463186	21889.4	14.4179
TCGA-CK-6751-01A	TCGA-COAD	Primary Tumor	0.162317	30584.1	14.9005
TCGA-CM-4743-01A	TCGA-COAD	Primary Tumor	-0.564807	29591.4	14.8529
TCGA-CM-4744-01A	TCGA-COAD	Primary Tumor	0.115503	21487.9	14.3912
TCGA-CM-4746-01A	TCGA-COAD	Primary Tumor	0.514552	17399.1	14.0867
TCGA-CM-4747-01A	TCGA-COAD	Primary Tumor	-0.665049	16638.9	14.0223
TCGA-CM-4748-01A	TCGA-COAD	Primary Tumor	-0.460231	17826.3	14.1217
TCGA-CM-4750-01A	TCGA-COAD	Primary Tumor	0.429018	18777.8	14.1967
TCGA-CM-4752-01A	TCGA-COAD	Primary Tumor	0.215329	17697.7	14.1113
TCGA-CM-5341-01A	TCGA-COAD	Primary Tumor	-0.250863	24917.8	14.6049
TCGA-CM-5344-01A	TCGA-COAD	Primary Tumor	0.417609	20178.5	14.3005
TCGA-CM-5348-01A	TCGA-COAD	Primary Tumor	0.058325	16856	14.041
TCGA-CM-5349-01A	TCGA-COAD	Primary Tumor	0.0842681	13139.8	13.6817
TCGA-CM-5860-01A	TCGA-COAD	Primary Tumor	0.351743	32372.2	14.9825
TCGA-CM-5861-01A	TCGA-COAD	Primary Tumor	-0.0830773	38450.1	15.2307
TCGA-CM-5862-01A	TCGA-COAD	Primary Tumor	-0.0535783	22859.1	14.4805
TCGA-CM-5863-01A	TCGA-COAD	Primary Tumor	-0.549982	26597.9	14.699
TCGA-CM-5864-01A	TCGA-COAD	Primary Tumor	-0.152569	28889.6	14.8183
TCGA-CM-5868-01A	TCGA-COAD	Primary Tumor	-0.197682	36211.5	15.1442
TCGA-CM-6161-01A	TCGA-COAD	Primary Tumor	0.222325	21974	14.4235
TCGA-CM-6162-01A	TCGA-COAD	Primary Tumor	-0.350175	38950	15.2493
TCGA-CM-6163-01A	TCGA-COAD	Primary Tumor	-0.0982309	30721.6	14.907
TCGA-CM-6166-01A	TCGA-COAD	Primary Tumor	0.253337	27682.2	14.7567
TCGA-CM-6167-01A	TCGA-COAD	Primary Tumor	-0.196211	17109.7	14.0625
TCGA-CM-6168-01A	TCGA-COAD	Primary Tumor	0.310299	27940.8	14.7701
TCGA-CM-6170-01A	TCGA-COAD	Primary Tumor	-0.127085	18887.9	14.2052
TCGA-CM-6171-01A	TCGA-COAD	Primary Tumor	0.797581	17596.9	14.103
TCGA-CM-6172-01A	TCGA-COAD	Primary Tumor	0.437767	30861.8	14.9135
TCGA-CM-6674-01A	TCGA-COAD	Primary Tumor	-0.0768998	16475.5	14.008
TCGA-CM-6675-01A	TCGA-COAD	Primary Tumor	0.119128	37192.2	15.1827
TCGA-CM-6676-01A	TCGA-COAD	Primary Tumor	0.803533	24371.4	14.5729
TCGA-CM-6678-01A	TCGA-COAD	Primary Tumor	-0.245733	24785.1	14.5972
TCGA-CM-6679-01A	TCGA-COAD	Primary Tumor	0.978688	18661.1	14.1877
TCGA-CM-6680-01A	TCGA-COAD	Primary Tumor	-0.281975	23562.6	14.5242
TCGA-D5-5538-01A	TCGA-COAD	Primary Tumor	-0.157938	24489.7	14.5799
TCGA-D5-5539-01A	TCGA-COAD	Primary Tumor	-0.238569	33042.9	15.0121
TCGA-D5-5540-01A	TCGA-COAD	Primary Tumor	0.659973	22450.6	14.4545
TCGA-D5-5541-01A	TCGA-COAD	Primary Tumor	1.09291	31797.9	14.9566
TCGA-D5-6529-01A	TCGA-COAD	Primary Tumor	0.306637	20290.5	14.3085
TCGA-D5-6530-01A	TCGA-COAD	Primary Tumor	-0.573484	26275.1	14.6814
TCGA-D5-6531-01A	TCGA-COAD	Primary Tumor	0.264307	30743.5	14.908
TCGA-D5-6532-01A	TCGA-COAD	Primary Tumor	0.840324	20102	14.2951
TCGA-D5-6533-01A	TCGA-COAD	Primary Tumor	0.574419	13839.3	13.7565
TCGA-D5-6534-01A	TCGA-COAD	Primary Tumor	-0.512692	35141.6	15.1009
TCGA-D5-6535-01A	TCGA-COAD	Primary Tumor	0.950661	24799.4	14.598
TCGA-D5-6536-01A	TCGA-COAD	Primary Tumor	0.0592028	21299.8	14.3786
TCGA-D5-6537-01A	TCGA-COAD	Primary Tumor	1.3297	14252.5	13.7989
TCGA-D5-6538-01A	TCGA-COAD	Primary Tumor	0.348931	17707.6	14.1121
TCGA-D5-6539-01A	TCGA-COAD	Primary Tumor	0.124975	24573.3	14.5848
TCGA-D5-6540-01A	TCGA-COAD	Primary Tumor	0.691976	30200.5	14.8823
TCGA-D5-6541-01A	TCGA-COAD	Primary Tumor	-0.0651774	27281.9	14.7357
TCGA-D5-6898-01A	TCGA-COAD	Primary Tumor	0.788338	28272.3	14.7871
TCGA-D5-6920-01A	TCGA-COAD	Primary Tumor	0.637522	19453.1	14.2477
TCGA-D5-6922-01A	TCGA-COAD	Primary Tumor	0.433171	26416	14.6891
TCGA-D5-6923-01A	TCGA-COAD	Primary Tumor	0.864128	28427.7	14.795
TCGA-D5-6924-01A	TCGA-COAD	Primary Tumor	0.451164	27770.4	14.7613
TCGA-D5-6926-01A	TCGA-COAD	Primary Tumor	0.109559	17995.3	14.1353
TCGA-D5-6927-01A	TCGA-COAD	Primary Tumor	0.387166	19555.7	14.2553
TCGA-D5-6928-01A	TCGA-COAD	Primary Tumor	-0.0147646	23197.7	14.5017
TCGA-D5-6930-01A	TCGA-COAD	Primary Tumor	0.00552682	19412.7	14.2447
TCGA-D5-6931-01A	TCGA-COAD	Primary Tumor	0.932162	28279.7	14.7875
TCGA-D5-6932-01A	TCGA-COAD	Primary Tumor	0.263268	15692.6	13.9378
TCGA-DM-A0X9-01A	TCGA-COAD	Primary Tumor	0.987769	25687.9	14.6488
TCGA-DM-A0XF-01A	TCGA-COAD	Primary Tumor	0.495019	26883.5	14.7144
TCGA-DM-A1D0-01A	TCGA-COAD	Primary Tumor	0.0440393	23413.8	14.5151
TCGA-DM-A1D4-01A	TCGA-COAD	Primary Tumor	0.249961	16462.6	14.0069
TCGA-DM-A1D6-01A	TCGA-COAD	Primary Tumor	0.8422	43079.6	15.3947
TCGA-DM-A1D7-01A	TCGA-COAD	Primary Tumor	0.632672	20988.2	14.3573
TCGA-DM-A1D8-01A	TCGA-COAD	Primary Tumor	0.43058	28412.7	14.7942
TCGA-DM-A1D9-01A	TCGA-COAD	Primary Tumor	0.721979	27039.5	14.7228
TCGA-DM-A1DA-01A	TCGA-COAD	Primary Tumor	1.1909	33357.6	15.0257
TCGA-DM-A1DB-01A	TCGA-COAD	Primary Tumor	0.199701	28405.6	14.7939
TCGA-DM-A1HA-01A	TCGA-COAD	Primary Tumor	0.724494	24538	14.5827
TCGA-DM-A1HB-01A	TCGA-COAD	Primary Tumor	0.26272	11255.4	13.4583
TCGA-DM-A280-01A	TCGA-COAD	Primary Tumor	-0.371408	16738.2	14.0309
TCGA-DM-A282-01A	TCGA-COAD	Primary Tumor	0.355579	19223	14.2305
TCGA-DM-A288-01A	TCGA-COAD	Primary Tumor	0.117965	21372.6	14.3835
TCGA-DM-A28A-01A	TCGA-COAD	Primary Tumor	1.43344	22962.2	14.487
TCGA-DM-A28C-01A	TCGA-COAD	Primary Tumor	-0.261905	29930	14.8693
TCGA-DM-A28E-01A	TCGA-COAD	Primary Tumor	0.799597	21392.1	14.3848
TCGA-DM-A28F-01A	TCGA-COAD	Primary Tumor	0.888439	19141.1	14.2244
TCGA-DM-A28G-01A	TCGA-COAD	Primary Tumor	-0.34694	9959.87	13.2819
TCGA-DM-A28M-01A	TCGA-COAD	Primary Tumor	-0.0106576	21064.9	14.3626
TCGA-F4-6459-01A	TCGA-COAD	Primary Tumor	0.00303685	13753	13.7475
TCGA-F4-6460-01A	TCGA-COAD	Primary Tumor	0.0224535	25467	14.6363
TCGA-F4-6461-01A	TCGA-COAD	Primary Tumor	-0.712751	25273.4	14.6253
TCGA-F4-6463-01A	TCGA-COAD	Primary Tumor	0.0406711	21287.5	14.3777
TCGA-F4-6569-01A	TCGA-COAD	Primary Tumor	0.227742	37095.3	15.179
TCGA-F4-6570-01A	TCGA-COAD	Primary Tumor	-0.050675	30007.9	14.8731
TCGA-F4-6703-01A	TCGA-COAD	Primary Tumor	0.46956	20502.6	14.3235
TCGA-F4-6704-01A	TCGA-COAD	Primary Tumor	-0.193134	22010.5	14.4259
TCGA-F4-6805-01A	TCGA-COAD	Primary Tumor	0.126892	25942.4	14.663
TCGA-F4-6806-01A	TCGA-COAD	Primary Tumor	-0.283594	25792.2	14.6546
TCGA-F4-6807-01A	TCGA-COAD	Primary Tumor	-0.111372	25560.1	14.6416
TCGA-F4-6808-01A	TCGA-COAD	Primary Tumor	0.525887	16046.2	13.9699
TCGA-F4-6809-01A	TCGA-COAD	Primary Tumor	-0.685685	33861.4	15.0474
TCGA-F4-6854-01A	TCGA-COAD	Primary Tumor	0.271345	18858.3	14.2029
TCGA-F4-6855-01A	TCGA-COAD	Primary Tumor	-0.595068	28849.9	14.8163
TCGA-F4-6856-01A	TCGA-COAD	Primary Tumor	-0.270417	23243.5	14.5045
TCGA-G4-6293-01A	TCGA-COAD	Primary Tumor	-0.0426729	17177.4	14.0682
TCGA-G4-6294-01A	TCGA-COAD	Primary Tumor	0.369661	28504.9	14.7989
TCGA-G4-6295-01A	TCGA-COAD	Primary Tumor	1.18982	15407.8	13.9114
TCGA-G4-6297-01A	TCGA-COAD	Primary Tumor	0.594726	22071.8	14.4299
TCGA-G4-6298-01A	TCGA-COAD	Primary Tumor	-0.466948	10096	13.3015
TCGA-G4-6299-01A	TCGA-COAD	Primary Tumor	0.147675	27451.9	14.7446
TCGA-G4-6302-01A	TCGA-COAD	Primary Tumor	-0.463649	9440.26	13.2046
TCGA-G4-6303-01A	TCGA-COAD	Primary Tumor	0.280436	24789.6	14.5974
TCGA-G4-6304-01A	TCGA-COAD	Primary Tumor	-0.217611	13589.2	13.7302
TCGA-G4-6306-01A	TCGA-COAD	Primary Tumor	0.677164	12024.5	13.5537
TCGA-G4-6307-01A	TCGA-COAD	Primary Tumor	-0.195618	18723.2	14.1925
TCGA-G4-6309-01A	TCGA-COAD	Primary Tumor	0.211941	27674.2	14.7563
TCGA-G4-6310-01A	TCGA-COAD	Primary Tumor	-0.239218	7060.06	12.7855
TCGA-G4-6311-01A	TCGA-COAD	Primary Tumor	0.426828	17434.8	14.0897
TCGA-G4-6314-01A	TCGA-COAD	Primary Tumor	-0.490283	12287	13.5848
TCGA-G4-6315-01A	TCGA-COAD	Primary Tumor	1.17281	13036.1	13.6702
TCGA-G4-6317-01A	TCGA-COAD	Primary Tumor	0.918028	22481.9	14.4565
TCGA-G4-6320-01A	TCGA-COAD	Primary Tumor	-0.61395	17101.3	14.0618
TCGA-G4-6321-01A	TCGA-COAD	Primary Tumor	0.37751	14932	13.8661
TCGA-G4-6322-01A	TCGA-COAD	Primary Tumor	0.349256	17623.5	14.1052
TCGA-G4-6323-01A	TCGA-COAD	Primary Tumor	-0.468179	26085.1	14.6709
TCGA-G4-6586-01A	TCGA-COAD	Primary Tumor	0.247925	20627.7	14.3323
TCGA-G4-6588-01A	TCGA-COAD	Primary Tumor	0.302485	24884.2	14.6029
TCGA-G4-6625-01A	TCGA-COAD	Primary Tumor	-0.0940444	14092	13.7826
TCGA-G4-6626-01A	TCGA-COAD	Primary Tumor	1.20508	15437.8	13.9142
TCGA-G4-6627-01A	TCGA-COAD	Primary Tumor	0.0977439	13134.9	13.6811
TCGA-G4-6628-01A	TCGA-COAD	Primary Tumor	0.357583	42658.4	15.3805
TCGA-NH-A50T-01A	TCGA-COAD	Primary Tumor	1.59672	16558.8	14.0153
TCGA-NH-A50V-01A	TCGA-COAD	Primary Tumor	0.277372	16248.4	13.988
TCGA-NH-A5IV-01A	TCGA-COAD	Primary Tumor	-0.682602	19217.4	14.2301
TCGA-NH-A6GA-01A	TCGA-COAD	Primary Tumor	-0.26084	21585.8	14.3978
TCGA-NH-A6GB-01A	TCGA-COAD	Primary Tumor	1.39333	19194.8	14.2284
TCGA-NH-A6GC-01A	TCGA-COAD	Primary Tumor	-0.523007	15934.6	13.9599
TCGA-NH-A8F7-01A	TCGA-COAD	Primary Tumor	0.714414	19090.5	14.2206
TCGA-NH-A8F8-01A	TCGA-COAD	Primary Tumor	0.00817455	17695.3	14.1111
TCGA-QG-A5YV-01A	TCGA-COAD	Primary Tumor	-0.568171	17067.7	14.059
TCGA-QG-A5YW-01A	TCGA-COAD	Primary Tumor	-0.186462	16037	13.9691
TCGA-QG-A5YX-01A	TCGA-COAD	Primary Tumor	0.448014	15720.5	13.9404
TCGA-QG-A5Z1-01A	TCGA-COAD	Primary Tumor	-0.0489265	19646.9	14.262
TCGA-QG-A5Z2-01A	TCGA-COAD	Primary Tumor	-0.271487	17393.9	14.0863
TCGA-QL-A97D-01A	TCGA-COAD	Primary Tumor	1.0737	20330.1	14.3113
TCGA-RU-A8FL-01A	TCGA-COAD	Primary Tumor	0.88165	16003.7	13.9661
TCGA-SS-A7HO-01A	TCGA-COAD	Primary Tumor	0.759202	11605.3	13.5025
TCGA-T9-A92H-01A	TCGA-COAD	Primary Tumor	0.212418	12483.3	13.6077
TCGA-2H-A9GF-01A	TCGA-ESCA	Primary Tumor	0.812342	47087.8	15.5231
TCGA-2H-A9GI-01A	TCGA-ESCA	Primary Tumor	1.09526	41638	15.3456
TCGA-2H-A9GL-01A	TCGA-ESCA	Primary Tumor	-0.334517	21064.3	14.3625
TCGA-2H-A9GQ-01A	TCGA-ESCA	Primary Tumor	0.5095	69461.6	16.0839
TCGA-2H-A9GR-01A	TCGA-ESCA	Primary Tumor	-0.070111	42824.4	15.3861
TCGA-IC-A6RE-01A	TCGA-ESCA	Primary Tumor	1.57924	17478.7	14.0933
TCGA-IG-A3I8-01A	TCGA-ESCA	Primary Tumor	0.517199	26709.7	14.7051
TCGA-IG-A3QL-01A	TCGA-ESCA	Primary Tumor	-0.0821918	30244.3	14.8844
TCGA-IG-A3Y9-01A	TCGA-ESCA	Primary Tumor	0.396448	23469	14.5185
TCGA-IG-A3YA-01A	TCGA-ESCA	Primary Tumor	-0.0774655	21484.2	14.391
TCGA-IG-A3YB-01A	TCGA-ESCA	Primary Tumor	-0.13325	45103.2	15.4609
TCGA-IG-A3YC-01A	TCGA-ESCA	Primary Tumor	-0.632818	22539.9	14.4602
TCGA-IG-A4P3-01A	TCGA-ESCA	Primary Tumor	-0.137169	33425.2	15.0286
TCGA-IG-A4QS-01A	TCGA-ESCA	Primary Tumor	0.486427	11126.5	13.4417
TCGA-IG-A4QT-01A	TCGA-ESCA	Primary Tumor	-0.47397	32149	14.9725
TCGA-IG-A50L-01A	TCGA-ESCA	Primary Tumor	-0.236974	15742.8	13.9424
TCGA-IG-A51D-01A	TCGA-ESCA	Primary Tumor	0.707721	24810.8	14.5987
TCGA-IG-A5B8-01A	TCGA-ESCA	Primary Tumor	-0.184534	9200.24	13.1675
TCGA-IG-A5S3-01A	TCGA-ESCA	Primary Tumor	-0.361521	30136.4	14.8792
TCGA-IG-A625-01A	TCGA-ESCA	Primary Tumor	-0.117435	20564.4	14.3279
TCGA-IG-A6QS-01A	TCGA-ESCA	Primary Tumor	-0.124023	29243.4	14.8358
TCGA-IG-A8O2-01A	TCGA-ESCA	Primary Tumor	0.108799	26629.2	14.7007
TCGA-IG-A97H-01A	TCGA-ESCA	Primary Tumor	0.249076	77869.7	16.2488
TCGA-IG-A97I-01A	TCGA-ESCA	Primary Tumor	0.315887	52936	15.692
TCGA-JY-A6F8-01A	TCGA-ESCA	Primary Tumor	0.71952	55896.4	15.7705
TCGA-JY-A6FA-01A	TCGA-ESCA	Primary Tumor	0.893586	31760.8	14.955
TCGA-JY-A6FB-01A	TCGA-ESCA	Primary Tumor	-0.0989368	32360.3	14.9819
TCGA-JY-A6FD-01A	TCGA-ESCA	Primary Tumor	0.503077	38548.1	15.2344
TCGA-JY-A6FE-01A	TCGA-ESCA	Primary Tumor	0.554101	29565.7	14.8516
TCGA-JY-A6FG-01A	TCGA-ESCA	Primary Tumor	-0.158793	55928.9	15.7713
TCGA-JY-A939-01A	TCGA-ESCA	Primary Tumor	0.509162	44109.7	15.4288
TCGA-JY-A93E-01A	TCGA-ESCA	Primary Tumor	-0.0295486	26692.2	14.7041
TCGA-JY-A93F-01A	TCGA-ESCA	Primary Tumor	0.0477078	31191.4	14.9289
TCGA-L5-A43C-01A	TCGA-ESCA	Primary Tumor	-0.194934	17730.3	14.1139
TCGA-L5-A43E-01A	TCGA-ESCA	Primary Tumor	-0.103928	30465.7	14.8949
TCGA-L5-A43H-01A	TCGA-ESCA	Primary Tumor	0.0966002	24898.4	14.6038
TCGA-L5-A43I-01A	TCGA-ESCA	Primary Tumor	0.0833632	17416.6	14.0882
TCGA-L5-A43J-01A	TCGA-ESCA	Primary Tumor	0.371395	23892.9	14.5443
TCGA-L5-A4OE-01A	TCGA-ESCA	Primary Tumor	0.431139	18077.5	14.1419
TCGA-L5-A4OF-01A	TCGA-ESCA	Primary Tumor	0.146136	15303.7	13.9016
TCGA-L5-A4OG-01A	TCGA-ESCA	Primary Tumor	0.515688	18712.8	14.1917
TCGA-L5-A4OH-01A	TCGA-ESCA	Primary Tumor	1.02603	19252.7	14.2328
TCGA-L5-A4OI-01A	TCGA-ESCA	Primary Tumor	0.400779	43742.7	15.4168
TCGA-L5-A4OJ-01A	TCGA-ESCA	Primary Tumor	0.284303	21684.1	14.4044
TCGA-L5-A4ON-01A	TCGA-ESCA	Primary Tumor	0.148267	24064.1	14.5546
TCGA-L5-A4OP-01A	TCGA-ESCA	Primary Tumor	0.20306	36137.8	15.1412
TCGA-L5-A4OQ-01A	TCGA-ESCA	Primary Tumor	0.0971471	9211.96	13.1693
TCGA-L5-A4OR-01A	TCGA-ESCA	Primary Tumor	1.47494	14101.5	13.7836
TCGA-L5-A4OS-01A	TCGA-ESCA	Primary Tumor	1.16064	9740.72	13.2498
TCGA-L5-A4OT-01A	TCGA-ESCA	Primary Tumor	-0.523652	12444.5	13.6032
TCGA-L5-A4OU-01A	TCGA-ESCA	Primary Tumor	0.0841583	13275.2	13.6964
TCGA-L5-A4OW-01A	TCGA-ESCA	Primary Tumor	0.974536	11856.8	13.5334
TCGA-L5-A4OX-01A	TCGA-ESCA	Primary Tumor	0.658801	14209.2	13.7945
TCGA-L5-A88W-01A	TCGA-ESCA	Primary Tumor	0.483247	32947.4	15.0079
TCGA-L5-A891-01A	TCGA-ESCA	Primary Tumor	-0.575641	37690.1	15.2019
TCGA-L5-A8NE-01A	TCGA-ESCA	Primary Tumor	0.276802	76522.7	16.2236
TCGA-L5-A8NF-01A	TCGA-ESCA	Primary Tumor	0.578855	49494.3	15.595
TCGA-L5-A8NI-01A	TCGA-ESCA	Primary Tumor	1.23247	39658.9	15.2754
TCGA-L5-A8NJ-01A	TCGA-ESCA	Primary Tumor	0.487656	32024.7	14.9669
TCGA-L5-A8NK-01A	TCGA-ESCA	Primary Tumor	-0.173485	45274.5	15.4664
TCGA-L5-A8NL-01A	TCGA-ESCA	Primary Tumor	0.292792	34683.2	15.082
TCGA-L5-A8NQ-01A	TCGA-ESCA	Primary Tumor	0.568759	20639.1	14.3331
TCGA-L5-A8NS-01A	TCGA-ESCA	Primary Tumor	0.0185094	25167.8	14.6193
TCGA-L5-A8NT-01A	TCGA-ESCA	Primary Tumor	-0.245293	39958.3	15.2862
TCGA-L5-A8NV-01A	TCGA-ESCA	Primary Tumor	-0.534757	34140.3	15.0592
TCGA-L5-A8NW-01A	TCGA-ESCA	Primary Tumor	0.466727	38427.3	15.2298
TCGA-L7-A56G-01A	TCGA-ESCA	Primary Tumor	0.102454	31311.8	14.9344
TCGA-L7-A6VZ-01A	TCGA-ESCA	Primary Tumor	0.560226	44335.4	15.4362
TCGA-LN-A49K-01A	TCGA-ESCA	Primary Tumor	0.500471	18619.4	14.1845
TCGA-LN-A49L-01A	TCGA-ESCA	Primary Tumor	0.959156	31160	14.9274
TCGA-LN-A49M-01A	TCGA-ESCA	Primary Tumor	0.542973	28180.9	14.7824
TCGA-LN-A49N-01A	TCGA-ESCA	Primary Tumor	-0.131705	22286.1	14.4439
TCGA-LN-A49O-01A	TCGA-ESCA	Primary Tumor	1.12441	28570.7	14.8022
TCGA-LN-A49P-01A	TCGA-ESCA	Primary Tumor	0.13582	30587.8	14.9007
TCGA-LN-A49R-01A	TCGA-ESCA	Primary Tumor	0.811818	28062.9	14.7764
TCGA-LN-A49S-01A	TCGA-ESCA	Primary Tumor	0.352085	31823.7	14.9578
TCGA-LN-A49U-01A	TCGA-ESCA	Primary Tumor	0.309	32063.8	14.9687
TCGA-LN-A49W-01A	TCGA-ESCA	Primary Tumor	0.34544	18151.8	14.1478
TCGA-LN-A49X-01A	TCGA-ESCA	Primary Tumor	-0.541661	10294.8	13.3296
TCGA-LN-A49Y-01A	TCGA-ESCA	Primary Tumor	1.0237	24074.5	14.5552
TCGA-LN-A4A1-01A	TCGA-ESCA	Primary Tumor	0.879616	18485.1	14.1741
TCGA-LN-A4A2-01A	TCGA-ESCA	Primary Tumor	1.11532	16885.2	14.0435
TCGA-LN-A4A3-01A	TCGA-ESCA	Primary Tumor	-0.116404	15278.9	13.8993
TCGA-LN-A4A4-01A	TCGA-ESCA	Primary Tumor	0.0236305	26492.7	14.6933
TCGA-LN-A4A5-01A	TCGA-ESCA	Primary Tumor	0.879362	16300	13.9926
TCGA-LN-A4A6-01A	TCGA-ESCA	Primary Tumor	1.03569	18577.2	14.1812
TCGA-LN-A4A8-01A	TCGA-ESCA	Primary Tumor	0.407824	17541.9	14.0985
TCGA-LN-A4A9-01A	TCGA-ESCA	Primary Tumor	0.26533	23852	14.5418
TCGA-LN-A4MQ-01A	TCGA-ESCA	Primary Tumor	0.304754	16116.3	13.9762
TCGA-LN-A4MR-01A	TCGA-ESCA	Primary Tumor	0.331379	17912.8	14.1287
TCGA-LN-A5U5-01A	TCGA-ESCA	Primary Tumor	-0.176159	19008.1	14.2143
TCGA-LN-A5U6-01A	TCGA-ESCA	Primary Tumor	0.217351	16773.8	14.0339
TCGA-LN-A5U7-01A	TCGA-ESCA	Primary Tumor	0.552183	20871.5	14.3493
TCGA-LN-A7HW-01A	TCGA-ESCA	Primary Tumor	0.384829	21779.1	14.4107
TCGA-LN-A7HX-01A	TCGA-ESCA	Primary Tumor	0.775987	28587.1	14.8031
TCGA-LN-A7HY-01A	TCGA-ESCA	Primary Tumor	-0.398446	20248.6	14.3055
TCGA-LN-A7HZ-01A	TCGA-ESCA	Primary Tumor	-0.145432	37535.9	15.196
TCGA-LN-A8HZ-01A	TCGA-ESCA	Primary Tumor	0.879205	25280.8	14.6258
TCGA-LN-A8I0-01A	TCGA-ESCA	Primary Tumor	-0.357725	23218	14.503
TCGA-LN-A8I1-01A	TCGA-ESCA	Primary Tumor	-0.255506	36545.4	15.1574
TCGA-LN-A9FO-01A	TCGA-ESCA	Primary Tumor	1.23366	70934.6	16.1142
TCGA-LN-A9FP-01A	TCGA-ESCA	Primary Tumor	0.473207	34551	15.0764
TCGA-LN-A9FQ-01A	TCGA-ESCA	Primary Tumor	-0.017276	42746.5	15.3835
TCGA-LN-A9FR-01A	TCGA-ESCA	Primary Tumor	0.166784	44436.8	15.4395
TCGA-M9-A5M8-01A	TCGA-ESCA	Primary Tumor	0.0370591	19832.8	14.2756
TCGA-Q9-A6FU-01A	TCGA-ESCA	Primary Tumor	0.0144599	26765	14.7081
TCGA-Q9-A6FW-01A	TCGA-ESCA	Primary Tumor	0.56943	15547	13.9244
TCGA-RE-A7BO-01A	TCGA-ESCA	Primary Tumor	1.26355	12621.4	13.6236
TCGA-S8-A6BV-01A	TCGA-ESCA	Primary Tumor	-0.420221	12291	13.5853
TCGA-S8-A6BW-01A	TCGA-ESCA	Primary Tumor	-0.229766	20345.2	14.3124
TCGA-VR-A8EO-01A	TCGA-ESCA	Primary Tumor	-0.585601	24397.1	14.5744
TCGA-VR-A8EP-01A	TCGA-ESCA	Primary Tumor	0.387982	16259	13.9889
TCGA-VR-A8EQ-01A	TCGA-ESCA	Primary Tumor	-0.121891	32620.7	14.9935
TCGA-VR-A8Q7-01A	TCGA-ESCA	Primary Tumor	0.831631	32306.4	14.9795
TCGA-VR-AA4D-01A	TCGA-ESCA	Primary Tumor	0.597607	28188.7	14.7828
TCGA-VR-AA7B-01A	TCGA-ESCA	Primary Tumor	-0.537763	16276.6	13.9905
TCGA-X8-AAAR-01A	TCGA-ESCA	Primary Tumor	-0.380409	25174.9	14.6197
TCGA-XP-A8T6-01A	TCGA-ESCA	Primary Tumor	-0.390003	14948.8	13.8677
TCGA-XP-A8T7-01A	TCGA-ESCA	Primary Tumor	1.12561	40233.1	15.2961
TCGA-Z6-A8JD-01A	TCGA-ESCA	Primary Tumor	-0.51213	24974.1	14.6081
TCGA-Z6-A8JE-01A	TCGA-ESCA	Primary Tumor	0.852528	34477.4	15.0734
TCGA-Z6-A9VB-01A	TCGA-ESCA	Primary Tumor	0.0488256	47643.4	15.54
TCGA-Z6-AAPN-01A	TCGA-ESCA	Primary Tumor	0.440428	21942.4	14.4214
TCGA-BA-4074-01A	TCGA-HNSC	Primary Tumor	-0.10729	17257.8	14.075
TCGA-BA-4078-01A	TCGA-HNSC	Primary Tumor	-0.241484	38730.4	15.2412
TCGA-BA-5149-01A	TCGA-HNSC	Primary Tumor	1.27845	28520.1	14.7997
TCGA-BA-5151-01A	TCGA-HNSC	Primary Tumor	0.273304	19031.3	14.2161
TCGA-BA-5152-01A	TCGA-HNSC	Primary Tumor	0.251541	62675.2	15.9356
TCGA-BA-5153-01A	TCGA-HNSC	Primary Tumor	0.766068	36933.5	15.1726
TCGA-BA-5555-01A	TCGA-HNSC	Primary Tumor	0.963658	56582.1	15.7881
TCGA-BA-5556-01A	TCGA-HNSC	Primary Tumor	-0.115996	51247.1	15.6452
TCGA-BA-6869-01A	TCGA-HNSC	Primary Tumor	-0.0904449	66922	16.0302
TCGA-BA-6873-01A	TCGA-HNSC	Primary Tumor	0.22985	50868.2	15.6345
TCGA-BA-A4IF-01A	TCGA-HNSC	Primary Tumor	1.25886	19659.2	14.2629
TCGA-BA-A4IG-01A	TCGA-HNSC	Primary Tumor	0.0583738	23223.7	14.5033
TCGA-BA-A4IH-01A	TCGA-HNSC	Primary Tumor	0.352917	43198.3	15.3987
TCGA-BA-A4II-01A	TCGA-HNSC	Primary Tumor	0.464009	19543.9	14.2544
TCGA-BA-A6D8-01A	TCGA-HNSC	Primary Tumor	0.448355	27019.8	14.7217
TCGA-BA-A6DA-01A	TCGA-HNSC	Primary Tumor	0.0588228	20138	14.2976
TCGA-BA-A6DB-01A	TCGA-HNSC	Primary Tumor	-0.727476	27755.7	14.7605
TCGA-BA-A6DD-01A	TCGA-HNSC	Primary Tumor	-0.535533	24940.3	14.6062
TCGA-BA-A6DE-01A	TCGA-HNSC	Primary Tumor	-0.0401743	24192.6	14.5623
TCGA-BA-A6DF-01A	TCGA-HNSC	Primary Tumor	-0.0668076	17011.4	14.0542
TCGA-BA-A6DG-01A	TCGA-HNSC	Primary Tumor	-0.791121	15142.6	13.8863
TCGA-BA-A6DJ-01A	TCGA-HNSC	Primary Tumor	-0.269959	44471	15.4406
TCGA-BA-A6DL-01A	TCGA-HNSC	Primary Tumor	-0.522849	12667.6	13.6289
TCGA-BA-A8YP-01A	TCGA-HNSC	Primary Tumor	-0.000503379	31921.6	14.9622
TCGA-BB-4217-01A	TCGA-HNSC	Primary Tumor	0.348058	42899.1	15.3887
TCGA-BB-7861-01A	TCGA-HNSC	Primary Tumor	-0.297003	28602.5	14.8039
TCGA-BB-7866-01A	TCGA-HNSC	Primary Tumor	-0.079833	26633.2	14.7009
TCGA-BB-7872-01A	TCGA-HNSC	Primary Tumor	-0.469356	26873.4	14.7139
TCGA-BB-A5HU-01A	TCGA-HNSC	Primary Tumor	-0.145293	42485.7	15.3747
TCGA-BB-A5HZ-01A	TCGA-HNSC	Primary Tumor	-0.0470222	15609.3	13.9301
TCGA-C9-A47Z-01A	TCGA-HNSC	Primary Tumor	-0.332618	10585.7	13.3698
TCGA-C9-A480-01A	TCGA-HNSC	Primary Tumor	0.096689	8212.11	13.0035
TCGA-CN-4722-01A	TCGA-HNSC	Primary Tumor	-0.478491	24765.5	14.596
TCGA-CN-4723-01A	TCGA-HNSC	Primary Tumor	0.812029	20169.3	14.2999
TCGA-CN-4725-01A	TCGA-HNSC	Primary Tumor	0.452378	16146.1	13.9789
TCGA-CN-4726-01A	TCGA-HNSC	Primary Tumor	0.885351	17453.8	14.0913
TCGA-CN-4728-01A	TCGA-HNSC	Primary Tumor	-0.320524	31424	14.9396
TCGA-CN-4729-01A	TCGA-HNSC	Primary Tumor	0.0406786	21892.6	14.4182
TCGA-CN-4730-01A	TCGA-HNSC	Primary Tumor	0.271622	16987.2	14.0522
TCGA-CN-4731-01A	TCGA-HNSC	Primary Tumor	-0.290185	38790.6	15.2434
TCGA-CN-4733-01A	TCGA-HNSC	Primary Tumor	-0.0494447	38689.4	15.2397
TCGA-CN-4735-01A	TCGA-HNSC	Primary Tumor	0.0189001	17233.8	14.073
TCGA-CN-4736-01A	TCGA-HNSC	Primary Tumor	-0.439681	25349.7	14.6297
TCGA-CN-4737-01A	TCGA-HNSC	Primary Tumor	-0.127611	25744	14.6519
TCGA-CN-4738-01A	TCGA-HNSC	Primary Tumor	-0.431895	45977.2	15.4886
TCGA-CN-4739-01A	TCGA-HNSC	Primary Tumor	0.584217	33133.9	15.016
TCGA-CN-4740-01A	TCGA-HNSC	Primary Tumor	-0.438588	24490.4	14.5799
TCGA-CN-4741-01A	TCGA-HNSC	Primary Tumor	-0.307204	32709.5	14.9974
TCGA-CN-4742-01A	TCGA-HNSC	Primary Tumor	-0.0278919	36295.6	15.1475
TCGA-CN-5355-01A	TCGA-HNSC	Primary Tumor	0.592127	19384.1	14.2426
TCGA-CN-5356-01A	TCGA-HNSC	Primary Tumor	0.208639	25523.5	14.6395
TCGA-CN-5358-01A	TCGA-HNSC	Primary Tumor	-0.0725711	41197.5	15.3303
TCGA-CN-5359-01A	TCGA-HNSC	Primary Tumor	0.840978	22612.4	14.4648
TCGA-CN-5360-01A	TCGA-HNSC	Primary Tumor	-0.389182	21246.7	14.375
TCGA-CN-5361-01A	TCGA-HNSC	Primary Tumor	-0.101026	26962.2	14.7187
TCGA-CN-5363-01A	TCGA-HNSC	Primary Tumor	0.430413	23786.6	14.5379
TCGA-CN-5364-01A	TCGA-HNSC	Primary Tumor	-0.0649786	22217.6	14.4394
TCGA-CN-5365-01A	TCGA-HNSC	Primary Tumor	0.190288	20849.4	14.3477
TCGA-CN-5366-01A	TCGA-HNSC	Primary Tumor	0.287889	18851.4	14.2024
TCGA-CN-5367-01A	TCGA-HNSC	Primary Tumor	-0.23324	33660.6	15.0388
TCGA-CN-5369-01A	TCGA-HNSC	Primary Tumor	0.0841238	19856.3	14.2773
TCGA-CN-5370-01A	TCGA-HNSC	Primary Tumor	-0.335321	51398.5	15.6494
TCGA-CN-5373-01A	TCGA-HNSC	Primary Tumor	-0.472141	22943.5	14.4858
TCGA-CN-5374-01A	TCGA-HNSC	Primary Tumor	0.513584	27428.4	14.7434
TCGA-CN-6010-01A	TCGA-HNSC	Primary Tumor	0.00593534	30589.4	14.9007
TCGA-CN-6011-01A	TCGA-HNSC	Primary Tumor	1.30246	37602.1	15.1985
TCGA-CN-6012-01A	TCGA-HNSC	Primary Tumor	0.0406086	35823.5	15.1286
TCGA-CN-6013-01A	TCGA-HNSC	Primary Tumor	0.525019	19891.1	14.2798
TCGA-CN-6016-01A	TCGA-HNSC	Primary Tumor	-0.683338	32590.9	14.9922
TCGA-CN-6017-01A	TCGA-HNSC	Primary Tumor	-0.0955581	22916.4	14.4841
TCGA-CN-6019-01A	TCGA-HNSC	Primary Tumor	-0.931216	72428.1	16.1443
TCGA-CN-6020-01A	TCGA-HNSC	Primary Tumor	-0.420744	30255	14.8849
TCGA-CN-6988-01A	TCGA-HNSC	Primary Tumor	0.603931	31328.8	14.9352
TCGA-CN-6989-01A	TCGA-HNSC	Primary Tumor	-0.152926	40579.2	15.3085
TCGA-CN-6994-01A	TCGA-HNSC	Primary Tumor	-0.138835	37787.8	15.2056
TCGA-CN-6995-01A	TCGA-HNSC	Primary Tumor	1.10358	41236	15.3316
TCGA-CN-6996-01A	TCGA-HNSC	Primary Tumor	-0.0719147	46589.9	15.5077
[truncated: 3,113 more rows]

## Sheet: AURKA SLR vs Protein
Sample ID	protein_expression	Project ID	Sample Type	SLR
[truncated: 212 more rows]

[truncated: 2 more sheets: AURKA SLR vs mRNA, AURKA SLR vs hsa-let-7a]
